# Supplementary material for: Seeking safety: Movement dynamics after post-contact immobility
Source: PLoS One. 2024 Aug 22;19(8):e0307370. doi: 10.1371/journal.pone.0307370 (PMC11340899; doi:10.1371/journal.pone.0307370)
Supplement: S1 Table — ALid: antlion identification number, Weight_g: antlion weight (g), Date: date of experiment; Sess: session 1 (in the morning) or session 2 (at midday or in the early afternoon) of the experiment on a given date, Treat: treatment substrate—Paper, Shallow sand (2.3sand) or Deep sand (4.6sand), Quad: quadrant in the 2x2 grid of four Petri dishes filmed simultaneously in which the antlion was dropped, Videos: number of videos of 22min31s duration with 10s-intervals between them that covered the first up to 16 immobility and movement periods for the antlion or up until it reached the arena wall, ArrT_s: arrival time (s) or the time when the antlion landed onto the substrate after being dropped from its individual vial, StTM1_s: start time for movement 1 (and similarly for all subsequent movement periods up to movement 16), I1dur_s: duration (s) of immobility period 1 (and similarly for all subsequent immobility periods up to immobility 16), EnTM1_s: end time for movement 1 (and similarly for all subsequent movement periods up to movement 16), M1dur_s: duration (s) of movement period 1 (and similarly for all subsequent movement periods up to movement 16). For further information, please see the Data Dictionary file. (XLSX) [file pone.0307370.s001.xlsx]

## Sheet: stop & go
ALid	Weight_g	Date	Sess	Treat	Quad	Videos	ArrT_s	StTM1_s	I1dur_s	EnTM1_s	M1dur_s	StTM2_s	I2dur_s	EnTM2_s	M2dur_s	StTM3_s	I3dur_s	EnTM3_s	M3dur_s	StTM4_s	I4dur_s	EnTM4_s	M4dur_s	StTM5_s	I5dur_s	EnTM5_s	M5dur_s	StTM6_s	I6dur_s	EnTM6_s	M6dur_s	StTM7_s	I7dur_s	EnTM7_s	M7dur_s	StTM8_s	I8dur_s	EnTM8_s	M8dur_s	StTM9_s	I9dur_s	EnTM9_s	M9dur_s	StTM10_s	I10dur_s	EnTM10_s	M10dur_s	StTM11_s	I11dur_s
1	0.011	15.06.19	2	4.6sand	4	2	56	1220	1164	1221	1	1240	19	1241	1	1254	13	1256	2	1263	7	1277	14	1281	4	1284	3	1287	3	1288	1	1298	10	1299	1	1304	5	1305	1	1417	112	1418	1	1426	8	1427	1	1437	10
2	0.087	14.06.19	1	2.3sand	3	2	59	745	686	746	1	779	33	780	1	791	11	807	16	818	11	822	4	828	6	839	11	849	10	871	22	1201	330	1202	1	1229	27	1230	1	1258	28	1286	28	1295	9	1296	1	1334	38
3	0.102	14.06.19	2	2.3sand	1	2	11	1107	1096	1111	4	1113	2	1114	1	1119	5	1132	13	1137	5	1144	7	1149	5	1152	3	1156	4	1160	4	1180	20	1211	31	1218	7	1224	6	1227	3	1228	1	1232	4	1263	31	1266	3
5	0.01	15.06.19	1	4.6sand	1	4	19	40	21	41	1	45	4	46	1	49	3	51	2	56	5	57	1	61	4	62	1	67	5	72	5	77	5	82	5	157	75	158	1	4703	4545	4704	1	4706	2	4708	2	4712	4
6	0.106	15.06.19	1	4.6sand	4	1	91	144	53	160	16	188	28	192	4	201	9	202	1	434	232	435	1	440	5	441	1	445	4	447	2	477	30	478	1	481	3	485	4	488	3	493	5	515	22	520	5	526	6
7	0.013	14.06.19	1	2.3sand	1	1	6	195	189	196	1	211	15	212	1	215	3	216	1	222	6	223	1	226	3	227	1	229	2	244	15	248	4	249	1	251	2	302	51	308	6	324	16	329	5	333	4	350	17
9	0.103	15.06.19	2	4.6sand	1	2	4	38	34	48	10	51	3	66	15	70	4	72	2	79	7	83	4	87	4	89	2	111	22	114	3	120	6	121	1	140	19	144	4	147	3	148	1	1827	1679	1828	1	1984	156
10	0.043	15.06.19	1	4.6sand	2	3	46	2475	2429	2476	1	3435	959	3437	2	3440	3	3443	3	3449	6	3455	6	3457	2	3467	10	3474	7	3490	16	3493	3	3497	4	3501	4	3503	2	3556	53	3557	1	3601	44	3603	2	3615	12
12	0.079	14.06.19	2	2.3sand	2	1	34	72	38	73	1	80	7	83	3	95	12	96	1	107	11	108	1	128	20	130	2	135	5	137	2	221	84	223	2	250	27	251	1	263	12	264	1	286	22	287	1	290	3
13	0.032	14.06.19	1	2.3sand	2	3	37	744	707	745	1	1561	816	1562	1	1766	204	1767	1	2205	438	2206	1	2915	709	2916	1	3204	288	3205	1	3208	3	3209	1	3217	8	3228	11	3244	16	3245	1	3285	40	3290	5	3297	7
14	0.067	15.06.19	1	4.6sand	3	1	69	72	3	73	1	76	3	82	6	85	3	86	1	90	4	94	4	96	2	97	1	99	2	100	1	301	201	302	1	307	5	308	1	NA	NA	NA	NA	NA	NA	NA	NA	NA	NA
16	0.013	14.06.19	2	2.3sand	4	2	77	1266	1189	1267	1	1493	226	1502	9	1508	6	1514	6	1518	4	1519	1	1543	24	1546	3	1556	10	1558	2	1620	62	1623	3	1625	2	1627	2	1631	4	1634	3	1646	12	1647	1	1653	6
17	0.022	15.06.19	2	4.6sand	3	1	41	107	66	108	1	280	172	281	1	322	41	323	1	375	52	376	1	383	7	384	1	468	84	476	8	507	31	513	6	903	390	917	14	928	11	938	10	944	6	950	6	957	7
19	0.038	14.06.19	2	2.3sand	3	2	56	853	797	855	2	877	22	880	3	915	35	917	2	923	6	924	1	937	13	938	1	1106	168	1107	1	1184	77	1185	1	1393	208	1394	1	1402	8	1403	1	1408	5	1423	15	1432	9
20	0.037	15.06.19	2	4.6sand	2	2	23	46	23	47	1	64	17	66	2	79	13	80	1	85	5	87	2	90	3	93	3	99	6	121	22	358	237	359	1	381	22	382	1	392	10	397	5	1781	1384	1791	10	1796	5
21	0.106	14.06.19	1	2.3sand	4	1	81	132	51	133	1	136	3	143	7	147	4	155	8	161	6	162	1	166	4	167	1	170	3	204	34	209	5	213	4	254	41	274	20	277	3	306	29	309	3	311	2	314	3
1	0.011	17.06.19	2	paper	1	2	21	1957	1936	1958	1	2158	200	2159	1	2445	286	2447	2	2449	2	2489	40	2502	13	2539	37	2553	14	2690	137	2692	2	2712	20	NA	NA	NA	NA	NA	NA	NA	NA	NA	NA	NA	NA	NA	NA
2	0.087	16.06.19	1	paper	2	2	43	497	454	498	1	871	373	872	1	1051	179	1052	1	1585	533	1586	1	1742	156	1743	1	1749	6	1750	1	1807	57	1815	8	1818	3	1850	32	NA	NA	NA	NA	NA	NA	NA	NA	NA	NA
3	0.102	16.06.19	2	paper	4	2	74	581	507	582	1	784	202	786	2	890	104	891	1	1162	271	1163	1	1314	151	1315	1	2019	704	2020	1	2021	1	2096	75	NA	NA	NA	NA	NA	NA	NA	NA	NA	NA	NA	NA	NA	NA
4	0.025	18.06.19	1	paper	3	1	55	83	28	84	1	371	287	372	1	375	3	376	1	378	2	420	42	422	2	441	19	461	20	519	58	647	128	692	45	693	1	712	19	714	2	796	82	809	13	812	3	915	103
5	0.01	17.06.19	1	paper	4	1	71	118	47	119	1	190	71	192	2	991	799	1058	67	1065	7	1075	10	1172	97	1187	15	NA	NA	NA	NA	NA	NA	NA	NA	NA	NA	NA	NA	NA	NA	NA	NA	NA	NA	NA	NA	NA	NA
6	0.106	17.06.19	1	paper	1	1	18	184	166	185	1	252	67	296	44	NA	NA	NA	NA	NA	NA	NA	NA	NA	NA	NA	NA	NA	NA	NA	NA	NA	NA	NA	NA	NA	NA	NA	NA	NA	NA	NA	NA	NA	NA	NA	NA	NA	NA
7	0.013	16.06.19	1	paper	4	2	87	96	9	97	1	101	4	102	1	108	6	109	1	124	15	125	1	1238	1113	1239	1	1242	3	1263	21	1739	476	1795	56	2029	234	2059	30	NA	NA	NA	NA	NA	NA	NA	NA	NA	NA
8	0.035	18.06.19	1	paper	2	2	39	396	357	397	1	539	142	540	1	738	198	739	1	810	71	811	1	1036	225	1039	3	1058	19	1059	1	1061	2	1062	1	1069	7	1072	3	1212	140	1213	1	1245	32	1246	1	1290	44
9	0.103	17.06.19	2	paper	4	1	75	287	212	288	1	304	16	305	1	751	446	752	1	757	5	760	3	763	3	765	2	780	15	852	72	926	74	940	14	NA	NA	NA	NA	NA	NA	NA	NA	NA	NA	NA	NA	NA	NA
10	0.043	17.06.19	1	paper	3	4	54	779	725	780	1	4889	4109	4890	1	NA	NA	NA	NA	NA	NA	NA	NA	NA	NA	NA	NA	NA	NA	NA	NA	NA	NA	NA	NA	NA	NA	NA	NA	NA	NA	NA	NA	NA	NA	NA	NA	NA	NA
11	0.034	18.06.19	2	paper	1	4	19	674	655	675	1	971	296	972	1	2167	1195	2168	1	2526	358	2527	1	2857	330	2858	1	3855	997	3856	1	4309	453	4310	1	4954	644	4955	1	5036	81	5037	1	5039	2	5040	1	5043	3
12	0.079	16.06.19	2	paper	3	1	57	101	44	102	1	113	11	114	1	124	10	126	2	131	5	132	1	352	220	353	1	355	2	356	1	357	1	465	108	469	4	508	39	NA	NA	NA	NA	NA	NA	NA	NA	NA	NA
13	0.032	16.06.19	1	paper	3	4	64	1051	987	1052	1	3387	2335	3388	1	NA	NA	NA	NA	NA	NA	NA	NA	NA	NA	NA	NA	NA	NA	NA	NA	NA	NA	NA	NA	NA	NA	NA	NA	NA	NA	NA	NA	NA	NA	NA	NA	NA	NA
14	0.067	17.06.19	1	paper	2	1	38	59	21	60	1	570	510	571	1	576	5	596	20	611	15	616	5	620	4	621	1	623	2	656	33	659	3	661	2	840	179	854	14	883	29	894	11	NA	NA	NA	NA	NA	NA
15	0.095	18.06.19	1	paper	1	2	19	1158	1139	1159	1	1189	30	1190	1	1682	492	1759	77	NA	NA	NA	NA	NA	NA	NA	NA	NA	NA	NA	NA	NA	NA	NA	NA	NA	NA	NA	NA	NA	NA	NA	NA	NA	NA	NA	NA	NA	NA
16	0.013	16.06.19	2	paper	1	2	14	2132	2118	2133	1	2135	2	2136	1	2137	1	2138	1	2140	2	2142	2	2145	3	2146	1	2157	11	2191	34	2202	11	2255	53	2259	4	2260	1	2274	14	2330	56	NA	NA	NA	NA	NA	NA
17	0.022	17.06.19	2	paper	2	2	38	227	189	228	1	287	59	288	1	1820	1532	1822	2	1825	3	1841	16	1875	34	1876	1	1935	59	1937	2	1946	9	1948	2	1958	10	2067	109	NA	NA	NA	NA	NA	NA	NA	NA	NA	NA
18	0.014	18.06.19	1	paper	4	4	77	95	18	96	1	1054	958	1089	35	1202	113	1203	1	1222	19	1223	1	1415	192	1416	1	1488	72	1512	24	1520	8	1583	63	1612	29	1613	1	1617	4	1618	1	1628	10	1629	1	4331	2702
19	0.038	16.06.19	2	paper	2	1	34	251	217	252	1	254	2	255	1	256	1	257	1	266	9	267	1	269	2	270	1	298	28	306	8	309	3	322	13	331	9	358	27	361	3	404	43	406	2	464	58	484	20
20	0.037	17.06.19	2	paper	3	1	58	87	29	88	1	399	311	400	1	451	51	453	2	528	75	529	1	546	17	547	1	549	2	550	1	552	2	601	49	615	14	626	11	655	29	664	9	927	263	942	15	944	2
21	0.106	16.06.19	1	paper	1	1	22	236	214	237	1	726	489	727	1	868	141	869	1	870	1	871	1	877	6	878	1	880	2	881	1	882	1	883	1	887	4	1005	118	NA	NA	NA	NA	NA	NA	NA	NA	NA	NA
22	0.017	18.06.19	2	paper	2	1	43	46	3	47	1	55	8	56	1	59	3	61	2	67	6	71	4	75	4	143	68	145	2	185	40	186	1	195	9	203	8	219	16	223	4	228	5	230	2	234	4	236	2
[truncated: 22 more columns]
