# Supplementary material for: Seeking safety: Movement dynamics after post-contact immobility
Source: PLoS One. 2024 Aug 22;19(8):e0307370. doi: 10.1371/journal.pone.0307370 (PMC11340899; doi:10.1371/journal.pone.0307370)
Supplement: S1 Data — (XLSX) [file pone.0307370.s010.xlsx]

## Sheet: Franks_etal_S1 Table_PLoSOne
Variable	Variable name	Measurement unit	Allowed values	Description
ALid	Antlion identification number	Numeric	1-22	Numeric identification labels for the 22 antlion larvae involved in the experiments
Weight_g	Antlion weight	g	min = 0.010g, max = 0.106g	Antlion weight measured on the morning of 13th June 2019, less than 24 h after collection
Date	Date of experiment	mm.dd.yy	min = 14.06.19, max = 18.06.19	Experiments took place between 14th and 18th June 2019, antlions were released back at the collection site on 19th June 2019
Sess	Session	Numeric	1 = morning, 2 = midday or early afternoon	The two sessions represented the daily temperature variation and half of the replicates for each treatment were randomly allocated to each session
Treat	Treatment	Categorical	paper = a white sheet of A4 paper lining the experimental Petri dish, 2.3sand = 2.3mm-deep sand (shallow sand), 4.6sand = 4.6mm-deep sand (deep sand)	Paper represents an unpenetrable hard surface, shallow sand permits some but not total submurgence, deep sand allows complete submergence
Quad	Quadrant	Numeric	1 = first quadrant, 2 = second quadrant, 3 = third quadrant, 4 = fourth quadrant	Quadrant in the 2x2 grid of four Petri dishes filmed simultaneously in which the antlion was dropped
Videos	Number of videos	Numeric	1-4	Number of videos of 22min31s duration with 10s intervals between them that covered the first up to 16 immobility and movement periods for the antlion or up until it reached the arena wall
ArrT_s	Arrival time	s	min = 1s	The time when the antlion landed onto the substrate after being dropped from its individual vial
StTM1_s	Start time for movement 1	s	min = 1s	The start of a movement period was defined in the same way as the termination of Post-contact immobility [9]
I1dur_s	Duration of immobility period 1	s	min = 1s	StTM1_s - ArrT_s
EnTM1_s	End time of movement 1	s	min = 1s	A movement period was considered to have terminated after no movement for more than a couple of seconds
M1dur_s	Duration of movement period 1	s	min = 1s	EnTM1_s - StTM1_s
StTM2_s	Start time for movement 2	s	min = 1s	Same as description for StTM1_s
I2dur_s	Duration of immobility period 2	s	min = 1s	StTM2_s - EnTM1_s
EnTM2_s	End time of movement 2	s	min = 1s	Same as description for EnTM1_s
M2dur_s	Duration of movement period 2	s	min = 1s	EnTM2_s - StTM2_s
StTM3_s	Start time for movement 3	s	min = 1s	Same as description for StTM1_s
I3dur_s	Duration of immobility period 3	s	min = 1s	StTM3_s - EnTM2_s
EnTM3_s	End time of movement 3	s	min = 1s	Same as description for EnTM1_s
M3dur_s	Duration of movement period 3	s	min = 1s	EnTM3_s - StTM3_s
StTM4_s	Start time for movement 4	s	min = 1s	Same as description for StTM1_s
I4dur_s	Duration of immobility period 4	s	min = 1s	StTM4_s - EnTM3_s
EnTM4_s	End time of movement 4	s	min = 1s	Same as description for EnTM1_s
M4dur_s	Duration of movement period 4	s	min = 1s	EnTM4_s - StTM4_s
StTM5_s	Start time for movement 5	s	min = 1s	Same as description for StTM1_s
I5dur_s	Duration of immobility period 5	s	min = 1s	StTM5_s - EnTM4_s
EnTM5_s	End time of movement 5	s	min = 1s	Same as description for EnTM1_s
M5dur_s	Duration of movement period 5	s	min = 1s	EnTM5_s - StTM5_s
StTM6_s	Start time for movement 6	s	min = 1s	Same as description for StTM1_s
I6dur_s	Duration of immobility period 6	s	min = 1s	StTM6_s - EnTM5_s
EnTM6_s	End time of movement 6	s	min = 1s	Same as description for EnTM1_s
M6dur_s	Duration of movement period 6	s	min = 1s	EnTM6_s - StTM6_s
StTM7_s	Start time for movement 7	s	min = 1s	Same as description for StTM1_s
I7dur_s	Duration of immobility period 7	s	min = 1s	StTM7_s - EnTM6_s
EnTM7_s	End time of movement 7	s	min = 1s	Same as description for EnTM1_s
M7dur_s	Duration of movement period 7	s	min = 1s	EnTM7_s - StTM7_s
StTM8_s	Start time for movement 8	s	min = 1s	Same as description for StTM1_s
I8dur_s	Duration of immobility period 8	s	min = 1s	StTM8_s - EnTM7_s
EnTM8_s	End time of movement 8	s	min = 1s	Same as description for EnTM1_s
M8dur_s	Duration of movement period 8	s	min = 1s	EnTM8_s - StTM8_s
StTM9_s	Start time for movement 9	s	min = 1s	Same as description for StTM1_s
I9dur_s	Duration of immobility period 9	s	min = 1s	StTM9_s - EnTM8_s
EnTM9_s	End time of movement 9	s	min = 1s	Same as description for EnTM1_s
M9dur_s	Duration of movement period 9	s	min = 1s	EnTM9_s - StTM9_s
StTM10_s	Start time for movement 10	s	min = 1s	Same as description for StTM1_s
I10dur_s	Duration of immobility period 10	s	min = 1s	StTM10_s - EnTM9_s
EnTM10_s	End time of movement 10	s	min = 1s	Same as description for EnTM1_s
M10dur_s	Duration of movement period 10	s	min = 1s	EnTM10_s - StTM10_s
StTM11_s	Start time for movement 11	s	min = 1s	Same as description for StTM1_s
I11dur_s	Duration of immobility period 11	s	min = 1s	StTM11_s - EnTM10_s
EnTM11_s	End time of movement 11	s	min = 1s	Same as description for EnTM1_s
M11dur_s	Duration of movement period 11	s	min = 1s	EnTM11_s - StTM11_s
StTM12_s	Start time for movement 12	s	min = 1s	Same as description for StTM1_s
I12dur_s	Duration of immobility period 12	s	min = 1s	StTM12_s - EnTM11_s
EnTM12_s	End time of movement 12	s	min = 1s	Same as description for EnTM1_s
M12dur_s	Duration of movement period 12	s	min = 1s	EnTM12_s - StTM12_s
StTM13_s	Start time for movement 13	s	min = 1s	Same as description for StTM1_s
I13dur_s	Duration of immobility period 13	s	min = 1s	StTM13_s - EnTM12_s
EnTM13_s	End time of movement 13	s	min = 1s	Same as description for EnTM1_s
M13dur_s	Duration of movement period 13	s	min = 1s	EnTM13_s - StTM13_s
StTM14_s	Start time for movement 14	s	min = 1s	Same as description for StTM1_s
I14dur_s	Duration of immobility period 14	s	min = 1s	StTM14_s - EnTM13_s
EnTM14_s	End time of movement 14	s	min = 1s	Same as description for EnTM1_s
M14dur_s	Duration of movement period 14	s	min = 1s	EnTM14_s - StTM14_s
StTM15_s	Start time for movement 15	s	min = 1s	Same as description for StTM1_s
I15dur_s	Duration of immobility period 15	s	min = 1s	StTM15_s - EnTM14_s
EnTM15_s	End time of movement 15	s	min = 1s	Same as description for EnTM1_s
M15dur_s	Duration of movement period 15	s	min = 1s	EnTM15_s - StTM15_s
StTM16_s	Start time for movement 16	s	min = 1s	Same as description for StTM1_s
I16dur_s	Duration of immobility period 16	s	min = 1s	StTM16_s - EnTM15_s
EnTM16_s	End time of movement 16	s	min = 1s	Same as description for EnTM1_s
M16dur_s	Duration of movement period 16	s	min = 1s	EnTM16_s - StTM16_s
