# Supplementary material for: Seeking safety: Movement dynamics after post-contact immobility
Source: PLoS One. 2024 Aug 22;19(8):e0307370. doi: 10.1371/journal.pone.0307370 (PMC11340899; doi:10.1371/journal.pone.0307370)
Supplement: S2 Data — (ZIP) [file pone.0307370.s011.zip]

Archive with 15 entries (15 files):
- Franks_etal_Rscripts_PLoSOne_2024/Franks_etal_Fig1_RScript_PLoSOne_2024.txt
- Franks_etal_Rscripts_PLoSOne_2024/Franks_etal_Fig2_RScript_PLoSOne_2024.txt
- Franks_etal_Rscripts_PLoSOne_2024/Franks_etal_Fig3_RScript_PLoSOne_2024.txt
- Franks_etal_Rscripts_PLoSOne_2024/Franks_etal_Fig4_RScript_PLoSOne_2024.txt
- Franks_etal_Rscripts_PLoSOne_2024/Franks_etal_Fig5_RScript_PLoSOne_2024.txt
- Franks_etal_Rscripts_PLoSOne_2024/Franks_etal_Fig6_RScript_PLoSOne_2024.txt
- Franks_etal_Rscripts_PLoSOne_2024/Franks_etal_Fig7_RScript_PLoSOne_2024.txt
- Franks_etal_Rscripts_PLoSOne_2024/Franks_etal_S1Fig_RScript_PLoSOne_2024.txt
- Franks_etal_Rscripts_PLoSOne_2024/Franks_etal_S2Fig_RScript_PLoSOne_2024.txt
- Franks_etal_Rscripts_PLoSOne_2024/Franks_etal_S3Fig_RScript_PLoSOne_2024.txt
- Franks_etal_Rscripts_PLoSOne_2024/Franks_etal_S4Fig_RScript_PLoSOne_2024.txt
- Franks_etal_Rscripts_PLoSOne_2024/Franks_etal_S5Fig_RScript_PLoSOne_2024.txt
- Franks_etal_Rscripts_PLoSOne_2024/Franks_etal_S6Fig_RScript_PLoSOne_2024.txt
- Franks_etal_Rscripts_PLoSOne_2024/Franks_etal_S7Fig_RScript_PLoSOne_2024.txt
- Franks_etal_Rscripts_PLoSOne_2024/Franks_etal_S8Fig_RScript_PLoSOne_2024.txt
