# Supplementary material for: Seeking safety: Movement dynamics after post-contact immobility
Source: PLoS One. 2024 Aug 22;19(8):e0307370. doi: 10.1371/journal.pone.0307370 (PMC11340899; doi:10.1371/journal.pone.0307370)
Supplement: S2 Data — (ZIP) [file pone.0307370.s011.zip › Franks_etal_Rscripts_PLoSOne_2024/Franks_etal_Fig1_RScript_PLoSOne_2024.txt]

#########################################################
###### R script for Figure 1 and related data analyses ##########
###### Franks et al. PLoS One 2024 ##########
#########################################################


####### Read in the data set from S1 Table .csv file #######

data <- read.csv("Franks_etal_S1_Table_PLoSOne_2024.csv", header = T)


####### Open output jpeg for Fig. 1 #########

jpeg("Franks_etal_Fig1_PLoSOne_2024.jpeg", width=2033, height=2055, res=300)
par(mfrow = c(1,1))


###### Include libraries involved in fitting of a mixed effects linear model on all the data and supperimposing fitted values on plotted data #########

library(lme4)
library(lmerTest)
library(pbkrtest)
library(afex)
library(multcomp)
library(ggplot2)
library(lattice)
library(dotwhisker)


####### Exclude M. dur., M. start and end & some other vars. ######
####### Treat. is checked for NAs and such rows are omitted. ####

d_rna <- subset(data, !is.na(data$Treat), c(1,2,5, seq(10,72,4)))


####### Create a data frame with accumulated data for I. dur. #########

d_iall <- data.frame()

d_i <- data.frame(c(1:16))
colnames(d_i) <- "Iseq_no"

for(i in 1:length(d_rna$ALid))
{

 d_i$ALid <- rep(d_rna$ALid[i], 16)
 d_i$Weight_g <- rep(d_rna$Weight_g[i], 16)
 d_i$Treat <- rep(d_rna$Treat[i], 16)
 d_i$Idur_s <- unname(unlist(d_rna[i,4:19]))

 d_iall <- rbind(d_iall,d_i)

}


####### Remove all rows with any NA values from the data #########

d_iall <- na.omit(d_iall)


####### Make Treatment a factor explicitly #########

d_iall$Treat <- factor(d_iall$Treat, levels=c("paper", "2.3sand", "4.6sand"), labels=c("paper", "2.3mm sand", "4.6mm sand"))


###### Fit the best LMM to the log10 I. durations #######
###### For alternative fitted models, see further down #########

# Treatment contrasts allow direct comparisons of slopes with the slope for the base level

contrasts(d_iall$Treat) <- contr.treatment(c("paper", "2.3mm sand", "4.6mm sand"), base = 3)
# contrasts(d_iall$Treat) <- contr.sum(c("paper", "2.3mm sand", "4.6mm sand")) # sum contrast in case check needed

# Model mi3 involves type I (sequensial) SS; the result for the interaction, which is last, should 
# be the same as for type III SS, compare with models mi3III and mi3_af later, which use type III SS

mi3 <- lmerTest::lmer(log10(Idur_s) ~ log10(Iseq_no) + Treat + log10(Iseq_no):Treat + (1+log10(Iseq_no)|ALid), d_iall)
summary(mi3)

# This is the linear model equivalent to mi3 without a random factor ALid

mi3nor <- lm(log10(Idur_s) ~ log10(Iseq_no) + Treat + log10(Iseq_no):Treat, d_iall)
summary(mi3nor)

# Test for the significance of the random factor

anova(mi3,mi3nor)

# Model mi3III should be equivallent to summary(mi3_af) below
# Contrasts are changed to type sum to change SS from type I to type III

mi3III <- update(mi3, contrasts=list(Treat="contr.sum")) 
summary(mi3III) 

# Invoking mi3_af gives type III SS results for anova table of overall effects (compare with anova(mi3) and anova(mi3III) below)
# They should all be similar for the interaction, since it is last
mi3_af <- afex::mixed(log10(Idur_s) ~ log10(Iseq_no) + Treat + log10(Iseq_no):Treat + (1+log10(Iseq_no)|ALid), d_iall) # for type III tests
mi3_af

# This gives type III SS results; compare with summary(mi3) and summary(mi3III)
# The linear equations for the relationship between log10(Idur_s) and log10(Iseq_no)
# for each of the three treatments should come out the same when the difference
# in treatment and sum contrasts is taken into consideration.
summary(mi3_af) 


#### Show the significance per predictor ##############

# compare to results from mi3_af above, which use type III SS

anova(mi3) 

anova(mi3III) 


##### Multiple comparisons for the slope (interaction between Treat & log10(Iseq_no)) #########

# Just for Treat which is not of interest here plus the interaction is significant and overrides it
# summary(glht(mi3, linfct=mcp(Treat="Tukey")))

# The contrasts for the pair-wise comparisons depend on whether 'treatment' or 'sum' contrasts were
# used in the model from which the information is extracted

contrast.treatment.matrix <- rbind("log10(Iseq_no):Treatpaper vs log10(Iseq_no):Treat4.6mm sand" =  c(0, 0, 0, 0, 1, 0),
                           "log10(Iseq_no):Treat2.3mm sand vs log10(Iseq_no):Treat4.6mm sand" =  c(0, 0, 0, 0, 0, 1),
                           "log10(Iseq_no):Treatpaper vs  log10(Iseq_no):Treat2.3mm sand" =  c(0, 0, 0, 0, 1, -1)) 

contrast.sum.matrix <- rbind("log10(Iseq_no):Treatpaper vs log10(Iseq_no):Treat4.6mm sand" =  c(0, 0, 0, 0, -2, -1),
                           "log10(Iseq_no):Treat2.3mm sand vs log10(Iseq_no):Treat4.6mm sand" =  c(0, 0, 0, 0, -1, -2),
                           "log10(Iseq_no):Treatpaper vs  log10(Iseq_no):Treat2.3mm sand" =  c(0, 0, 0, 0, -1, 1))

summary(glht(mi3, linfct=contrast.treatment.matrix))
summary(glht(mi3nor, linfct=contrast.treatment.matrix))
summary(glht(mi3III, linfct=contrast.sum.matrix)) # TABLE 1


#### Get predicted values to superimpose on plot of data ##########

d_iall$pred <- predict(mi3,re.form=NA) ## population level
d_iall$pred1 <- predict(mi3) ## individual level


###### Plot red lines for the predicted fixed effects values and grey lines for the predicted random effects values ###########
###### so that they are superimposed over the data for each of the three treatments ###########
###### Start with relabelling the treatments for the plot with "Paper", "Shallow sand" and "Deep sand". #########
###### End with returning the labelling of the three treatments back to "paper", "2.3mm sand", "4.6mm sand". ##########

d_iall$Treat <- factor(d_iall$Treat, levels=c("paper", "2.3mm sand", "4.6mm sand"), labels=c("Paper", "Shallow sand", "Deep sand"))


g0 <- ggplot(d_iall, aes(Iseq_no, Idur_s)) +
geom_violin(aes(group=cut_width(Iseq_no, 1)), scale="width", draw_quantiles = c(0.25, 0.5, 0.75), fill = "lightblue", colour = "blue") +
scale_x_log10(breaks=c(1,2,5,10,15)) +
scale_y_log10(breaks=c(1,5,10,50,100,500,1000,5000), labels=c(1,rep("",1),10,rep("",1),100,rep("",1),1000,rep("",1))) +
facet_grid(rows=vars(Treat))

g0 + geom_line(colour="grey", linewidth=0.5, aes(x=Iseq_no, y=10^pred1, group=ALid)) +
geom_line(colour="red", linewidth=0.5, aes(x=Iseq_no, y=10^pred, group=ALid)) +
labs(x = "Sequential number of immobility period", y = "Immobility duration (s)") +
theme_bw() +
theme(strip.background=element_rect(fill="white")) +
theme(strip.text=element_text(colour='black')) +
theme(panel.grid.major = element_blank(), panel.grid.minor = element_blank(), strip.background = element_blank(), panel.border = element_rect(colour = "black", fill = NA)) +
theme(axis.title.x = element_text(size=14)) +
theme(axis.title.y = element_text(size=14)) +
theme(axis.text.x = element_text(size=13, colour="black")) +
theme(axis.text.y = element_text(size=13, colour="black")) +
theme(axis.ticks.length = unit(-1.4, "mm")) +
theme(axis.ticks = element_line(size=0.5, colour="black")) +
theme(strip.text.y = element_text(size=14, colour="black", face=NULL))


d_iall$Treat <- factor(d_iall$Treat, levels=c("Paper", "Shallow sand", "Deep sand"), labels=c("paper", "2.3mm sand", "4.6mm sand"))


####### Check the grey lines (no. of individuals) is correct for each Treat subplot #######

unique(d_iall$ALid[d_iall$Treat == "paper"])
length(unique(d_iall$ALid[d_iall$Treat == "paper"]))

unique(d_iall$ALid[d_iall$Treat == "2.3mm sand"])
length(unique(d_iall$ALid[d_iall$Treat == "2.3mm sand"]))

unique(d_iall$ALid[d_iall$Treat == "4.6mm sand"])
length(unique(d_iall$ALid[d_iall$Treat == "4.6mm sand"]))


####### Close the output jpeg for Fig. 1 #########

dev.off()


####### ALTERNATIVE MODELS ############


####### Open output pdf for model goodness-of-fit plots, Fig. 1 ########

pdf("Franks_etal_Fig1model_PLoSOne_2024.pdf")
par(mfrow = c(1,1))


#### Fit LMMs to the log10 I. durations ##############

contrasts(d_iall$Treat) <- contr.treatment(c("paper", "2.3mm sand", "4.6mm sand"), base = 3)
# contrasts(d_iall$Treat) <- contr.sum(c("paper", "2.3mm sand", "4.6mm sand"))

mi0 <- lmer(log10(Idur_s) ~ log10(Iseq_no) + Treat + log10(Iseq_no):Treat + Weight_g + (1|ALid), d_iall) # weigth does not have a significant effect
summary(mi0)
anova(mi0)
drop1(mi0)

mi1_dw <- lme4::lmer(log10(Idur_s) ~ log10(Iseq_no) + Treat + log10(Iseq_no):Treat + (1|ALid), d_iall) # so that dwplot() works later
mi1 <- lmerTest::lmer(log10(Idur_s) ~ log10(Iseq_no) + Treat + log10(Iseq_no):Treat + (1|ALid), d_iall) # so that p-values are added
summary(mi1)
summary(mi1,ddf="Kenward-Roger") # more accurate method for determining the number of df

anova(mi0,mi1)

mi1a <- lmer(log10(Idur_s) ~ log10(Iseq_no) + Treat + (1|ALid), d_iall)
summary(mi1a)
mi1b <- lmer(log10(Idur_s) ~ log10(Iseq_no) + (1|ALid), d_iall)
summary(mi1b)
mi1c <- lmer(log10(Idur_s) ~ Treat + (1|ALid), d_iall)
summary(mi1c)
anova(mi1, mi1a, mi1b, mi1c)


######## Note the fit of this model comes with a warning ##########
mi2_dw <- lme4::lmer(log10(Idur_s) ~ log10(Iseq_no) + Treat + log10(Iseq_no):Treat + (1+Treat|ALid), d_iall)
mi2 <- lmerTest::lmer(log10(Idur_s) ~ log10(Iseq_no) + Treat + log10(Iseq_no):Treat + (1+Treat|ALid), d_iall)
summary(mi2)
summary(mi2,ddf="Kenward-Roger")


mi3_dw <- lme4::lmer(log10(Idur_s) ~ log10(Iseq_no) + Treat + log10(Iseq_no):Treat + (1+log10(Iseq_no)|ALid), d_iall)
mi3 <- lmerTest::lmer(log10(Idur_s) ~ log10(Iseq_no) + Treat + log10(Iseq_no):Treat + (1+log10(Iseq_no)|ALid), d_iall)
summary(mi3) # compare with mi3_af below which gives accurate results type III
summary(mi3,ddf="Kenward-Roger")

mi3III <- update(mi3, contrasts=list(Treat="contr.sum")) # change contrasts to allow for type III ANOVA tests
summary(mi3III) # should be equivallent to summary(mi3_af) below

mi3_af <- afex::mixed(log10(Idur_s) ~ log10(Iseq_no) + Treat + log10(Iseq_no):Treat + (1+log10(Iseq_no)|ALid), d_iall) # for type III tests
mi3_af # gives accurate type III results
summary(mi3))
summary(mi3_af)

mi3a <- lmer(log10(Idur_s) ~ log10(Iseq_no) + Treat + (1+log10(Iseq_no)|ALid), d_iall)
summary(mi3a)
mi3b <- lmer(log10(Idur_s) ~ log10(Iseq_no) + (1+log10(Iseq_no)|ALid), d_iall)
summary(mi3b)
mi3c <- lmer(log10(Idur_s) ~ Treat + (1+log10(Iseq_no)|ALid), d_iall)
summary(mi3c)

anova(mi3, mi3a, mi3b, mi3c)

m3 <- lm(log10(Idur_s) ~ log10(Iseq_no) + Treat + log10(Iseq_no):Treat, d_iall)
anova(mi3,m3)


#### Note models with the random factor varying around the intercept and the 'slopes' of both predictors simultaneously cannot converge to estimates of the parameters. The same is the case if the random factor varies around the overal slope (the interaction between Treat and Seq. no.). #########


#### Show the significance per factor for each model ##############

anova(mi1)
anova(mi2)
anova(mi3)

drop1(mi1)
drop1(mi2)
drop1(mi3)


#### Compare the models ##############

anova(mi0,mi1,mi2,mi3)
anova(mi1,mi2,mi3)
anova(mi1, mi2)

#### Examine model goodness-of-it for log10 I. durations, including a qqplot of the residuals a normality test ########

res_mi1 <- residuals(mi1)
qqnorm(res_mi1, col=d_iall$Treat, pch=d_iall$ALid, xlab="Normal Scores", ylab="Standardized Residuals", main="Immobility durations, m1")
qqline(res_mi1)

shapiro.test(res_mi1)

#### The id argument specifies to mark points that are beyond the specified Normal confidence limits (i.e. alpha-values; these are not outliers in any formal statistical sense but might be points you want to look at if they are otherwise interesting)." #####

plot(mi1, col=d_iall$Treat, pch=d_iall$ALid, xlab="Fitted values", ylab="Standardised residuals", main="Immobility durations, m1", id=0.05)

#### Another type of overall scale-location plot ####

plot(mi1,sqrt(abs(residuals(.))) ~ fitted(.),type=c("p","smooth"), main="Immobility durations, m1")

#### Check for differences in the standardized residuals against the predictors factor Treatment and covariate log10(Iseq_no) ##########

plot(mi1, Treat~resid(.), xlab="Standardised residuals", main="Immobility durations, m1")
plot(mi1, log10(Iseq_no)~resid(.), xlab="Standardised residuals", main="Immobility durations, m1")


res_mi2 <- residuals(mi2)
qqnorm(res_mi2, col=d_iall$Treat, pch=d_iall$ALid, xlab="Normal Scores", ylab="Standardized Residuals", main="Immobility durations, m2")
qqline(res_mi2)

shapiro.test(res_mi2)

plot(mi2, col=d_iall$Treat, pch=d_iall$ALid, xlab="Fitted values", ylab="Standardised residuals", main="Immobility durations, m2", id=0.05)

plot(mi2,sqrt(abs(residuals(.))) ~ fitted(.),type=c("p","smooth"), main="Immobility durations, m2")

plot(mi2, Treat~resid(.), xlab="Standardised residuals", main="Immobility durations, m2")
plot(mi2, log10(Iseq_no)~resid(.), xlab="Standardised residuals", main="Immobility durations, m2")


res_mi3 <- residuals(mi3)
qqnorm(res_mi3, col=d_iall$Treat, pch=d_iall$ALid, xlab="Normal Scores", ylab="Standardized Residuals", main="Immobility durations, m3")
qqline(res_mi3)

shapiro.test(res_mi3) # SECTION S3

plot(mi3, col=d_iall$Treat, pch=d_iall$ALid, xlab="Fitted values", ylab="Standardised residuals", main="Immobility durations, m3", id=0.05)

plot(mi3,sqrt(abs(residuals(.))) ~ fitted(.),type=c("p","smooth"), main="Immobility durations, m3")

plot(mi3, Treat~resid(.), xlab="Standardised residuals", main="Immobility durations, m3")
plot(mi3, log10(Iseq_no)~resid(.), xlab="Standardised residuals", main="Immobility durations, m3")


#### Make a plot of the 95% CI of the residuals for the random factor ########

dotplot(ranef(mi1, condVar=TRUE))

dotplot(ranef(mi2, condVar=TRUE))

dotplot(ranef(mi3, condVar=TRUE))


#### Inference based on a plot of model coefficient with 95% CI ###################
#### Note the means within the 95% CIs do not coincide exactly with the estimates for the coefficients ########
#### These are "Normal confidence intervals (not taking into account any of the effects that make these approximate for mixed models" ########

dwplot(mi1_dw, show_intercept=F)+geom_vline(xintercept=0,lty=2)

dwplot(mi2_dw, show_intercept=F)+geom_vline(xintercept=0,lty=2) # does not work because there is a warning earlier on that the model is nearly unidentifiable (due to large eigenvalue ratio)

dwplot(mi3_dw, show_intercept=F)+geom_vline(xintercept=0,lty=2)


####### Close the output pdf for model goodness-of-fit plots, Fig. 1 #######

dev.off()


########## END ############
