# Supplementary material for: Seeking safety: Movement dynamics after post-contact immobility
Source: PLoS One. 2024 Aug 22;19(8):e0307370. doi: 10.1371/journal.pone.0307370 (PMC11340899; doi:10.1371/journal.pone.0307370)
Supplement: S2 Data — (ZIP) [file pone.0307370.s011.zip › Franks_etal_Rscripts_PLoSOne_2024/Franks_etal_Fig2_RScript_PLoSOne_2024.txt]

#########################################################
###### R script for Figure 2 and related data analyses ##########
###### Franks et al. PLoS One 2024 ##########
#########################################################


####### Read in the data set from S1 Table .csv file #######

data <- read.csv("Franks_etal_S1_Table_PLoSOne_2024.csv", header = T)


####### Open output jpeg for Fig. 2 #########

jpeg("Franks_etal_Fig2_PLoSOne_2024.jpeg", width=2033, height=2055, res=300)
par(mfrow = c(1,1))


###### Include libraries involved in fitting of a mixed effects linear model on all the data and supperimposing fitted values on plotted data #########

library(lme4)
library(lmerTest)
library(pbkrtest)
library(afex)
library(multcomp)
library(ggplot2)
library(lattice)
library(dotwhisker)


####### Exclude I. dur., I. start and end & some other vars. ######
####### Treat. is still checked for NA and such rows would be omitted. ####

d_rna <- subset(data, !is.na(data$Treat), c(1,2,5, seq(12,72,4)))


####### Create a data frame with accumulated data for M. dur. #########

d_mall <- data.frame()

d_m <- data.frame(c(1:16))
colnames(d_m) <- "Mseq_no"

for(i in 1:length(d_rna$ALid))
{

 d_m$ALid <- rep(d_rna$ALid[i], 16)
 d_m$Weight_g <- rep(d_rna$Weight_g[i], 16)
 d_m$Treat <- rep(d_rna$Treat[i], 16)
 d_m$Mdur_s <- unname(unlist(d_rna[i,4:19]))

 d_mall <- rbind(d_mall,d_m)

}


####### Remove all rows with any NA values from the data #########

d_mall <- na.omit(d_mall)


####### Make Treatment a factor explicitly #########

d_mall$Treat <- factor(d_mall$Treat, levels=c("paper", "2.3sand", "4.6sand"), labels=c("paper", "2.3mm sand", "4.6mm sand"))


###### Fit the best LMM to the log10 M. durations #######
###### For other fitted models, see further down #########

# Treatment contrasts allow direct comparisons of slopes with the slope for the base level

contrasts(d_mall$Treat) <- contr.treatment(c("paper", "2.3mm sand", "4.6mm sand"), base = 1)
# contrasts(d_mall$Treat) <- contr.sum(c("paper", "2.3mm sand", "4.6mm sand")) # sum contrast in case check needed


# NOTE THAT MM2 WAS BETTER THAN MM3 BUT BOTH HAD WARNINGS:
# "BOUNDARY (SINGULAR) FIT"
# "FAILED TO CONVERGE WITH 1 NEGATIVE EIGENVALUE"
# SO, MM1 WITH RANDOM VARIATION ONLY ROUND THE OVERALL INTERCEPT 
# WAS SELECTED AS THE BEST MODEL
# THE WARNINGS FOR MM2 AND MM3 ARE MOST LIKELY DUE TO THE
# MORE COMPLEX STRUCTURE OF THE RANDOM EFFECTS


# Model mm1 involves type I (sequensial) SS; the results for the interaction, which is last, should 
# be the same as for type III SS, compare with models mm1III and mm1_af later, which use type III SS

mm1 <- lmerTest::lmer(log10(Mdur_s) ~ log10(Mseq_no) + Treat + log10(Mseq_no):Treat + (1|ALid), d_mall)
summary(mm1)

# This is the linear model equivalent to mm1 without a random factor ALid

mm1nor <- lm(log10(Mdur_s) ~ log10(Mseq_no) + Treat + log10(Mseq_no):Treat, d_mall)
summary(mm1nor)

# Test for the significance of the random factor

anova(mm1,mm1nor)

# Model mm1III should be equivallent to summary(mm1_af) below
# Contrasts are changed to type sum to change SS from type I to type III

mm1III <- update(mm1, contrasts=list(Treat="contr.sum")) 
summary(mm1III) 

# Invoking mm1_af gives type III SS results for anova table of overall effects (compare with anova(mm1) and anova(mm1III) below)
# They should all be similar for the interaction, since it is last
mm1_af <- afex::mixed(log10(Mdur_s) ~ log10(Mseq_no) + Treat + log10(Mseq_no):Treat + (1|ALid), d_mall) # for type III tests
mm1_af

# This gives type III SS results; compare with summary(mm1) and summary(mm1III)
# The linear equations for the relationship between log10(Mdur_s) and log10(Mseq_no)
# for each of the three treatments should come out the same when the difference
# in treatment and sum contrasts is taken into consideration.
summary(mm1_af) 


#### Show the significance per predictor ##############

# compare to results from mm3_af above, which use type III SS

anova(mm1) 

anova(mm1III) 


##### Multiple comparisons for the slope (interaction between Treat & log10(Mseq_no)) #########

# Just for Treat which is not of interest here plus the interaction is significant and overrides it
# summary(glht(mm1, linfct=mcp(Treat="Tukey")))

# The contrasts for the pair-wise comparisons depend on whether 'treatment' or 'sum' contrasts were
# used in the model from which the information is extracted

contrast.treatment.matrix <- rbind("log10(Mseq_no):Treat2.3mm sand vs log10(Mseq_no):Treatpaper" =  c(0, 0, 0, 0, 1, 0),
                           "log10(Mseq_no):Treat4.6mm sand vs log10(Mseq_no):Treatpaper" =  c(0, 0, 0, 0, 0, 1),
                           "log10(Mseq_no):Treat2.3mm sand vs log10(Mseq_no):Treat4.6mm sand" =  c(0, 0, 0, 0, 1, -1)) 

contrast.sum.matrix <- rbind("log10(Mseq_no):Treat2.3mm sand vs log10(Mseq_no):Treatpaper" =  c(0, 0, 0, 0, -1, 1),
                           "log10(Mseq_no):Treat4.6mm sand vs log10(Mseq_no):Treatpaper" =  c(0, 0, 0, 0, -2, -1),
                           "log10(Mseq_no):Treat2.3mm sand vs log10(Mseq_no):Treat4.6mm sand" =  c(0, 0, 0, 0, 1, 2))

summary(glht(mm1, linfct=contrast.treatment.matrix))
summary(glht(mm1nor, linfct=contrast.treatment.matrix))
summary(glht(mm1III, linfct=contrast.sum.matrix)) # TABLE 2


#### Get predicted values to superimpose on plot of data ##########

d_mall$pred <- predict(mm1,re.form=NA) ## population level
d_mall$pred1 <- predict(mm1) ## individual level


###### Plot red lines for the predicted fixed effects values and grey lines for the predicted random effects values ###########
###### so that it is superimposed over the data for each of the three treatmnets ###########
###### Start with relabelling the treatments for the plot with "Paper", "Shallow sand" and "Deep sand". #########
###### End with returning the labelling of the three treatments back to "paper", "2.3mm sand", "4.6mm sand". ##########

d_mall$Treat <- factor(d_mall$Treat, levels=c("paper", "2.3mm sand", "4.6mm sand"), labels=c("Paper", "Shallow sand", "Deep sand"))


g0 <- ggplot(d_mall, aes(Mseq_no, Mdur_s)) +
geom_violin(aes(group=cut_width(Mseq_no, 1)), scale="width", draw_quantiles = c(0.25, 0.5, 0.75), fill="lightblue", colour="blue") +
scale_x_log10(breaks = c(1,2,5,10,15)) +
scale_y_log10(breaks = c(1,5,10,50,100,500), labels=c(1,rep("",1),10,rep("",1),100,rep("",1))) +
facet_grid(rows=vars(Treat))

g0 + geom_line(colour="grey", linewidth=0.5, aes(x=Mseq_no, y=10^pred1, group=ALid)) +
geom_line(colour="red", linewidth=0.5, aes(x=Mseq_no, y=10^pred, group=ALid)) +
labs(x = "Sequential number of movement period", y = "Movement duration (s)") +
theme_bw() +
theme(strip.background=element_rect(fill="white")) +
theme(strip.text=element_text(colour='black')) +
theme(panel.grid.major = element_blank(), panel.grid.minor = element_blank(), strip.background = element_blank(), panel.border = element_rect(colour = "black", fill = NA)) +
theme(axis.title.x = element_text(size=14)) +
theme(axis.title.y = element_text(size=14)) +
theme(axis.text.x = element_text(size=13, colour="black")) +
theme(axis.text.y = element_text(size=13, colour="black")) +
theme(axis.ticks.length = unit(-1.4, "mm")) +
theme(axis.ticks = element_line(size=0.5, colour="black")) +
theme(strip.text.y = element_text(size=14, colour="black", face=NULL))


d_mall$Treat <- factor(d_mall$Treat, levels=c("Paper", "Shallow sand", "Deep sand"), labels=c("paper", "2.3mm sand", "4.6mm sand"))


####### Check the grey lines (no. of individuals) is correct for each Treat subplot #######

unique(d_mall$ALid[d_mall$Treat == "paper"])
length(unique(d_mall$ALid[d_mall$Treat == "paper"]))

unique(d_mall$ALid[d_mall$Treat == "2.3mm sand"])
length(unique(d_mall$ALid[d_mall$Treat == "2.3mm sand"]))

unique(d_mall$ALid[d_mall$Treat == "4.6mm sand"])
length(unique(d_mall$ALid[d_mall$Treat == "4.6mm sand"]))


####### Close the output jpeg for Fig. 2 #########

dev.off()


####### ALTERNATIVE MODELS ############


####### Open output pdf for model goodness-of-fit plots, Fig. 2 #########

pdf("Franks_etal_Fig2model_PLoSOne_2024.pdf")
par(mfrow = c(1,1))

#### Fit a LMMs to the log10 M. durations ##############

contrasts(d_mall$Treat) <- contr.treatment(c("paper", "2.3mm sand", "4.6mm sand"), base = 1)
# contrasts(d_mall$Treat) <- contr.sum(c("paper", "2.3mm sand", "4.6mm sand"))

mm0 <- lmer(log10(Mdur_s) ~ log10(Mseq_no) + Treat + log10(Mseq_no):Treat + Weight_g + (1|ALid), d_mall) # weigth does not have a significant effect
summary(mm0)
anova(mm0)
drop1(mm0)

mm1_dw <- lme4::lmer(log10(Mdur_s) ~ log10(Mseq_no) + Treat + log10(Mseq_no):Treat + (1|ALid), d_mall) # so that dwplot() works later
mm1 <- lmerTest::lmer(log10(Mdur_s) ~ log10(Mseq_no) + Treat + log10(Mseq_no):Treat + (1|ALid), d_mall) # so that p-values are added
summary(mm1)
summary(mm1,ddf="Kenward-Roger") # more accurate method for determining the number of df

mm1III <- update(mm1, contrasts=list(Treat="contr.sum")) # change contrasts to allow for type III ANOVA tests
summary(mm1III) # should be equivallent to summary(mm3_af) below
mm1_af <- afex::mixed(log10(Mdur_s) ~ log10(Mseq_no) + Treat + log10(Mseq_no):Treat + (1+log10(Mseq_no)|ALid), d_mall) # for type III tests
mm1_af # gives accurate type III results (in this case not far from summary(mm3)
summary(mm1_af)

anova(mm0,mm1)

mm1a <- lmer(log10(Mdur_s) ~ log10(Mseq_no) + Treat + (1|ALid), d_mall)
summary(mm1a)
mm1b <- lmer(log10(Mdur_s) ~ log10(Mseq_no) + (1|ALid), d_mall)
summary(mm1b)
mm1c <- lmer(log10(Mdur_s) ~ Treat + (1|ALid), d_mall)
summary(mm1c)
anova(mm1, mm1a, mm1b, mm1c)

m1 <- lm(log10(Mdur_s) ~ log10(Mseq_no) + Treat + log10(Mseq_no):Treat, d_mall)
anova(mm1,m1)

######## Note the fit of this model comes with a warning ##########
mm2_dw <- lme4::lmer(log10(Mdur_s) ~ log10(Mseq_no) + Treat + log10(Mseq_no):Treat + (1+Treat|ALid), d_mall)
mm2 <- lmerTest::lmer(log10(Mdur_s) ~ log10(Mseq_no) + Treat + log10(Mseq_no):Treat + (1+Treat|ALid), d_mall)
summary(mm2)
summary(mm2,ddf="Kenward-Roger")

anova(mm1,mm2)


######## Note the fit of this model comes with a warning ##########
mm3_dw <- lme4::lmer(log10(Mdur_s) ~ log10(Mseq_no) + Treat + log10(Mseq_no):Treat + (1+log10(Mseq_no)|ALid), d_mall)
mm3 <- lmerTest::lmer(log10(Mdur_s) ~ log10(Mseq_no) + Treat + log10(Mseq_no):Treat + (1+log10(Mseq_no)|ALid), d_mall)
summary(mm3) # compare with mm3_af below which gives accurate results type III
summary(mm3,ddf="Kenward-Roger")


#### Note models with the random factor varying around the intercept and the 'slopes' of both predictors simultaneously cannot converge to estimates of the parameters #########


#### Show the significance per factor for each model ##############

anova(mm1)
anova(mm2)
anova(mm3)

drop1(mm1)
drop1(mm2)
drop1(mm3)


#### Compare the models ##############

anova(mm1,mm2,mm3)


#### Examine model goodness-of-it for log10 M. durations, including a qqplot of the residuals a normality test ########

res_mm1 <- residuals(mm1)
qqnorm(res_mm1, col=d_mall$Treat, pch=d_mall$ALid, xlab="Normal Scores", ylab="Standardized Residuals", main="Movement durations, m1")
qqline(res_mm1)

shapiro.test(res_mm1)

#### The id argument specifies to mark points that are beyond the specified Normal confidence limits (i.e. alpha-values; these are not outliers in any formal statistical sense but might be points you want to look at if they are otherwise interesting)." #####

plot(mm1, col=d_mall$Treat, pch=d_mall$ALid, xlab="Fitted values", ylab="Standardised residuals", main="Movement durations, m1", id=0.05)

#### Another type of overall scale-location plot ####

plot(mm1,sqrt(abs(residuals(.))) ~ fitted(.),type=c("p","smooth"), main="Movement durations, m1")

#### Check for differences in the standardized residuals against the predictors factor Treatment and covariate log10(Mseq_no) ##########

plot(mm1, Treat~resid(.), xlab="Standardised residuals", main="Movement durations, m1")
plot(mm1, log10(Mseq_no)~resid(.), xlab="Standardised residuals", main="Movement durations, m1")


res_mm2 <- residuals(mm2)
qqnorm(res_mm2, col=d_mall$Treat, pch=d_mall$ALid, xlab="Normal Scores", ylab="Standardized Residuals", main="Movement durations, m2")
qqline(res_mm2)

shapiro.test(res_mm2)

plot(mm2, col=d_mall$Treat, pch=d_mall$ALid, xlab="Fitted values", ylab="Standardised residuals", main="Movement durations, m2", id=0.05)

plot(mm2,sqrt(abs(residuals(.))) ~ fitted(.),type=c("p","smooth"), main="Movement durations, m2")

plot(mm2, Treat~resid(.), xlab="Standardised residuals", main="Movement durations, m2")
plot(mm2, log10(Mseq_no)~resid(.), xlab="Standardised residuals", main="Movement durations, m2")


res_mm3 <- residuals(mm3)
qqnorm(res_mm3, col=d_mall$Treat, pch=d_mall$ALid, xlab="Normal Scores", ylab="Standardized Residuals", main="Movement durations, m3")
qqline(res_mm3)

shapiro.test(res_mm3)

plot(mm3, col=d_mall$Treat, pch=d_mall$ALid, xlab="Fitted values", ylab="Standardised residuals", main="Movement durations, m3", id=0.05)

plot(mm3,sqrt(abs(residuals(.))) ~ fitted(.),type=c("p","smooth"), main="Movement durations, m3")

plot(mm3, Treat~resid(.), xlab="Standardised residuals", main="Movement durations, m3")
plot(mm3, log10(Mseq_no)~resid(.), xlab="Standardised residuals", main="Movement durations, m3")


#### Make a plot of the 95% CI of the residuals for the random factor ########

dotplot(ranef(mm1, condVar=TRUE))

dotplot(ranef(mm2, condVar=TRUE))

dotplot(ranef(mm3, condVar=TRUE))


#### Inference based on a plot of model coefficient with 95% CI ###################
#### Note the means within the 95% CIs do not coincide exactly with the estimates for the coefficients ########
#### These are "Normal confidence intervals (not taking into account any of the effects that make these approximate for mixed models" ########

dwplot(mm1_dw, show_intercept=F)+geom_vline(xintercept=0,lty=2)

dwplot(mm2_dw, show_intercept=F)+geom_vline(xintercept=0,lty=2)

dwplot(mm3_dw, show_intercept=F)+geom_vline(xintercept=0,lty=2)


####### Close the output pdf for model goodness-of-fit plots, Fig. 2 #########

dev.off()


########## END ############
