# Supplementary material for: Seeking safety: Movement dynamics after post-contact immobility
Source: PLoS One. 2024 Aug 22;19(8):e0307370. doi: 10.1371/journal.pone.0307370 (PMC11340899; doi:10.1371/journal.pone.0307370)
Supplement: S2 Data — (ZIP) [file pone.0307370.s011.zip › Franks_etal_Rscripts_PLoSOne_2024/Franks_etal_Fig3_RScript_PLoSOne_2024.txt]

#########################################################
###### R script for Figure 3 and related data analyses ##########
###### Franks et al. PLoS One 2024 ##########
#########################################################


####### Read in the data set from S1 Table .csv file #######

data <- read.csv("Franks_etal_S1_Table_PLoSOne_2024.csv", header = T)


####### Open output jpeg for Fig. 3: THREE pannels #########

jpeg("Franks_etal_Fig3_PLoSOne_2024.jpeg", width=8.27, height=11.69, units = "in", res=300)
par(mfrow=c(3,1), mar=c(4.5,5,3,0.3))


###### Include the library for fitting power law and alternatives to eccdf #########

library(poweRlaw)


####### Subset the I. dur. for the three treatments #########
####### Treat. is checked for NA and such rows would be omitted. ####

data_p <- subset(data, !is.na(data$Treat) & data$Treat=="paper", ALid:M16dur_s)
data_2s <- subset(data, !is.na(data$Treat) & data$Treat=="2.3sand", ALid:M16dur_s)
data_4s <- subset(data, !is.na(data$Treat) & data$Treat=="4.6sand", ALid:M16dur_s)


####### Make lists of the data and treatments to facilitate the loops coming next #######

####### NOTE "Deep sand" is placed before "Shallow sand" so that the smaller blue circles, which are the plotted symbols for "Shallow sand", come on top of the larger red triangles, the plotted symbols for "Deep sand". ############

data_list <- list(data_p, data_4s, data_2s)

treat_type <- c("Paper", "Deep sand", "Shallow sand")

treat_sym <- c(15, 17, 20) # "filled-in square", "filled-in triangle", "smaller filled-in circle"

treat_pcol <- c("grey50", "red", "blue")

treat_lcol <- c("black", "red3", "blue3")


####### Loop for continuous exponential #######

plot(x=NULL, type="n", log="xy", xlab="Immobility duration (s)", ylab="Prop. durations >= x", xaxs="r", yaxs="r", xaxt="n", yaxt="n", tck=0.05, lwd=1, cex.axis=1.5, cex.lab=1.9, cex.main=1.5, cex=2.0, xlim=c(1,4000), ylim=c(0.005,1), xpd=F)

axis(1, at=c(1:10,seq(20,100,10),seq(200,1000,100),2000,3000), labels=c(1,rep(NA,8),10,rep(NA,8),100,rep(NA,8),1000,rep(NA,2)), tck=0.03, las=1, lwd=0.4, cex.axis=1.8, cex.lab=1.9, padj=0)
axis(2, at=c(seq(0.01,0.10,0.01),seq(0.20,1.00,0.10)), labels=c(0.01,rep(NA,3),0.05,rep(NA,4),0.10,rep(NA,3),0.50,rep(NA,4),1.00), tck=0.03, las=1, lwd=0.4, cex.axis=1.8, cex.lab=1.9, hadj=0.65)


for (i in 1:length(data_list))
{

 ####### Subset the relevant data columns for each treatment in turn #########

 data_treat <- data_list[[i]]


 ####### Make an array in turn for each column of duration values sorted in increasing order #######

 sub_data <- sort(na.omit(unlist(data_treat[,seq(10,72,4)], use.names=F)))

 ####### Print out the sample size for the immobility durations for each of the three substrates. #######

 print(paste("The sample size for", treat_type[i], "is:", length(sub_data), sep=" "))

 ####### Make sure the sub_data array has more than 2 unique values to be applicable for the model fits that follow; else the loop may break ############

 if(length(unique(sub_data)) > 2){


  ####### Fit a continuous exponential to the data array #######

  m_cexp <- conexp$new(sub_data)	# fit the continous exponential model (cexp)
  estx_cexp <- estimate_xmin(m_cexp)	# estimate the lower bound, xmin, for the fitted cexp
  m_cexp$setXmin(estx_cexp)		# set xmin to be that for the fitted cexp		  
  estp_cexp <- estimate_pars(m_cexp)	# estimate cexp parameters conditioned on xmin value
  m_cexp$setPars(estp_cexp$pars)	# set estimated parameters conditioned on xmin value


  ####### Plot the data with the line of best fit for the continuous exponential #######

  ###### Ensure there are no repeated values for x #######

  ux1 <- m_cexp$dat[!duplicated(m_cexp$dat)]
  iy1 <- (length(sub_data):1)/length(sub_data)
  uy1 <- iy1[!duplicated(m_cexp$dat)]

  points(ux1, uy1, pch=treat_sym[i], col=treat_pcol[i], cex=1.5)

  lines(m_cexp, col=treat_lcol[i], lwd=3)
  
 } ##### end of if statement

} ##### end of loop for fitted continuous exponential distribution to each treatment


####### Loop for continuous power law #######

plot(x=NULL, type="n", log="xy", xlab="Immobility duration (s)", ylab="Prop. durations >= x", xaxs="r", yaxs="r", xaxt="n", yaxt="n", tck=0.01, lwd=1, cex.axis=1.5, cex.lab=1.9, cex.main=1.5, cex=2.0, xlim=c(1,4000), ylim=c(0.005,1), xpd=F)

axis(1, at=c(1:10,seq(20,100,10),seq(200,1000,100),2000,3000), labels=c(1,rep(NA,8),10,rep(NA,8),100,rep(NA,8),1000,rep(NA,2)), tck=0.03, las=1, lwd=0.4, cex.axis=1.8, cex.lab=1.9, padj=0)
axis(2, at=c(seq(0.01,0.10,0.01),seq(0.20,1.00,0.10)), labels=c(0.01,rep(NA,3),0.05,rep(NA,4),0.10,rep(NA,3),0.50,rep(NA,4),1.00), tck=0.03, las=1, lwd=0.4, cex.axis=1.8, cex.lab=1.9, hadj=0.65)


for (i in 1:length(data_list))
{

 ####### Subset the relevant data columns for each treatment in turn #########

 data_treat <- data_list[[i]]

 ####### Make an array in turn for each column of duration values sorted in increasing order #######

 sub_data <- sort(na.omit(unlist(data_treat[,seq(10,72,4)], use.names=F)))

  ####### Print out the sample size for the immobility durations for each of the three substrates. #######

 print(paste("The sample size for", treat_type[i], "is:", length(sub_data), sep=" "))

 ####### Make sure the sub_data array has more than 2 unique values to be applicable for the model fits that follow; else the loop may break ############

 if(length(unique(sub_data)) > 2){

  ####### Fit continuous power law to the data array #######

  m_cpl <- conpl$new(sub_data)		# fit the continous power law model (cpl)
   estx_cpl <- estimate_xmin(m_cpl)	# estimate the lower bound, xmin, for the fitted cpl
  m_cpl$setXmin(estx_cpl) 		# set xmin to be that for the fitted cpl (incidentally, it does not work if it is set as xmin for the cln)
  estp_cpl <- estimate_pars(m_cpl)	# estimate cpl parameters conditioned on xmin value
  m_cpl$setPars(estp_cpl$pars)		# set estimated parameters conditioned on xmin value

  ####### Plot the data with the line of best fit for the continuous power law #######

  ###### Ensure there are no repeated values for x #######

  ux1 <- m_cpl$dat[!duplicated(m_cpl$dat)]
  iy1 <- (length(sub_data):1)/length(sub_data)
  uy1 <- iy1[!duplicated(m_cpl$dat)]

  points(ux1, uy1, pch=treat_sym[i], col=treat_pcol[i], cex=1.5)

  lines(m_cpl, col=treat_lcol[i], lwd=3)
  
 } ##### end of if statement

} ##### end of loop for fitted continuous power-law distribution to each treatment


####### Loop for continuous log-normal distribution ######

plot(x=NULL, type="n", log="xy", xlab="Immobility duration (s)", ylab="Prop. durations >= x", xaxs="r", yaxs="r", xaxt="n", yaxt="n", tck=0.01, lwd=1, cex.axis=1.5, cex.lab=1.9, cex.main=1.5, cex=2.0, xlim=c(1,4000), ylim=c(0.005,1), xpd=F)

axis(1, at=c(1:10,seq(20,100,10),seq(200,1000,100),2000,3000), labels=c(1,rep(NA,8),10,rep(NA,8),100,rep(NA,8),1000,rep(NA,2)), tck=0.03, las=1, lwd=0.4, cex.axis=1.8, cex.lab=1.9, padj=0)
axis(2, at=c(seq(0.01,0.10,0.01),seq(0.20,1.00,0.10)), labels=c(0.01,rep(NA,3),0.05,rep(NA,4),0.10,rep(NA,3),0.50,rep(NA,4),1.00), tck=0.03, las=1, lwd=0.4, cex.axis=1.8, cex.lab=1.9, hadj=0.65)

for (i in 1:length(data_list))
{

 ####### Subset the relevant data columns for each treatment in turn #########

 data_treat <- data_list[[i]]

 ####### Make an array in turn for each column of duration values sorted in increasing order #######

 sub_data <- sort(na.omit(unlist(data_treat[,seq(10,72,4)], use.names=F)))

  ####### Print out the sample size for the immobility durations for each of the three substrates. #######

 print(paste("The sample size for", treat_type[i], "is:", length(sub_data), sep=" "))

 ####### Make sure the sub_data array has more than 2 unique values to be applicable for the model fits that follow; else the loop may break ############

 if(length(unique(sub_data)) > 2){

  ####### Fit continuous log-normal to the data array #######

  m_cln <- conlnorm$new(sub_data)	# fit the continous log-normal model (cln)
  estx_cln <- estimate_xmin(m_cln)	# estimate the lower bound, xmin, for the fitted cln
  m_cln$setXmin(estx_cln)		# set xmin to be that for the fitted cln
  estp_cln <- estimate_pars(m_cln)	# estimate cln parameters conditioned on xmin value
  m_cln$setPars(estp_cln$pars)		# set estimated parameters conditioned on xmin value


  ####### Plot the data with the line of best fit for the continuous log-normal #######

  ###### Ensure there are no repeated values for x #######

  ux1 <- m_cln$dat[!duplicated(m_cln$dat)]
  iy1 <- (length(sub_data):1)/length(sub_data)
  uy1 <- iy1[!duplicated(m_cln$dat)]

  points(ux1, uy1, pch=treat_sym[i], col=treat_pcol[i], cex=1.5)

  lines(m_cln, col=treat_lcol[i], lwd=3)
  
 } ##### end of if statement

} ##### end of loop for fitted continuous log-normal distribution to each treatment


####### Add the labels A to C in bold to the three plots #######

mtext("(a)", side = 3, line = -1.9, adj = 0.04, cex=1.4, font=1, outer=T, xpd=F)
mtext("(b)", side = 3, line = -31.5, adj = 0.04, cex=1.4, font=1, outer=T, xpd=F)
mtext("(c)", side = 3, line = -61.3, adj = 0.04, cex=1.4, font=1, outer=T, xpd=F)


####### Close the jpeg output for all THREE plots in Fig. 3 #########

dev.off()


######### COMPARE MODELS IN PAIRS ##########

######################

for (i in 1:length(data_list))
{

 ####### Subset the relevant data columns for each treatment in turn #########

 data_treat <- data_list[[i]]

 ####### Make an array in turn for each column of duration values sorted in increasing order #######

 sub_data <- sort(na.omit(unlist(data_treat[,seq(10,72,4)], use.names=F)))

 ####### Print out the sample size for the immobility durations for each of the three substrates, FOR TABLE 3. ####### 

 print(paste("The sample size for", treat_type[i], "is:", length(sub_data), sep=" "))

 ####### Make sure the sub_data array has more than 2 unique values to be applicable for the model fits that follow; else the loop may break ############

 if(length(unique(sub_data)) > 2){

  
  ####### Fit continuous log-normal to the data array #######

  m_cln <- conlnorm$new(sub_data)	# fit the continous log-normal model (cln)
  estx_cln <- estimate_xmin(m_cln)	# estimate the lower bound, xmin, for the fitted cln
  m_cln$setXmin(estx_cln)		# set xmin to be that for the fitted cln
  estp_cln <- estimate_pars(m_cln)	# estimate cln parameters conditioned on xmin value
  m_cln$setPars(estp_cln$pars)		# set estimated parameters conditioned on xmin value


  ####### Fit a continuous power law to the data array #######

  m_cpl <- conpl$new(sub_data)		# fit the continous power law model (cpl)
  estx_cpl <- estimate_xmin(m_cpl)	# estimate the lower bound, xmin, for the fitted cpl
  m_cpl$setXmin(estx_cpl) 		# set xmin to be that for the fitted cpl (incidentally, it does not work if it is set as xmin for the cln)
  estp_cpl <- estimate_pars(m_cpl)	# estimate cpl parameters conditioned on xmin value
  m_cpl$setPars(estp_cpl$pars)		# set estimated parameters conditioned on xmin value


  ####### Fit a continuous exponential to the data array #######

  m_cexp <- conexp$new(sub_data)	# fit the continous exponential model (cexp)
  estx_cexp <- estimate_xmin(m_cexp)	# estimate the lower bound, xmin, for the fitted cexp
  m_cexp$setXmin(estx_cexp)		# set xmin to be that for the fitted cexp		  
  estp_cexp <- estimate_pars(m_cexp)	# estimate cexp parameters conditioned on xmin value
  m_cexp$setPars(estp_cexp$pars)	# set estimated parameters conditioned on xmin value


  ####### Compare the fit of the continuous log-normal with that of the continuous exponential for the log-normal xmin value, Vuong's test, FOR TABLE 3 ####### 

  m_cexp$setXmin(m_cln$getXmin())	# set xmin for the cexp to be the same as for the cln
  estp_cexp <- estimate_pars(m_cexp)	# estimate cexp parameters conditioned on xmin value
  m_cexp$setPars(estp_cexp$pars)	# set estimated parameters conditioned on xmin value

  print(paste(treat_type[i]))
  print(paste("LLR of CEXP/CLN is:", round(compare_distributions(m_cexp, m_cln)$test_statistic,3), 
  ", two-sided p-value is:", round(compare_distributions(m_cexp, m_cln)$p_two_sided,5), sep=" "))


  ####### Compare the fit of the continuous power law with that of the continuous exponential for the log-normal xmin value, Vuong's test #######

  m_cexp$setXmin(m_cpl$getXmin()) 	# set xmin for the cexp to be the same as for the cpl
  estp_cexp <- estimate_pars(m_cexp)	# estimate cexp parameters conditioned on xmin value
  m_cexp$setPars(estp_cexp$pars)	# set estimated parameters conditioned on xmin value
 
  print(paste(treat_type[i]))
  print(paste("LLR of CEXP/CPL is:", round(compare_distributions(m_cexp, m_cpl)$test_statistic,3), 
  ", two-sided p-value is:", round(compare_distributions(m_cexp, m_cpl)$p_two_sided,5), sep=" "))


  ####### Compare the fit of the continuous power law with that of the continuous log-normal for the power law xmin value, Vuong's test #######

  m_cln$setXmin(m_cpl$getXmin()) 	# set xmin for the cln to be the same as for the cpl
  estp_cln <- estimate_pars(m_cln) 	# estimate cln parameters conditioned on xmin value
  m_cln$setPars(estp_cln$pars)		# set estimated parameters conditioned on xmin value

  print(paste(treat_type[i]))
  print(paste("LLR of CLN/CPL is:", round(compare_distributions(m_cln, m_cpl)$test_statistic,3), 
  ", two-sided p-value is:", round(compare_distributions(m_cln, m_cpl)$p_two_sided,5), sep=" "))

 } ##### end of if statement

} ##### end of loop for all treatments per model fitted


######### END ##########
