# Supplementary material for: Seeking safety: Movement dynamics after post-contact immobility
Source: PLoS One. 2024 Aug 22;19(8):e0307370. doi: 10.1371/journal.pone.0307370 (PMC11340899; doi:10.1371/journal.pone.0307370)
Supplement: S2 Data — (ZIP) [file pone.0307370.s011.zip › Franks_etal_Rscripts_PLoSOne_2024/Franks_etal_Fig5_RScript_PLoSOne_2024.txt]

#########################################################
###### R script for Figure 5 and related data analyses ##########
###### Franks et al. PLoS One 2024 ##########
###### It has six panels: two panels per individual AL for #######  
###### PAPER, SHALLOW SAND and DEEP SAND. First panel is the ##########
###### path. The second is Inst. Speed agains time. ##########
#########################################################


####### Read in the data set from Table A1, the main data base #######

mat <- read.csv("Franks_etal_S1_Table_PLoSOne_2024.csv", header = T)


####### Open output jpeg for Fig. 5: SIX panels #########

jpeg("Franks_etal_Fig5_PLoSOne_2024.jpeg", width=8.27, height=11.69, units = "in", res=300)
par(mfrow = c(3,2), cex=0.6, lwd=0.5, oma=c(0.5,0.5,0.8,0.5), mar = c(4.5,3.0,1,0.3), pty="s")


####### Subset the stop-go data for the PAPER substrate #########

mat_p <- subset(mat, mat$Treat=="paper", ALid:M16dur_s)


####### Subset the stop-go data for the SHALLOW SAND substrate #########

mat_ss <- subset(mat, mat$Treat=="2.3sand", ALid:M16dur_s)


####### Subset the stop-go data for the DEEP SAND substrate #########

mat_ds <- subset(mat, mat$Treat=="4.6sand", ALid:M16dur_s)


####### Create and array with ids for individual AL data files from the IA tracking on PAPER #######

ids_p <- c(as.character(paste0('0', mat_p$ALid[1:9])), as.character(mat_p$ALid[10:22]))


####### Create and array with ids for individual AL data files from the IA tracking on SHALLOW SAND #######

ids_ss <- as.character(mat_ss$ALid[1:8])


####### Create and array with ids for individual AL data files from the IA tracking on DEEP SAND #######

ids_ds <- as.character(mat_ds$ALid[1:8])


####### Create a data frame with info on number of videos for an individual AL dt16 data files from the IA tracking on PAPER. #######
####### Note that not all ALs were tracked over all four videos on paper if they reached the wall earlier. ########
####### Create a separate array with the respective file extensions for the videos 1 to 4. ########
####### Create a second array with time values (s) to be subtracted from time Ana recorded for videos 1 to 4; the 5th time is used later as a STOP. ########
####### Note Alan's IA tracking counted each video's start as 0s, while Ana's observations counted each video's start relative to v1's start. ########

vd_p <- data.frame(ALid=mat_p$ALid, NoVid=mat_p$Videos)

vdlab_p <- c("_dt16_v1", "_dt16_v2", "_dt16_v3", "_dt16_v4")

vdtadj_p <- c(0, 1361, 2722, 4083, 5444) # based on the 22min31s length of each video and 10s for restarting the camera between videos


####### Create a data frame with info on number of videos for an individual AL dt16 data file from the IA tracking on SHALLOW SAND. #######

vd_ss <- data.frame(ALid=mat_ss$ALid, NoVid=rep(4,8)) # all four videos for every AL

vdlab_ss <- c("_Capture1", "_Capture2", "_Capture3", "_Capture4")

vdtadj_ss <- c(0, 1361, 2722, 4083, 5444) # based on the 22min31s length of each video and 10s for restarting the camera between videos

vdtdelay_ss <- read.table("Franks_etal_AntLionTracksSSandData_PLoSOne_2024/Removed frames Shallow Sand.txt", header = T)


####### Create a data frame with info on number of videos for individual AL dt16 data files from the IA tracking on DEEP SAND. #######

vd_ds <- data.frame(ALid=mat_ds$ALid, NoVid=c(2,4,4,1,4,1,1,1))

vdlab_ds <- c("_Capture1", "_Capture2", "_Capture3", "_Capture4")

vdtadj_ds <- c(0, 1361, 2722, 4083, 5444) # based on the 22min31s length of each video and 10s for restarting the camera between videos

vdtdelay_ds <- read.table("Franks_etal_AntLionTracksDSandData_PLoSOne_2024/Removed frames Deep Sand.txt", header = T)


##### Initialise parameters for start and end times of movement episodes on PAPER #######

y1_p <- 0 # start time for movement episode
y2_p <- 0 # end time for movement episode

y1a_p <- 0 # same as y1_p after NA have been removed
y2a_p <- 0 # same as y2_p after NA have been removed

maxy_p <- 0 # for polygon of stop-go superimposed over IS
miny_p <- 0 # for polygon of stop-go superimposed over IS


##### Initialise parameters for start and end times of movement episodes on SHALLOW SAND #######

y1_ss <- 0 # start time for movement episode
y2_ss <- 0 # end time for movement episode

y1a_ss <- 0 # same as y1_ss after NA have been removed
y2a_ss <- 0 # same as y2_ss after NA have been removed

maxy_ss <- 0 # for polygon of stop-go superimposed over IS
miny_ss <- 0 # for polygon of stop-go superimposed over IS


##### Initialise parameters for start and end times of movement episodes on DEEP SAND #######

y1_ds <- 0 # start time for movement episode
y2_ds <- 0 # end time for movement episode

y1a_ds <- 0 # same as y1_ds after NA have been removed
y2a_ds <- 0 # same as y2_ds after NA have been removed

maxy_ds <- 0 # for polygon of stop-go superimposed over IS
miny_ds <- 0 # for polygon of stop-go superimposed over IS


##### Make a data frame with the ids of the ALs used to illustrate each substrate via a path and IS panel #####

ids_ind <- data.frame(Treat=c("p", "ss", "ds"), ALid=c(19,21,6)) 


####### Calculations for Fig. 5A and Fig. 5B ##########

####### Make an array for each of the observed start-of-movement and end-of-movement time values (s) for AL19 on PAPER #########

y1_p <- as.numeric(mat_p[which(mat_p$ALid==ids_ind$ALid[1])
, grep("StT", colnames(mat_p), value=T)])
y2_p <- as.numeric(mat_p[which(mat_p$ALid==ids_ind$ALid[1])
, grep("EnT", colnames(mat_p), value=T)])

y1a_p <- na.omit(y1_p)
y2a_p <- na.omit(y2_p)


###### Initialise the dataframe to hold the data for AL19 over all videos for it on PAPER #######

cdata_p <- data.frame(NULL)


####### Start of video LOOP in which data for AL19's videos on PAPER are collated after the time is adjusted with the appropriate vdtadj_p value ##############

for (j in 1:vd_p$NoVid[which(vd_p$ALid==ids_ind$ALid[1])])
{
  
 data_p <- read.table(paste0("Franks_etal_AntLionTracksPaperData_PLoSOne_2024/","al", ids_p[which(mat_p$ALid==ids_ind$ALid[j])], vdlab_p[1], ".txt"), header = F)
 colnames(data_p) <- c("Time_s", "X_mm", "Y_mm", "Speed_mmpers")


 ####### Create new column with time adjusted according to vdtadj_p #########

 data_p$adjTime_s <- data_p$Time_s + vdtadj_p[j]


 ####### Create a new column with speed offset against time by one time step ########

 data_p$lagSpeed_mmpers <- c(NA,data_p$Speed_mmpers[1:(length(data_p$Speed_mmpers)-1)])


 ###### Collate dataframes for videos of ALs on PAPER #######

 cdata_p <- rbind(cdata_p,data_p)


 ####### End of LOOP for collating all videos for individual AL19 on PAPER ##############

}


####### Create a new column with inst. speed which bridges videos for AL19 on PAPER ########

cdata_p$bridgeSpeed_mmpers <- c(NA, round(sqrt((cdata_p$X_mm[2:length(cdata_p$X_mm)]-cdata_p$X_mm[1:(length(cdata_p$X_mm)-1)])^2 + (cdata_p$Y_mm[2:length(cdata_p$Y_mm)]-cdata_p$Y_mm[1:(length(cdata_p$Y_mm)-1)])^2)/1.6,6))


####### Plot A of Fig. 5 is the tracked path of AL19 on PAPER with the start denoted by a deepskyblue filled circle #######
####### and the end denoted by a red filled circle. #######
####### The last line of coordinates is plotted as well to ensure it links with the red filled circle. ######

####### Save the min and max values over both x- & y-coordinates for AL19 on PAPER #####

min_p <- min(cdata_p$X_mm, cdata_p$Y_mm)
max_p <- max(cdata_p$X_mm, cdata_p$Y_mm)


####### Plot the path of AL19 on PAPER ########

plot(Y_mm ~ X_mm, cdata_p, type="l", lty="dotted", lwd=1.2, xlab="X (mm)", ylab="Y (mm)", main=paste0("AL", as.numeric(ids_p[ids_p==ids_ind$ALid[1]])), xaxs="r", yaxs="r", xaxt="n", yaxt="n", las=1, tck=0.01, asp=1, xlim=c(min_p, max_p), ylim=c(min_p, max_p), cex.lab=1.9, cex.axis=1.5, cex.main=1.5, cex=1.0)
  
axis(side=1, at=seq(0,max_p,round(max_p/5,-1)), las=1, tck=0.01, lwd=0.4, cex.lab=1.9, cex.axis=1.5, cex=1.0, lty="solid")
axis(side=2, at=seq(0,max_p,round(max_p/5,-1)), las=1, tck=0.01, lwd=0.4, cex.lab=1.9, cex.axis=1.5, hadj=0.70, lty="solid")

points(Y_mm ~ X_mm, cdata_p[1,], pch=16, col="deepskyblue", cex=1.5)
points(Y_mm ~ X_mm, cdata_p[length(cdata_p$Y_mm),], pch=16, col="red", cex=1.5)


####### Superimpose the straight-line displacements between stops over the tracked path of AL 19 on PAPER ############
####### Use dark-blue filled circles for the stops, smaller in size than the filled circles for start and finish. ########

if (length(y2a_p) > 0)
{

 ##### Initialise arrays with coordinates for start and end of movement episodes for AL19 on PAPER here because they are populated within the loop immediately below #######
   
 xme_p <- 0 # x-coordinate for end of movement
 yme_p <- 0 # y-coordinate for end of movement

 xnms_p <- 0 # x-coordinate for start of next movement
 ynms_p <- 0 # y-coordinate for start of next movement

 for (k in 1:length(y2a_p))
 {
   
  xme_p[k] <- cdata_p$X_mm[which.min(abs(cdata_p$adjTime_s-y2a_p[k]))] # If track "noise" is excluded, matching of times fails
  yme_p[k] <- cdata_p$Y_mm[which.min(abs(cdata_p$adjTime_s-y2a_p[k]))] # ditto
   
  if (k < length(y1a_p))
  {

   xnms_p[k] <- cdata_p$X_mm[which.min(abs(cdata_p$adjTime_s-y1a_p[k+1]))] # to check they are not too far from those for end of previous movement
   ynms_p[k] <- cdata_p$Y_mm[which.min(abs(cdata_p$adjTime_s-y1a_p[k+1]))] # ditto
    
  }
  
 }

 ######## Ensure xme_p and yme_p do not contain identical points as stops for AL19 on PAPER (e.g. last stop for AL 20 on PAPER) #######
 ######## The track for AL 20 finishes earler than the observation and same track point matches the final two stops in terms of time ########

 xme1_p <- unique(cbind(xme_p,yme_p))[,1]
 yme1_p <- unique(cbind(xme_p,yme_p))[,2]

 xme_p <- xme1_p
 yme_p <- yme1_p
  
 points(xme_p, yme_p, pch=16, col="darkblue")

 ##### Segments begin with first tracking coordinates because the ALs were in PCI in first video and did not move at start of subsequent videos on PAPER. #####
 ##### Segments do not extend to last coordinates from tracking because these represent a stop as do the last observed coordinates of end of movement on PAPER. The two often coinside. ####

 segments(c(cdata_p$X_mm[1], xme_p[1:(length(xme_p)-1)]), c(cdata_p$Y_mm[1], yme_p[1:(length(yme_p)-1)]), xme_p[1:length(xme_p)], yme_p[1:length(yme_p)], col="deepskyblue", lty ="solid") 

}


####### Plot B of Fig. 5 is a plot of AL19's IS against time (as recorded from Image Analysis) with superimposed observed movement and immobility periods (in cyan) on PAPER ########

xmax_p <- max(cdata_p$adjTime_s)
ymax_p <- max(na.omit(cdata_p$lagSpeed_mmpers))

xint_p <- ifelse(xmax_p <= 300, 50, ifelse(xmax_p >= 1000, 500, 100))
yint_p <- ifelse(ymax_p <= 1, 0.1, ifelse((ymax_p > 1 && ymax_p <= 3), 0.5, 1.00))

plot(na.omit(lagSpeed_mmpers) ~ adjTime_s[!is.na(lagSpeed_mmpers)], cdata_p[2:length(cdata_p$adjTime_s),], type="l", lty="dotted", xlab="Time (s)", ylab="Inst. speed (mm/s)", main=paste0("AL", as.numeric(ids_p[ids_p==ids_ind$ALid[1]])), xaxs="r", yaxs="r", xaxt="n", yaxt="n", xlim=c(0, xmax_p), ylim=c(0, ymax_p), tck=0.01, lwd=0.05, cex.lab=1.9, cex.axis=1.5, cex.main=1.5, cex=1.0)

axis(side=1, at=seq(0,xmax_p,xint_p), las=1, tck=0.01, lwd=0.4, cex.lab=1.9, cex.axis=1.5, lty="solid")
axis(side=2, at=seq(0,ymax_p,yint_p), las=1, tck=0.01, lwd=0.4, cex.lab=1.9, cex.axis=1.5, hadj=0.70, lty="solid")

####### Superimpose movement starts and finishes only if first observed movement had finished within the current video. ########

if (length(y1a_p) > 0)
{

 for (k in 1:length(y1a_p))
 {
   
  maxy_p <- round(max(na.omit(cdata_p$lagSpeed_mmpers))-0.01,2)
  miny_p <- 0.01

  polygon(x=c(y1a_p[k],y2a_p[k],y2a_p[k],y1a_p[k]), y=c(miny_p,miny_p,maxy_p,maxy_p), density=NA, angle=NA, border="lightcyan3", col="lightcyan", lty="dashed")
 
 }

}

lines(na.omit(lagSpeed_mmpers) ~ adjTime_s[!is.na(lagSpeed_mmpers)], cdata_p[2:length(cdata_p$adjTime_s),], type="l", lty="dotted", lwd=0.05)


####### Calculations for Fig. 5C and Fig. 5D ##########

####### Make an array for each of the observed start-of-movement and end-of-movement time values (s) for AL21 on SHALLOW SAND #########

y1_ss <- as.numeric(mat_ss[which(mat_ss$ALid==ids_ind$ALid[2]), grep("StT", colnames(mat_ss), value=F)])
y2_ss <- as.numeric(mat_ss[which(mat_ss$ALid==ids_ind$ALid[2]), grep("EnT", colnames(mat_ss), value=F)])

y1a_ss <- na.omit(y1_ss)
y2a_ss <- na.omit(y2_ss)


###### Initialise the dataframe to hold the collated data for AL21 over all videos for it on SHALLOW SAND #######

cdata_ss <- data.frame(NULL)


####### Start of video LOOP in which data for AL21's videos on SHALLOW SAND are collated after the time is adjusted with the appropriate vdtadj_ss value ##############
 
for (j in 1:vd_ss$NoVid[which(vd_ss$ALid==ids_ind$ALid[2])])
{

 ####### Read in the data set from individual AL files #######
 ####### STOP PROGRAM LOOKING FOR V3 or V4 IF THEY DON'T EXIST #####

 ####### Note "Day2" corresponds to SHALLOW SAND #########

 data_ss <- read.table(paste0("Franks_etal_AntLionTracksSSandData_PLoSOne_2024/", "Averaged_Data_Width_20_Day2_Antlion", ids_ss[which(mat_ss$ALid==ids_ind$ALid[2])], vdlab_ss[j], ".txt"), sep = ",", header = T)

 colnames(data_ss) <- c("Time_s", "X_mm", "Y_mm")


 ####### Ensure that both X and Y are rounded to the same d.p. #####

 data_ss$X_mm <- round(data_ss$X_mm, 4)
 data_ss$Y_mm <- round(data_ss$Y_mm, 4)


 ####### Create a new column with time adjusted according to vdtadj_ss and vdtdelay_ss (note the latter is in frames) #########

 data_ss$adjTime_s <- data_ss$Time_s + vdtadj_ss[j] + vdtdelay_ss[which(vdtdelay_ss$ALid==ids_ind$ALid[2]),j+1]*1.6


 ####### Calculate Instantaneous Speed (IS) and create a new column with IS offset against time by one time step ########
 ####### Note the files from George do not have the IS included, while Alan's did. Hence the need to calculate it first #########
 ####### Round to the 6 d.p. as in Alan's files #########

 data_ss$lagSpeed_mmpers <- round(c(NA,sqrt((diff(data_ss$X_mm))^2 + (diff(data_ss$Y_mm))^2)/1.6), 6)


 ###### Collate dataframes for videos of ALs on SHALLOW SAND #######

 cdata_ss <- rbind(cdata_ss,data_ss)


####### End of LOOP for collating all videos for AL21 on SHALLOW SAND ##############

}


####### Create a new column with inst. speed which bridges videos for AL21 on SHALLOW SAND ########
####### Not strictly necessary, but good for a double-check #######

cdata_ss$bridgeSpeed_mmpers <- c(NA, round(sqrt((cdata_ss$X_mm[2:length(cdata_ss$X_mm)]-cdata_ss$X_mm[1:(length(cdata_ss$X_mm)-1)])^2 + (cdata_ss$Y_mm[2:length(cdata_ss$Y_mm)]-cdata_ss$Y_mm[1:(length(cdata_ss$Y_mm)-1)])^2)/1.6,6))


####### Plot C of Fig. 5 is the tracked path of AL21 on SHALLOW SAND with the start denoted by a light-green filled circle #######
####### and the end denoted by a pink filled circle. #######

####### Save the min and max values over both x- & y-coordinates for AL21 on SHALLOW SAND #####

min_ss <- min(cdata_ss$X_mm, cdata_ss$Y_mm)
max_ss <- max(cdata_ss$X_mm, cdata_ss$Y_mm)


####### Plot the tracked path of AL21 on SHALLOW SAND ###### 

plot(Y_mm ~ X_mm, cdata_ss, type="l", lty="dotted", lwd=1.2, xlab="X (mm)", ylab="Y (mm)", main=paste0("AL", ids_ss[which(mat_ss$ALid==ids_ind$ALid[2])]), xaxs="r", yaxs="r", xaxt="n", yaxt="n", las=1, tck=0.01, asp=1, xlim=c(min_ss, max_ss), ylim=c(min_ss, max_ss), cex.lab=1.9, cex.axis=1.5, cex.main=1.5, cex=1.0)
  
axis(side=1, at=seq(0,max_ss,round(max_ss/5,-1)/2), las=1, tck=0.01, lwd=0.4, cex.lab=1.9, cex.axis=1.5, cex=1.0, lty="solid") # divide by 10 or 20 with devision by 5, depending on the overall scale
axis(side=2, at=seq(0,max_ss,round(max_ss/5,-1)/2), las=1, tck=0.01, lwd=0.4, cex.lab=1.9, cex.axis=1.5, hadj=0.70, lty="solid") # divide by 10 or 20 with devision by 5 depending on the overall scale

points(Y_mm ~ X_mm, cdata_ss[1,], pch=16, col="chartreuse", cex=1.5)
points(Y_mm ~ X_mm, cdata_ss[length(cdata_ss$Y_mm),], pch=16, col="pink", cex=1.5)


####### Superimpose the straight-line displacements between stops over the tracked path for AL21 on SHALLOW SAND ############
####### Dark green for the points and green for the displacements. #######
####### Note the observation finished before the traking and there is no displacement line linking with the end point. #######

if (length(y2a_ss) > 0)
{

 ##### Initialise arrays with coordinates for start and end of movement episodes for AL21 on SHALLOW SAND here because they are populated within the loop immediately below #######
   
 xme_ss <- 0 # x-coordinate for end of movement
 yme_ss <- 0 # y-coordinate for end of movement

 xnms_ss <- 0 # x-coordinate for start of next movement
 ynms_ss <- 0 # y-coordinate for start of next movement

 for (k in 1:length(y2a_ss))
 {
   
  xme_ss[k] <- cdata_ss$X_mm[which.min(abs(cdata_ss$adjTime_s-y2a_ss[k]))] # If track "noise" is excluded, matching of times fails
  yme_ss[k] <- cdata_ss$Y_mm[which.min(abs(cdata_ss$adjTime_s-y2a_ss[k]))] # ditto

  if (k < length(y1a_ss))
  {

   xnms_ss[k] <- cdata_ss$X_mm[which.min(abs(cdata_ss$adjTime_s-y1a_ss[k+1]))] # to check they are not too far from those for end of previous movement
   ynms_ss[k] <- cdata_ss$Y_mm[which.min(abs(cdata_ss$adjTime_s-y1a_ss[k+1]))] # ditto
    
  }
  
 }

 ######## Ensure xme_ss and yme_ss do not contain identical points as stops for AL21 on SHALLOW SAND #######

 xme1_ss <- unique(cbind(xme_ss,yme_ss))[,1]
 yme1_ss <- unique(cbind(xme_ss,yme_ss))[,2]

 xme_ss <- xme1_ss
 yme_ss <- yme1_ss
  
 points(xme_ss, yme_ss, pch=16, col="chartreuse4")

 ##### Segments begin with first tracking coordinates because the ALs were in PCI in first video and did not move at start of subsequent videos on SHALLOW SAND. #####
 ##### Segments do not extend to last coordinates from tracking because tracking continued beyond the observation of up to 16 movement on SHALLOW SAND. ####

 segments(c(cdata_ss$X_mm[1], xme_ss[1:(length(xme_ss)-1)]), c(cdata_ss$Y_mm[1], yme_ss[1:(length(yme_ss)-1)]), xme_ss[1:length(xme_ss)], yme_ss[1:length(yme_ss)], col="chartreuse", lty="solid") 

}


####### Plot D of Fig. 5 is a plot of AL21's IS against time (as recorded from Image Analysis) with superimposed observed movement and immobility periods (in cyan) on SHALLOW SAND ########

xmax_ss <- max(cdata_ss$adjTime_s)
ymax_ss <- max(na.omit(cdata_ss$lagSpeed_mmpers))

xint_ss <- ifelse(xmax_ss <= 300, 50, ifelse(xmax_ss >= 1000, 500, 100))
yint_ss <- ifelse(ymax_ss <= 1, 0.02, ifelse((ymax_ss > 1 && ymax_ss <= 2), 0.05, 0.1))


plot(na.omit(lagSpeed_mmpers) ~ adjTime_s[!is.na(lagSpeed_mmpers)], cdata_ss[2:length(cdata_ss$adjTime_s),], type="l", lty="dotted", xlab="Time (s)", ylab="Inst. speed (mm/s)", main=paste0("AL", as.numeric(ids_ss[ids_ss==ids_ind$ALid[2]])), xaxs="r", yaxs="r", xaxt="n", yaxt="n", xlim=c(0, xmax_ss), ylim=c(0, ymax_ss), tck=0.01, lwd=0.05, cex.lab=1.9, cex.axis=1.5, cex.main=1.5, cex=1.0)

axis(side=1, at=seq(0,xmax_ss,xint_ss), las=1, tck=0.01, lwd=0.4, cex.lab=1.9, cex.axis=1.5, cex=1.0, lty="solid")
axis(side=2, at=seq(0,ymax_ss,yint_ss), las=1, tck=0.01, lwd=0.4, cex.lab=1.9, cex.axis=1.5, hadj=0.70, lty="solid")

####### Superimpose movements starts and finishes only if first observed movement had finished within the current video. ########

y1a_ss <- na.omit(y1a_ss)
y2a_ss <- na.omit(y2a_ss)

if (length(y1a_ss) > 0)
{

 for (k in 1:length(y1a_ss))
 {
   
  maxy_ss <- round(max(na.omit(cdata_ss$lagSpeed_mmpers))-0.001,3)
  miny_ss <- 0.001

  polygon(x=c(y1a_ss[k],y2a_ss[k],y2a_ss[k],y1a_ss[k]), y=c(miny_ss,miny_ss,maxy_ss,maxy_ss), density=NA, angle=NA, border="lightcyan3", col="lightcyan", lty="dashed")
 
 }

}

lines(na.omit(lagSpeed_mmpers) ~ adjTime_s[!is.na(lagSpeed_mmpers)], cdata_ss[2:length(cdata_ss$adjTime_s),], type="l", lty="dotted", lwd=0.05)


####### Calculations for Fig. 5E and Fig. 5F ##########

####### Make an array for each of the observed start-of-movement and end-of-movement time values (s) for AL6 on DEEP SAND #########

y1_ds <- as.numeric(mat_ds[which(mat_ds$ALid==ids_ind$ALid[3]), grep("StT", colnames(mat_ds), value=F)])
y2_ds <- as.numeric(mat_ds[which(mat_ds$ALid==ids_ind$ALid[3]), grep("EnT", colnames(mat_ds), value=F)])

y1a_ds <- na.omit(y1_ds)
y2a_ds <- na.omit(y2_ds)


###### Initialise the dataframe to hold the collated data for AL6 over all videos for it on DEEP SAND #######

cdata_ds <- data.frame(NULL)


####### Start of video LOOP in which data for all AL6's videos on DEEP SAND is collated after the time is adjusted with the appropriate vdtadj_ds value ##############
 
for (j in 1:vd_ds$NoVid[which(vd_ds$ALid==ids_ind$ALid[3])])
{

 ####### Read in the data set from individual AL files #######
 ####### STOP PROGRAM LOOKING FOR V3 or V4 IF THEY DON'T EXIST #####

 ####### Note "Day3" corresponds to DEEP SAND #########

 data_ds <- read.table(paste0("Franks_etal_AntLionTracksDSandData_PLoSOne_2024/", "Averaged_Data_Width_20_Day3_Antlion", ids_ds[which(mat_ds$ALid==ids_ind$ALid[3])], vdlab_ds[j], ".txt"), sep = ",", header = T)
 
 colnames(data_ds) <- c("Time_s", "X_mm", "Y_mm")


 ####### Ensure that both X and Y are rounded to the same d.p. #####

 data_ds$X_mm <- round(data_ds$X_mm, 4)
 data_ds$Y_mm <- round(data_ds$Y_mm, 4)


 ####### Create a new column with time adjusted according to vdtadj_ds and vdtdelay_ds (note the latter is in frames) #########

 data_ds$adjTime_s <- data_ds$Time_s + vdtadj_ds[j] + vdtdelay_ds[which(vdtdelay_ds$ALid==ids_ind$ALid[3]),j+1]*1.6
 data_ss$adjTime_s <- data_ss$Time_s + vdtadj_ss[j] + vdtdelay_ss[which(vdtdelay_ss$ALid==ids_ind$ALid[2]),j+1]*1.6

 ####### Calculate Instantaneous Speed (IS) and create a new column with IS offset against time by one time step ########
 ####### Note the files from George do not have the IS included, while Alan's did. Hence the need to calculate it first #########
 ####### Round to the 6 d.p. as in Alan's files #########

 data_ds$lagSpeed_mmpers <- round(c(NA,sqrt((diff(data_ds$X_mm))^2 + (diff(data_ds$Y_mm))^2)/1.6), 6)


 ###### Collate dataframes for videos of ALs on DEEP SAND #######

 cdata_ds <- rbind(cdata_ds,data_ds)


####### End of LOOP for collating all videos for individual ALs on DEEP SAND ##############

}


####### Create a new column with inst. speed which bridges videos for AL6 on DEEP SAND ########
####### Not strictly necessary, but good for a double-check #######

cdata_ds$bridgeSpeed_mmpers <- c(NA, round(sqrt((cdata_ds$X_mm[2:length(cdata_ds$X_mm)]-cdata_ds$X_mm[1:(length(cdata_ds$X_mm)-1)])^2 + (cdata_ds$Y_mm[2:length(cdata_ds$Y_mm)]-cdata_ds$Y_mm[1:(length(cdata_ds$Y_mm)-1)])^2)/1.6,6))


####### Plot E of Fig. 5 is the tracked path of AL6 on DEEP SAND with the start denoted by a gold filled circle #######
####### and the end denoted by a salmon-pink filled circle. #######

####### Save the min and max values over both x- & y-coordinates for AL6 on DEEP SAND #####

min_ds <- min(cdata_ds$X_mm, cdata_ds$Y_mm)
max_ds <- max(cdata_ds$X_mm, cdata_ds$Y_mm)


####### Plot the tracked path of the AL6 on DEEP SAND ###### 

plot(Y_mm ~ X_mm, cdata_ds, type="l", lty="dotted", lwd=1.2, xlab="X (mm)", ylab="Y (mm)", main=paste0("AL", ids_ds[which(mat_ds$ALid==ids_ind$ALid[3])]), xaxs="r", yaxs="r", xaxt="n", yaxt="n", las=1, tck=0.01, asp=1, xlim=c(min_ds, max_ds), ylim=c(min_ds, max_ds), cex.lab=1.9, cex.axis=1.5, cex.main=1.5, cex=1.0) 
 
axis(side=1, at=seq(0,max_ds,round(max_ds/10,-1)/2), las=1, tck=0.01, lwd=0.4, cex.lab=1.9, cex.axis=1.5, cex=1.0, lty="solid") # divide by 10 or 20 with devision by 5, depending on the overall scale
axis(side=2, at=seq(0,max_ds,round(max_ds/10,-1)/2), las=1, tck=0.01, lwd=0.4, cex.lab=1.9, cex.axis=1.5, hadj=0.70, lty="solid") # divide by 10 or 20 with devision by 5 depending on the overall scale

points(Y_mm ~ X_mm, cdata_ds[1,], pch=16, col="gold", cex=1.5)
points(Y_mm ~ X_mm, cdata_ds[length(cdata_ds$Y_mm),], pch=16, col="salmon", cex=1.5)


####### Superimpose the straight-line displacements between stops over the tracked path for AL6 on DEEP SAND ############
 ####### Dark gold for the points and gold for the displacements. #######
 ####### Note the observation finished before the traking and there is no displacement line linking with the end point. #######

if (length(y2a_ds) > 0)
{

 ##### Initialise arrays with coordinates for start and end of movement episodes for AL6 on DEEP SAND here because they are populated within the loop immediately below #######
   
 xme_ds <- 0 # x-coordinate for end of movement
 yme_ds <- 0 # y-coordinate for end of movement

 xnms_ds <- 0 # x-coordinate for start of next movement
 ynms_ds <- 0 # y-coordinate for start of next movement

 for (k in 1:length(y2a_ds))
 {
   
  xme_ds[k] <- cdata_ds$X_mm[which.min(abs(cdata_ds$adjTime_s-y2a_ds[k]))] # If track "noise" is excluded, matching of times fails
  yme_ds[k] <- cdata_ds$Y_mm[which.min(abs(cdata_ds$adjTime_s-y2a_ds[k]))] # ditto

  if (k < length(y1a_ds))
  {

   xnms_ds[k] <- cdata_ds$X_mm[which.min(abs(cdata_ds$adjTime_s-y1a_ds[k+1]))] # to check they are not too far from those for end of previous movement
   ynms_ds[k] <- cdata_ds$Y_mm[which.min(abs(cdata_ds$adjTime_s-y1a_ds[k+1]))] # ditto
    
  }
  
 }

 ######## Ensure xme_ds and yme_ds do not contain identical points as stops for AL6 on DEEP SAND #######

 xme1_ds <- unique(cbind(xme_ds,yme_ds))[,1]
 yme1_ds <- unique(cbind(xme_ds,yme_ds))[,2]

 xme_ds <- xme1_ds
 yme_ds <- yme1_ds
  
 points(xme_ds, yme_ds, pch=16, col="goldenrod2")

 ##### Segments begin with first tracking coordinates because the ALs were in PCI in first video and did not move at start of subsequent videos on DEEP SAND. #####
 ##### Segments do not extend to last coordinates from tracking because tracking continued beyond the observation of up to 16 movement on DEEP SAND. ####

 segments(c(cdata_ds$X_mm[1], xme_ds[1:(length(xme_ds)-1)]), c(cdata_ds$Y_mm[1], yme_ds[1:(length(yme_ds)-1)]), xme_ds[1:length(xme_ds)], yme_ds[1:length(yme_ds)], col="gold", lty ="solid") 

}


####### Plot F of Fig. 5 is a plot of AL6's IS against time (as recorded from Image Analysis) with superimposed observed movement and immobility periods (in cyan) on DEEP SAND ########

xmax_ds <- max(cdata_ds$adjTime_s)
ymax_ds <- max(na.omit(cdata_ds$lagSpeed_mmpers))

xint_ds <- ifelse(xmax_ds <= 300, 50, ifelse(xmax_ds >= 1000, 500, 100))
yint_ds <- ifelse(ymax_ds <= 1, 0.01, ifelse((ymax_ds > 1 && ymax_ds <= 2), 0.02, 0.05))

plot(na.omit(lagSpeed_mmpers) ~ adjTime_s[!is.na(lagSpeed_mmpers)], cdata_ds[2:length(cdata_ds$adjTime_s),], type="l", lty="dotted", xlab="Time (s)", ylab="Inst. speed (mm/s)", main=paste0("AL", as.numeric(ids_ds[ids_ds==ids_ind$ALid[3]])), xaxs="r", yaxs="r", xaxt="n", yaxt="n", xlim=c(0, xmax_ds), ylim=c(0, ymax_ds), tck=0.01, lwd=0.05, cex.lab=1.9, cex.axis=1.5, cex.main=1.5, cex=1.0)

axis(side=1, at=seq(0,xmax_ds,xint_ds), las=1, tck=0.01, lwd=0.4, cex.lab=1.9, cex.axis=1.5, cex=1.0, lty="solid")
axis(side=2, at=seq(0,ymax_ds,yint_ds), las=1, tck=0.01, lwd=0.4, cex.lab=1.9, cex.axis=1.5, hadj=0.70, lty="solid")

####### Superimpose movements starts and finishes only if first observed movement had finished within the current video. ########

y1a_ds <- na.omit(y1a_ds)
y2a_ds <- na.omit(y2a_ds)

if (length(y1a_ds) > 0)
{

 for (k in 1:length(y1a_ds))
 {
   
  maxy_ds <- round(max(na.omit(cdata_ds$lagSpeed_mmpers))-0.000,3)
  miny_ds <- 0.000

  polygon(x=c(y1a_ds[k],y2a_ds[k],y2a_ds[k],y1a_ds[k]), y=c(miny_ds,miny_ds,maxy_ds,maxy_ds), density=NA, angle=NA, border="lightcyan3", col="lightcyan", lty="dashed")
 
 }

}

lines(na.omit(lagSpeed_mmpers) ~ adjTime_s[!is.na(lagSpeed_mmpers)], cdata_ds[2:length(cdata_ds$adjTime_s),], type="l", lty="dotted", lwd=0.05)


####### Add the labels A-D in bold to the four plots in Fig. 5 #######

mtext("(a)", side = 3, line = -1, adj = 0.03, cex=1.4, font=1, outer=T, xpd=F)
mtext("(b)", side = 3, line = -1, adj = 0.55, cex=1.4, font=1, outer=T, xpd=F)
mtext("(c)", side = 3, line = -33, adj = 0.03, cex=1.4, font=1, outer=T, xpd=F)
mtext("(d)", side = 3, line = -33, adj = 0.55, cex=1.4, font=1, outer=T, xpd=F)
mtext("(e)", side = 3, line = -65, adj = 0.03, cex=1.4, font=1, outer=T, xpd=F)
mtext("(f)", side = 3, line = -65, adj = 0.55, cex=1.4, font=1, outer=T, xpd=F)


####### Close the jpeg output for all six plots of Fig. 5 #########

dev.off()


########## END ############
