# Supplementary material for: Seeking safety: Movement dynamics after post-contact immobility
Source: PLoS One. 2024 Aug 22;19(8):e0307370. doi: 10.1371/journal.pone.0307370 (PMC11340899; doi:10.1371/journal.pone.0307370)
Supplement: S2 Data — (ZIP) [file pone.0307370.s011.zip › Franks_etal_Rscripts_PLoSOne_2024/Franks_etal_Fig6_RScript_PLoSOne_2024.txt]

#########################################################
###### R script for Figure 6 and related data analyses ##########
###### Franks et al. PLoS One 2024 ##########
#########################################################


####### The script creates a single file from the files with "start" and "finish" positions for each AL on one of the three substrates (76 files altogether for 38 ALs, 16 of which were studied for two of the three treatments) ########


###### Include libraries involved in fitting of a mixed effects linear model and post-hoc tests #########

library(lme4)
library(lmerTest)
library(pbkrtest)
library(afex)
library(multcomp)


####### Create an array with the file names for individual AL ImageJ "start" and "finish" data files with positions on paper, 2.3sand and 4.6sand #####
####### 22 ALs/44 files on paper, 8 ALs/16 files on 2.3sand, 8 ALs/16 files on 4.6sand #########

files_p <- c("Results_AL01_paper_Q1_start.txt", "Results_AL01_paper_Q1_firstwall.txt", "Results_AL02_paper_Q2_start.txt", "Results_AL02_paper_Q2_firstwall.txt", "Results_AL03_paper_Q4_start.txt", "Results_AL03_paper_Q4_firstwall.txt", "Results_AL04_paper_Q3_start.txt", "Results_AL04_paper_Q3_firstwall.txt", "Results_AL05_paper_Q4_start.txt", "Results_AL05_paper_Q4_firstwall.txt", "Results_AL06_paper_Q1_start.txt", "Results_AL06_paper_Q1_firstwall.txt", "Results_AL07_paper_Q4_start.txt", "Results_AL07_paper_Q4_firstwall.txt", "Results_AL08_paper_Q2_start.txt", "Results_AL08_paper_Q2_firstwall.txt", "Results_AL09_paper_Q4_start.txt", "Results_AL09_paper_Q4_firstwall.txt", "Results_AL10_paper_Q3_start.txt", "Results_AL10_paper_Q3_endV5start.txt", "Results_AL11_paper_Q1_start.txt", "Results_AL11_paper_Q1_firstwall.txt", "Results_AL12_paper_Q3_start.txt", "Results_AL12_paper_Q3_firstwall.txt", "Results_AL13_paper_Q3_start.txt", "Results_AL13_paper_Q3_endV5start.txt", "Results_AL14_paper_Q2_start.txt", "Results_AL14_paper_Q2_firstwall.txt", "Results_AL15_paper_Q1_start.txt", "Results_AL15_paper_Q1_firstwall.txt", "Results_AL16_paper_Q1_start.txt", "Results_AL16_paper_Q1_firstwall.txt", "Results_AL17_paper_Q2_start.txt", "Results_AL17_paper_Q2_firstwall.txt", "Results_AL18_paper_Q4_start.txt", "Results_AL18_paper_Q4_firstwall.txt", "Results_AL19_paper_Q2_start.txt", "Results_AL19_paper_Q2_firstwall.txt", "Results_AL20_paper_Q3_start.txt", "Results_AL20_paper_Q3_firstwall.txt", "Results_AL21_paper_Q1_start.txt", "Results_AL21_paper_Q1_firstwall.txt", "Results_AL22_paper_Q2_start.txt", "Results_AL22_paper_Q2_firstwall.txt")

files_2.3s <- c("Results_AL02_2.3sand_Q3_start.txt", "Results_AL02_2.3sand_Q3_endV5start.txt", "Results_AL03_2.3sand_Q1_start.txt", "Results_AL03_2.3sand_Q1_endV5start.txt", "Results_AL07_2.3sand_Q1_start.txt", "Results_AL07_2.3sand_Q1_endV5start.txt", "Results_AL12_2.3sand_Q2_start.txt", "Results_AL12_2.3sand_Q2_endV5start.txt", "Results_AL13_2.3sand_Q2_start.txt", "Results_AL13_2.3sand_Q2_endV5start.txt", "Results_AL16_2.3sand_Q4_start.txt", "Results_AL16_2.3sand_Q4_endV5start.txt", "Results_AL19_2.3sand_Q3_start.txt", "Results_AL19_2.3sand_Q3_endV5start.txt", "Results_AL21_2.3sand_Q4_start.txt", "Results_AL21_2.3sand_Q4_endV5start.txt")

files_4.6s <- c("Results_AL01_4.6sand_Q4_start.txt", "Results_AL01_4.6sand_Q4_endV5start.txt", "Results_AL05_4.6sand_Q1_start.txt", "Results_AL05_4.6sand_Q1_endV5start.txt", "Results_AL06_4.6sand_Q4_start.txt", "Results_AL06_4.6sand_Q4_endV5start.txt", "Results_AL09_4.6sand_Q1_start.txt", "Results_AL09_4.6sand_Q1_endV5start.txt", "Results_AL10_4.6sand_Q2_start.txt", "Results_AL10_4.6sand_Q2_endV5start.txt", "Results_AL14_4.6sand_Q3_start.txt", "Results_AL14_4.6sand_Q3_endV5start.txt", "Results_AL17_4.6sand_Q3_start.txt", "Results_AL17_4.6sand_Q3_endV5start.txt", "Results_AL20_4.6sand_Q2_start.txt", "Results_AL20_4.6sand_Q2_endV5start.txt")


####### Initialise the dataframe for holding the extracted data of interest for paper, 2.3sand and 4.6sand ############

tab_p <- data.frame(matrix(ncol=8, nrow=44))
colnames(tab_p) <- c("Type", "ALID", "Treat", "Quad", "SorF", "X_pix", "Y_pix", "Scale_pixpermm")

tab_2.3s <- data.frame(matrix(ncol=8, nrow=16))
colnames(tab_2.3s) <- c("Type", "ALID", "Treat", "Quad", "SorF", "X_pix", "Y_pix", "Scale_pixpermm")

tab_4.6s <- data.frame(matrix(ncol=8, nrow=16))
colnames(tab_4.6s) <- c("Type", "ALID", "Treat", "Quad", "SorF", "X_pix", "Y_pix", "Scale_pixpermm")


####### Start of LOOP for each individual AL data file on paper ##############

for (i in 1:length(files_p))
{

 ####### Read in the data set from individual AL files #######
 
 data_p <- read.table(paste0("Franks_etal_Start-FinishDispl_PLoSOne_2024/", files_p[i]), header = T)

 tab_p$Type[i] <- data_p[1,1]
 tab_p$ALID[i] <- as.numeric(substr(files_p[i], 11, 12))
 tab_p$Treat[i] <- substr(files_p[i], 14, 18)
 tab_p$Quad[i] <- substr(files_p[i], 20, 21)
 tab_p$SorF[i] <- ifelse(substr(files_p[i], 23, 27)=="start", "start", "finish")
 tab_p$X_pix[i] <- data_p[1,3]
 tab_p$Y_pix[i] <- data_p[1,4]
 tab_p$Scale_pixpermm[i] <- data_p[1,6]

} ####### End of LOOP for each individual AL data file on paper ##############


####### Start of LOOP for each individual AL data file on 2.3sand ##############

for (i in 1:length(files_2.3s))
{

 ####### Read in the data set from individual AL files #######
 
 data_2.3s <- read.table(paste0("Franks_etal_Start-FinishDispl_PLoSOne_2024/", files_2.3s[i]), header = T)

 tab_2.3s$Type[i] <- data_2.3s[1,1]
 tab_2.3s$ALID[i] <- as.numeric(substr(files_2.3s[i], 11, 12))
 tab_2.3s$Treat[i] <- substr(files_2.3s[i], 14, 20)
 tab_2.3s$Quad[i] <- substr(files_2.3s[i], 22, 23)
 tab_2.3s$SorF[i] <- ifelse(substr(files_2.3s[i], 25, 29)=="start", "start", "finish")
 tab_2.3s$X_pix[i] <- data_2.3s[1,3]
 tab_2.3s$Y_pix[i] <- data_2.3s[1,4]
 tab_2.3s$Scale_pixpermm[i] <- data_2.3s[1,6]

} ####### End of LOOP for each individual AL data file on 2.3sand ##############


####### Start of LOOP for each individual AL data file on 4.6sand ##############

for (i in 1:length(files_4.6s))
{

 ####### Read in the data set from individual AL files #######
 
 data_4.6s <- read.table(paste0("Franks_etal_Start-FinishDispl_PLoSOne_2024/", files_4.6s[i]), header = T)

 tab_4.6s$Type[i] <- data_4.6s[1,1]
 tab_4.6s$ALID[i] <- as.numeric(substr(files_4.6s[i], 11, 12))
 tab_4.6s$Treat[i] <- substr(files_4.6s[i], 14, 20)
 tab_4.6s$Quad[i] <- substr(files_4.6s[i], 22, 23)
 tab_4.6s$SorF[i] <- ifelse(substr(files_4.6s[i], 25, 29)=="start", "start", "finish")
 tab_4.6s$X_pix[i] <- data_4.6s[1,3]
 tab_4.6s$Y_pix[i] <- data_4.6s[1,4]
 tab_4.6s$Scale_pixpermm[i] <- data_4.6s[1,6]

} ####### End of LOOP for each individual AL data file on 4.6sand ##############


######### Bind the three dataframes (for the three substrates) into one ######

tab_all <- rbind(tab_p, tab_2.3s, tab_4.6s)


######## Add x- and y-coordinate transformed from pix to mm ########

tab_all$X_mm <- round(tab_all$X_pix/tab_all$Scale_pixpermm, 0)
tab_all$Y_mm <- round(tab_all$Y_pix/tab_all$Scale_pixpermm, 0)


######## Create a new data frame with half the rows and the distance between start and finish location ################

tab_all$dist_mm <- NA
tab_all$dist_mm[seq(1,76,2)] <- round(sqrt((tab_all$X_mm[seq(1,76,2)]-tab_all$X_mm[seq(2,76,2)])^2 + (tab_all$Y_mm[seq(1,76,2)]-tab_all$Y_mm[seq(2,76,2)])^2), 2)

tab_dist <- tab_all[seq(1,76,2),c(2,3:4,6:11)]

####### Make Treatment a factor explicitly and rename levels #########
####### Reorder levels if ind. lines required for boxplot later #########

tab_dist$Treat <- factor(tab_dist$Treat, levels=c("paper", "2.3sand", "4.6sand"), labels=c("Paper", "Shallow sand", "Deep sand"))

# tab_dist$Treat <- factor(tab_dist$Treat, levels=levels(tab_dist$Treat)[c(2,1,3)], labels=c("Shallow sand", "Paper", "Deep sand")) # ind. lines not necessary (see note after boxplot later)


####### Open output jpeg for Fig. 6: a single panel #########

jpeg("Franks_etal_Fig6_PLoSOne_2024.jpeg", width=2033, height=2055, res=300)
par(mfrow = c(1,1), pty="s")


######## Make a boxplot of start-finish distance (mm) by substrete #####
######## No grey lines linking points for same AL were added ########
###### Plot observed values ###########
###### Add jitter so that points are not occluded ########

boxplot(dist_mm ~ Treat, data=tab_dist, vertical=T, log="y", outline=F, add=F, las=1, xlab="Treatment", ylab="Start-to-finish displacement (mm)", col="white", ylim=c(1,200), xaxs="r", yaxs="r", xaxt="n", yaxt="n", tck=0.01, lwd=1, cex.axis=1.2, cex.lab=1.5, cex=2.0)

axis(1, at=c(1,2,3), labels=c("Paper", "Shallow sand", "Deep sand"), tck=0.01, las=1, lwd=0.4, cex.axis=1.2)
axis(2, at=c(1,2,5,10,20,50,100,200), tck=0.01, las=1, lwd=0.4, cex.axis=1.2, hadj=0.70)

stripchart(dist_mm ~ Treat, data=tab_dist, vertical=T, log="y", method="jitter", jitter=0.06, add=T, pch=21, col="grey", bg="salmon", cex.lab=1.9, cex=2.0, subset=c(1:9,11:12,14:38)) # for jitter, all points except outliers

stripchart(dist_mm ~ Treat, data=tab_dist, vertical=T, log="y", method="jitter", jitter=0.06, add=T, pch=21, col="grey", bg="lightgrey", cex.lab=1.9, cex=2.0, subset=c(10,13)) # for jitter, two outliers

# stripchart(dist_mm ~ Treat, data=tab_dist, vertical=T, log="y", method="stack", add=T, pch=21, col="grey", bg="salmon", cex.lab=1.9, cex=2.0) # for no jitter

# for (i in 1:22) # for lines connecting individuals, just to explore
# {
# lines(tab_dist$Treat[tab_dist$ALID==i], tab_dist$dist_mm[tab_dist$ALID==i], col="grey", lwd=1)
# } # "Paper" should be in the middle but no need to plot.
# All ind. lines go down from "Paper", except for ALs 10 & 13,
# but they hardly moved.

abline(h=159, lty="dashed", col="salmon") # the half-diagonal of the experimental arena, 225 x 225 x 18mm


####### Close the output jpeg for Fig. 6 #########

dev.off()


####### GOODNESS-OF-FIT FOR BEST MODEL ############

####### Open output pdf for model goodness-of-fit plots, Fig. 6 ########

pdf(file="Franks_etal_Fig6model_PLoSOne_2024.pdf")
par(mfrow = c(1,1))


####### Fit a linear regression model #########

contrasts(tab_dist$Treat) <- contr.treatment(c("Paper", "Shallow sand", "Deep sand"), base=3) # for comparison against base level

# contrasts(tab_dist$Treat) <- contr.poly(3) # for overal relationship

# Model msfd0 double-checkes that without log-transformation of the
# response var, the normal residuals are enormous.
# The repeated measurements are not taken into account either.

msfd0 <- lm(dist_mm ~ Treat, tab_dist)
summary(msfd0)
anova(msfd0)

# Model msfd1 is an lmm and also involves type I (sequensial) SS

msfd1 <- lmerTest::lmer(log10(dist_mm) ~ Treat + (1|ALID), tab_dist)
summary(msfd1)
anova(msfd1)

# Model msfd1nor is the lm equivalent of model msfd1

msfd1nor <- lm(log10(dist_mm) ~ Treat, tab_dist)
summary(msfd1nor)
anova(msfd1nor)

# Test for the significance of the random factor

anova(msfd1,msfd1nor)

# Model msfd1III should be equivallent to summary(msfd1_af) below
# Contrasts are changed to type sum to change SS from type I to type III

msfd1III <- update(msfd1, contrasts=list(Treat="contr.sum")) 
summary(msfd1III) 
anova(msfd1III)

# Model msfd1_af gives type III SS results for anova table of overall effects (compare with anova(msfd2) and anova(msfd1III) above)

msfd1_af <- afex::mixed(log10(dist_mm) ~ Treat + (1|ALID), tab_dist) # for type III tests
msfd1_af


##### Multiple comparisons for Treat ######
  
# summary(glht(msfd0, linfct=mcp(Treat="Tukey"))) # msfd0 is not good

# The contrasts for the pair-wise comparisons depend on whether 'treatment' or 'sum' contrasts were
# used in the model from which the information is extracted

contrast.treatment.matrix <- rbind("TreatPaper vs TreatDeep sand" = c(0, 1, 0),
                           "TreatShallow sand vs TreatDeep sand" = c(0, 0, 1),
                           "TreatPaper vs TreatShallow sand" = c(0, 1, -1)) 

contrast.sum.matrix <- rbind("TreatPaper vs TreatDeep sand" = c(0, -2, -1),
                           "TreatShallow sand vs TreatDeep sand" = c(0, -1, -2),
                           "TreatPaper vs TreatShallow sand" = c(0, -1, 1))

summary(glht(msfd1, linfct=contrast.treatment.matrix))
summary(glht(msfd1nor, linfct=contrast.treatment.matrix))
summary(glht(msfd1III, linfct=contrast.sum.matrix)) # IN TEXT, "Path and displacement", first para


###### Goodness-of-fit tests ########

res_msfd0 <- residuals(msfd0)
qqnorm(res_msfd0, xlab="Normal Scores", ylab="Standardized Residuals", main="Start-finish distance (mm), msfd0")
qqline(res_msfd0)
shapiro.test(res_msfd0)

res_msfd1 <- residuals(msfd1)
qqnorm(res_msfd1, xlab="Normal Scores", ylab="Standardized Residuals", main="Start-finish distance (mm), msfd1")
qqline(res_msfd1)
shapiro.test(res_msfd1)


########## Calculate the median start-to-finish distance (mm) for each substrate #########

quart <- boxplot(dist_mm ~ Treat, tab_dist, plot=F)
print(quart)


########## Calculate the mean start-to-finish distance (mm) for each substrate after log10-transformation #########

print(aggregate(log10(dist_mm) ~ Treat, data=tab_dist, FUN=mean))


####### Close the output pdf for model goodness-of-fit plots, Fig. 6 #######

dev.off()


######### END ############
