# Supplementary material for: Seeking safety: Movement dynamics after post-contact immobility
Source: PLoS One. 2024 Aug 22;19(8):e0307370. doi: 10.1371/journal.pone.0307370 (PMC11340899; doi:10.1371/journal.pone.0307370)
Supplement: S2 Data — (ZIP) [file pone.0307370.s011.zip › Franks_etal_Rscripts_PLoSOne_2024/Franks_etal_Fig7_RScript_PLoSOne_2024.txt]

#########################################################
###### R script for Figure 6 and related data analyses ##########
###### Franks et al. PLoS One 2024 ##########
###### Mean Square Displacement (MSD) mm^2 over time and #########
###### Mean Instantaneous Speed (MIS) mm/s over time (s) ##########
###### for PAPER, SHALLOW SAND and DEEP SAND ##########
#########################################################

####### Read in the data set from S1 Table .csv file #######

mat <- read.csv("Franks_etal_S1_Table_PLoSOne_2024.csv", header = T)


####### Open output jpeg for Fig. 7: SIX pannels #########

jpeg("Franks_etal_Fig7_PLoSOne_2024.jpeg", width=8.27, height=11.69, units = "in", res=300)
par(mfrow = c(3,2), cex=0.6, lwd=0.5, oma=c(0.5,0.5,0.8,0.5), mar = c(4.5,3.0,1,0.3), pty="s")


###### Include the library for fitting broken-stick model linear regression #########

library(segmented)


####### Subset the stop-go data for the PAPER substrate #########

mat_p <- subset(mat, mat$Treat=="paper", ALid:M16dur_s)


####### Subset the stop-go data for the SHALLOW SAND substrate #########

mat_ss <- subset(mat, mat$Treat=="2.3sand", ALid:M16dur_s)


####### Subset the stop-go data for the DEEP SAND substrate #########

mat_ds <- subset(mat, mat$Treat=="4.6sand", ALid:M16dur_s)


####### Create and array with ids for individual AL data files from the IA tracking on PAPER #######

ids_p <- c(as.character(paste0('0', mat_p$ALid[1:9])), as.character(mat_p$ALid[10:22]))


####### Create and array with ids for individual AL data files from the IA tracking on SHALLOW SAND #######

ids_ss <- as.character(mat_ss$ALid[1:8])

####### Create and array with ids for individual AL data files from the IA tracking on DEEP SAND #######

ids_ds <- as.character(mat_ds$ALid[1:8])


####### Create a data frame with info on number of videos for individual AL dt16 data files from the IA tracking on PAPER. #######
####### Note that not all ALs were tracked over all four videos on paper if they reached the wall earlier. ########
####### Create a separate array with the respective file extensions for the videos 1 to 4. ########
####### Note that observations showed that ALs 10 & 13 did not reach the wall even by the end of the 5th extra video (not included in IA). #######
####### Create a second array with time values (s) to be subtracted from time Ana recorded for videos 1 to 4; the 5th time is used later as a STOP. ########
####### Note Alan's IA tracking counted each video's start as 0s, while Ana's observations counted each video's start relative to v1's start. ########

vd_p <- data.frame(ALid=mat_p$ALid, NoVid=mat_p$Videos)

vdlab_p <- c("_dt16_v1", "_dt16_v2", "_dt16_v3", "_dt16_v4")

vdtadj_p <- c(0, 1361, 2722, 4083, 5444) # based on the 22min31s length of each video and 10s for restarting the camera between videos


####### Create a data frame with info on number of videos for individual AL dt16 data files from the IA tracking on SHALLOW SAND. #######
####### Create a separate array with the respective file extensions for the videos 1 to 4. ########
####### Create a second array with time values (s) to be subtracted from time Ana recorded for videos 1 to 4; the 5th time is used later as a STOP. ########

vd_ss <- data.frame(ALid=mat_ss$ALid, NoVid=rep(4,8)) # all four videos, only AL16 has a zoomed video (see later)

vdlab_ss <- c("_Capture1", "_Capture2", "_Capture3", "_Capture4")

vdtadj_ss <- c(0, 1361, 2722, 4083, 5444) # based on the 22min31s length of each video and 10s for restarting the camera between videos

vdtdelay_ss <- read.table("Franks_etal_AntLionTracksSSandData_PLoSOne_2024/Removed frames Shallow Sand.txt", header = T)


####### Create a data frame with info on number of videos for individual AL dt16 data files from the IA tracking on DEEP SAND. #######
####### Create a separate array with the respective file extensions for the videos 1 to 4. ########
####### Create a second array with time values (s) to be subtracted from time Ana recorded for videos 1 to 4; the 5th time is used later as a STOP. ########
####### Note George's IA tracking counted each video's start as 0 s, while Ana's observations counted each video's start relative to v1's start. ########
####### Note also that in George's IA tracking, as in Alan's, the first capture (first video) starts after the delivering hand is out of the camera's field of view. ######

vd_ds <- data.frame(ALid=mat_ds$ALid, NoVid=c(2,4,4,1,4,1,1,1)) # zoomed videos; info taken from folder with George's data

vdlab_ds <- c("_Capture1", "_Capture2", "_Capture3", "_Capture4")

vdtadj_ds <- c(0, 1361, 2722, 4083, 5444) # based on the 22min31s length of each video and 10s for restarting the camera between videos

vdtdelay_ds <- read.table("Franks_etal_AntLionTracksDSandData_PLoSOne_2024/Removed frames Deep Sand.txt", header = T)


######## Create a reasonable number (10-30) of interval boundaries for the overall time duration, bearing in mind that the max duration of the filming is 5444 s (or ~90min or ~1.5h) #####
######## Keep values the same for all substrates ########

alpha_p <- 1.88 # the base for log-bing generation (originaly 1.3, 1.58)
tlim_p <- 14 # the top limit for the power for log-bin generation (originally 33, 19)
vi_p <- alpha_p^(0:tlim_p) # 15 log-bin boundaries

alpha_ss <- 1.88 # the base for log-bing generation
tlim_ss <- 14 # the top limit for the power for log-bin generation 
vi_ss <- alpha_ss^(0:tlim_ss) # 15 log-bin boundaries

alpha_ds <- 1.88 # the base for log-bing generation
tlim_ds <- 14 # the top limit for the power for log-bin generation 
vi_ds <- alpha_ds^(0:tlim_ds) # 15 log-bin boundaries


####### Calculate the midpoint of each interval #########
######## Keep values the same for all substrates ########

vm_p <- 0
for (k in 1:(length(vi_p)-1)) ### for log bins, use geometric mean
{

 vm_p[k] <- sqrt(vi_p[k] * vi_p[k+1])

}


vm_ss <- 0
for (k in 1:(length(vi_ss)-1)) ### for log bins, use geometric mean
{

 vm_ss[k] <- sqrt(vi_ss[k] * vi_ss[k+1])

}


vm_ds <- 0
for (k in 1:(length(vi_ds)-1)) ### for log bins, use geometric mean
{

 vm_ds[k] <- sqrt(vi_ds[k] * vi_ds[k+1])

}


##### Initialise parameters for start and end times of movement episodes on PAPER #######

y1_p <- 0 # start time for movement episode
y2_p <- 0 # end time for movement episode

y1a_p <- 0 # same as y1_p after NA have been removed
y2a_p <- 0 # same as y2_p after NA have been removed


##### Initialise parameters for start and end times of movement episodes on SHALLOW SAND #######

y1_ss <- 0 # start time for movement episode
y2_ss <- 0 # end time for movement episode

y1a_ss <- 0 # same as y1_ss after NA have been removed
y2a_ss <- 0 # same as y2_ss after NA have been removed


##### Initialise parameters for start and end times of movement episodes and stop-go polygons on DEEP SAND #######

y1_ds <- 0 # start time for movement episode
y2_ds <- 0 # end time for movement episode

y1a_ds <- 0 # same as y1_ds after NA have been removed
y2a_ds <- 0 # same as y2_ds after NA have been removed


######## Fig. 7A: Initialise a matrix for the interval SD means (intSDmean_p) and the interval SD presence/absence (intSDfill_p) arrays for all ALs on PAPER #####
######## The tlim_p+1 columns come from the tlim_p time-interval midpoints to cover the overall filming duration of 5444s plus 1 column for AL ids #########

allintSDmean_p <- matrix(, nrow=22, ncol=tlim_p+1, byrow=F) # empty matrix for log bins
allintSDmean_p[,1] <- as.numeric(ids_p) # populate first column with AL ids
allintSDfill_p <- matrix(, nrow=22, ncol=tlim_p+1, byrow=F)
allintSDfill_p[,1] <- as.numeric(ids_p)


######## Fig. 7B: Initialise a matrix for the interval IS means (intISmean_p) and the interval IS presence/absence (intISfill_p) arrays for all ALs on PAPER #####
######## The tlim_p+1 columns come from the tlim_p time-interval midpoints to cover the overall filming duration of 5444s plus 1 column for AL ids #########

allintISmean_p <- matrix(, nrow=22, ncol=tlim_p+1, byrow=F) # empty matrix for log bins
allintISmean_p[,1] <- as.numeric(ids_p)  # populate first column with AL ids
allintISfill_p <- matrix(, nrow=22, ncol=tlim_p+1, byrow=F)
allintISfill_p[,1] <- as.numeric(ids_p)


######## Fig. 7C: Initialise a matrix for the interval SD means (intSDmean_ss) and the interval SD presence/absence (intSDfill_ss) arrays for all ALs on SHALLOW SAND #####
######## The tlim_ss+1 columns come from the tlim_ss time-interval midpoints to cover the overall filming duration of 5444s plus 1 column for AL ids #########

allintSDmean_ss <- matrix(, nrow=8, ncol=tlim_ss+1, byrow=F) # empty matrix for log bins
allintSDmean_ss[,1] <- as.numeric(ids_ss) # populate first column with AL ids
allintSDfill_ss <- matrix(, nrow=8, ncol=tlim_ss+1, byrow=F)
allintSDfill_ss[,1] <- as.numeric(ids_ss)


######## Fig. 7D: Initialise a matrix for the interval IS means (intISmean_ss) and the interval IS presence/absence (intISfill_ss) arrays for all ALs on SHALLOW SAND #####
######## The tlim_ss+1 columns come from the tlim_ss time-interval midpoints to cover the overall filming duration of 5444s plus 1 column for AL ids #########

allintISmean_ss <- matrix(, nrow=8, ncol=tlim_ss+1, byrow=F) # empty matrix for log bins
allintISmean_ss[,1] <- as.numeric(ids_ss)  # populate first column with AL ids
allintISfill_ss <- matrix(, nrow=8, ncol=tlim_ss+1, byrow=F)
allintISfill_ss[,1] <- as.numeric(ids_ss)


######## Fig. 7E: Initialise a matrix for the interval SD means (intSDmean_ds) and the interval SD presence/absence (intSDfill_ds) arrays for all ALs on DEEP SAND #####
######## The tlim_ds+1 columns come from the tlim_ds time-interval midpoints to cover the overall filming duration of 5444s plus 1 column for AL ids #########

allintSDmean_ds <- matrix(, nrow=8, ncol=tlim_ds+1, byrow=F) # empty matrix for log bins
allintSDmean_ds[,1] <- as.numeric(ids_ds) # populate first column with AL ids
allintSDfill_ds <- matrix(, nrow=8, ncol=tlim_ds+1, byrow=F)
allintSDfill_ds[,1] <- as.numeric(ids_ds)


######## Fig. 7F: Initialise a matrix for the interval IS means (intISmean_ds) and the interval IS presence/absence (intISfill_ds) arrays for all ALs on DEEP SAND #####
######## The tlim_ds+1 columns come from the tlim_ds time-interval midpoints to cover the overall filming duration of 5444s plus 1 column for AL ids #########

allintISmean_ds <- matrix(, nrow=8, ncol=tlim_ds+1, byrow=F) # empty matrix for log bins
allintISmean_ds[,1] <- as.numeric(ids_ds)  # populate first column with AL ids
allintISfill_ds <- matrix(, nrow=8, ncol=tlim_ds+1, byrow=F)
allintISfill_ds[,1] <- as.numeric(ids_ds)


####### Start of LOOP for each individual ALs on PAPER ##############

for (i in 1:length(ids_p))
{

 ####### Make an array for each of the observed start-of-movement and end-of-movement time values (s) for each AL on PAPER #########

 y1_p <- as.numeric(mat_p[i, grep("StT", colnames(mat_p), value=F)])
 y2_p <- as.numeric(mat_p[i, grep("EnT", colnames(mat_p), value=F)])

 y1a_p <- na.omit(y1_p)
 y2a_p <- na.omit(y2_p)


 ###### Initialise the dataframe to hold the collated data for each AL over all videos for it on PAPER #######

 cdata_p <- data.frame(NULL)

  
 ####### Start of video LOOP in which data for all AL's videos is collated after the time is adjusted with the appropriate vdtadj_p value ##############

 for (j in 1:vd_p$NoVid[i])
 {

  ####### Read in the data set from individual AL files #######
  ####### STOP PROGRAM LOOKING FOR V3 or V4 IF THEY DON'T EXIST #####

  data_p <- read.table(paste0("Franks_etal_AntLionTracksPaperData_PLoSOne_2024/","al", ids_p[i], vdlab_p[j], ".txt"), header = F)
  colnames(data_p) <- c("Time_s", "X_mm", "Y_mm", "Speed_mmpers")


  ####### Create a new column with time adjusted according to vdtadj_p #########

  data_p$adjTime_s <- data_p$Time_s + vdtadj_p[j]


  ####### Create a new column with speed offset against time by one time step ########

  data_p$lagSpeed_mmpers <- c(NA,data_p$Speed_mmpers[1:(length(data_p$Speed_mmpers)-1)])


  ###### Collate dataframes for videos of ALs on PAPER #######

  cdata_p <- rbind(cdata_p,data_p)


 ####### End of LOOP for collating all videos for individual ALs on PAPER ##############

 }


 ####### Create a new column with inst. speed which bridges videos for ALs on PAPER ########

 cdata_p$bridgeSpeed_mmpers <- c(NA, round(sqrt((cdata_p$X_mm[2:length(cdata_p$X_mm)]-cdata_p$X_mm[1:(length(cdata_p$X_mm)-1)])^2 + (cdata_p$Y_mm[2:length(cdata_p$Y_mm)]-cdata_p$Y_mm[1:(length(cdata_p$Y_mm)-1)])^2)/1.6,6))


 ####### Fig. 7A: Create a new column with the SD (Squared displacement) of each position (X- and Y-coordinate) from the start (X- and Y-coordinate) on PAPER. #########

  cdata_p$SD <- (cdata_p$X_mm-cdata_p$X_mm[1])^2 + (cdata_p$Y_mm-cdata_p$Y_mm[1])^2


 ####### Fig. 7A: Aggregate all SDs that fall within each interval for the log-binned time and count their number, starting from time for first move ########
 ####### Furthermore, ignore any "stop" periods, when SD is 0 (see last line in the following loop). ############
 ####### Find the average SD for each AL within each log-binned time interval before putting together with those for other individuals and calculating the MSD. #############

 intSDsum_p <- 0
 intnSD_p <- 0
 intSDmean_p <- 0
 intSDfill_p <- 0

 for (k in 1:(length(vi_p)-1))
 {

  intSDs_list_p <- 0
  intSDs_p <- 0

  # Note time 0 is start of first movement after PCI
  # so that starts for all ALs are comparable

  intSDs_list_p <- subset(cdata_p[(cdata_p$adjTime_s>=y1a_p[1] & cdata_p$adjTime_s<=y2a_p[length(y2a_p)]),], ((adjTime_s-y1a_p[1])>=vi_p[k] & (adjTime_s-y1a_p[1])<vi_p[k+1]), SD) # include only the time between the start of the first movement and the end of the last movement
  intSDs_p <- unlist(intSDs_list_p)
  intSDsum_p[k] <- sum(intSDs_p, na.rm=T)
  intnSD_p[k] <- length(intSDs_p[!is.na(intSDs_p) & intSDs_p!=0])
  intSDmean_p[k] <- ifelse(intnSD_p[k]>0, intSDsum_p[k]/intnSD_p[k], 0)
  intSDfill_p[k] <- ifelse(intSDmean_p[k]>0, 1, 0)

 }


 ######## Fig. 7A: Add individual arrays with intSDmean_p and put into a matrix to use when it is filled up with the values for all ALs on PAPER #####
 
 allintSDmean_p[i,2:(tlim_p+1)] <- intSDmean_p # for log bins
 allintSDfill_p[i,2:(tlim_p+1)] <- intSDfill_p
 

 ####### Fig. 7B: Aggregate all ISs that fall within each interval for the log-binned time and count their number, starting from time for first move ########
 ####### Furthermore, ignore any "stop" periods, when IS is 0 (see last line in the following loop). ############
 ####### Note both cdata_p$bridgeSpeed_mmpers and cdata_p$lagSpeed_mmpers are appropriate for more than 1 video, but the former was used. #######

 intISsum_p <- 0
 intnIS_p <- 0
 intISmean_p <- 0
 intISfill_p <- 0

 for (k in 1:(length(vi_p)-1))
 {

  intISs_list_p <- 0
  intISs_p <- 0

  # Note time 0 is start of first movement after PCI
  # so that starts for all ALs are comparable 

  intISs_list_p <- subset(cdata_p[(cdata_p$adjTime_s>=y1a_p[1] & cdata_p$adjTime_s<=y2a_p[length(y2a_p)]),], ((adjTime_s-y1a_p[1])>=vi_p[k] & (adjTime_s-y1a_p[1])<vi_p[k+1]), bridgeSpeed_mmpers)  # include only the time between the start of the first movement and the end of the last movement
  intISs_p <- unlist(intISs_list_p)
  intISsum_p[k] <- sum(intISs_p, na.rm=T)
  intnIS_p[k] <- length(intISs_p[!is.na(intISs_p) & intISs_p!=0])
  intISmean_p[k] <- ifelse(intnIS_p[k]>0, intISsum_p[k]/intnIS_p[k], 0)
  intISfill_p[k] <- ifelse(intISmean_p[k]>0, 1, 0)

 }


 ######## Fig. 7B: Add individual arrays with intISmean_p and put into a matrix to use when it is filled up with the values for all ALs on PAPER #####

 allintISmean_p[i,2:(tlim_p+1)] <- intISmean_p # for log bins
 allintISfill_p[i,2:(tlim_p+1)] <- intISfill_p
 

####### End of LOOP for each individual ALs on PAPER ##############

}


###### Start of LOOP for each individual ALs on SHALLOW SAND ######

for (i in 1:length(ids_ss))
{

 ####### Make an array for each of the observed start-of-movement and end-of-movement time values (s) for each AL on SHALLOW SAND #########

 y1_ss <- as.numeric(mat_ss[i, grep("StT", colnames(mat_ss), value=T)])
 y2_ss <- as.numeric(mat_ss[i, grep("EnT", colnames(mat_ss), value=T)])

 y1a_ss <- na.omit(y1_ss)
 y2a_ss <- na.omit(y2_ss)


 ###### Initialise the dataframe to hold the collated data for each AL over all videos for it on SHALLOW SAND #######

 cdata_ss <- data.frame(NULL)

  
 ####### Start of video LOOP in which data for all AL's videos is collated after the time is adjusted with the appropriate vdtadj_ss value ##############

 for (j in 1:vd_ss$NoVid[i])
 {

  ####### Read in the data set from individual AL files #######
  ####### STOP PROGRAM LOOKING FOR V3 or V4 IF THEY DON'T EXIST #####

  ####### Note "Day2" corresponds to SHALLOW SAND #########
  ####### Note "Width_20" refers to smoothing window ######

  data_ss <- read.table(paste0("Franks_etal_AntLionTracksSSandData_PLoSOne_2024/", "Averaged_Data_Width_20_Day2_Antlion", ids_ss[i], vdlab_ss[j], ".txt"), sep = ",", header = T)

  colnames(data_ss) <- c("Time_s", "X_mm", "Y_mm")


  ####### Ensure that both X and Y are rounded to the same d.p. #####

  data_ss$X_mm <- round(data_ss$X_mm, 4)
  data_ss$Y_mm <- round(data_ss$Y_mm, 4)


  ####### Create a new column with time adjusted according to vdtadj_ss and vdtdelay_ss (note the latter is in frames) #########

  data_ss$adjTime_s <- data_ss$Time_s + vdtadj_ss[j] + vdtdelay_ss[i,j+1]*1.6


  ####### Calculate Instantaneous Speed (IS) and create a new column with IS offset against time by one time step ########
  ####### Note the files from George do not have the IS included, while Alan's did. Hence the need to calculate it first #########
  ####### Round to the 6 d.p. as in Alan's files #########

  data_ss$lagSpeed_mmpers <- round(c(NA,sqrt((diff(data_ss$X_mm))^2 + (diff(data_ss$Y_mm))^2)/1.6), 6)


  ###### Collate dataframes for videos of ALs on SHALLOW SAND #######

  cdata_ss <- rbind(cdata_ss,data_ss)


 ####### End of LOOP for collating all videos for individual ALs on SHALLOW SAND ##############

 }


 ####### Create a new column with inst. speed which bridges videos for ALs on SHALLOW SAND ########
 ####### Not strictly necessary, but good for a double-check #######

 cdata_ss$bridgeSpeed_mmpers <- c(NA, round(sqrt((cdata_ss$X_mm[2:length(cdata_ss$X_mm)]-cdata_ss$X_mm[1:(length(cdata_ss$X_mm)-1)])^2 + (cdata_ss$Y_mm[2:length(cdata_ss$Y_mm)]-cdata_ss$Y_mm[1:(length(cdata_ss$Y_mm)-1)])^2)/1.6,6))


 ####### Fig. 7C: Create a new column with the SD (Squared displacement) of each position (X- and Y-coordinate) from the start (X- and Y-coordinate) on SHALLOW SAND. #########

  cdata_ss$SD <- (cdata_ss$X_mm-cdata_ss$X_mm[1])^2 + (cdata_ss$Y_mm-cdata_ss$Y_mm[1])^2


 ####### Fig. 7C: Aggregate all SDs that fall within each interval for the log-binned time and count their number, starting from time for first move ########
 ####### Furthermore, ignore any "stop" periods, when SD is 0 (see last line in the following loop). ############
 ####### Find the average SD for each AL within each log-binned time interval before putting together with those for other individuals and calculating the MSD. #############

 intSDsum_ss <- 0
 intnSD_ss <- 0
 intSDmean_ss <- 0
 intSDfill_ss <- 0

 for (k in 1:(length(vi_ss)-1))
 {

  intSDs_list_ss <- 0
  intSDs_ss <- 0

  # Note time 0 is start of first movement after PCI
  # so that starts for all ALs are comparable

  intSDs_list_ss <- subset(cdata_ss[(cdata_ss$adjTime_s>=y1a_ss[1] & cdata_ss$adjTime_s<=y2a_ss[length(y2a_ss)]),], ((adjTime_s-y1a_ss[1])>=vi_ss[k] & (adjTime_s-y1a_ss[1])<vi_ss[k+1]), SD) # include only the time between the start of the first movement and the end of the last movement
  intSDs_ss <- unlist(intSDs_list_ss)
  intSDsum_ss[k] <- sum(intSDs_ss, na.rm=T)
  intnSD_ss[k] <- length(intSDs_ss[!is.na(intSDs_ss) & intSDs_ss!=0])
  intSDmean_ss[k] <- ifelse(intnSD_ss[k]>0, intSDsum_ss[k]/intnSD_ss[k], 0)
  intSDfill_ss[k] <- ifelse(intSDmean_ss[k]>0, 1, 0)

 }


 ######## Fig. 7C: Add individual arrays with intSDmean_ss and put into a matrix to use when it is filled up with the values for all ALs on SHALLOW SAND #####
 
 allintSDmean_ss[i,2:(tlim_ss+1)] <- intSDmean_ss # for log bins
 allintSDfill_ss[i,2:(tlim_ss+1)] <- intSDfill_ss
 

 ####### Fig. 7D: Aggregate all ISs that fall within each interval for the log-binned time and count their number, starting from time for first move ########
 ####### Furthermore, ignore any "stop" periods, when IS is 0 (see last line in the following loop). ############
 ####### Note both cdata_ss$bridgeSpeed_mmpers and cdata_ss$lagSpeed_mmpers are appropriate for more than 1 video, but the former was used. #######

 intISsum_ss <- 0
 intnIS_ss <- 0
 intISmean_ss <- 0
 intISfill_ss <- 0

 for (k in 1:(length(vi_ss)-1))
 {

  intISs_list_ss <- 0
  intISs_ss <- 0

  # Note time 0 is start of first movement after PCI
  # so that starts for all ALs are comparable 

  intISs_list_ss <- subset(cdata_ss[(cdata_ss$adjTime_s>=y1a_ss[1] & cdata_ss$adjTime_s<=y2a_ss[length(y2a_ss)]),], ((adjTime_s-y1a_ss[1])>=vi_ss[k] & (adjTime_s-y1a_ss[1])<vi_ss[k+1]), bridgeSpeed_mmpers)  # include only the time between the start of the first movement and the end of the last movement
  intISs_ss <- unlist(intISs_list_ss)
  intISsum_ss[k] <- sum(intISs_ss, na.rm=T)
  intnIS_ss[k] <- length(intISs_ss[!is.na(intISs_ss) & intISs_ss!=0])
  intISmean_ss[k] <- ifelse(intnIS_ss[k]>0, intISsum_ss[k]/intnIS_ss[k], 0)
  intISfill_ss[k] <- ifelse(intISmean_ss[k]>0, 1, 0)

 }


 ######## Fig. 7D: Add individual arrays with intISmean_ss and put into a matrix to use when it is filled up with the values for all ALs on SHALLOW SAND #####

 allintISmean_ss[i,2:(tlim_ss+1)] <- intISmean_ss # for log bins
 allintISfill_ss[i,2:(tlim_ss+1)] <- intISfill_ss
 

##### End of LOOP for each individual ALs on SHALLOW SAND #####

}


###### Start of LOOP for each individual ALs on DEEP SAND ######

for (i in 1:length(ids_ss))
{

 ####### Make an array for each of the observed start-of-movement and end-of-movement time values (s) for each AL on DEEP SAND #########

 y1_ds <- as.numeric(mat_ds[i, grep("StT", colnames(mat_ds), value=T)])
 y2_ds <- as.numeric(mat_ds[i, grep("EnT", colnames(mat_ds), value=T)])

 y1a_ds <- na.omit(y1_ds)
 y2a_ds <- na.omit(y2_ds)

 
 ###### Initialise the dataframe to hold the collated data for each AL over all videos for it on DEEP SAND #######

 cdata_ds <- data.frame(NULL)

  
 ####### Start of video LOOP in which data for all AL's videos on DEEP SAND are collated after the time is adjusted with the appropriate vdtadj_ds value ##############

 for (j in 1:vd_ds$NoVid[i]) # uses ind.-spec. no. of videos
 {

  ####### Read in the data set from individual AL files #######
  ####### STOP PROGRAM LOOKING FOR V3 or V4 IF THEY DON'T EXIST #####

  ####### Note "Day3" corresponds to DEEP SAND #########
  ####### Note "Width_20" refers to smoothing window ######

  data_ds <- read.table(paste0("Franks_etal_AntLionTracksDSandData_PLoSOne_2024/", "Averaged_Data_Width_20_Day3_Antlion", ids_ds[i], vdlab_ds[j], ".txt"), sep = ",", header = T)

  colnames(data_ds) <- c("Time_s", "X_mm", "Y_mm")


  ####### Ensure that both X and Y are rounded to the same d.p. #####

  data_ds$X_mm <- round(data_ds$X_mm, 4)
  data_ds$Y_mm <- round(data_ds$Y_mm, 4)


  ####### Create a new column with time adjusted according to vdtadj_ds and vdtdelay_ds (note the latter is in frames) #########

  data_ds$adjTime_s <- data_ds$Time_s + vdtadj_ds[j] + vdtdelay_ds[i,j+1]*1.6


  ####### Calculate Instantaneous Speed (IS) and create a new column with IS offset against time by one time step ########
  ####### Note the files from George do not have the IS included, while Alan's did. Hence the need to calculate it first #########
  ####### Round to the 6 d.p. as in Alan's files #########

  data_ds$lagSpeed_mmpers <- round(c(NA,sqrt((diff(data_ds$X_mm))^2 + (diff(data_ds$Y_mm))^2)/1.6), 6)


  ###### Collate dataframes for videos of ALs on DEEP SAND #######

  cdata_ds <- rbind(cdata_ds,data_ds)


  ####### End of LOOP for collating all videos for individual ALs on DEEP SAND ##############

 }


 ####### Create a new column with inst. speed which bridges videos for ALs on DEEP SAND ########
 ####### Not strictly necessary, but good for a double-check #######

 cdata_ds$bridgeSpeed_mmpers <- c(NA, round(sqrt((cdata_ds$X_mm[2:length(cdata_ds$X_mm)]-cdata_ds$X_mm[1:(length(cdata_ds$X_mm)-1)])^2 + (cdata_ds$Y_mm[2:length(cdata_ds$Y_mm)]-cdata_ds$Y_mm[1:(length(cdata_ds$Y_mm)-1)])^2)/1.6,6))


 ####### Fig. 7E: Create a new column with the SD (Squared displacement) of each position (X- and Y-coordinate) from the start (X- and Y-coordinate) on DEEP SAND. #########

  cdata_ds$SD <- (cdata_ds$X_mm-cdata_ds$X_mm[1])^2 + (cdata_ds$Y_mm-cdata_ds$Y_mm[1])^2


 ####### Fig. 7E: Aggregate all SDs that fall within each interval for the log-binned time and count their number, starting from time for first move ########
 ####### Furthermore, ignore any "stop" periods, when SD is 0 (see last line in the following loop). ############
 ####### Find the average SD for each AL within each log-binned time interval before putting together with those for other individuals and calculating the MSD. #############

 intSDsum_ds <- 0
 intnSD_ds <- 0
 intSDmean_ds <- 0
 intSDfill_ds <- 0

 for (k in 1:(length(vi_ds)-1))
 {

  intSDs_list_ds <- 0
  intSDs_ds <- 0

  # Note time 0 is start of first movement after PCI
  # so that starts for all ALs are comparable

  intSDs_list_ds <- subset(cdata_ds[(cdata_ds$adjTime_s>=y1a_ds[1] & cdata_ds$adjTime_s<=y2a_ds[length(y2a_ds)]),], ((adjTime_s-y1a_ds[1])>=vi_ds[k] & (adjTime_s-y1a_ds[1])<vi_ds[k+1]), SD) # include only the time between the start of the first movement and the end of the last movement
  intSDs_ds <- unlist(intSDs_list_ds)
  intSDsum_ds[k] <- sum(intSDs_ds, na.rm=T)
  intnSD_ds[k] <- length(intSDs_ds[!is.na(intSDs_ds) & intSDs_ds!=0])
  intSDmean_ds[k] <- ifelse(intnSD_ds[k]>0, intSDsum_ds[k]/intnSD_ds[k], 0)
  intSDfill_ds[k] <- ifelse(intSDmean_ds[k]>0, 1, 0)

 }


 ######## Fig. 7E: Add individual arrays with intSDmean_ds and put into a matrix to use when it is filled up with the values for all ALs on DEEP SAND #####
 
 allintSDmean_ds[i,2:(tlim_ds+1)] <- intSDmean_ds # for log bins
 allintSDfill_ds[i,2:(tlim_ds+1)] <- intSDfill_ds
 

 ####### Fig. 7F: Aggregate all ISs that fall within each interval for the log-binned time and count their number, starting from time for first move ########
 ####### Furthermore, ignore any "stop" periods, when IS is 0 (see last line in the following loop). ############
 ####### Note both cdata_ds$bridgeSpeed_mmpers and cdata_ds$lagSpeed_mmpers are appropriate for more than 1 video, but the former was used. #######

 intISsum_ds <- 0
 intnIS_ds <- 0
 intISmean_ds <- 0
 intISfill_ds <- 0

 for (k in 1:(length(vi_ds)-1))
 {

  intISs_list_ds <- 0
  intISs_ds <- 0

  # Note time 0 is start of first movement after PCI
  # so that starts for all ALs are comparable 

  intISs_list_ds <- subset(cdata_ds[(cdata_ds$adjTime_s>=y1a_ds[1] & cdata_ds$adjTime_s<=y2a_ds[length(y2a_ds)]),], ((adjTime_s-y1a_ds[1])>=vi_ds[k] & (adjTime_s-y1a_ds[1])<vi_ds[k+1]), bridgeSpeed_mmpers)  # include only the time between the start of the first movement and the end of the last movement
  intISs_ds <- unlist(intISs_list_ds)
  intISsum_ds[k] <- sum(intISs_ds, na.rm=T)
  intnIS_ds[k] <- length(intISs_ds[!is.na(intISs_ds) & intISs_ds!=0])
  intISmean_ds[k] <- ifelse(intnIS_ds[k]>0, intISsum_ds[k]/intnIS_ds[k], 0)
  intISfill_ds[k] <- ifelse(intISmean_ds[k]>0, 1, 0)

 }


 ######## Fig. 7F: Add individual arrays with intISmean_ds and put into a matrix to use when it is filled up with the values for all ALs on DEEP SAND #####

 allintISmean_ds[i,2:(tlim_ds+1)] <- intISmean_ds # for log bins
 allintISfill_ds[i,2:(tlim_ds+1)] <- intISfill_ds
 

##### End of LOOP for each individual ALs on DEEP SAND #####

}


####### Plot A of Fig. 7 is the MSD for the pooled paths of ALs on PAPER for the time between the start of their first observed movement and the end of their last observed movement and fits a (segmented) lm to log-log of MSD against log-binned time ########

######### Sum the intSDmean_p and intSDfill_p for each interval #######

SD_p <- colSums(allintSDmean_p[,2:(tlim_p+1)], na.rm=T, dims=1) # for log bins
n_p <- colSums(allintSDfill_p[,2:(tlim_p+1)], na.rm=T, dims=1)
MSD_p <- SD_p[SD_p!=0]/n_p[n_p!=0 & SD_p!=0]


######### Calculate the 95% CI of intSDmean_p for each interval #######

SDsd_p <- 0 # Standard deviation of the Square Displacement for each successive movement interval
SDm_p <- 0 # Mean of the Square displacement for each successive movement interval, use as a double-check by comparing with MSD_p, which is the same

for (i in 2:(tlim_p+1))
{

 SDsd_p[i-1] <- sd(allintSDmean_p[,i][allintSDmean_p[,i]!=0], na.rm=T)
 SDm_p[i-1] <- mean(allintSDmean_p[,i][allintSDmean_p[,i]!=0], na.rm=T)

}

# As a double-check test that MSD_p and SDm_p are the same vectors

match(SDm_p, MSD_p)
print("If they match, the vector above should be 1:14")

# The lower and upper limits of the 95% CI

ll95CISD_p <- SDm_p-(qt(0.975,n_p-1)*SDsd_p/sqrt(n_p)) # lower limit for 95% CI, DO NOT PLOT due to log scale

ul95CISD_p <- SDm_p+(qt(0.975,n_p-1)*SDsd_p/sqrt(n_p)) # upper limit for 95% CI

# A single-sample two-tailed t-test with 95% CI as a double-check

t.test(allintSDmean_p[,2][allintSDmean_p[,2]!=0], conf.level=0.95)

pt(1.7087, 11) # gives the prob. for the t-value of the test for the upper tail (subtract from 1 and multiply by 2 to get the same value as the p-value of the t-test


######### Fit a linear regression model to MSD vs vm on PAPER ###########

y_p <- log10(MSD_p[MSD_p!=0])
x_p <- log10(vm_p[min(which(SD_p!=0)):max(which(SD_p!=0))]) # start from t for first move by ignoring empty bins

out.lm_p <- lm(y_p~x_p)
summary(out.lm_p)
slope95CI_out.lm_p <- confint(out.lm_p, level = 0.95)


######### Fit a broken-line (segmented) linear regression on PAPER. The values for psi are crucial for more than 1 break! #########

# o <- segmented.lm(out.lm_p, seg.Z=~x_p, psi=c(1.15,2.22),control=seg.control(display=TRUE)) # out of date


######### Alternatively the number of break points could be specified #########
######### We ask for 1 break ##########
######### Note that a pscore.test with 2 points is NS #######

o_p <- segmented.lm(out.lm_p, seg.Z=~x_p, npsi=1, control=seg.control(display=TRUE))


######### Test for the existence of one break point on PAPER ##########

obrk_test_p <- pscore.test(o_p, seg.Z=~x_p, alternative="two.sided", more.break=F, n.break=1)
print(obrk_test_p)


######### Output setmented model information for PAPER #########
######### MSD ~ time^1 and RMSD ~ sqrt(time) ~ time^0.05 ###############
######### Slope < 1 (subdiffusion), slope = 1 (diffusion), slope > 1 (superdiffusion) ########

summary.segmented(o_p)
slope(o_p)
confint.segmented(o_p)
vcov.segmented(o_p)

 
######### Plot the fitted segmented model for MSD on PAPER #########
######### and add the UL of the 95% CI ###########

plot(y_p ~ x_p, type="n", xlab="Time since end of PCI (s)", ylab=expression(MSD(mm^2)), col="blue", xlim=c(-1,4), ylim=c(-1, 4), xaxs="r", yaxs="r", xaxt="n", yaxt="n", tck=0.01, lwd=1, cex.lab=1.7, cex.axis=1.5, cex=1.0)

points(y_p ~ x_p, pch=16, cex=1.2) # data points

points(log10(ul95CISD_p) ~ x_p, col="red", pch=17, cex=1.1) # UL of 95%CI 

axis(side=1, at=c(-1,0,1,2,3,4), labels=c(0.1,1,10,100,1000,10000), tck=0.01, las=1, lwd=0.4, cex.axis=1.5)
axis(side=2, at=c(-1,0,1,2,3,4), labels=c(0.1,1,10,100,1000,10000), las=1, tck=0.01, lwd=0.4, cex.axis=1.5, hadj=0.70)

abline(a=0, b=1, lty="dashed", col="grey", lwd=2, xpd=F) # identity line

plot.segmented(o_p, type="n", add=T, xlab="Time since end of PCI (s)", ylab=expression(MSD(mm^2)), col="blue", lwd=2, ylim=c(-1, 4), main="", xaxt="n", yaxt="n", cex=1.2) # segmented line

lines.segmented(o_p, col="red", lwd=2, pch=16, cex=2, xpd=F) # 95%CI for breaks

# lines(x_p, out.lm_p$fitted.values, col="red", cex=1.2, xpd=F) # for simple lm

text(x=2.4, y=-0.8, labels=paste(round(10^confint.segmented(o_p)[1],2), " ", paste0("(", round(10^confint.segmented(o_p)[2],2), ", ", round(10^confint.segmented(o_p)[3],2), ")")), cex=1.2) # for single break point
# text(x=0.6, y=-0.8, labels=paste(round(10^confint.segmented(o_p)[1],2), " ", paste0("(", round(10^confint.segmented(o_p)[3],2), ", ", round(10^confint.segmented(o_p)[5],2), ")")), cex=1.2) # for first of two break points
# text(x=2.8, y=-0.8, labels=paste(round(10^confint.segmented(o_p)[2],2), " ", paste0("(", round(10^confint.segmented(o_p)[4],2), ", ", round(10^confint.segmented(o_p)[6],2), ")")), cex=1.2) # for second of two break points

text(x=2.5, y=1.1, labels=paste(round(slope(o_p)[[1]][1],2), " ", paste0("(", round(slope(o_p)[[1]][7],2), ", ", round(slope(o_p)[[1]][9],2), ")")), cex=1.2) # for first of two slopes
text(x=2.2, y=3.9, labels=paste(round(slope(o_p)[[1]][2],2), " ", paste0("(", round(slope(o_p)[[1]][8],2), ", ", round(slope(o_p)[[1]][10],2), ")")), cex=1.2) # for second of two slopes
# text(x=1.5, y=0.2, labels=paste(round(slope(o_p)[[1]][1],2), " ", paste0("(", round(slope(o_p)[[1]][10],2), ", ", round(slope(o_p)[[1]][13],2), ")")), cex=1.2) # for first of three slopes
# text(x=0.4, y=2.0, labels=paste(round(slope(o_p)[[1]][2],2), " ", paste0("(", round(slope(o_p)[[1]][11],2), ", ", round(slope(o_p)[[1]][14],2), ")")), cex=1.2) # for second of three slopes
# text(x=2.4, y=3.6, labels=paste(round(slope(o_p)[[1]][3],2), " ", paste0("(", round(slope(o_p)[[1]][12],2), ", ", round(slope(o_p)[[1]][15],2), ")")), cex=1.2) # for third of three slopes

# text(x=2.8, y=1.6, labels=paste(round(out.lm_p$coefficients[[2]],2), " ", paste0("(", round(slope95CI_out.lm_p[2],2), ", ", round(slope95CI_out.lm_p[4],2), ")")), cex=1.2) # for simple lm


####### Plot B of Fig. 7 is the IS (Instantaneous Speed) for the pooled paths of ALs on PAPER with the same start (time 0 is the time of first movement after PCI) and fits a segmented lm to log-log of MIS (Mean IS) against log-binned time ########

######### Sum the intSImean_p and intISfill_p for each interval #######

IS_p <- colSums(allintISmean_p[,2:(tlim_p+1)], na.rm=T, dims= 1) # for log bins
ns_p <- colSums(allintISfill_p[,2:(tlim_p+1)], na.rm=T, dims= 1)
MIS_p <- IS_p[IS_p!=0]/ns_p[ns_p!=0 & IS_p!=0]


######### Calculate the 95% CI of intSImean_p for each interval #######

ISsd_p <- 0 # Standard deviation of the Instantaneous Speed for each successive movement interval
ISm_p <- 0 # Mean of the Instantaneous Speed for each successive movement interval, use as a double-check by comparing with MIS_p, which is the same

for (i in 2:(tlim_p+1))
{

 ISsd_p[i-1] <- sd(allintISmean_p[,i][allintISmean_p[,i]!=0], na.rm=T)
 ISm_p[i-1] <- mean(allintISmean_p[,i][allintISmean_p[,i]!=0], na.rm=T)

}

# As a double-check test that MIS_p and ISm_p are the same vectors

match(round(ISm_p,8), round(MIS_p,8))
print("If they match, the vector above should be 1:14")

# The lower and upper limits of the 95% CI

ll95CIIS_p <- ISm_p-(qt(0.975,n_p-1)*ISsd_p/sqrt(n_p)) # lower limit for 95% CI, DO NOT PLOT due to log scale

ul95CIIS_p <- ISm_p+(qt(0.975,n_p-1)*ISsd_p/sqrt(n_p)) # upper limit for 95% CI

# A single-sample two-tailed t-test with 95% CI as a double-check

t.test(allintISmean_p[,2][allintISmean_p[,2]!=0], conf.level=0.95)

pt(2.4056, 11) # gives the prob. for the t-value of the test for the upper tail (subtract from 1 and multiply by 2 to get the same value as the p-value of the t-test


######### Fit a linear regression model to MIS vs vm on PAPER ###########

ys_p <- log10(MIS_p[MIS_p!=0])
xs_p <- log10(vm_p[min(which(IS_p!=0)):max(which(IS_p!=0))]) # start from t for first move by ignoring empty bins

out.lms_p <- lm(ys_p~xs_p)
summary(out.lms_p)
slope95CI_out.lms_p <- confint(out.lms_p, level = 0.95)


######### Fit a broken-line (segmented) linear regression on PAPER. The values for psi are crucial for more than 1 break! #########

# os_p <- segmented.lm(out.lms_p, seg.Z=~xs_p, psi=c(17.51,166.69), control=seg.control(display=TRUE)) # out of date


######### Alternatively the number of break points could be specified #########
######### Note that a pscore.test with 2 points is NS either #######

os_p <- segmented.lm(out.lms_p, seg.Z=~xs_p, npsi=1, control=seg.control(display=TRUE))


######### Test for the existence of two break points ##########

osbrk_test_p <- pscore.test(os_p, seg.Z=~xs_p, alternative="two.sided", more.break=F, n.break=1)
print(osbrk_test_p)


######### Output setmented model information #########

summary.segmented(os_p)
slope(os_p)
confint.segmented(os_p)
vcov.segmented(os_p)

 
######### Plot the fitted simple linear model on PAPER #########

plot(ys_p ~ xs_p, type="n", xlab="Time since end of PCI (s)", ylab="MIS (mm/s)", col="blue", xlim=c(-1,4), ylim=c(-3,1), xaxs="r", yaxs="r", xaxt="n", yaxt="n", tck=0.01, lwd=1, cex.lab=1.7, cex.axis=1.5, cex=1.0)

points(ys_p ~ xs_p, pch=16, cex=1.2) # data points

points(log10(ul95CIIS_p) ~ xs_p, col="red", pch=17, cex=1.1) # UL of 95%CI 

axis(side=1, at=c(-1,0,1,2,3,4), labels=c(0.1,1,10,100,1000,10000), tck=0.01, las=1, lwd=0.4, cex.axis=1.5)
axis(side=2, at=c(-3,-2,-1,0,1), labels=c(0.001,0.01,0.1,1,10), las=1, tck=0.01, lwd=0.4, cex.axis=1.5, hadj=0.70)

# plot.segmented(os_p, type="n", add=T, xlab="Time since end of PCI (s)", ylab="MIS (mm/s)", col="blue", ylim=c(-2,0), main="", xaxt="n", yaxt="n", cex=1.2) # segmented lines

# lines.segmented(os_p, col="red", cex=1.2, xpd=F) # 95% CIs breaks

lines(xs_p, out.lms_p$fitted.values, col="goldenrod", lwd=2, cex=1.2, xpd=F) # for simple lm

# text(x=2.6, y=-1.9, labels=paste(round(10^confint.segmented(os_p)[1],2), " ", paste0("(", round(10^confint.segmented(os_p)[2],2), ", ", round(10^confint.segmented(os_p)[3],2), ")")), cex=1.2) # for one break point
# text(x=0.4, y=-1.9, labels=paste(round(10^confint.segmented(os_p)[1],2), " ", paste0("(", round(10^confint.segmented(os_p)[3],2), ", ", round(10^confint.segmented(os_p)[5],2), ")")), cex=1.2) # for first of two break points
# text(x=2.6, y=-1.9, labels=paste(round(10^confint.segmented(os_p)[2],2), " ", paste0("(", round(10^confint.segmented(os_p)[4],2), ", ", round(10^confint.segmented(os_p)[6],2), ")")), cex=1.2) # for second of two break points

# text(x=2.4, y=-1.3, labels=paste(round(slope(os_p)[[1]][1],2), " ", paste0("(", round(slope(os_p)[[1]][7],2), ", ", round(slope(os_p)[[1]][9],2), ")")), cex=1.2) # for first of two slopes
# text(x=2.6, y=0.0, labels=paste(round(slope(os_p)[[1]][2],2), " ", paste0("(", round(slope(os_p)[[1]][8],2), ", ", round(slope(os_p)[[1]][10],2), ")")), cex=1.2) # for second of two slopes
# text(x=-0.2, y=-1.5, labels=paste(round(slope(os_p)[[1]][1],2), " ", paste0("(", round(slope(os_p)[[1]][10],2), ", ", round(slope(os_p)[[1]][13],2), ")")), cex=1.2) # for first of three slopes
# text(x=2.5, y=-1.1, labels=paste(round(slope(os_p)[[1]][2],2), " ", paste0("(", round(slope(os_p)[[1]][11],2), ", ", round(slope(os_p)[[1]][14],2), ")")), cex=1.2) # for second of three slopes
# text(x=2.6, y=-0.2, labels=paste(round(slope(os_p)[[1]][3],2), " ", paste0("(", round(slope(os_p)[[1]][12],2), ", ", round(slope(os_p)[[1]][15],2), ")")), cex=1.2) # for third of three slopes

text(x=2.6, y=-0.8, labels=paste(round(out.lms_p$coefficients[[2]],2), " ", paste0("(", round(slope95CI_out.lms_p[2],2), ", ", round(slope95CI_out.lms_p[4],2), ")")), cex=1.2) # for simple lm


####### Plot C of Fig. 7 is the MSD for the pooled paths of ALs on SHALLOW SAND for the time between the start of their first observed movement and the end of their last observed movement and fits a (segmented) lm to log-log of MSD against log-binned time ########

######### Sum the intSDmean_ss and intSDfill_ss for each interval #######

SD_ss <- colSums(allintSDmean_ss[,2:(tlim_ss+1)], na.rm=T, dims=1) # for log bins
n_ss <- colSums(allintSDfill_ss[,2:(tlim_ss+1)], na.rm=T, dims=1)
MSD_ss <- SD_ss[SD_ss!=0]/n_ss[n_ss!=0 & SD_ss!=0]


######### Calculate the 95% CI of intSDmean_ss for each interval #######

SDsd_ss <- 0 # Standard deviation of the Square Displacement for each successive movement interval
SDm_ss <- 0 # Mean of the Square displacement for each successive movement interval, use as a double-check by comparing with MSD_ss, which is the same

for (i in 2:(tlim_ss+1))
{

 SDsd_ss[i-1] <- sd(allintSDmean_ss[,i][allintSDmean_ss[,i]!=0], na.rm=T)
 SDm_ss[i-1] <- mean(allintSDmean_ss[,i][allintSDmean_ss[,i]!=0], na.rm=T)

}

# For ss, there is no entry in the 14th bin and a single entry in the 13th bin and no sd can be calculated for either. Keep both mean and sd to n=12.

SDsd_ss <- SDsd_ss[1:12]
SDm_ss <- SDm_ss[1:12]

# As a double-check test that MSD_ss and SDm_ss are the same vectors

match(round(SDm_ss,8), round(MSD_ss,8))
print("If they match, the vector above should be 1:12")

# The lower and upper limits of the 95% CI

ll95CISD_ss <- SDm_ss-(qt(0.975,n_ss[1:12]-1)*SDsd_ss/sqrt(n_ss[1:12])) # lower limit for 95% CI, DO NOT PLOT due to log scale

ul95CISD_ss <- SDm_ss+(qt(0.975,n_ss[1:12]-1)*SDsd_ss/sqrt(n_ss[1:12])) # upper limit for 95% CI

# A single-sample two-tailed t-test with 95% CI as a double-check

t.test(allintSDmean_ss[,2][allintSDmean_ss[,2]!=0], conf.level=0.95)

pt(1.7128, 2) # gives the prob. for the t-value of the test for the upper tail (subtract from 1 and multiply by 2 to get the same value as the p-value of the t-test


######### Fit a linear regression model to MSD vs vm on SHALLOW SAND ###########

y_ss <- log10(MSD_ss[MSD_ss!=0])
x_ss <- log10(vm_ss[min(which(SD_ss!=0)):max(which(SD_ss!=0))]) # start from t for first move by ignoring empty bins

out.lm_ss <- lm(y_ss~x_ss)
summary(out.lm_ss)
slope95CI_out.lm_ss <- confint(out.lm_ss, level = 0.95)


######### Fit a broken-line (segmented) linear regression to MSD on SHALLOW SAND. The values for psi are crucial for more than 1 break! #########

# o <- segmented.lm(out.lm_ss, seg.Z=~x_ss, psi=c(1.15,2.22),control=seg.control(display=TRUE)) # out of date


######### Alternatively the number of break points could be specified #########
######### We ask for 1 break ##########
######### Note that a pscore.test with 2 points is NS #######

o_ss <- segmented.lm(out.lm_ss, seg.Z=~x_ss, npsi=1, control=seg.control(display=TRUE))


######### Test for the existence of one break point on SHALLOW SAND ##########

obrk_test_ss <- pscore.test(o_ss, seg.Z=~x_ss, alternative="two.sided", more.break=F, n.break=1)
print(obrk_test_ss)


######### Output setmented model information for SHALLOW SAND #########
######### MSD ~ time^1 and RMSD ~ sqrt(time) ~ time^0.05 ###############
######### Slope < 1 (subdiffusion), slope = 1 (diffusion), slope > 1 (superdiffusion) ########

summary.segmented(o_ss)
slope(o_ss)
confint.segmented(o_ss)
vcov.segmented(o_ss)

 
######### Plot the fitted segmented regression for MSD on SHALLOW SAND #########

plot(y_ss ~ x_ss, type="n", xlab="Time since end of PCI (s)", ylab=expression(MSD(mm^2)), col="blue", xlim=c(-1,4), ylim=c(-1, 4), xaxs="r", yaxs="r", xaxt="n", yaxt="n", tck=0.01, lwd=1, cex.lab=1.7, cex.axis=1.5, cex=1.0)

points(y_ss ~ x_ss, pch=16, cex=1.2) # data points

points(log10(ul95CISD_ss) ~ x_ss[1:12], col="red", pch=17, cex=1.1) # UL of 95%CI; only one entry in 13th bin, hence no 95%CI for it

axis(side=1, at=c(-1,0,1,2,3,4), labels=c(0.1,1,10,100,1000,10000), tck=0.01, las=1, lwd=0.4, cex.axis=1.5)
axis(side=2, at=c(-1,0,1,2,3,4), labels=c(0.1,1,10,100,1000,10000), las=1, tck=0.01, lwd=0.4, cex.axis=1.5, hadj=0.70)

abline(a=0, b=1, lty="dashed", col="grey", lwd=2, xpd=F) # identity line

plot.segmented(o_ss, type="n", add=T, xlab="Time since end of PCI (s)", ylab=expression(MSD(mm^2)), col="blue", lwd=2, ylim=c(-1, 4), main="", xaxt="n", yaxt="n", cex=1.2) # segmented line

lines.segmented(o_ss, col="red", lwd=2, pch=16, cex=2, xpd=F) # 95%CI for breaks

# lines(x_ss, out.lm_ss$fitted.values, col="red", cex=1.2, xpd=F) # for simple lm

text(x=2.4, y=-0.8, labels=paste(round(10^confint.segmented(o_ss)[1],2), " ", paste0("(", round(10^confint.segmented(o_ss)[2],2), ", ", round(10^confint.segmented(o_ss)[3],2), ")")), cex=1.2) # for single break point

text(x=2.0, y=0.3, labels=paste(round(slope(o_ss)[[1]][1],2), " ", paste0("(", round(slope(o_ss)[[1]][7],2), ", ", round(slope(o_ss)[[1]][9],2), ")")), cex=1.2) # for first of two slopes
text(x=1.2, y=2.5, labels=paste(round(slope(o_ss)[[1]][2],2), " ", paste0("(", round(slope(o_ss)[[1]][8],2), ", ", round(slope(o_ss)[[1]][10],2), ")")), cex=1.2) # for second of two slopes

# text(x=2.8, y=0.4, labels=paste(round(out.lm_ss$coefficients[[2]],2), " ", paste0("(", round(slope95CI_out.lm_ss[2],2), ", ", round(slope95CI_out.lm_ss[4],2), ")")), cex=1.2) # for simple lm


####### Plot D of Fig. 7 is the IS (Instantaneous Speed) for the pooled paths of ALs on SHALLOW SAND with the same start (time 0 is the time of first movement after PCI) and fits a segmented lm to log-log of MIS (Mean IS) against log-binned time ########

######### Sum the intSImean_ss and intISfill_ss for each interval #######

IS_ss <- colSums(allintISmean_ss[,2:(tlim_ss+1)], na.rm=T, dims= 1) # for log bins
ns_ss <- colSums(allintISfill_ss[,2:(tlim_ss+1)], na.rm=T, dims= 1)
MIS_ss <- IS_ss[IS_ss!=0]/ns_ss[ns_ss!=0 & IS_ss!=0]


######### Calculate the 95% CI of intSImean_ss for each interval #######

ISsd_ss <- 0 # Standard deviation of the Instantaneous Speed for each successive movement interval
ISm_ss <- 0 # Mean of the Instantaneous Speed for each successive movement interval, use as a double-check by comparing with MIS_p, which is the same

for (i in 2:(tlim_ss+1))
{

 ISsd_ss[i-1] <- sd(allintISmean_ss[,i][allintISmean_ss[,i]!=0], na.rm=T)
 ISm_ss[i-1] <- mean(allintISmean_ss[,i][allintISmean_ss[,i]!=0], na.rm=T)

}

# For ss, there is no entry in the 14th bin and a single entry in the 13th bin and no sd can be calculated for either. Keep both mean and sd to n=12.

ISsd_ss <- ISsd_ss[1:12]
ISm_ss <- ISm_ss[1:12]

# As a double-check test that MIS_p and ISm_p are the same vectors

match(round(ISm_ss,8), round(MIS_ss,8))
print("If they match, the vector above should be 1:12")

# The lower and upper limits of the 95% CI

ll95CIIS_ss <- ISm_ss-(qt(0.975,n_ss[1:12]-1)*ISsd_ss/sqrt(n_ss[1:12])) # lower limit for 95% CI, DO NOT PLOT due to log scale

ul95CIIS_ss <- ISm_ss+(qt(0.975,n_ss[1:12]-1)*ISsd_ss/sqrt(n_ss[1:12])) # upper limit for 95% CI

# A single-sample two-tailed t-test with 95% CI as a double-check

t.test(allintISmean_ss[,2][allintISmean_ss[,2]!=0], conf.level=0.95)

pt(10.791, 2) # gives the prob. for the t-value of the test for the upper tail (subtract from 1 and multiply by 2 to get the same value as the p-value of the t-test


######### Fit a linear regression model to MIS vs vm on SHALLOW SAND ###########

ys_ss <- log10(MIS_ss[MIS_ss!=0])
xs_ss <- log10(vm_ss[min(which(IS_ss!=0)):max(which(IS_ss!=0))]) # start from t for first move by ignoring empty bins

out.lms_ss <- lm(ys_ss~xs_ss)
summary(out.lms_ss)
slope95CI_out.lms_ss <- confint(out.lms_ss, level = 0.95)


######### Fit a broken-line (segmented) linear regression for MIS on SHALLOW SAND. The values for psi are crucial for more than 1 break! #########

# os_ss <- segmented.lm(out.lms_ss, seg.Z=~xs_ss, psi=c(17.51,166.69), control=seg.control(display=TRUE)) # out of date


######### Alternatively the number of break points could be specified #########
######### Note that a pscore.test with 2 points comes with the warning that there is no breakpoint #######
######### The p-value for H1: 1 breakpoint is 0.03387 ##########

os_ss <- segmented.lm(out.lms_ss, seg.Z=~xs_ss, npsi=1, control=seg.control(display=TRUE))


######### Test for the existence of two break points ##########

osbrk_test_ss <- pscore.test(os_ss, seg.Z=~xs_ss, alternative="two.sided", more.break=F, n.break=1)
print(osbrk_test_ss)


######### Output setmented model information #########

summary.segmented(os_ss)
slope(os_ss)
confint.segmented(os_ss)
vcov.segmented(os_ss)

 
######### Plot the fitted simple lm on SHALLOW SAND #########

plot(ys_ss ~ xs_ss, type="n", xlab="Time since end of PCI (s)", ylab="MIS (mm/s)", col="blue", xlim=c(-1,4), ylim=c(-3,1), xaxs="r", yaxs="r", xaxt="n", yaxt="n", tck=0.01, lwd=1, cex.lab=1.7, cex.axis=1.5, cex=1.0)

points(ys_ss ~ xs_ss, pch=16, cex=1.2) # data points

points(log10(ul95CIIS_ss) ~ xs_ss[1:12], col="red", pch=17, cex=1.1) # UL of 95%CI; only one entry in 13th bin, hence no 95%CI for it

axis(side=1, at=c(-1,0,1,2,3,4), labels=c(0.1,1,10,100,1000,10000), tck=0.01, las=1, lwd=0.4, cex.axis=1.5)
axis(side=2, at=c(-3,-2,-1,0,1), labels=c(0.001,0.01,0.1,1,10), las=1, tck=0.01, lwd=0.4, cex.axis=1.5, hadj=0.70)

lines(xs_ss, out.lms_ss$fitted.values, col="goldenrod", lwd=2, cex=1.2, xpd=F) # for simple lm

text(x=1.6, y=-2.1, labels=paste(round(out.lms_ss$coefficients[[2]],2), " ", paste0("(", round(slope95CI_out.lms_ss[2],2), ", ", round(slope95CI_out.lms_ss[4],2), ")")), cex=1.2) # for simple lm


####### Plot E of Fig. 7 is the MSD for the pooled paths of ALs on DEEP SAND for the time between the start of their first observed movement and the end of their last observed movement and fits a (segmented) lm to log-log of MSD against log-binned time ########

######### Sum the intSDmean_ds and intSDfill_ds for each interval #######

SD_ds <- colSums(allintSDmean_ds[,2:(tlim_ds+1)], na.rm=T, dims=1) # for log bins
n_ds <- colSums(allintSDfill_ds[,2:(tlim_ds+1)], na.rm=T, dims=1)
MSD_ds <- SD_ds[SD_ds!=0]/n_ds[n_ds!=0 & SD_ds!=0]


######### Calculate the 95% CI of intSDmean_ds for each interval #######

SDsd_ds <- 0 # Standard deviation of the Square Displacement for each successive movement interval
SDm_ds <- 0 # Mean of the Square displacement for each successive movement interval, use as a double-check by comparing with MSD_ds, which is the same

for (i in 2:(tlim_ds+1))
{

 SDsd_ds[i-1] <- sd(allintSDmean_ds[,i][allintSDmean_ds[,i]!=0], na.rm=T)
 SDm_ds[i-1] <- mean(allintSDmean_ds[,i][allintSDmean_ds[,i]!=0], na.rm=T)

}

# As a double-check test that MSD_ds and SDm_ds are the same vectors

match(round(SDm_ds,8), round(MSD_ds,8))
print("If they match, the vector above should be 1:14")

# The lower and upper limits of the 95% CI

ll95CISD_ds <- SDm_ds-(qt(0.975,n_ds-1)*SDsd_ds/sqrt(n_ds)) # lower limit for 95% CI, DO NOT PLOT due to log scale; only 1 to 12 have values since 13 to 14 have only a single entry each

ul95CISD_ds <- SDm_ds+(qt(0.975,n_ds-1)*SDsd_ds/sqrt(n_ds)) # upper limit for 95% CI; only 1 to 12 have values since 13 to 14 have only a single entry each

# A single-sample two-tailed t-test with 95% CI as a double-check

t.test(allintSDmean_ds[,2][allintSDmean_ds[,2]!=0], conf.level=0.95)

pt(2.3352, 4) # gives the prob. for the t-value of the test for the upper tail (subtract from 1 and multiply by 2 to get the same value as the p-value of the t-test


######### Fit a linear regression model to MSD vs vm on DEEP SAND ###########

y_ds <- log10(MSD_ds[MSD_ds!=0])
x_ds <- log10(vm_ds[min(which(SD_ds!=0)):max(which(SD_ds!=0))]) # start from t for first move by ignoring empty bins

out.lm_ds <- lm(y_ds~x_ds)
summary(out.lm_ds)
slope95CI_out.lm_ds <- confint(out.lm_ds, level = 0.95)


######### Fit a broken-line (segmented) linear regression to MSD on DEEP SAND. The values for psi are crucial for more than 1 break! #########

# o <- segmented.lm(out.lm_ds, seg.Z=~x_ds, psi=c(1.15,2.22),control=seg.control(display=TRUE)) # out of date


######### Alternatively the number of break points could be specified #########
######### We ask for 1 break ##########
######### Note that a pscore.test with 2 points is NS #######

o_ds <- segmented.lm(out.lm_ds, seg.Z=~x_ds, npsi=1, control=seg.control(display=TRUE))


######### Test for the existence of one break point on DEEP SAND ##########

obrk_test_ds <- pscore.test(o_ds, seg.Z=~x_ds, alternative="two.sided", more.break=F, n.break=1)
print(obrk_test_ds)


######### Output setmented model information for DEEP SAND #########
######### MSD ~ time^1 and RMSD ~ sqrt(time) ~ time^0.05 ###############
######### Slope < 1 (subdiffusion), slope = 1 (diffusion), slope > 1 (superdiffusion) ########

summary.segmented(o_ds)
slope(o_ds)
confint.segmented(o_ds)
vcov.segmented(o_ds)

 
######### Plot the segmented linear regression for MSD on DEEP SAND #########

plot(y_ds ~ x_ds, type="n", xlab="Time since end of PCI (s)", ylab=expression(MSD(mm^2)), col="blue", xlim=c(-1,4), ylim=c(-1, 4), xaxs="r", yaxs="r", xaxt="n", yaxt="n", tck=0.01, lwd=1, cex.lab=1.7, cex.axis=1.5, cex=1.0)

points(y_ds ~ x_ds, pch=16, cex=1.2) # data points

points(log10(ul95CISD_ds[1:12]) ~ x_ds[1:12], col="red", pch=17, cex=1.1) # UL of 95%CI; single entries in 13th and 14th bins, hence no 95%CI for them

axis(side=1, at=c(-1,0,1,2,3,4), labels=c(0.1,1,10,100,1000,10000), tck=0.01, las=1, lwd=0.4, cex.axis=1.5)
axis(side=2, at=c(-1,0,1,2,3,4), labels=c(0.1,1,10,100,1000,10000), las=1, tck=0.01, lwd=0.4, cex.axis=1.5, hadj=0.70)

abline(a=0, b=1, lty="dashed", col="grey", lwd=2, xpd=F) # identity line

plot.segmented(o_ds, type="n", add=T, xlab="Time since end of PCI (s)", ylab=expression(MSD(mm^2)), col="blue", lwd=2, ylim=c(-1, 4), main="", xaxt="n", yaxt="n", cex=1.2) # segmented line

lines.segmented(o_ds, col="red", lwd=2, pch=16, cex=2, xpd=F) # 95%CI for breaks

# lines(x_ds, out.lm_ds$fitted.values, col="red", cex=1.2, xpd=F) # for simple lm

text(x=2.4, y=-0.8, labels=paste(round(10^confint.segmented(o_ds)[1],2), " ", paste0("(", round(10^confint.segmented(o_ds)[2],2), ", ", round(10^confint.segmented(o_ds)[3],2), ")")), cex=1.2) # for single break point

text(x=1.2, y=-0.2, labels=paste(round(slope(o_ds)[[1]][1],2), " ", paste0("(", round(slope(o_ds)[[1]][7],2), ", ", round(slope(o_ds)[[1]][9],2), ")")), cex=1.2) # for first of two slopes
text(x=3.0, y=1.8, labels=paste(round(slope(o_ds)[[1]][2],2), " ", paste0("(", round(slope(o_ds)[[1]][8],2), ", ", round(slope(o_ds)[[1]][10],2), ")")), cex=1.2) # for second of two slopes

# text(x=1.6, y=-0.2, labels=paste(round(out.lm_ds$coefficients[[2]],2), " ", paste0("(", round(slope95CI_out.lm_ds[2],2), ", ", round(slope95CI_out.lm_ds[4],2), ")")), cex=1.2) # for simple lm


####### Plot F of Fig. 7 is the IS (Instantaneous Speed) for the pooled paths of ALs on DEEP SAND with the same start (time 0 is the time of first movement after PCI) and fits a segmented lm to log-log of MIS (Mean IS) against log-binned time ########

######### Sum the intSImean_ds and intISfill_ds for each interval #######

IS_ds <- colSums(allintISmean_ds[,2:(tlim_ds+1)], na.rm=T, dims= 1) # for log bins
ns_ds <- colSums(allintISfill_ds[,2:(tlim_ds+1)], na.rm=T, dims= 1)
MIS_ds <- IS_ds[IS_ds!=0]/ns_ds[ns_ds!=0 & IS_ds!=0]


######### Calculate the 95% CI of intSImean_ds for each interval #######

ISsd_ds <- 0 # Standard deviation of the Instantaneous Speed for each successive movement interval
ISm_ds <- 0 # Mean of the Instantaneous Speed for each successive movement interval, use as a double-check by comparing with MIS_p, which is the same

for (i in 2:(tlim_ds+1))
{

 ISsd_ds[i-1] <- sd(allintISmean_ds[,i][allintISmean_ds[,i]!=0], na.rm=T)
 ISm_ds[i-1] <- mean(allintISmean_ds[,i][allintISmean_ds[,i]!=0], na.rm=T)

}

# As a double-check test that MIS_ds and ISm_ds are the same vectors

match(ISm_ds, MIS_ds)
print("If they match, the vector above should be 1:14")

# The lower and upper limits of the 95% CI

ll95CIIS_ds <- ISm_ds-(qt(0.975,n_ds-1)*ISsd_ds/sqrt(n_ds)) # lower limit for 95% CI, DO NOT PLOT due to log scale; only 1 to 12 have values since 13 to 14 have only a single entry each

ul95CIIS_ds <- ISm_ds+(qt(0.975,n_ds-1)*ISsd_ds/sqrt(n_ds)) # upper limit for 95% CI; only 1 to 12 have values since 13 to 14 have only a single entry each

# A single-sample two-tailed t-test with 95% CI as a double-check

t.test(allintISmean_ds[,2][allintISmean_ds[,2]!=0], conf.level=0.95)

pt(3.0843, 4) # gives the prob. for the t-value of the test for the upper tail (subtract from 1 and multiply by 2 to get the same value as the p-value of the t-test


######### Fit a linear regression model to MIS vs vm on DEEP SAND ###########

ys_ds <- log10(MIS_ds[MIS_ds!=0])
xs_ds <- log10(vm_ds[min(which(IS_ds!=0)):max(which(IS_ds!=0))]) # start from t for first move by ignoring empty bins

out.lms_ds <- lm(ys_ds~xs_ds)
summary(out.lms_ds)
slope95CI_out.lms_ds <- confint(out.lms_ds, level = 0.95)


######### Fit a broken-line (segmented) linear regression for MIS on DEEP SAND. The values for psi are crucial for more than 1 break! #########

# os_ds <- segmented.lm(out.lms_ds, seg.Z=~xs_ds, psi=c(17.51,166.69), control=seg.control(display=TRUE)) # out of date


######### Alternatively the number of break points could be specified #########
######### Note that a pscore.test with 2 points is NS either #######

os_ds <- segmented.lm(out.lms_ds, seg.Z=~xs_ds, npsi=1, control=seg.control(display=TRUE))


######### Test for the existence of two break points ##########

osbrk_test_ds <- pscore.test(os_ds, seg.Z=~xs_ds, alternative="two.sided", more.break=F, n.break=1)
print(osbrk_test_ds)


######### Output segmented model information #########

summary.segmented(os_ds)
slope(os_ds)
confint.segmented(os_ds)
vcov.segmented(os_ds)

  
######### Plot the fitted simple lm on DEEP SAND #########

plot(ys_ds ~ xs_ds, type="n", xlab="Time since end of PCI (s)", ylab="MIS (mm/s)", col="blue", xlim=c(-1,4), ylim=c(-3,1), xaxs="r", yaxs="r", xaxt="n", yaxt="n", tck=0.01, lwd=1, cex.lab=1.7, cex.axis=1.5, cex=1.0)

points(ys_ds ~ xs_ds, pch=16, cex=1.2) # data points

points(log10(ul95CIIS_ds[1:12]) ~ xs_ds[1:12], col="red", pch=17, cex=1.1) # UL of 95%CI; single entries in 13th and 14th bins, hence no 95%CI for them

axis(side=1, at=c(-1,0,1,2,3,4), labels=c(0.1,1,10,100,1000,10000), tck=0.01, las=1, lwd=0.4, cex.axis=1.5)
axis(side=2, at=c(-3,-2,-1,0,1), labels=c(0.001,0.01,0.1,1,10), las=1, tck=0.01, lwd=0.4, cex.axis=1.5, hadj=0.70)

lines(xs_ds, out.lms_ds$fitted.values, col="goldenrod", lwd=2, cex=1.2, xpd=F) # for simple lm

text(x=1.6, y=-2.7, labels=paste(round(out.lms_ds$coefficients[[2]],2), " ", paste0("(", round(slope95CI_out.lms_ds[2],2), ", ", round(slope95CI_out.lms_ds[4],2), ")")), cex=1.2) # for simple lm


# Warning for FIGS. 7A-7F: It is well-known that the log-likelihood function for the break-point may not be concave, especially for poor clear-cut kink-relationships. In these circumstances the initial guess for the break-point, i.e. the psi argument, must be provided with care. For instance visual inspection of a, possibly smoothed, scatter-plot is usually a good way to obtain some idea on breakpoint location. Moreover it is also advisable to look at the coefficients of the ‘gap’ variables. At the convergence they should be small or at least, non-significantly different from zero. summary.segmented and print.summary.segmented return information of the ‘gap’ coefficients.


####### Add the labels A to D in bold to the four plots #######

mtext("(a)", side = 3, line = -1, adj = 0.03, cex=1.4, font=1, outer=T, xpd=F)
mtext("(b)", side = 3, line = -1, adj = 0.55, cex=1.4, font=1, outer=T, xpd=F)
mtext("(c)", side = 3, line = -33, adj = 0.03, cex=1.4, font=1, outer=T, xpd=F)
mtext("(d)", side = 3, line = -33, adj = 0.55, cex=1.4, font=1, outer=T, xpd=F)
mtext("(e)", side = 3, line = -65, adj = 0.03, cex=1.4, font=1, outer=T, xpd=F)
mtext("(f)", side = 3, line = -65, adj = 0.55, cex=1.4, font=1, outer=T, xpd=F)


####### Close the jpeg output for all six plots of Figure 7 #########

dev.off()


####### As a double-check for FIGS 7A & 7B ########
####### calculate the start time of first movement (s) ########
####### and the end time of last movement (s) #########
####### Print the range and median for both ########

stfm_p <- 0
etlm_p <- 0

for (i in 1:22)
{

  stfm_p[i] <- min(mat_p[i,seq(9,69,4)], na.rm=T)
  etlm_p[i] <- max(mat_p[i,seq(11,71,4)], na.rm=T)

}

range(stfm_p)
range(etlm_p)

median(stfm_p)
median(etlm_p)


####### Open output pdf for simple lm goodness-of-fit plots, Fig. 7 #########

pdf("Franks_etal_Fig7model_PLoSOne_2024.pdf")
par(mfrow = c(1,1))


########## PAPER ###########

res_out.lm_p <- residuals(o_p) # from segmented lm with 1 break
# res_out.lm_p <- residuals(out.lm_p) # from simple lm
qqnorm(res_out.lm_p, xlab="Normal Scores", ylab="Standardized Residuals", main="MSD on Paper")
qqline(res_out.lm_p)

shapiro.test(res_out.lm_p)


res_out.lms_p <- residuals(out.lms_p)
qqnorm(res_out.lms_p, xlab="Normal Scores", ylab="Standardized Residuals", main="MIS on Paper")
qqline(res_out.lms_p)

shapiro.test(res_out.lms_p)


########## SHALLOW SAND ###########

res_out.lm_ss <- residuals(o_ss) # from segmented lm with 1 break
# res_out.lm_ss <- residuals(out.lm_ss) # from simple lm
qqnorm(res_out.lm_ss, xlab="Normal Scores", ylab="Standardized Residuals", main="MSD on Shallow Sand")
qqline(res_out.lm_ss)

shapiro.test(res_out.lm_ss)


res_out.lms_ss <- residuals(out.lms_ss)
qqnorm(res_out.lms_ss, xlab="Normal Scores", ylab="Standardized Residuals", main="MIS on Shallow Sand")
qqline(res_out.lms_ss)

shapiro.test(res_out.lms_ss)


########## DEEP SAND ###########

res_out.lm_ds <- residuals(o_ds) # from segmented lm with 1 break
# res_out.lm_ds <- residuals(out.lm_ds) # from simple lm
qqnorm(res_out.lm_ds, xlab="Normal Scores", ylab="Standardized Residuals", main="MSD on Deep Sand")
qqline(res_out.lm_ds)

shapiro.test(res_out.lm_ds)


res_out.lms_ds <- residuals(out.lms_ds)
qqnorm(res_out.lms_ds, xlab="Normal Scores", ylab="Standardized Residuals", main="MIS on Deep Sand")
qqline(res_out.lms_ds)

shapiro.test(res_out.lms_ds)


####### Close the pdf output for model goodness-of-fit plots, Fig. 7 #########

dev.off()


########## END ############
