# Supplementary material for: Seeking safety: Movement dynamics after post-contact immobility
Source: PLoS One. 2024 Aug 22;19(8):e0307370. doi: 10.1371/journal.pone.0307370 (PMC11340899; doi:10.1371/journal.pone.0307370)
Supplement: S2 Data — (ZIP) [file pone.0307370.s011.zip › Franks_etal_Rscripts_PLoSOne_2024/Franks_etal_S1Fig_RScript_PLoSOne_2024.txt]

#########################################################
###### R script for S1 Figure and related data analyses ##########
###### Franks et al. PLoS One 2024 ##########
#########################################################


####### Read in the data set from S1 Table .csv file #######

data <- read.csv("Franks_etal_S1_Table_PLoSOne_2024.csv", header = T)


###### Include libraries involved in fitting of a mixed effects additive model on all the data and supperimposing fitted values on plotted data #########

library(mgcv)
library(lme4)
library(lmerTest)
library(pbkrtest)
library(afex)
library(multcomp)
library(ggplot2)
library(lattice)
library(dotwhisker)


####### Exclude M. dur., M. start and end & some other vars. ######
####### Treat. is still checked for NA and such rows would be omitted. ####

d_rna <- subset(data, !is.na(data$Treat), c(1,2,5, seq(10,72,4)))


####### Create a data frame with accumulated data for I. dur. #########

d_iall <- data.frame()

d_i <- data.frame(c(1:16))
colnames(d_i) <- "Iseq_no"

for(i in 1:length(d_rna$ALid))
{

 d_i$ALid <- rep(d_rna$ALid[i], 16)
 d_i$Weight_g <- rep(d_rna$Weight_g[i], 16)
 d_i$Treat <- rep(d_rna$Treat[i], 16)
 d_i$Idur_s <- unname(unlist(d_rna[i,4:19]))

 d_iall <- rbind(d_iall,d_i)

}


####### Remove all rows with any NA values from the data #########

d_iall <- na.omit(d_iall)


##### Save Treatment as an ordered and as unordered factor to facilitate comparisons later ######
##### The aim is "4.6mm sand" to be the base category as for the LMM #####
##### To test for the significance of the smoothed interaction #####
##### for each substrate change the order of the categories #####
##### e.g. d_iall$Treat <- factor(d_iall$Treat, levels=levels(d_iall$Treat)[c(2,3,1)], labels=c("Paper", "Shallow sand", "Deep sand")) to test agaings Deep sand #####
##### d_iall$oTreat <- ordered(d_iall$oTreat, levels=levels(d_iall$oTreat)[c(2,3,1)], labels=c( "Paper", "Shallow sand", "Deep sand")) to test agaings Deep sand ####

d_iall$oTreat <- ordered(d_iall$Treat, levels=c("4.6sand", "paper", "2.3sand"), labels=c("4.6mm sand", "paper", "2.3mm sand")) # first to avoid problems
d_iall$Treat <- factor(d_iall$Treat, levels=c("4.6sand", "paper", "2.3sand"), labels=c("4.6mm sand", "paper", "2.3mm sand"))


#### Fit a GAMM to the I. durations ##############
#### that corresponds to the LMM for the same data. #######
#### The "by=oTreat" imposes desired order. ######
#### The spec of the random effect codes for interaction between #####
#### Log10Iseq_no and ALid, that is random variation around #####
#### the slope. However, the overal intercept, 1, is excluded. #######
#### The latter is different from the LMM spec. #########

d_iall$log10Iseq_no <- log10(d_iall$Iseq_no)

gmi1 <- mgcv::gam(log10(Idur_s) ~ s(log10(Iseq_no)) + Treat + s(log10(Iseq_no), by=oTreat) + s(log10Iseq_no, ALid, bs = "re"), data = d_iall, method = "REML")


#### Print information about the fitted model 1 #########

summary(gmi1)
anova.gam(gmi1)
AIC(gmi1)


####### Open output pdf for S1 Fig. #########

pdf("Franks_etal_S1Fig_PLoSOne_2024.pdf")
par(mfrow = c(1,1))


#### Superimpose the smooths over the plot for the data for each treatment (red) and for all individuals (grey). ######
#### This should help interpret the model results and the plot of differences above. #####
#### Use a new model, gmi2 with categories ordered as in LMM so that figures 1 and S1 are easy to compare. ########
###### Start with relabelling and re-ordering the treatments for the plot as "Paper", "Shallow sand" and "Deep sand". #########
###### End with returning the labelling and order of the three treatments to "4.6mm sand", "paper", "2.3mm sand". ########## # S1 FIGURE
###### This is so that the goodness-of-fit checks of gmi1 can be done with the same order and labels of categories as when it was fitted. #######

#### Re-order the levels of factor Treat and factor oTreat ####

d_iall$Treat <- factor(d_iall$Treat, levels=levels(d_iall$Treat)[c(2,3,1)], labels=c("Paper", "Shallow sand", "Deep sand"))
d_iall$oTreat <- ordered(d_iall$oTreat, levels=levels(d_iall$oTreat)[c(2,3,1)], labels=c("Paper", "Shallow sand", "Deep sand"))


#### Refit the model with newly ordered factor Treat. ####
#### The aim is the order to be the same as for LMM model. #####
#### In addition, the random factor also varies around the #####
#### intercept as in the best LMM. ###############
#### Note that using ordered factor, oTreat would produce ######
#### plots representing difference in trend from the base #####
#### as opposed to a trend specific for each category. ######
#### Hence, unordered factor, Treat is used to produce ######
#### plots representing the trend specific for each category. #####

gmi2 <- mgcv::gam(log10(Idur_s) ~ s(log10(Iseq_no)) + Treat + s(log10(Iseq_no), by=Treat) + s(log10Iseq_no, ALid, bs = "re"), data = d_iall, method = "REML")


############################
#### Get predicted values to superimpose on plot of data ##########

d_iall$pred1 <- predict.gam(gmi2) # individual level, for means use a smoother over all values for population level per treatment

g0 <- ggplot(d_iall, aes(Iseq_no, Idur_s)) +
geom_violin(aes(group=cut_width(Iseq_no, 1)), scale="width", draw_quantiles = c(0.25, 0.5, 0.75), fill = "lightblue", colour = "blue") +
scale_x_log10(breaks=c(1,2,5,10,15)) +
scale_y_log10(breaks=c(1,5,10,50,100,500,1000,5000), labels=c(1,rep("",1),10,rep("",1),100,rep("",1),1000,rep("",1))) +
facet_grid(rows=vars(Treat))

g0 + geom_line(colour="grey", linewidth=0.5, aes(x=Iseq_no, y=10^pred1, group=ALid)) +
geom_smooth(colour="red", linewidth=0.5, method="loess", formula=y~x, se=F, aes(x=Iseq_no, y=10^pred1, group=Treat)) +
labs(x="Sequential number of immobility period", y="Immobility duration (s)") +
theme_bw() +
theme(strip.background=element_rect(fill="white")) +
theme(strip.text=element_text(colour='black')) +
theme(panel.grid.major = element_blank(), panel.grid.minor = element_blank(), strip.background = element_blank(), panel.border = element_rect(colour = "black", fill = NA)) +
theme(axis.title.x = element_text(size=14)) +
theme(axis.title.y = element_text(size=14)) +
theme(axis.text.x = element_text(size=13, colour="black")) +
theme(axis.text.y = element_text(size=13, colour="black")) +
theme(axis.ticks.length = unit(-1.4, "mm")) +
theme(axis.ticks = element_line(size=0.5, colour="black")) +
theme(strip.text.y = element_text(size=14, colour="black", face=NULL))


d_iall$Treat <- factor(d_iall$Treat, levels=levels(d_iall$Treat)[c(3,1,2)], labels=c("4.6mm sand", "paper", "2.3mm sand"))
d_iall$oTreat <- ordered(d_iall$oTreat, levels=levels(d_iall$oTreat)[c(3,1,2)], labels=c("4.6mm sand", "paper", "2.3mm sand"))


####### Close the output pdf for S1 Fig. #########

dev.off()


####### MODEL DIAGNOSTICS ############


####### Open output pdf for model goodness-of-fit plots, S1 Fig. ########

pdf("Franks_etal_S1Figmodel_PLoSOne_2024.pdf")
par(mfrow = c(1,1))


#### Plot diagnostics for the goodness-of-fit of the model ######

gam.check(gmi1)


#### Add a qqplot and a normality test of the residuals to the goodness-of-it ########

res_gmi1 <- residuals.gam(gmi1, type = "pearson")
qqnorm(res_gmi1, col=d_iall$Treat, pch=d_iall$ALid, xlab="Normal Scores", ylab="Standardized Residuals by Treatment", main="Immobility durations, gmi1")
qqline(res_gmi1)

shapiro.test(res_gmi1)


#### Plot the differences between the smooths for the interaction between ########
#### the log10(Idur) and log10(Iseq_no) for each treatment (substrate) ########

plot(gmi1, shade=TRUE, shade.col="coral", pages=1, residuals=T, all.terms=T, rug=F, scale=0, seWithMean=T)


##########  BOOTSTRAPPING TESTS #########

#### Save smooth parameters of interest for the observed model ########

gs <- summary(gmi1)
ppa_fo <- gs$s.table[2,4] # the p-value for the diff. between "paper" and "4.6mm sand"
ptw_fo <- gs$s.table[3,4] # the p-value for the diff. between "2.3mm sand" and "4.6mm sand"


######## Boot-strapping of smooth parameters for difference in #########
######## log10(Idur_s) vs log10(Iseq_no) relationship between #########
######## "paper" and "4.6mm sand", and between "2.3mm sand" and "4.6mm sand" #########

rppa_fo <- 0
rptw_fo <- 0

for (i in 1:1000)
{

 pa <- sample(which(d_iall$Treat=="paper"), replace=T)
 tw <- sample(which(d_iall$Treat=="2.3mm sand"), replace=T)
 fo <- sample(which(d_iall$Treat=="4.6mm sand"), replace=T)

 rd_iall <- rbind(d_iall[pa,], d_iall[tw,], d_iall[fo,])

 rgmi1 <- mgcv::gam(log10(Idur_s) ~ s(log10(Iseq_no)) + Treat + s(log10(Iseq_no), by=oTreat) + s(log10Iseq_no, ALid, bs =  "re"), data = rd_iall, method = "REML")

 rgs <- summary(rgmi1)
 rppa_fo[i] <- rgs$s.table[2,4] # the p-value for the diff. between "paper" and "4.6mm sand" 
 rptw_fo[i] <- rgs$s.table[3,4] # the p-value for the diff. between "2.3mm sand" and "4.6mm sand"
}


###### Calculate Q1, median and Q3 for the bootstrapped distribution of p-values and check whether they contain values greater than 0.05 ######

quant_rppa_fo <- quantile(rppa_fo, probs = seq(0, 1, 0.25))
quant_rppa_fo

quant_rptw_fo <- quantile(rptw_fo, probs = seq(0, 1, 0.25))
quant_rptw_fo


#### Plot histograms of the bootstrapped distributions with a superimposed observed value for information ######

hist(rppa_fo, main="Bootstrapped prob. for diff. between paper and 4.6mm sand", xlab="Probability, circle: observed value")
points(ppa_fo,0)
sum(rppa_fo >= ppa_fo)

hist(rptw_fo, main="Bootstrapped prob. for diff. between 2.3mm sand and 4.6mm sand", xlab="Probability, circle: observed value")
points(ptw_fo,0)
sum(rptw_fo >= ptw_fo)


####### Close the output pdf for model goodness-of-fit plots, S1 Fig. #######

dev.off()


########## END ############
