# Supplementary material for: Seeking safety: Movement dynamics after post-contact immobility
Source: PLoS One. 2024 Aug 22;19(8):e0307370. doi: 10.1371/journal.pone.0307370 (PMC11340899; doi:10.1371/journal.pone.0307370)
Supplement: S2 Data — (ZIP) [file pone.0307370.s011.zip › Franks_etal_Rscripts_PLoSOne_2024/Franks_etal_S2Fig_RScript_PLoSOne_2024.txt]

#########################################################
###### R script for S2 Figure and related data analyses ##########
###### Franks et al. PLoS One 2024 ##########
#########################################################


####### Read in the data set from S1 Table .csv file #######

data <- read.csv("Franks_etal_S1_Table_PLoSOne_2024.csv", header = T)


###### Include libraries involved in fitting of a mixed effects additive model on all the data and supperimposing fitted values on plotted data #########

library(mgcv)
library(lme4)
library(lmerTest)
library(pbkrtest)
library(afex)
library(multcomp)
library(ggplot2)
library(lattice)
library(dotwhisker)


####### Exclude I. dur., M. start and end & some other vars. #########
####### Treat. is still checked for NA and such rows would be omitted. ####

d_rna <- subset(data, !is.na(data$Treat), c(1,2,5, seq(12,72,4)))


####### Create a data frame with accumulated data for M. dur. ########

d_mall <- data.frame()

d_m <- data.frame(c(1:16))
colnames(d_m) <- "Mseq_no"

for(i in 1:length(d_rna$ALid))
{

 d_m$ALid <- rep(d_rna$ALid[i], 16)
 d_m$Weight_g <- rep(d_rna$Weight_g[i], 16)
 d_m$Treat <- rep(d_rna$Treat[i], 16)
 d_m$Mdur_s <- unname(unlist(d_rna[i,4:19]))

 d_mall <- rbind(d_mall,d_m)

}


####### Remove all rows with any NA values from the data #########

d_mall <- na.omit(d_mall)


### Save Treatment as an ordered and as unordered factor to facilitate comparisons later ###
##### The aim is "paper" to be the base category as for the LMM #####
##### To test for the significance of the smoothed interaction #####
##### for each substrate change the order of the categories #####
##### e.g. d_mall$Treat <- factor(d_mall$Treat, levels=levels(d_mall$Treat)[c(2,3,1)], labels=c("Shallow sand", "Deep sand", "Paper")) to test agaings Paper #####
##### d_mall$oTreat <- ordered(d_mall$oTreat, levels=levels(d_mall$oTreat)[c(2,3,1)], labels=c("Shallow sand", "Deep sand", "Paper")) to test agaings Paper ####

d_mall$oTreat <- ordered(d_mall$Treat, levels=c("paper", "2.3sand", "4.6sand"), labels=c("paper", "2.3mm sand", "4.6mm sand"))
d_mall$Treat <- factor(d_mall$Treat, levels=c("paper", "2.3sand", "4.6sand"), labels=c("paper", "2.3mm sand", "4.6mm sand"))


#### Fit a GAMM to the M. durations ##############
#### that is equivalent to the LMM for the same data. #######
#### The "by=oTreat" imposes desired order. ######
#### The spec of the random effect codes for ALid only, #####
#### that is random variation around the overall intercept only.#####
####  However, the overal intercept, 1, is excluded. #######
#### The latter is different from the LMM spec. #########

gmm1 <- mgcv::gam(log10(Mdur_s) ~ s(log10(Mseq_no)) + Treat + s(log10(Mseq_no), by=oTreat) + s(ALid, bs = "re"), data = d_mall, method = "REML")


#### Print information about the fitted model 1 #########

summary(gmm1)
anova.gam(gmm1)
AIC(gmm1)


####### Open output pdf for S2 Fig. #########

pdf("Franks_etal_S2Fig_PLoSOne_2024.pdf")
par(mfrow = c(1,1))


#### Superimpose the smooths over the plot for the data for each treatment (red) and for all individuals (grey). ######
#### This should help interpret the model results and the plot of differences above. #####

#### Use a new model, gmm2 with renamed categories to match their names in LMM. #######
#### The categories will be named as in LMM and figures 2 and S2 are easy to compare. ########
###### At the start relabel treatments for the plot as "Paper", "Shallow sand" and "Deep sand". #########
###### End with returning the labelling of the three treatments to "4.6mm sand", "paper", "2.3mm sand". ########## # S2 FIGURE 
###### This is so that the goodness-of-fit checks of gmm1 can be done with the same labels of categories as when it was fitted. #######

#### Re-order the levels of factor Treat and factor oTreat ####

d_mall$Treat <- factor(d_mall$Treat, levels=levels(d_mall$Treat), labels=c("Paper", "Shallow sand", "Deep sand"))
d_mall$oTreat <- ordered(d_mall$oTreat, levels=levels(d_mall$oTreat), labels=c("Paper", "Shallow sand", "Deep sand"))

#### Refit the model with newly named categories of factor Treat. ####
#### The aim is the naming to be the same as for LMM model. #####
#### In addition, the random factor also varies around the #####
#### intercept only as in the best LMM. ###############
#### Note that using ordered factor, oTreat would produce ######
#### plots representing difference in trend from the base #####
#### as opposed to a trend specific for each category. ######
#### Hence, unordered factor, Treat is used to produce ######
#### plots representing the trend specific for each category. #####

gmm2 <- mgcv::gam(log10(Mdur_s) ~ s(log10(Mseq_no)) + Treat + s(log10(Mseq_no), by=Treat) + s(ALid, bs = "re"), data = d_mall, method = "REML")


#### Get predicted values to superimpose on plot of data ##########

d_mall$pred1 <- predict.gam(gmm2) ## individual level, for means use a smoother over all values for population level per treatment

g0 <- ggplot(d_mall, aes(Mseq_no, Mdur_s)) +
geom_violin(aes(group=cut_width(Mseq_no, 1)), scale="width", draw_quantiles = c(0.25, 0.5, 0.75), fill = "lightblue", colour = "blue") +
scale_x_log10(breaks = c(1,2,5,10,15)) +
scale_y_log10(breaks = c(1,5,10,50,100,500), labels=c(1,rep("",1),10,rep("",1),100,rep("",1))) +
facet_grid(rows=vars(Treat))

g0 + geom_line(colour="grey", linewidth=0.5, aes(x=Mseq_no, y=10^pred1, group=ALid)) +
geom_smooth(colour="red", linewidth=0.5, method="loess", formula=y~x, se=F, aes(x=Mseq_no, y=10^pred1, group=Treat)) +
labs(x = "Sequential number of movement period", y = "Movement duration (s)") +
theme_bw() +
theme(strip.background=element_rect(fill="white")) +
theme(strip.text=element_text(colour='black')) +
theme(panel.grid.major = element_blank(), panel.grid.minor = element_blank(), strip.background = element_blank(), panel.border = element_rect(colour = "black", fill = NA)) +
theme(axis.title.x = element_text(size=14)) +
theme(axis.title.y = element_text(size=14)) +
theme(axis.text.x = element_text(size=13, colour="black")) +
theme(axis.text.y = element_text(size=13, colour="black")) +
theme(axis.ticks.length = unit(-1.4, "mm")) +
theme(axis.ticks = element_line(size=0.5, colour="black")) +
theme(strip.text.y = element_text(size=14, colour="black", face=NULL))


d_mall$Treat <- factor(d_mall$Treat, levels=levels(d_mall$Treat), labels=c("paper", "2.3mm sand", "4.6mm sand"))
d_mall$oTreat <- ordered(d_mall$oTreat, levels=levels(d_mall$oTreat), labels=c("paper", "2.3mm sand", "4.6mm sand"))

####### Close the pdf output for S2 Fig. #########

dev.off()


####### MODEL DIAGNOSTICS ############


####### Open output pdf for model goodness-of-fit plots, S2 Fig. ########

pdf("Franks_etal_S2Figmodel_PLoSOne_2024.pdf")
par(mfrow = c(1,1))


#### Plot diagnostics for the goodness-of-fit of the model ######

gam.check(gmm1)


#### Add a qqplot and a normality test of the residuals to the goodness-of-it ########

res_gmm1 <- residuals.gam(gmm1, type = "pearson")
qqnorm(res_gmm1, col=d_iall$Treat, pch=d_iall$ALid, xlab="Normal Scores", ylab="Standardized Residuals by Treatment", main="Movement durations, gmm1")
qqline(res_gmm1)

shapiro.test(res_gmm1)


#### Plot the differences between the smooths for the interaction between ########
#### the log10(Idur) and log10(Mseq_no) for each treatment (substrate) ########

plot(gmm1, shade=TRUE, shade.col="coral", pages=1, residuals=T, all.terms=T, rug=F, scale=0, seWithMean=T)


##########  BOOTSTRAPPING TESTS #########


#### Save smooth parameters of interest for the observed model ########

gs <- summary(gmm1)
ptw_pa <- gs$s.table[2,4] # the p-value for the diff. between "2.3mm sand" and "paper"
pfo_pa <- gs$s.table[3,4] # the p-value for the diff. between "4.6mm sand" and "paper"


######## Boot-strapping of smooth parameters for difference in #########
######## log10(Mdur_s) vs log10(Mseq_no) relationship between #########
######## "2.3mm sand" and "paper", and between "4.6mm sand" and "paper"#########

rptw_pa <- 0
rpfo_pa <- 0

for (i in 1:1000)
{

 pa <- sample(which(d_mall$Treat=="paper"), replace=T)
 tw <- sample(which(d_mall$Treat=="2.3mm sand"), replace=T)
 fo <- sample(which(d_mall$Treat=="4.6mm sand"), replace=T)

 rd_mall <- rbind(d_mall[pa,], d_mall[tw,], d_mall[fo,])

 rgmm1 <- mgcv::gam(log10(Mdur_s) ~ s(log10(Mseq_no)) + Treat + s(log10(Mseq_no), by=oTreat) + s(ALid, bs = "re"), data = rd_mall, method = "REML")

 rgs <- summary(rgmm1)
 rptw_pa[i] <- rgs$s.table[2,4] # the p-value for the diff. between "2.3mm sand" and "paper"
 rpfo_pa[i] <- rgs$s.table[3,4] # the p-value for the diff. between "4.6mm sand" and "paper"
}


###### Calculate Q1, median and Q3 for the bootstrapped distribution of p-values and check whether the contain values greater than 0.05 ###### # CAPTION FOR TABLE S9

quant_rptw_pa <- quantile(rptw_pa, probs = seq(0, 1, 0.25))
quant_rptw_pa

quant_rpfo_pa <- quantile(rpfo_pa, probs = seq(0, 1, 0.25))
quant_rpfo_pa


### Plot histograms of the bootstrapped distributions with a superimposed observed value for information ######

hist(rptw_pa, main="Bootstrapped prob. for diff. between 2.3mm sand and paper", xlab="Probability, circle: observed value")
points(ptw_pa,0)
sum(rptw_pa >= ptw_pa)

hist(rpfo_pa, main="Bootstrapped prob. for diff. between 4.6mm sand and paper", xlab="Probability, circle: observed value")
points(pfo_pa,0)
sum(rpfo_pa >= pfo_pa)


####### Close the output pdf for model goodness-of-fit plots, S2 Fig. #########

dev.off()


########## END ############
