# Supplementary material for: Seeking safety: Movement dynamics after post-contact immobility
Source: PLoS One. 2024 Aug 22;19(8):e0307370. doi: 10.1371/journal.pone.0307370 (PMC11340899; doi:10.1371/journal.pone.0307370)
Supplement: S2 Data — (ZIP) [file pone.0307370.s011.zip › Franks_etal_Rscripts_PLoSOne_2024/Franks_etal_S3Fig_RScript_PLoSOne_2024.txt]

#########################################################
###### R script for S3 Figure and related data analyses ##########
###### Franks et al. PLoS One 2024 ##########
###### Includes the paths of each individual ##########
###### on all substrates it was tested: PAPER only, ##########
###### PAPER and SHALLOW SAND or PAPER and DEEP SAND ##########
#########################################################

####### The script superimposes Ana's stop observations over the path from Alan's Image Analysis (IA) for the PAPER substrate and on George's IA for SHALLOW or DEEP SAND ########


####### Read in the data set from S1 Table .csv file #######

mat <- read.csv("Franks_etal_S1_Table_PLoSOne_2024.csv", header = T)


####### Open output pdf for S3 Fig.: 22 panels #########

pdf("Franks_etal_S3Fig_PLoSOne_2024.pdf", width = 13.27, height = 21.69)
par(mfrow = c(6,4), cex=0.6, lwd=0.5, oma=c(4,4,1,1), mar=c(4,4,1,1), pty="s")


####### Subset the stop-go data for the PAPER substrate #########

mat_p <- subset(mat, mat$Treat=="paper", ALid:M16dur_s)


####### Subset the stop-go data for the SHALLOW SAND substrate #########

mat_ss <- subset(mat, mat$Treat=="2.3sand", ALid:M16dur_s)


####### Subset the stop-go data for the DEEP SAND substrate #########

mat_ds <- subset(mat, mat$Treat=="4.6sand", ALid:M16dur_s)


####### Create and array with ids for individual AL data files from the IA tracking on PAPER #######

ids_p <- c(as.character(paste0('0', mat_p$ALid[1:9])), as.character(mat_p$ALid[10:22]))


####### Create and array with ids for individual AL data files from the IA tracking on SHALLOW SAND #######

ids_ss <- as.character(mat_ss$ALid[1:8])


####### Create and array with ids for individual AL data files from the IA tracking on DEEP SAND #######

ids_ds <- as.character(mat_ds$ALid[1:8])


####### Create a data frame with info on number of videos for individual AL dt16 data files from the IA tracking on PAPER. #######
####### Note that not all ALs were tracked over all four videos on paper if they reached the wall earlier. ########
####### Create a separate array with the respective file extensions for the videos 1 to 4. ########
####### Note that observations showed that ALs 10 & 13 did not reach the wall even by the end of the 5th extra video (not included in IA). #######
####### Create a second array with time values (s) to be subtracted from time Ana recorded for videos 1 to 4; the 5th time is used later as a STOP. ########
####### Note Alan's IA tracking counted each video's start as 0s, while Ana's observations counted each video's start relative to v1's start. ########

vd_p <- data.frame(ALid=mat_p$ALid, NoVid=mat_p$Videos)

vdlab_p <- c("_dt16_v1", "_dt16_v2", "_dt16_v3", "_dt16_v4")

vdtadj_p <- c(0, 1361, 2722, 4083, 5444) # based on the 22min31s length of each video and 10s for restarting the camera between videos


####### Create a data frame with info on number of videos for individual AL dt16 data files from the IA tracking on SHALLOW SAND. #######

vd_ss <- data.frame(ALid=mat_ss$ALid, NoVid=rep(4,8)) # every AL has all four videos

vdlab_ss <- c("_Capture1", "_Capture2", "_Capture3", "_Capture4")

vdtadj_ss <- c(0, 1361, 2722, 4083, 5444) # based on the 22min31s length of each video and 10s for restarting the camera between videos

vdtdelay_ss <- read.table("Franks_etal_AntLionTracksSSandData_PLoSOne_2024/Removed frames Shallow Sand.txt", header = T)


####### Create a data frame with info on number of videos for individual AL dt16 data files from the IA tracking on DEEP SAND. #######

vd_ds <- data.frame(ALid=mat_ds$ALid, NoVid=c(2,4,4,1,4,1,1,1)) # info taken from folder with George's data

vdlab_ds <- c("_Capture1", "_Capture2", "_Capture3", "_Capture4")

vdtadj_ds <- c(0, 1361, 2722, 4083, 5444) # based on the 22min31s length of each video and 10s for restarting the camera between videos

vdtdelay_ds <- read.table("Franks_etal_AntLionTracksDSandData_PLoSOne_2024/Removed frames Deep Sand.txt", header = T)


##### Initialise parameters for start and end times of movement episodes on PAPER #######

y1_p <- 0 # start time for movement episode
y2_p <- 0 # end time for movement episode

y1a_p <- 0 # same as y1_p after NA have been removed
y2a_p <- 0 # same as y2_p after NA have been removed


##### Initialise parameters for start and end times of movement episodes on SHALLOW SAND #######

y1_ss <- 0 # start time for movement episode
y2_ss <- 0 # end time for movement episode

y1a_ss <- 0 # same as y1_ss after NA have been removed
y2a_ss <- 0 # same as y2_ss after NA have been removed


##### Initialise parameters for start and end times of movement episodes on SHALLOW SAND #######

y1_ds <- 0 # start time for movement episode
y2_ds <- 0 # end time for movement episode

y1a_ds <- 0 # same as y1_ds after NA have been removed
y2a_ds <- 0 # same as y2_ds after NA have been removed


####### Start of LOOP for each individual AL ##############

for (i in 1:length(ids_p))
{

 ####### Make an array for each of the observed start-of-movement and end-of-movement time values (s) for each AL on PAPER #########

 y1_p <- as.numeric(mat_p[i, grep("StT", colnames(mat_p), value=T)])
 y2_p <- as.numeric(mat_p[i, grep("EnT", colnames(mat_p), value=T)])

 y1a_p <- na.omit(y1_p)
 y2a_p <- na.omit(y2_p)


 ####### Only for the appropriate 8 ALs on SHALLOW SAND make an array for each of the observed start-of-movement and end-of-movement time values (s) for each AL #########

 if(i%in%as.numeric(ids_ss))
 {
  
  y1_ss <- as.numeric(mat_ss[which(mat_ss$ALid==i), grep("StT", colnames(mat_ss), value=F)])
  y2_ss <- as.numeric(mat_ss[which(mat_ss$ALid==i), grep("EnT", colnames(mat_ss), value=F)])

  y1a_ss <- na.omit(y1_ss)
  y2a_ss <- na.omit(y2_ss)

 }


 ####### Only for the appropriate 8 ALs on DEEP SAND make an array for each of the observed start-of-movement and end-of-movement time values (s) for each AL #########

 if(i%in%as.numeric(ids_ds))
 {
  
  y1_ds <- as.numeric(mat_ds[which(mat_ds$ALid==i), grep("StT", colnames(mat_ds), value=F)])
  y2_ds <- as.numeric(mat_ds[which(mat_ds$ALid==i), grep("EnT", colnames(mat_ds), value=F)])

  y1a_ds <- na.omit(y1_ds)
  y2a_ds <- na.omit(y2_ds)

 }

 ###### Initialise the dataframe to hold the collated data for each AL over all videos for it on PAPER #######

 cdata_p <- data.frame(NULL)


 ###### Initialise the dataframe to hold the collated data for each AL over all videos for it on SHALLOW SAND #######

 if(i%in%as.numeric(ids_ss))
 {
  
  cdata_ss <- data.frame(NULL)

 }
  

 ###### Initialise the dataframe to hold the collated data for each AL over all videos for it on DEEP SAND #######

 if(i%in%as.numeric(ids_ds))
 {
  
  cdata_ds <- data.frame(NULL)

 }


 ####### Start of video LOOP in which data for all AL's videos on PAPER are collated after the time is adjusted with the appropriate vdtadj_p value ##############

 for (j in 1:vd_p$NoVid[i])
 {

  ####### Read in the data set from individual files for ALs on PAPER #######
  ####### STOP PROGRAM LOOKING FOR V3 or V4 IF THEY DON'T EXIST #####

  data_p <- read.table(paste0("Franks_etal_AntLionTracksPaperData_PLoSOne_2024/", "al", ids_p[i], vdlab_p[j], ".txt"), header = F)
  colnames(data_p) <- c("Time_s", "X_mm", "Y_mm", "Speed_mmpers")


  ####### Create new column with time adjusted according to vdtadj_p #########

  data_p$adjTime_s <- data_p$Time_s + vdtadj_p[j]


  ####### Create a new column with speed offset against time by one time step ########

  data_p$lagSpeed_mmpers <- c(NA,data_p$Speed_mmpers[1:(length(data_p$Speed_mmpers)-1)])


  ###### Collate dataframes for videos of ALs on PAPER #######

  cdata_p <- rbind(cdata_p,data_p)


 ####### End of LOOP for collating all videos for individual ALs on PAPER ##############

 }


 ####### Create a new column with inst. speed which bridges videos for ALs on PAPER ########

 cdata_p$bridgeSpeed_mmpers <- c(NA, round(sqrt((cdata_p$X_mm[2:length(cdata_p$X_mm)]-cdata_p$X_mm[1:(length(cdata_p$X_mm)-1)])^2 + (cdata_p$Y_mm[2:length(cdata_p$Y_mm)]-cdata_p$Y_mm[1:(length(cdata_p$Y_mm)-1)])^2)/1.6,6))

 
 ####### Start of video LOOP in which data for all AL's videos on SHALLOW SAND is collated after the time is adjusted with the appropriate vdtadj_ss value ##############

 if(i%in%as.numeric(ids_ss))
 {
 
  for (j in 1:vd_ss$NoVid[vd_ss$ALid==i])
  {

   ####### Read in the data set from individual AL files #######
   ####### STOP PROGRAM LOOKING FOR V3 or V4 IF THEY DON'T EXIST #####

   ####### Note "Day2" corresponds to SHALLOW SAND #########
   ####### Note "Width_20" refers to smoothing window ######
   
   data_ss <- read.table(paste0("Franks_etal_AntLionTracksSSandData_PLoSOne_2024/", "Averaged_Data_Width_20_Day2_Antlion", ids_ss[which(ids_ss==i)], vdlab_ss[j], ".txt"), sep = ",", header = T)

   colnames(data_ss) <- c("Time_s", "X_mm", "Y_mm")


   ####### Ensure that both X and Y are rounded to the same d.p. #####

   data_ss$X_mm <- round(data_ss$X_mm, 4)
   data_ss$Y_mm <- round(data_ss$Y_mm, 4)


   ####### Create a new column with time adjusted according to vdtadj_ss and vdtdelay_ss (note the latter is in frames) #########

   data_ss$adjTime_s <- data_ss$Time_s + vdtadj_ss[j] + vdtdelay_ss[which(ids_ss==i),j+1]*1.6


   ####### Calculate Instantaneous Speed (IS)and create a new column with IS offset against time by one time step ########
   ####### Note the files from George do not have the IS included, while Alan's did. Hence the need to calculate it first #########
   ####### Round to the 6 d.p. as in Alan's files #########

   data_ss$lagSpeed_mmpers <- round(c(NA,sqrt((diff(data_ss$X_mm))^2 + (diff(data_ss$Y_mm))^2)/1.6), 6)


   ###### Collate dataframes for videos of ALs on SHALLOW SAND ######

   cdata_ss <- rbind(cdata_ss,data_ss)


 ####### End of LOOP for collating all videos for individual ALs on SHALLOW SAND ##############

  }


  ####### Create a new column with inst. speed which bridges videos for ALs on SHALLOW SAND ########
  ####### Not strictly necessary, but good for a double-check #######

  cdata_ss$bridgeSpeed_mmpers <- c(NA, round(sqrt((cdata_ss$X_mm[2:length(cdata_ss$X_mm)]-cdata_ss$X_mm[1:(length(cdata_ss$X_mm)-1)])^2 + (cdata_ss$Y_mm[2:length(cdata_ss$Y_mm)]-cdata_ss$Y_mm[1:(length(cdata_ss$Y_mm)-1)])^2)/1.6,6))

 } # End of if statement checking AL is one tested on SHALLOW SAND
 

####### Start of video LOOP in which data for all AL's videos on DEEP SAND is collated after the time is adjusted with the appropriate vdtadj_ds value ##############

 if(i%in%as.numeric(ids_ds))
 {
 
  for (j in 1:vd_ds$NoVid[vd_ds$ALid==i])
  {

   ####### Read in the data set from individual AL files #######
   ####### STOP PROGRAM LOOKING FOR V3 or V4 IF THEY DON'T EXIST #####

   ####### Note "Day3" corresponds to DEEP SAND #########
   ####### Note "Width_20" refers to smoothing window ######

   data_ds <- read.table(paste0("Franks_etal_AntLionTracksDSandData_PLoSOne_2024/", "Averaged_Data_Width_20_Day3_Antlion", ids_ds[which(ids_ds==i)], vdlab_ds[j], ".txt"), sep = ",", header = T)

   colnames(data_ds) <- c("Time_s", "X_mm", "Y_mm")


   ####### Ensure that both X and Y are rounded to the same d.p. #####

   data_ds$X_mm <- round(data_ds$X_mm, 4)
   data_ds$Y_mm <- round(data_ds$Y_mm, 4)


   ####### Create a new column with time adjusted according to vdtadj_ds and vdtdelay_ds (note the latter is in frames) #########

   data_ds$adjTime_s <- data_ds$Time_s + vdtadj_ds[j] + vdtdelay_ds[which(ids_ds==i),j+1]*1.6


   ####### Calculate Instantaneous Speed (IS)and create a new column with IS offset against time by one time step ########
   ####### Note the files from George do not have the IS included, while Alan's did. Hence the need to calculate it first #########
   ####### Round to the 6 d.p. as in Alan's files #########

   data_ds$lagSpeed_mmpers <- round(c(NA,sqrt((diff(data_ds$X_mm))^2 + (diff(data_ds$Y_mm))^2)/1.6), 6)


   ###### Collate dataframes for videos of ALs on DEEP SAND #######

   cdata_ds <- rbind(cdata_ds,data_ds)


 ####### End of LOOP for collating all videos for individual ALs on DEEP SAND ##############

  }


  ####### Create a new column with inst. speed which bridges videos for ALs on DEEP SAND ########
  ####### Not strictly necessary, but good for a double-check #######

  cdata_ds$bridgeSpeed_mmpers <- c(NA, round(sqrt((cdata_ds$X_mm[2:length(cdata_ds$X_mm)]-cdata_ds$X_mm[1:(length(cdata_ds$X_mm)-1)])^2 + (cdata_ds$Y_mm[2:length(cdata_ds$Y_mm)]-cdata_ds$Y_mm[1:(length(cdata_ds$Y_mm)-1)])^2)/1.6,6))

 } # End of if statement checking AL is one tested on DEEP SAND
 

 ####### Save the min and max values over both x- & y-coordinates for ALs on PAPER #####

 min_p <- min(cdata_p$X_mm, cdata_p$Y_mm)
 max_p <- max(cdata_p$X_mm, cdata_p$Y_mm)


 ####### Save the min and max values over both x- & y-coordinates for ALs on SHALLOW SAND #####

 if(i%in%as.numeric(ids_ss))
 {

  min_ss <- min(cdata_ss$X_mm, cdata_ss$Y_mm)
  max_ss <- max(cdata_ss$X_mm, cdata_ss$Y_mm)

 }

 
 ####### Save the min and max values over both x- & y-coordinates for ALs on DEEP SAND #####

 if(i%in%as.numeric(ids_ds))
 {

  min_ds <- min(cdata_ds$X_mm, cdata_ds$Y_mm)
  max_ds <- max(cdata_ds$X_mm, cdata_ds$Y_mm)

 }


 ####### Plot the tracked path of the AL on PAPER with the start denoted by a deepskyblue filled circle #######
 ####### and the end denoted by a red filled circle. #######
 ####### The last line of coordinates is plotted as well to ensure it links with the red filled circle. ######

 ######## Define plot min and max to take into account min and max over the values for all thres substrates #####

 plotmin <- min(min_p, ifelse(i%in%as.numeric(ids_ss), min_ss, NA), ifelse(i%in%as.numeric(ids_ds), min_ds, NA), na.rm=T)

 plotmax <- max(max_p, ifelse(i%in%as.numeric(ids_ss), max_ss, NA), ifelse(i%in%as.numeric(ids_ds), max_ds, NA), na.rm=T)

 plot(Y_mm ~ X_mm, cdata_p, type="l", lty="dotted", lwd=1.2, xlab="", ylab="", main=paste0("AL", as.numeric(ids_p[i])), xaxs="r", yaxs="r", xaxt="n", yaxt="n", las=1, tck=0.01, asp=1, xlim=c(plotmin, plotmax), ylim=c(plotmin, plotmax), cex.lab=1.9, cex.axis=1.5, cex.main=1.5, cex=1.0)  
 if(i==10)
 {

  axis(side=1, at=seq(0,plotmax,round(plotmax/10,-1)/2.5), las=1, tck=0.01, lwd=0.4, cex.lab=1.9, cex.axis=1.5, cex=1.0, lty="solid")
  axis(side=2, at=seq(0,plotmax,round(plotmax/10,-1)/2.5), las=1, tck=0.01, lwd=0.4, cex.lab=1.9, cex.axis=1.5, hadj=0.70, lty="solid")

 }

 else
 {

  axis(side=1, at=seq(0,plotmax,round(plotmax/10,-1)), las=1, tck=0.01, lwd=0.4, cex.lab=1.9, cex.axis=1.5, cex=1.0, lty="solid")
  axis(side=2, at=seq(0,plotmax,round(plotmax/10,-1)), las=1, tck=0.01, lwd=0.4, cex.lab=1.9, cex.axis=1.5, hadj=0.70, lty="solid")

 }

 points(Y_mm ~ X_mm, cdata_p[1,], pch=16, col="deepskyblue", cex=1.5)
 points(Y_mm ~ X_mm, cdata_p[length(cdata_p$Y_mm),], pch=16, col="red", cex=1.5)
 

 ###### Superimpose path on SHALLOW SAND on plot for PAPER ######
 ###### The start is denoted by a light green filled circle #######
 ####### and the end by a pink filled circle. ######

 if(i%in%as.numeric(ids_ss))
 {

  lines(Y_mm ~ X_mm, cdata_ss, lty="dotted", lwd=1.2, col="black") 

  points(Y_mm ~ X_mm, cdata_ss[1,], pch=16, col="chartreuse", cex=1.5)
  points(Y_mm ~ X_mm, cdata_ss[length(cdata_ss$Y_mm),], pch=16, col="pink", cex=1.5)

 }


 ###### Superimpose path on DEEP SAND on plot for PAPER ######
 ###### The start is denoted by a golden yellow filled circle #######
 ####### and the end by a salmon pink filled circle. ######

 if(i%in%as.numeric(ids_ds))
 {

  lines(Y_mm ~ X_mm, cdata_ds, lty="dotted", lwd=1.2, col="black") 

  points(Y_mm ~ X_mm, cdata_ds[1,], pch=16, col="gold", cex=1.5)
  points(Y_mm ~ X_mm, cdata_ds[length(cdata_ds$Y_mm),], pch=16, col="salmon", cex=1.5)

 }


 ####### Superimpose the straight-line displacements between stops over the tracked path on PAPER ############
 ####### over the collated data for all videos for that AL. ########
 ####### Use dark-blue filled circles for the stops, smaller in size than the filled circles for start and finish. ########
 ####### No need to adjust the times recorded by Ana for the respective video number because Alan's/George's files have been adjusted instead #######
 ####### Namely, add 1361s for v2, 2722s for v3 and 4083s for v4 for respective video file from Alan #######

 if (length(y2a_p) > 0)
 {

  ##### Initialise arrays with coordinates for start and end of movement episodes on PAPER here because they are populated within the loop immediately below #######
   
  xme_p <- 0 # x-coordinate for end of movement
  yme_p <- 0 # y-coordinate for end of movement

  xnms_p <- 0 # x-coordinate for start of next movement
  ynms_p <- 0 # y-coordinate for start of next movement

  for (k in 1:length(y2a_p))
  {
   
   xme_p[k] <- cdata_p$X_mm[which.min(abs(cdata_p$adjTime_s-y2a_p[k]))] # If track "noise" is excluded, matching of times fails
   yme_p[k] <- cdata_p$Y_mm[which.min(abs(cdata_p$adjTime_s-y2a_p[k]))] # ditto
   
   if (k < length(y1a_p))
   {

    xnms_p[k] <- cdata_p$X_mm[which.min(abs(cdata_p$adjTime_s-y1a_p[k+1]))] # to check they are not too far from those for end of previous movement
    ynms_p[k] <- cdata_p$Y_mm[which.min(abs(cdata_p$adjTime_s-y1a_p[k+1]))] # ditto
    
   }
  
  }

  ######## Ensure xme_p and yme_p do not contain identical points as stops (e.g. last stop for AL 20 on PAPER) #######
  ######## The track for AL 20 finishes earler than the observation and same track point matches the final two stops in terms of time ########

  xme1_p <- unique(cbind(xme_p,yme_p))[,1]
  yme1_p <- unique(cbind(xme_p,yme_p))[,2]

  xme_p <- xme1_p
  yme_p <- yme1_p
  
  points(xme_p, yme_p, pch=16, col="darkblue")

  ##### Segments begin with first tracking coordinates because the ALs were in PCI in first video and did not move at start of subsequent videos on PAPER. #####
  ##### Segments do not extend to last coordinates from tracking because these represent a stop as do the last observed coordinates of end of movement on PAPER. The two often coinside. ####

  segments(c(cdata_p$X_mm[1], xme_p[1:(length(xme_p)-1)]), c(cdata_p$Y_mm[1], yme_p[1:(length(yme_p)-1)]), xme_p[1:length(xme_p)], yme_p[1:length(yme_p)], col="deepskyblue", lty ="solid") 

 }


 ####### Superimpose the straight-line displacements between stops over the tracked path on SHALLOW SAND ############
 ####### Dark green for the points and light green for the displacements. #######
 ####### Note the observation finished before the traking and there is no displacement line linking with the end point. #######

 if(i%in%as.numeric(ids_ss))
 {

  if (length(y2a_ss) > 0)
  {

   ##### Initialise arrays with coordinates for start and end of movement episodes on SHALLOW SAND here because they are populated within the loop immediately below #######
   
   xme_ss <- 0 # x-coordinate for end of movement
   yme_ss <- 0 # y-coordinate for end of movement

   xnms_ss <- 0 # x-coordinate for start of next movement
   ynms_ss <- 0 # y-coordinate for start of next movement

   for (k in 1:length(y2a_ss))
   {
   
    xme_ss[k] <- cdata_ss$X_mm[which.min(abs(cdata_ss$adjTime_s-y2a_ss[k]))] # If track "noise" is excluded, matching of times fails
    yme_ss[k] <- cdata_ss$Y_mm[which.min(abs(cdata_ss$adjTime_s-y2a_ss[k]))] # ditto

    if (k < length(y1a_ss))
    {

     xnms_ss[k] <- cdata_ss$X_mm[which.min(abs(cdata_ss$adjTime_s-y1a_ss[k+1]))] # to check they are not too far from those for end of previous movement
     ynms_ss[k] <- cdata_ss$Y_mm[which.min(abs(cdata_ss$adjTime_s-y1a_ss[k+1]))] # ditto
    
    }
  
   }

   ######## Ensure xme_ss and yme_ss do not contain identical points as stops on SHALLOW SAND #######

   xme1_ss <- unique(cbind(xme_ss,yme_ss))[,1]
   yme1_ss <- unique(cbind(xme_ss,yme_ss))[,2]

   xme_ss <- xme1_ss
   yme_ss <- yme1_ss
  
   points(xme_ss, yme_ss, pch=16, col="chartreuse4")

   ##### Segments begin with first tracking coordinates because the ALs were in PCI in first video and did not move at start of subsequent videos on SHALLOW SAND. #####
   ##### Segments do not extend to last coordinates from tracking because these represent a stop as do the last observed coordinates of end of movement on PAPER. The two often coinside. ####

   segments(c(cdata_ss$X_mm[1], xme_ss[1:(length(xme_ss)-1)]), c(cdata_ss$Y_mm[1], yme_ss[1:(length(yme_ss)-1)]), xme_ss[1:length(xme_ss)], yme_ss[1:length(yme_ss)], col="chartreuse", lty ="solid") 

  }

 } # End of if statement checking AL is one tested on SHALLOW SAND


 ####### Superimpose the straight-line displacements between stops over the tracked path on DEEP SAND ############
 ####### Dark gold for the points and gold for the displacements. #######
 ####### Note the observation finished before the traking and there is no displacement line linking with the end point. #######

 if(i%in%as.numeric(ids_ds))
 {

  if (length(y2a_ds) > 0)
  {

   ##### Initialise arrays with coordinates for start and end of movement episodes on DEEP SAND here because they are populated within the loop immediately below #######
   
   xme_ds <- 0 # x-coordinate for end of movement
   yme_ds <- 0 # y-coordinate for end of movement

   xnms_ds <- 0 # x-coordinate for start of next movement
   ynms_ds <- 0 # y-coordinate for start of next movement

   for (k in 1:length(y2a_ds))
   {
   
    xme_ds[k] <- cdata_ds$X_mm[which.min(abs(cdata_ds$adjTime_s-y2a_ds[k]))] # If track "noise" is excluded, matching of times fails
    yme_ds[k] <- cdata_ds$Y_mm[which.min(abs(cdata_ds$adjTime_s-y2a_ds[k]))] # ditto

    if (k < length(y1a_ds))
    {

     xnms_ds[k] <- cdata_ds$X_mm[which.min(abs(cdata_ds$adjTime_s-y1a_ds[k+1]))] # to check they are not too far from those for end of previous movement
     ynms_ds[k] <- cdata_ds$Y_mm[which.min(abs(cdata_ds$adjTime_s-y1a_ds[k+1]))] # ditto
    
    }
  
   }

   ######## Ensure xme_ds and yme_ds do not contain identical points as stops on DEEP SAND #######

   xme1_ds <- unique(cbind(xme_ds,yme_ds))[,1]
   yme1_ds <- unique(cbind(xme_ds,yme_ds))[,2]

   xme_ds <- xme1_ds
   yme_ds <- yme1_ds
  
   points(xme_ds, yme_ds, pch=16, col="goldenrod2")

   ##### Segments begin with first tracking coordinates because the ALs were in PCI in first video and did not move at start of subsequent videos on DEEP SAND. #####
   ##### Segments do not extend to last coordinates from tracking because these represent a stop as do the last observed coordinates of end of movement on PAPER. The two often coinside. ####

   segments(c(cdata_ds$X_mm[1], xme_ds[1:(length(xme_ds)-1)]), c(cdata_ds$Y_mm[1], yme_ds[1:(length(yme_ds)-1)]), xme_ds[1:length(xme_ds)], yme_ds[1:length(yme_ds)], col="gold", lty ="solid") 

  }

 } # End of if statement checking AL is one tested on DEEP SAND


####### End of LOOP for each individual AL on PAPER ##############

}


####### Add global x- and y-axis labels #########

mtext("X (mm)", side = 1, line = -1, adj = 0.5, cex=1.4, font=1, outer=T, xpd=F)

mtext("Y (mm)", side = 2, line = -1, adj = 0.5, cex=1.4, font=1, outer=T, xpd=F)


####### Close the pdf output for S3 Fig. #########

dev.off()


########## END ############
