# Supplementary material for: Seeking safety: Movement dynamics after post-contact immobility
Source: PLoS One. 2024 Aug 22;19(8):e0307370. doi: 10.1371/journal.pone.0307370 (PMC11340899; doi:10.1371/journal.pone.0307370)
Supplement: S2 Data — (ZIP) [file pone.0307370.s011.zip › Franks_etal_Rscripts_PLoSOne_2024/Franks_etal_S4Fig_RScript_PLoSOne_2024.txt]

#########################################################
###### R script for S4 Figure and related data analyses ##########
###### Franks et al. PLoS One 2024 ##########
###### Paths for all eight ALs tested on SHALLOW SAND ##########
#########################################################


####### Read in the data set from S1 Table .csv file #######

mat <- read.csv("Franks_etal_S1_Table_PLoSOne_2024.csv", header = T)


####### Open output pdf for S4 Fig.: EIGHT panels #########

pdf("Franks_etal_S4Fig_PLoSOne_2024.pdf", width = 13.27, height = 21.69)
par(mfrow = c(6,4), cex=0.6, lwd=0.5, oma=c(4,4,1,1), mar = c(4,4,1,1), pty="s")


####### Subset the stop-go data for the SHALLOW SAND substrate #########

mat_ss <- subset(mat, mat$Treat=="2.3sand", ALid:M16dur_s)


####### Create and array with ids for individual AL data files from the IA tracking on SHALLOW SAND #######

ids_ss <- as.character(mat_ss$ALid[1:8])


####### Create a data frame with info on number of videos for individual AL dt16 data files from the IA tracking on SHALLOW SAND. #######

vd_ss <- data.frame(ALid=mat_ss$ALid, NoVid=rep(4,8)) # every AL has all four videos
 
vdlab_ss <- c("_Capture1", "_Capture2", "_Capture3", "_Capture4")

vdtadj_ss <- c(0, 1361, 2722, 4083, 5444) # based on the 22min31s length of each video and 10s for restarting the camera between videos

vdtdelay_ss <- read.table("Franks_etal_AntLionTracksSSandData_PLoSOne_2024/Removed frames Shallow Sand.txt", header = T)


##### Initialise parameters for start and end times of movement episodes on SHALLOW SAND #######

y1_ss <- 0 # start time for movement episode
y2_ss <- 0 # end time for movement episode

y1a_ss <- 0 # same as y1_ss after NA have been removed
y2a_ss <- 0 # same as y2_ss after NA have been removed


####### Start of LOOP for each individual AL ##############

for (i in 1:length(ids_ss))
{

 y1_ss <- as.numeric(mat_ss[i, grep("StT", colnames(mat_ss), value=F)])
 y2_ss <- as.numeric(mat_ss[i, grep("EnT", colnames(mat_ss), value=F)])

 y1a_ss <- na.omit(y1_ss)
 y2a_ss <- na.omit(y2_ss)


 ###### Initialise the dataframe to hold the collated data for each AL over all videos for it on SHALLOW SAND #######

 cdata_ss <- data.frame(NULL)


 ####### Start of video LOOP in which data for all AL's videos on SHALLOW SAND is collated after the time is adjusted with the appropriate vdtadj_ss value ##############
 
 for (j in 1:vd_ss$NoVid[i])
 {

  ####### Read in the data set from individual AL files #######
  ####### STOP PROGRAM LOOKING FOR V3 or V4 IF THEY DON'T EXIST #####

  ####### Note "Day2" corresponds to SHALLOW SAND #########
  ####### Note "Width_20" refers to smoothing window ######

  data_ss <- read.table(paste0("Franks_etal_AntLionTracksSSandData_PLoSOne_2024/", "Averaged_Data_Width_20_Day2_Antlion", ids_ss[i], vdlab_ss[j], ".txt"), sep = ",", header = T)

  colnames(data_ss) <- c("Time_s", "X_mm", "Y_mm")


  ####### Ensure that both X and Y are rounded to the same d.p. #####

  data_ss$X_mm <- round(data_ss$X_mm, 4)
  data_ss$Y_mm <- round(data_ss$Y_mm, 4)


  ####### Create a new column with time adjusted according to vdtadj_ss and vdtdelay_ss (note the latter is in frames) #########

  data_ss$adjTime_s <- data_ss$Time_s + vdtadj_ss[j] + vdtdelay_ss[i,j+1]*1.6


  ####### Calculate Instantaneous Speed (IS) and create a new column with IS offset against time by one time step ########
  ####### Note the files from George do not have the IS included, while Alan's did. Hence the need to calculate it first #########
  ####### Round to the 6 d.p. as in Alan's files #########

  data_ss$lagSpeed_mmpers <- round(c(NA,sqrt((diff(data_ss$X_mm))^2 + (diff(data_ss$Y_mm))^2)/1.6), 6)


  ###### Collate dataframes for videos of ALs on SHALLOW SAND #######

  cdata_ss <- rbind(cdata_ss,data_ss)


 ####### End of LOOP for collating all videos for individual ALs on SHALLOW SAND ##############

 }


 ####### Create a new column with inst. speed which bridges videos for ALs on SHALLOW SAND ########
 ####### Not strictly necessary, but good for a double-check #######

 cdata_ss$bridgeSpeed_mmpers <- c(NA, round(sqrt((cdata_ss$X_mm[2:length(cdata_ss$X_mm)]-cdata_ss$X_mm[1:(length(cdata_ss$X_mm)-1)])^2 + (cdata_ss$Y_mm[2:length(cdata_ss$Y_mm)]-cdata_ss$Y_mm[1:(length(cdata_ss$Y_mm)-1)])^2)/1.6,6))

 ####### Save the min and max values over both x- & y-coordinates for ALs on SHALLOW SAND #####

 min_ss <- min(cdata_ss$X_mm, cdata_ss$Y_mm)
 max_ss <- max(cdata_ss$X_mm, cdata_ss$Y_mm)


 ####### Plot the tracked path of the AL on SHALLOW SAND ###### 

 plot(Y_mm ~ X_mm, cdata_ss, type="l", lty="dotted", lwd=1.2, xlab="", ylab="", main=paste0("AL", ids_ss[i]), xaxs="r", yaxs="r", xaxt="n", yaxt="n", las=1, tck=0.01, asp=1, xlim=c(min_ss, max_ss), ylim=c(min_ss, max_ss), cex.lab=1.9, cex.axis=1.5, cex.main=1.5, cex=1.0)  
 axis(side=1, at=seq(0,max_ss,round(max_ss/20,-1)/2), las=1, tck=0.01, lwd=0.4, cex.lab=1.9, cex.axis=1.5, cex=1.0, lty="solid") # divide by 10 or 20 with devision by 5, depending on the overall scale
 axis(side=2, at=seq(0,max_ss,round(max_ss/20,-1)/2), las=1, tck=0.01, lwd=0.4, cex.lab=1.9, cex.axis=1.5, hadj=0.70, lty="solid") # divide by 10 or 20 with devision by 5 depending on the overall scale
 points(Y_mm ~ X_mm, cdata_ss[1,], pch=16, col="chartreuse", cex=1.5)
 points(Y_mm ~ X_mm, cdata_ss[length(cdata_ss$Y_mm),], pch=16, col="pink", cex=1.5)


 ####### Superimpose the straight-line displacements between stops over the tracked path on SHALLOW SAND ############
 ####### Dark gold for the points and gold for the displacements. #######
 ####### Note the observation finished before the traking and there is no displacement line linking with the end point. #######

 if (length(y2a_ss) > 0)
 {

  ##### Initialise arrays with coordinates for start and end of movement episodes on SHALLOW SAND here because they are populated within the loop immediately below #######
   
  xme_ss <- 0 # x-coordinate for end of movement
  yme_ss <- 0 # y-coordinate for end of movement

  xnms_ss <- 0 # x-coordinate for start of next movement
  ynms_ss <- 0 # y-coordinate for start of next movement

  for (k in 1:length(y2a_ss))
  {
   
   xme_ss[k] <- cdata_ss$X_mm[which.min(abs(cdata_ss$adjTime_s-y2a_ss[k]))] # If track "noise" is excluded, matching of times fails
   yme_ss[k] <- cdata_ss$Y_mm[which.min(abs(cdata_ss$adjTime_s-y2a_ss[k]))] # ditto

   if (k < length(y1a_ss))
   {

    xnms_ss[k] <- cdata_ss$X_mm[which.min(abs(cdata_ss$adjTime_s-y1a_ss[k+1]))] # to check they are not too far from those for end of previous movement
    ynms_ss[k] <- cdata_ss$Y_mm[which.min(abs(cdata_ss$adjTime_s-y1a_ss[k+1]))] # ditto
    
   }
  
  }

  ######## Ensure xme_ss and yme_ss do not contain identical points as stops on SHALLOW SAND #######

  xme1_ss <- unique(cbind(xme_ss,yme_ss))[,1]
  yme1_ss <- unique(cbind(xme_ss,yme_ss))[,2]

  xme_ss <- xme1_ss
  yme_ss <- yme1_ss
  
  points(xme_ss, yme_ss, pch=16, col="chartreuse4")

  ##### Segments begin with first tracking coordinates because the ALs were in PCI in first video and did not move at start of subsequent videos on SHALLOW SAND. #####
  ##### Segments do not extend to last coordinates from tracking because these represent a stop as do the last observed coordinates of end of movement on PAPER. The two often coinside. ####

  segments(c(cdata_ss$X_mm[1], xme_ss[1:(length(xme_ss)-1)]), c(cdata_ss$Y_mm[1], yme_ss[1:(length(yme_ss)-1)]), xme_ss[1:length(xme_ss)], yme_ss[1:length(yme_ss)], col="chartreuse", lty ="solid") 

 }

####### End of LOOP for each individual AL on SHALLOW SAND ##############

}


####### Add global x- and y-axis labels #########

mtext("X (mm)", side = 1, line = -119, adj = 0.50, cex=1.4, font=1, outer=T, xpd=F)

mtext("Y (mm)", side = 2, line = -0.5, adj = 0.87, cex=1.4, font=1, outer=T, xpd=F)


####### Close the pdf output for S4 Fig. #########

dev.off()


########## END ############
