# Supplementary material for: Seeking safety: Movement dynamics after post-contact immobility
Source: PLoS One. 2024 Aug 22;19(8):e0307370. doi: 10.1371/journal.pone.0307370 (PMC11340899; doi:10.1371/journal.pone.0307370)
Supplement: S2 Data — (ZIP) [file pone.0307370.s011.zip › Franks_etal_Rscripts_PLoSOne_2024/Franks_etal_S6Fig_RScript_PLoSOne_2024.txt]

#########################################################
###### R script for S6 Figure and related data analyses ##########
###### Franks et al. PLoS One 2024 ##########
###### Instantaneous Speed (IS) mm/s over time (s) ##########
###### with superimposed stop-go observations ##########
###### for each individual AL on PAPER ##########
#########################################################

####### This programe superimposes Ana's stop-go observations over Alan's Image Analysis (IA) tracking results for the PAPER substrate. ########


####### Read in the data set from S1 Table .csv file #######

mat <- read.csv("Franks_etal_S1_Table_PLoSOne_2024.csv", header = T)


####### Open output pdf for S6 Fig.: 22 panels #########

pdf("Franks_etal_S6Fig_PLoSOne_2024.pdf", width = 13.27, height =21.69)
par(mfrow = c(6,4), cex=0.6, lwd=0.5, oma=c(4,4,1,1), mar = c(4,4,1,1), pty="s")


####### Subset the stop-go data for the PAPER substrate #########

mat_p <- subset(mat, mat$Treat=="paper", ALid:M16dur_s)


####### Create and array with ids for individual AL data files from the IA tracking on PAPER #######

ids_p <- c(as.character(paste0('0', mat_p$ALid[1:9])), as.character(mat_p$ALid[10:22]))


####### Create a data frame with info on number of videos for individual AL dt16 data files from the IA tracking on PAPER. #######
####### Note that not all ALs were tracked over all four videos on paper if they reached the wall earlier. ########
####### Create a separate array with the respective file extensions for the videos 1 to 4. ########
####### Note that observations showed that ALs 10 & 13 did not reach the wall even by the end of the 5th extra video (not included in IA). #######
####### Create a second array with time values (s) to be subtracted from time Ana recorded for videos 1 to 4; the 5th time is used later as a STOP. ########
####### Note Alan's IA tracking counted each video's start as 0s, while Ana's observations counted each video's start relative to v1's start. ########

vd_p <- data.frame(ALid=mat_p$ALid, NoVid=mat_p$Videos)

vdlab_p <- c("_dt16_v1", "_dt16_v2", "_dt16_v3", "_dt16_v4")

vdtadj_p <- c(0, 1361, 2722, 4083, 5444) # based on the 22min31s length of each video and 10s for restarting the camera between videos


##### Initialise parameters for start and end times of movement episodes and stop-go polygons on PAPER #######

y1_p <- 0 # start time for movement episode
y2_p <- 0 # end time for movement episode

y1a_p <- 0 # same as y1_p after NA have been removed
y2a_p <- 0 # same as y2_p after NA have been removed

maxy_p <- 0 # for polygon of stop-go superimposed over IS
miny_p <- 0 # for polygon of stop-go superimposed over IS


####### Start of LOOP for each individual AL ##############

for (i in 1:length(ids_p))
{

 ####### Make an array for each of the observed start-of-movement and end-of-movement time values (s) for each AL on PAPER #########

 y1_p <- as.numeric(mat_p[i, grep("StT", colnames(mat_p), value=T)])
 y2_p <- as.numeric(mat_p[i, grep("EnT", colnames(mat_p), value=T)])

 y1a_p <- na.omit(y1_p)
 y2a_p <- na.omit(y2_p)

 
 ###### Initialise the dataframe to hold the collated data for each AL over all videos for it on PAPER #######

 cdata_p <- data.frame(NULL)
  
 ####### Start of video LOOP in which data for all AL's videos on PAPER are collated after the time is adjusted with the appropriate vdtadj_p value ##############

 for (j in 1:vd_p$NoVid[i])
 {
  
  ####### Read in the data set from individual files for ALs on PAPER  #######
  ####### STOP PROGRAM LOOKING FOR V3 or V4 IF THEY DON'T EXIST #####

  data_p <- read.table(paste0("Franks_etal_AntLionTracksPaperData_PLoSOne_2024/", "al", ids_p[i], vdlab_p[j], ".txt"), header = F)
  colnames(data_p) <- c("Time_s", "X_mm", "Y_mm", "Speed_mmpers")


  ####### Create new column with time adjusted according to vdtadj_p #########

  data_p$adjTime_s <- data_p$Time_s + vdtadj_p[j]


  ####### Create a new column with speed offset against time by one time step ########

  data_p$lagSpeed_mmpers <- c(NA,data_p$Speed_mmpers[1:(length(data_p$Speed_mmpers)-1)])


  ###### Collate dataframes for videos of ALs on PAPER #######

  cdata_p <- rbind(cdata_p,data_p)


  ####### End of LOOP for collating all videos for individual ALs on PAPER ##############

 }

 ####### Create a new column with inst. speed which bridges videos for ALs on PAPER ########

 cdata_p$bridgeSpeed_mmpers <- c(NA, round(sqrt((cdata_p$X_mm[2:length(cdata_p$X_mm)]-cdata_p$X_mm[1:(length(cdata_p$X_mm)-1)])^2 + (cdata_p$Y_mm[2:length(cdata_p$Y_mm)]-cdata_p$Y_mm[1:(length(cdata_p$Y_mm)-1)])^2)/1.6,6))


 ####### Plot the instantaneous speed against time for ALs on PAPER #####

 xmax_p <- max(cdata_p$adjTime_s)
 ymax_p <- max(na.omit(cdata_p$lagSpeed_mmpers))

 xint_p <- ifelse(xmax_p <= 300, 50, ifelse(xmax_p >= 1000, 500, 100))
 yint_p <- ifelse(ymax_p <= 1, 0.1, ifelse((ymax_p > 1 && ymax_p <= 3), 0.5, 1.00))


 plot(na.omit(lagSpeed_mmpers) ~ adjTime_s[!is.na(lagSpeed_mmpers)], cdata_p[2:length(cdata_p$adjTime_s),], type="l", lty="dotted", xlab="", ylab="", main=paste0("AL", as.numeric(ids_p[i])), xaxs="r", yaxs="r", xaxt="n", yaxt="n", xlim=c(0, xmax_p), ylim=c(0, ymax_p), tck=0.01, lwd=0.05, cex.lab=1.9, cex.axis=1.5, cex.main=1.5, cex=1.0)

 axis(side=1, at=seq(0,xmax_p,xint_p), las=1, tck=0.01, lwd=0.4, cex.lab=1.9, cex.axis=1.5, cex=1.0, lty="solid")
 axis(side=2, at=seq(0,ymax_p,yint_p), las=1, tck=0.01, lwd=0.4, cex.lab=1.9, cex.axis=1.5, hadj=0.70, lty="solid")

 ####### Superimpose movements starts and finishes only if first observed movement had finished within the current video. ########

 y1a_p <- na.omit(y1a_p)
 y2a_p <- na.omit(y2a_p)

 if (length(y1a_p) > 0)
 {

  for (k in 1:length(y1a_p))
  {
   
   maxy_p <- round(max(na.omit(cdata_p$lagSpeed_mmpers))-0.01,2)
   miny_p <- 0.01

   polygon(x=c(y1a_p[k],y2a_p[k],y2a_p[k],y1a_p[k]), y=c(miny_p,miny_p,maxy_p,maxy_p), density=NA, angle=NA, border="lightcyan3", col="lightcyan", lty="dashed")
 
  }

 }

 lines(na.omit(lagSpeed_mmpers) ~ adjTime_s[!is.na(lagSpeed_mmpers)], cdata_p[2:length(cdata_p$adjTime_s),], lty="dotted", lwd=0.05)


####### End of LOOP for each individual ALs on PAPER ##############

}


####### Add global x- and y-axis labels #########

mtext("Time (s)", side = 1, line = -1, adj = 0.5, cex=1.4, font=1, outer=T, xpd=F)

mtext("Inst. speed (mm/s)", side = 2, line = -1, adj = 0.5, cex=1.4, font=1, outer=T, xpd=F)


####### Close the pdf output for S6 Fig. #########

dev.off()


########## END ############
