# Supplementary material for: Seeking safety: Movement dynamics after post-contact immobility
Source: PLoS One. 2024 Aug 22;19(8):e0307370. doi: 10.1371/journal.pone.0307370 (PMC11340899; doi:10.1371/journal.pone.0307370)
Supplement: S2 Data — (ZIP) [file pone.0307370.s011.zip › Franks_etal_Rscripts_PLoSOne_2024/Franks_etal_S8Fig_RScript_PLoSOne_2024.txt]

#########################################################
###### R script for S8 Figure and related data analyses ##########
###### Franks et al. PLoS One 2024 ##########
###### Instantaneous Speed (IS) mm/s over time (s) ##########
###### with superimposed stop-go observations ##########
###### for each individual AL on DEEP SAND ##########
#########################################################

####### This programe superimposes Ana's stop-go observations over George's Image Analysis (IA) tracking results for the DEEP SAND substrate. ########


####### Read in the data set from S1 Table .csv file #######

mat <- read.csv("Franks_etal_S1_Table_PLoSOne_2024.csv", header = T)


####### Open output pdf for S8 Fig.: EIGHT panels #########

pdf("Franks_etal_S8Fig_PLoSOne_2024.pdf", width = 13.27, height = 21.69)
par(mfrow = c(6,4), cex=0.6, lwd=0.5, oma=c(4,4,1,1), mar = c(4,4,1,1), pty="s")


####### Subset the stop-go data for the DEEP SAND substrate #########

mat_ds <- subset(mat, mat$Treat=="4.6sand", ALid:M16dur_s)


####### Create and array with ids for individual AL data files from the IA tracking on DEEP SAND #######

ids_ds <- as.character(mat_ds$ALid[1:8])


####### Create a data frame with info on number of videos for individual AL dt16 data files from the IA tracking on DEEP SAND. #######
####### Create a separate array with the respective file extensions for the videos 1 to 4. ########
####### Create a second array with time values (s) to be subtracted from time Ana recorded for videos 1 to 4; the 5th time is used later as a STOP. ########
####### Note George's IA tracking counted each video's start as 0 s, while Ana's observations counted each video's start relative to v1's start. ########
####### Note also that in George's IA tracking, as in Alan's, the first capture (first video) starts after the delivering hand is out of the camera's field of view. ######

vd_ds <- data.frame(ALid=mat_ds$ALid, NoVid=c(2,4,4,1,4,1,1,1)) # zoomed videos; info taken from folder with George's data

vdlab_ds <- c("_Capture1", "_Capture2", "_Capture3", "_Capture4")

vdtadj_ds <- c(0, 1361, 2722, 4083, 5444) # based on the 22min31s length of each video and 10s for restarting the camera between videos

vdtdelay_ds <- read.table("Franks_etal_AntLionTracksDSandData_PLoSOne_2024/Removed frames Deep Sand.txt", header = T)


##### Initialise parameters for start and end times of movement episodes and stop-go polygons on DEEP SAND #######

y1_ds <- 0 # start time for movement episode
y2_ds <- 0 # end time for movement episode

y1a_ds <- 0 # same as y1_ds after NA have been removed
y2a_ds <- 0 # same as y2_ds after NA have been removed

maxy_ds <- 0 # for polygon of stop-go superimposed over IS
miny_ds <- 0 # for polygon of stop-go superimposed over IS


####### Start of LOOP for each individual AL ##############

for (i in 1:length(ids_ds))
{

 ####### Make an array for each of the observed start-of-movement and end-of-movement time values (s) for each AL on DEEP SAND #########

 y1_ds <- as.numeric(mat_ds[i, grep("StT", colnames(mat_ds), value=T)])
 y2_ds <- as.numeric(mat_ds[i, grep("EnT", colnames(mat_ds), value=T)])

 y1a_ds <- na.omit(y1_ds)
 y2a_ds <- na.omit(y2_ds)

 
 ###### Initialise the dataframe to hold the collated data for each AL over all videos for it on DEEP SAND #######

 cdata_ds <- data.frame(NULL)
  

 ####### Start of video LOOP in which data for all AL's videos on DEEP SAND are collated after the time is adjusted with the appropriate vdtadj_ds value ##############

 for (j in 1:vd_ds$NoVid[i]) # uses ind.-spec. no. of videos
 {

  ####### Read in the data set from individual AL files #######
  ####### STOP PROGRAM LOOKING FOR V3 or V4 IF THEY DON'T EXIST #####

  ####### Note "Day3" corresponds to DEEP SAND #########
  ####### Note "Width_20" refers to smoothing window ######

  data_ds <- read.table(paste0("Franks_etal_AntLionTracksDSandData_PLoSOne_2024/", "Averaged_Data_Width_20_Day3_Antlion", ids_ds[i], vdlab_ds[j], ".txt"), sep = ",", header = T)

  colnames(data_ds) <- c("Time_s", "X_mm", "Y_mm")


  ####### Ensure that both X and Y are rounded to the same d.p. #####

  data_ds$X_mm <- round(data_ds$X_mm, 4)
  data_ds$Y_mm <- round(data_ds$Y_mm, 4)


  ####### Create a new column with time adjusted according to vdtadj_ds and vdtdelay_ds (note the latter is in frames) #########

  data_ds$adjTime_s <- data_ds$Time_s + vdtadj_ds[j] + vdtdelay_ds[i,j+1]*1.6


  ####### Calculate Instantaneous Speed (IS) and create a new column with IS offset against time by one time step ########
  ####### Note the files from George do not have the IS included, while Alan's did. Hence the need to calculate it first #########
  ####### Round to the 6 d.p. as in Alan's files #########

  data_ds$lagSpeed_mmpers <- round(c(NA,sqrt((diff(data_ds$X_mm))^2 + (diff(data_ds$Y_mm))^2)/1.6), 6)


  ###### Collate dataframes for videos of ALs on DEEP SAND #######

  cdata_ds <- rbind(cdata_ds,data_ds)


  ####### End of LOOP for collating all videos for individual ALs on DEEP SAND ##############

 }


 ####### Create a new column with inst. speed which bridges videos for ALs on DEEP SAND ########
 ####### Not strictly necessary, but good for a double-check #######

 cdata_ds$bridgeSpeed_mmpers <- c(NA, round(sqrt((cdata_ds$X_mm[2:length(cdata_ds$X_mm)]-cdata_ds$X_mm[1:(length(cdata_ds$X_mm)-1)])^2 + (cdata_ds$Y_mm[2:length(cdata_ds$Y_mm)]-cdata_ds$Y_mm[1:(length(cdata_ds$Y_mm)-1)])^2)/1.6,6))


 ####### Plot the instantaneous speed against time for ALs on DEEP SAND #####

 xmax_ds <- max(cdata_ds$adjTime_s)
 ymax_ds <- max(na.omit(cdata_ds$lagSpeed_mmpers))

 xint_ds <- ifelse(xmax_ds <= 300, 50, ifelse(xmax_ds >= 1000, 500, 100))
 yint_ds <- ifelse(ymax_ds <= 1, 0.01, ifelse((ymax_ds > 1 && ymax_ds <= 2), 0.02, 0.05))

 plot(na.omit(lagSpeed_mmpers) ~ adjTime_s[!is.na(lagSpeed_mmpers)], cdata_ds[2:length(cdata_ds$adjTime_s),], type="l", lty="dotted", xlab="", ylab="", main=paste0("AL", as.numeric(ids_ds[i])), xaxs="r", yaxs="r", xaxt="n", yaxt="n", xlim=c(0, xmax_ds), ylim=c(0, ymax_ds), tck=0.01, lwd=0.05, cex.lab=1.9, cex.axis=1.5, cex.main=1.5, cex=1.0)

 axis(side=1, at=seq(0,xmax_ds,xint_ds), las=1, tck=0.01, lwd=0.4, cex.lab=1.9, cex.axis=1.5, cex=1.0, lty="solid")
 axis(side=2, at=seq(0,ymax_ds,yint_ds), las=1, tck=0.01, lwd=0.4, cex.lab=1.9, cex.axis=1.5, hadj=0.70, lty="solid")


 ####### Superimpose movements starts and finishes only if first observed movement had finished within the current video. ########

 y1a_ds <- na.omit(y1a_ds)
 y2a_ds <- na.omit(y2a_ds)

 if (length(y1a_ds) > 0)
 {

  for (k in 1:length(y1a_ds))
  {
   
   maxy_ds <- round(max(na.omit(cdata_ds$lagSpeed_mmpers))-0.000,3)
   miny_ds <- 0.000

   polygon(x=c(y1a_ds[k],y2a_ds[k],y2a_ds[k],y1a_ds[k]), y=c(miny_ds,miny_ds,maxy_ds,maxy_ds), density=NA, angle=NA, border="lightcyan3", col="lightcyan", lty="dashed")
 
  }

 }

 lines(na.omit(lagSpeed_mmpers) ~ adjTime_s[!is.na(lagSpeed_mmpers)], cdata_ds[2:length(cdata_ds$adjTime_s),], lty="dotted", lwd=0.05)


####### End of LOOP for each individual ALs on DEEP SAND #########

}


####### Add global x- and y-axis labels #########

mtext("Time (s)", side = 1, line = -119, adj = 0.50, cex=1.4, font=1, outer=T, xpd=F)

mtext("Inst. speed (mm/s)", side = 2, line = -0.5, adj = 0.87, cex=1.4, font=1, outer=T, xpd=F)


####### Close the pdf output for S8 Fig. #########

dev.off()


########## END ############
