# Supplementary material for: Seeking safety: Movement dynamics after post-contact immobility
Source: PLoS One. 2024 Aug 22;19(8):e0307370. doi: 10.1371/journal.pone.0307370 (PMC11340899; doi:10.1371/journal.pone.0307370)
Supplement: S3 Data — (ZIP) [file pone.0307370.s012.zip]

Archive with 42 entries (42 files):
- Franks_etal_AntLionTracksPaperData_PLoSOne_2024/al01_dt16_v1.txt
- Franks_etal_AntLionTracksPaperData_PLoSOne_2024/al01_dt16_v2.txt
- Franks_etal_AntLionTracksPaperData_PLoSOne_2024/al02_dt16_v1.txt
- Franks_etal_AntLionTracksPaperData_PLoSOne_2024/al02_dt16_v2.txt
- Franks_etal_AntLionTracksPaperData_PLoSOne_2024/al03_dt16_v1.txt
- Franks_etal_AntLionTracksPaperData_PLoSOne_2024/al03_dt16_v2.txt
- Franks_etal_AntLionTracksPaperData_PLoSOne_2024/al04_dt16_v1.txt
- Franks_etal_AntLionTracksPaperData_PLoSOne_2024/al05_dt16_v1.txt
- Franks_etal_AntLionTracksPaperData_PLoSOne_2024/al06_dt16_v1.txt
- Franks_etal_AntLionTracksPaperData_PLoSOne_2024/al07_dt16_v1.txt
- Franks_etal_AntLionTracksPaperData_PLoSOne_2024/al07_dt16_v2.txt
- Franks_etal_AntLionTracksPaperData_PLoSOne_2024/al08_dt16_v1.txt
- Franks_etal_AntLionTracksPaperData_PLoSOne_2024/al08_dt16_v2.txt
- Franks_etal_AntLionTracksPaperData_PLoSOne_2024/al09_dt16_v1.txt
- Franks_etal_AntLionTracksPaperData_PLoSOne_2024/al10_dt16_v1.txt
- Franks_etal_AntLionTracksPaperData_PLoSOne_2024/al10_dt16_v2.txt
- Franks_etal_AntLionTracksPaperData_PLoSOne_2024/al10_dt16_v3.txt
- Franks_etal_AntLionTracksPaperData_PLoSOne_2024/al10_dt16_v4.txt
- Franks_etal_AntLionTracksPaperData_PLoSOne_2024/al11_dt16_v1.txt
- Franks_etal_AntLionTracksPaperData_PLoSOne_2024/al11_dt16_v2.txt
- Franks_etal_AntLionTracksPaperData_PLoSOne_2024/al11_dt16_v3.txt
- Franks_etal_AntLionTracksPaperData_PLoSOne_2024/al11_dt16_v4.txt
- Franks_etal_AntLionTracksPaperData_PLoSOne_2024/al12_dt16_v1.txt
- Franks_etal_AntLionTracksPaperData_PLoSOne_2024/al13_dt16_v1.txt
- Franks_etal_AntLionTracksPaperData_PLoSOne_2024/al13_dt16_v2.txt
- Franks_etal_AntLionTracksPaperData_PLoSOne_2024/al13_dt16_v3.txt
- Franks_etal_AntLionTracksPaperData_PLoSOne_2024/al13_dt16_v4.txt
- Franks_etal_AntLionTracksPaperData_PLoSOne_2024/al14_dt16_v1.txt
- Franks_etal_AntLionTracksPaperData_PLoSOne_2024/al15_dt16_v1.txt
- Franks_etal_AntLionTracksPaperData_PLoSOne_2024/al15_dt16_v2.txt
- Franks_etal_AntLionTracksPaperData_PLoSOne_2024/al16_dt16_v1.txt
- Franks_etal_AntLionTracksPaperData_PLoSOne_2024/al16_dt16_v2.txt
- Franks_etal_AntLionTracksPaperData_PLoSOne_2024/al17_dt16_v1.txt
- Franks_etal_AntLionTracksPaperData_PLoSOne_2024/al17_dt16_v2.txt
- Franks_etal_AntLionTracksPaperData_PLoSOne_2024/al18_dt16_v1.txt
- Franks_etal_AntLionTracksPaperData_PLoSOne_2024/al18_dt16_v2.txt
- Franks_etal_AntLionTracksPaperData_PLoSOne_2024/al18_dt16_v3.txt
- Franks_etal_AntLionTracksPaperData_PLoSOne_2024/al18_dt16_v4.txt
- Franks_etal_AntLionTracksPaperData_PLoSOne_2024/al19_dt16_v1.txt
- Franks_etal_AntLionTracksPaperData_PLoSOne_2024/al20_dt16_v1.txt
- Franks_etal_AntLionTracksPaperData_PLoSOne_2024/al21_dt16_v1.txt
- Franks_etal_AntLionTracksPaperData_PLoSOne_2024/al22_dt16_v1.txt
