# Supplementary material for: Seeking safety: Movement dynamics after post-contact immobility
Source: PLoS One. 2024 Aug 22;19(8):e0307370. doi: 10.1371/journal.pone.0307370 (PMC11340899; doi:10.1371/journal.pone.0307370)
Supplement: S3 Data — (ZIP) [file pone.0307370.s012.zip › Franks_etal_AntLionTracksPaperData_PLoSOne_2024/al01_dt16_v1.txt]

41.75	111.9454	113.4047	0.032791
43.35	111.8931	113.4015	0.010404
44.95	111.9033	113.3884	0.01781
46.55	111.928	113.4026	0.008129
48.15	111.9185	113.3937	0.001741
49.75	111.9189	113.3965	0.011577
51.35	111.9369	113.4009	0.020386
52.95	111.907	113.3879	0.022682
54.55	111.872	113.3784	0.007047
56.15	111.8628	113.385	0.05223
57.75	111.9447	113.4013	0.048929
59.35	111.8689	113.3817	0.011713
60.95	111.8863	113.3747	0.004772
62.55	111.879	113.3768	0.011653
64.15	111.8856	113.3593	0.010483
65.75	111.8803	113.3752	0.025389
67.35	111.9168	113.393	0.025769
68.95	111.8805	113.3734	0.037185
70.55	111.9274	113.4101	0.034094
72.15	111.8774	113.3882	0.006397
73.75	111.8876	113.3873	0.018328
75.35	111.8587	113.3826	0.017398
76.95	111.8862	113.3788	0.009903
78.55	111.8986	113.3887	0.011042
80.15	111.9142	113.3969	0.043292
81.75	111.8457	113.3866	0.03324
83.35	111.8918	113.4131	0.003678
84.95	111.89	113.4186	0.011407
86.55	111.8991	113.4028	0.012979
88.15	111.879	113.3978	0.006182
89.75	111.8752	113.407	0.022403
91.35	111.9103	113.4145	0.025731
92.95	111.8694	113.4194	0.037974
94.55	111.8372	113.3678	0.029692
96.15	111.8606	113.4092	0.024536
97.75	111.8743	113.3724	0.025563
99.35	111.9028	113.4018	0.013743
100.95	111.9234	113.4094	0.010985
102.55	111.9273	113.4266	0.049416
104.15	111.8604	113.3844	0.048331
105.75	111.922	113.4312	0.030946
107.35	111.8859	113.3972	0.014607
108.95	111.8734	113.417	0.032755
110.55	111.9258	113.4144	0.026652
112.15	111.8856	113.4	0.012202
113.75	111.8819	113.3809	0.045748
115.35	111.9476	113.4133	0.055655
116.95	111.8586	113.4085	0.015771
118.55	111.8605	113.3833	0.024599
120.15	111.8991	113.3912	0.025556
121.75	111.8728	113.4226	0.017197
123.35	111.8458	113.4274	0.008365
124.95	111.8341	113.4209	0.026626
126.55	111.8766	113.4233	0.005639
128.15	111.8771	113.4143	0.008125
129.75	111.8641	113.4144	0.022108
131.35	111.8994	113.4123	0.012734
132.95	111.8848	113.398	0.006868
134.55	111.8958	113.3977	0.010113
136.15	111.9113	113.4023	0.010292
137.75	111.9005	113.3898	0.006237
139.35	111.9077	113.3829	0.005977
140.95	111.9155	113.3884	0.02107
142.55	111.8829	113.3799	0.027793
144.15	111.923	113.3991	0.011616
145.75	111.9393	113.408	0.034194
147.35	111.8875	113.3903	0.022634
148.95	111.9233	113.3962	0.006335
150.55	111.9324	113.4006	0.019658
152.15	111.959	113.4175	0.048312
153.75	111.8864	113.3908	0.003921
155.35	111.8812	113.3874	0.002782
156.95	111.8855	113.3865	0.019101
158.55	111.9157	113.3914	0.004526
160.15	111.9222	113.3881	0.014068
161.75	111.9204	113.4105	0.017293
163.35	111.8928	113.4087	0.004665
164.95	111.8976	113.4144	0.00606
166.55	111.8969	113.4241	0.018541
168.15	111.8688	113.4337	0.027077
169.75	111.8282	113.4186	0.006371
171.35	111.8378	113.4152	0.023748
172.95	111.8756	113.4194	0.003111
174.55	111.8707	113.4205	0.011046
176.15	111.8881	113.4171	0.013198
177.75	111.8827	113.3966	0.00298
179.35	111.8846	113.401	0.048971
180.95	111.9612	113.4176	0.010413
182.55	111.9735	113.4064	0.043446
184.15	111.9592	113.4744	0.05333
185.75	111.8896	113.425	0.02281
187.35	111.9188	113.4031	0.024229
188.95	111.9005	113.4373	0.02373
190.55	111.9381	113.4426	0.036304
192.15	111.8853	113.4183	0.017941
193.75	111.8652	113.4387	0.011135
195.35	111.8478	113.4346	0.014447
196.95	111.8671	113.4217	0.00651
198.55	111.8703	113.4316	0.014809
200.15	111.8824	113.452	0.014005
201.75	111.8728	113.4317	0.014973
203.35	111.8915	113.4468	0.016478
204.95	111.884	113.4215	0.012871
206.55	111.9043	113.4177	0.002274
208.15	111.9069	113.4152	0.015853
209.75	111.9319	113.4106	0.015604
211.35	111.907	113.4085	0.015005
212.95	111.9309	113.4065	0.028233
214.55	111.9267	113.4515	0.045451
216.15	111.8814	113.3946	0.020295
217.75	111.8532	113.4109	0.059329
219.35	111.9461	113.4307	0.043872
220.95	111.8809	113.4047	0.039749
222.55	111.94	113.4282	0.032861
224.15	111.8907	113.4465	0.03592
225.75	111.8865	113.3891	0.023688
227.35	111.8645	113.3583	0.038402
228.95	111.8919	113.4133	0.050216
230.55	111.9713	113.4255	0.03154
232.15	111.9209	113.4242	0.050666
233.75	111.8553	113.3766	0.018958
235.35	111.8855	113.379	0.022704
236.95	111.9039	113.4103	0.016168
238.55	111.915	113.3869	0.019067
240.15	111.891	113.4057	0.011559
241.75	111.8726	113.4078	0.004761
243.35	111.8765	113.4143	0.01888
244.95	111.8503	113.4293	0.009338
246.55	111.8366	113.4233	0.011551
248.15	111.8182	113.4218	0.027024
249.75	111.8605	113.4128	0.013676
251.35	111.8632	113.4345	0.010213
252.95	111.8785	113.4288	0.009799
254.55	111.8728	113.4142	0.027827
256.15	111.9168	113.4206	0.006986
257.75	111.9203	113.4312	0.023575
259.35	111.9007	113.3989	0.046807
260.95	111.8285	113.379	0.065163
262.55	111.916	113.4357	0.029295
264.15	111.9499	113.4033	0.054374
265.75	111.8652	113.3835	0.013333
267.35	111.8821	113.3965	0.041083
268.95	111.938	113.431	0.026071
270.55	111.8963	113.4319	0.009896
272.15	111.8811	113.4275	0.013493
273.75	111.8719	113.447	0.020564
275.35	111.8481	113.4244	0.002746
276.95	111.8524	113.4238	0.015214
278.55	111.836	113.4417	0.009298
280.15	111.8483	113.4333	0.00625
281.75	111.8582	113.4347	0.007808
283.35	111.8501	113.4251	0.0104
284.95	111.8661	113.43	0.010086
286.55	111.8717	113.4149	0.006026
288.15	111.8745	113.4241	0.005018
289.75	111.8705	113.4311	0.011521
291.35	111.8868	113.4396	0.009727
292.95	111.8978	113.4287	0.01367
294.55	111.8787	113.4179	0.006753
296.15	111.8832	113.4081	0.01346
297.75	111.9046	113.4061	0.020827
299.35	111.9329	113.4237	0.018489
300.95	111.9403	113.395	0.019881
302.55	111.9553	113.4231	0.031329
304.15	111.9105	113.4005	0.013487
305.75	111.889	113.4016	0.028476
307.35	111.9339	113.4093	0.010721
308.95	111.9484	113.4002	0.011771
310.55	111.9361	113.4144	0.06027
312.15	111.8438	113.3862	0.046028
313.75	111.9161	113.4003	0.02823
315.35	111.9584	113.4162	0.029173
316.95	111.9229	113.3859	0.016632
318.55	111.9181	113.4121	0.024642
320.15	111.8787	113.4112	0.011812
321.75	111.8775	113.43	0.010272
323.35	111.866	113.4182	0.030425
324.95	111.821	113.4366	0.011624
326.55	111.8126	113.42	0.015205
328.15	111.8367	113.4167	0.005059
329.75	111.8421	113.4228	0.00548
331.35	111.8407	113.4315	0.018828
332.95	111.8688	113.4208	0.006291
334.55	111.8774	113.4155	0.010534
336.15	111.8943	113.4161	0.009167
337.75	111.8875	113.4031	0.017209
339.35	111.9147	113.3991	0.01658
340.95	111.8999	113.4211	0.025811
342.55	111.8848	113.3827	0.011092
344.15	111.8971	113.3955	0.010831
345.75	111.8802	113.3916	0.076942
347.35	111.997	113.4306	0.042678
348.95	111.9399	113.3931	0.02942
350.55	111.9825	113.4131	0.075722
352.15	111.87	113.3682	0.042692
353.75	111.9309	113.399	0.010937
355.35	111.9482	113.3963	0.015365
356.95	111.9253	113.3874	0.014543
358.55	111.9039	113.3965	0.034464
360.15	111.9588	113.4015	0.015498
361.75	111.934	113.4024	0.00514
363.35	111.936	113.3945	0.028475
364.95	111.8912	113.3864	0.0183
366.55	111.9174	113.3994	0.011631
368.15	111.936	113.3981	0.014077
369.75	111.9154	113.4072	0.012782
371.35	111.9108	113.3873	0.023087
372.95	111.9451	113.401	0.049276
374.55	111.8671	113.3893	0.022345
376.15	111.9029	113.3887	0.016984
377.75	111.9286	113.3973	0.01429
379.35	111.9058	113.3984	0.034227
380.95	111.9605	113.4004	0.042521
382.55	111.8967	113.3769	0.035048
384.15	111.9483	113.3989	0.015698
385.75	111.9693	113.4126	0.032182
387.35	111.9257	113.3853	0.009824
388.95	111.9376	113.3955	0.001956
390.55	111.935	113.3972	0.018858
392.15	111.907	113.4084	0.005878
393.75	111.9001	113.402	0.008738
395.35	111.8896	113.4114	0.008616
396.95	111.8772	113.4173	0.012784
398.55	111.8959	113.4256	0.017698
400.15	111.8676	113.4247	0.007474
401.75	111.8566	113.4294	0.011488
403.35	111.861	113.4115	0.014748
404.95	111.8448	113.4287	0.008147
406.55	111.8548	113.4203	0.014276
408.15	111.8637	113.4414	0.019017
409.75	111.8633	113.411	0.007988
411.35	111.8761	113.4111	0.010336
412.95	111.8918	113.4162	0.00558
414.55	111.8835	113.4193	0.013834
416.15	111.9055	113.4207	0.014589
417.75	111.8842	113.4113	0.012208
419.35	111.8984	113.4247	0.007994
420.95	111.8867	113.4297	0.001425
422.55	111.8865	113.4275	0.006522
424.15	111.8763	113.4256	0.015944
425.75	111.8709	113.4007	0.026223
427.35	111.835	113.4223	0.028208
428.95	111.8786	113.4337	0.028372
430.55	111.8361	113.418	0.022549
432.15	111.8687	113.4334	0.006911
433.75	111.8617	113.442	0.013766
435.35	111.8573	113.4204	0.014199
436.95	111.8365	113.4296	0.0108
438.55	111.8537	113.4317	0.002263
440.15	111.8572	113.4325	0.011418
441.75	111.8397	113.4273	0.01007
443.35	111.8496	113.44	0.018777
444.95	111.874	113.4226	0.013115
446.55	111.8531	113.4213	0.018699
448.15	111.8829	113.4189	0.005057
449.75	111.887	113.4259	0.014182
451.35	111.867	113.4152	0.00918
452.95	111.8787	113.4241	0.000623
454.55	111.8778	113.4245	0.005252
456.15	111.8836	113.4306	0.012708
457.75	111.8959	113.4145	0.011036
459.35	111.8815	113.4042	0.017355
460.95	111.9078	113.3952	0.018147
462.55	111.9366	113.3987	0.017155
464.15	111.9103	113.391	0.003027
465.75	111.9136	113.3945	0.026502
467.35	111.8723	113.385	0.041285
468.95	111.937	113.3984	0.014097
470.55	111.915	113.3935	0.023428
472.15	111.9512	113.403	0.010532
473.75	111.9656	113.4117	0.028782
475.35	111.9229	113.3945	0.021617
476.95	111.8886	113.3901	0.047834
478.55	111.961	113.415	0.018444
480.15	111.9354	113.4003	0.005527
481.75	111.9373	113.3917	0.009965
483.35	111.9477	113.4037	0.004144
484.95	111.9528	113.4079	0.022996
486.55	111.919	113.3935	0.021834
488.15	111.9435	113.4184	0.014237
489.75	111.9434	113.3956	0.029278
491.35	111.8993	113.3799	0.010608
492.95	111.912	113.3911	0.005892
494.55	111.9084	113.3824	0.011318
496.15	111.9234	113.3925	0.012646
497.75	111.9229	113.4128	0.018178
499.35	111.8971	113.3993	0.025743
500.95	111.8561	113.4037	0.01555
502.55	111.8804	113.409	0.004918
504.15	111.8759	113.4155	0.014797
505.75	111.898	113.424	0.01549
507.35	111.8734	113.4212	0.002603
508.95	111.8693	113.4221	0.017054
510.55	111.8963	113.4177	0.018757
512.15	111.8667	113.4229	0.028306
513.75	111.912	113.4239	0.012897
515.35	111.9028	113.4054	0.000768
516.95	111.9022	113.4065	0.028772
518.55	111.9482	113.4057	0.010323
520.15	111.9318	113.404	0.017864
521.75	111.9044	113.3957	0.032422
523.35	111.9562	113.3989	0.016119
524.95	111.931	113.4044	0.02441
526.55	111.9648	113.4239	0.043131
528.15	111.8986	113.4043	0.017539
529.75	111.8709	113.4085	0.009282
531.35	111.8832	113.4169	0.013391
532.95	111.8618	113.4147	0.022405
534.55	111.8779	113.4467	0.017313
536.15	111.8659	113.4218	0.027414
537.75	111.8283	113.4444	0.01658
539.35	111.8538	113.4372	0.011526
540.95	111.8714	113.4427	0.007791
542.55	111.8718	113.4302	0.003745
544.15	111.8695	113.4358	0.016115
545.75	111.8894	113.4194	0.007189
547.35	111.878	113.4209	0.009335
548.95	111.8631	113.4195	0.012543
550.55	111.8554	113.438	0.027281
552.15	111.8983	113.43	0.019947
553.75	111.8697	113.4442	0.015007
555.35	111.8669	113.4203	0.002081
556.95	111.8678	113.4235	0.017487
558.55	111.8407	113.4306	0.008421
560.15	111.8479	113.442	0.013278
561.75	111.8624	113.4264	0.006467
563.35	111.8545	113.4332	0.00937
564.95	111.8542	113.4182	0.007272
566.55	111.8635	113.4251	0.005935
568.15	111.87	113.432	0.017986
569.75	111.8978	113.4244	0.005859
571.35	111.9054	113.419	0.009559
572.95	111.8902	113.4175	0.000868
574.55	111.8898	113.4162	0.004415
576.15	111.8871	113.4097	0.013051
577.75	111.8755	113.3923	0.038451
579.35	111.9322	113.4161	0.011774
580.95	111.9503	113.4107	0.018696
582.55	111.923	113.3983	0.021795
584.15	111.9456	113.4249	0.049264
585.75	111.8771	113.3859	0.045798
587.35	111.9474	113.4064	0.014692
588.95	111.9685	113.3959	0.04188
590.55	111.9044	113.3763	0.03308
592.15	111.9485	113.4055	0.021026
593.75	111.9183	113.3907	0.011723
595.35	111.937	113.3891	0.017593
596.95	111.9416	113.4169	0.015162
598.55	111.9624	113.4045	0.01111
600.15	111.9586	113.4218	0.020451
601.75	111.9364	113.3978	0.022378
603.35	111.9089	113.3748	0.02738
604.95	111.9408	113.4048	0.018984
606.55	111.9111	113.3983	0.039059
608.15	111.9731	113.4064	0.04673
609.75	111.9059	113.3737	0.018477
611.35	111.9155	113.4017	0.01921
612.95	111.9452	113.3935	0.019701
614.55	111.9593	113.4217	0.014855
616.15	111.9454	113.4024	0.01795
617.75	111.9168	113.4052	0.007941
619.35	111.9042	113.4034	0.005088
620.95	111.9035	113.4116	0.012872
622.55	111.8922	113.4287	0.01724
624.15	111.8653	113.4351	0.005894
625.75	111.8663	113.4445	0.015245
627.35	111.8667	113.4201	0.027305
628.95	111.8234	113.4259	0.011236
630.55	111.8405	113.4315	0.010198
632.15	111.8248	113.4268	0.007962
633.75	111.8133	113.4214	0.018772
635.35	111.8433	113.4228	0.009306
636.95	111.8581	113.4214	0.012761
638.55	111.8388	113.428	0.016711
640.15	111.8644	113.4202	0.00623
641.75	111.8672	113.4106	0.035229
643.35	111.9143	113.4416	0.022078
644.95	111.8803	113.4511	0.016851
646.55	111.8914	113.4266	0.018913
648.15	111.9149	113.4456	0.01316
649.75	111.9033	113.428	0.013624
651.35	111.8861	113.4413	0.014663
652.95	111.9034	113.4571	0.028912
654.55	111.8647	113.4318	0.013421
656.15	111.8837	113.4218	0.004326
657.75	111.878	113.4179	0.006899
659.35	111.8839	113.4272	0.007103
660.95	111.8739	113.4219	0.013919
662.55	111.8516	113.4212	0.028335
664.15	111.8791	113.4573	0.014758
665.75	111.8808	113.4337	0.02587
667.35	111.8438	113.4521	0.01841
668.95	111.8639	113.4306	0.016752
670.55	111.838	113.4375	0.024866
672.15	111.8762	113.4485	0.011708
673.75	111.8575	113.45	0.001927
675.35	111.8606	113.4494	0.010646
676.95	111.8543	113.4335	0.025365
678.55	111.8176	113.4508	0.028919
680.15	111.8607	113.4341	0.009778
681.75	111.8757	113.4294	0.018097
683.35	111.8487	113.4399	0.00231
684.95	111.845	113.4395	0.018712
686.55	111.8724	113.4274	0.013497
688.15	111.8514	113.4324	0.001305
689.75	111.8504	113.4342	0.011534
691.35	111.8323	113.4305	0.020708
692.95	111.8646	113.438	0.022171
694.55	111.8304	113.4287	0.01205
696.15	111.8387	113.446	0.00777
697.75	111.851	113.4439	0.010959
699.35	111.8372	113.4331	0.012822
700.95	111.8238	113.4486	0.020347
702.55	111.8549	113.4392	0.001367
704.15	111.8535	113.4408	0.007705
705.75	111.8498	113.429	0.003696
707.35	111.8543	113.4328	0.005622
708.95	111.8616	113.4381	0.010795
710.55	111.8453	113.4324	0.0148
712.15	111.8674	113.4409	0.028155
713.75	111.9116	113.4324	0.016785
715.35	111.9023	113.4073	0.014506
716.95	111.8794	113.4112	0.010889
718.55	111.8891	113.3968	0.015276
720.15	111.9103	113.3846	0.029926
721.75	111.9478	113.4143	0.04177
723.35	111.8942	113.3744	0.043773
724.95	111.9502	113.4165	0.028307
726.55	111.9112	113.3935	0.038443
728.15	111.9715	113.4058	0.022085
729.75	111.9362	113.4043	0.022723
731.35	111.909	113.3802	0.031613
732.95	111.9477	113.4128	0.011044
734.55	111.9304	113.409	0.008474
736.15	111.9333	113.4223	0.016593
737.75	111.9274	113.3964	0.016142
739.35	111.952	113.4043	0.011861
740.95	111.969	113.4128	0.013659
742.55	111.9891	113.4215	0.026412
744.15	111.9519	113.4014	0.019059
745.75	111.9218	113.4061	0.015826
747.35	111.9471	113.4063	0.023158
748.95	111.9108	113.4135	0.003861
750.55	111.9106	113.4074	0.010049
752.15	111.9081	113.4232	0.024167
753.75	111.8695	113.4254	0.009449
755.35	111.8571	113.4168	0.010693
756.95	111.8706	113.4272	0.014029
758.55	111.8486	113.4317	0.014188
760.15	111.8259	113.4323	0.011085
761.75	111.8398	113.4434	0.009777
763.35	111.8257	113.4366	0.011642
764.95	111.8443	113.4356	0.010563
766.55	111.8601	113.4414	0.012049
768.15	111.8432	113.4322	0.016348
769.75	111.8691	113.4357	0.012634
771.35	111.8566	113.4198	0.013465
772.95	111.8513	113.4407	0.02805
774.55	111.8955	113.4332	0.011241
776.15	111.8998	113.4158	0.005255
777.75	111.9082	113.4147	0.020356
779.35	111.929	113.4398	0.021102
780.95	111.9269	113.4061	0.012784
782.55	111.9379	113.4234	0.026701
784.15	111.8966	113.4123	0.016018
785.75	111.8983	113.3868	0.005068
787.35	111.8914	113.391	0.015419
788.95	111.9154	113.3856	0.008143
790.55	111.9126	113.3984	0.012355
792.15	111.8932	113.3946	0.025271
793.75	111.9336	113.3964	0.020397
795.35	111.9013	113.3917	0.005515
796.95	111.9028	113.4004	0.01446
798.55	111.9245	113.3922	0.00338
800.15	111.929	113.3952	0.011879
801.75	111.9221	113.4129	0.011721
803.35	111.9078	113.4007	0.007734
804.95	111.9184	113.4072	0.015732
806.55	111.9314	113.4287	0.011211
808.15	111.9165	113.4188	0.014803
809.75	111.8929	113.4204	0.010195
811.35	111.9073	113.4128	0.004497
812.95	111.9031	113.407	0.015924
814.55	111.8787	113.4145	0.01493
816.15	111.899	113.427	0.01548
817.75	111.8745	113.4236	0.015266
819.35	111.8536	113.4111	0.022481
820.95	111.8845	113.4295	0.023646
822.55	111.8565	113.404	0.024475
824.15	111.894	113.4153	0.004287
825.75	111.9008	113.4146	0.01206
827.35	111.9191	113.4209	0.013028
828.95	111.9093	113.4025	0.021051
830.55	111.9341	113.4252	0.004805
832.15	111.9411	113.4219	0.010139
833.75	111.9572	113.4206	0.041232
835.35	111.9007	113.3866	0.018308
836.95	111.9118	113.4137	0.014308
838.55	111.907	113.3913	0.014214
840.15	111.9223	113.4082	0.027992
841.75	111.9629	113.4271	0.026242
843.35	111.9293	113.4019	0.013011
844.95	111.9501	113.4003	0.033476
846.55	112	113.4198	0.066351
848.15	111.9023	113.3782	0.011185
849.75	111.8938	113.3939	0.019265
851.35	111.9244	113.3903	0.017356
852.95	111.9508	113.3987	0.020842
854.55	111.9182	113.3918	0.009821
856.15	111.9335	113.3954	0.005376
857.75	111.9405	113.4004	0.022374
859.35	111.9707	113.4196	0.029373
860.95	111.929	113.3979	0.019052
862.55	111.8997	113.4062	0.010486
864.15	111.9147	113.4137	0.004793
865.75	111.9071	113.4146	0.010588
867.35	111.8911	113.4202	0.011116
868.95	111.8893	113.4025	0.011605
870.55	111.8967	113.4195	0.007134
872.15	111.9055	113.4123	0.016759
873.75	111.9226	113.433	0.008313
875.35	111.9134	113.4234	0.019662
876.95	111.8847	113.4105	0.01681
878.55	111.9115	113.413	0.014483
880.15	111.8909	113.4236	0.014331
881.75	111.9135	113.4199	0.007703
883.35	111.925	113.4156	0.01184
884.95	111.9376	113.4298	0.031019
886.55	111.979	113.4571	0.033857
888.15	111.9363	113.4238	0.013109
889.75	111.9185	113.4127	0.012716
891.35	111.9388	113.4141	0.021629
892.95	111.9727	113.4072	0.01487
894.55	111.9507	113.3981	0.013491
896.15	111.9502	113.4197	0.02025
897.75	111.9408	113.3887	0.028229
899.35	111.9539	113.4319	0.028397
900.95	111.9285	113.3942	0.005587
902.55	111.9213	113.3995	0.039947
904.15	111.9822	113.4188	0.020329
905.75	111.9497	113.4175	0.011901
907.35	111.9609	113.402	0.022863
908.95	111.9657	113.4383	0.015084
910.55	111.9574	113.4156	0.043524
912.15	111.8897	113.3994	0.015022
913.75	111.9073	113.4158	0.007002
915.35	111.9052	113.4268	0.009538
916.95	111.89	113.4262	0.008347
918.55	111.8787	113.4334	0.016155
920.15	111.8535	113.439	0.004056
921.75	111.8596	113.4367	0.018825
923.35	111.836	113.418	0.047579
924.95	111.9121	113.4199	0.01574
926.55	111.936	113.4119	0.02356
928.15	111.918	113.3788	0.014613
929.75	111.9233	113.4015	0.026805
931.35	111.9657	113.4083	0.013112
932.95	111.9457	113.4018	0.009883
934.55	111.93	113.4006	0.006064
936.15	111.9203	113.3995	0.007995
937.75	111.9326	113.4032	0.033566
939.35	111.9829	113.422	0.025171
940.95	111.9456	113.4069	0.009939
942.55	111.9302	113.4111	0.008444
944.15	111.9417	113.4182	0.01614
945.75	111.9165	113.4126	0.00404
947.35	111.9108	113.4097	0.003724
948.95	111.9167	113.4089	0.007924
950.55	111.9042	113.4112	0.012597
952.15	111.924	113.4152	0.005059
953.75	111.9306	113.4105	0.025226
955.35	111.8902	113.4102	0.012191
956.95	111.9091	113.4053	0.033061
958.55	111.9461	113.4431	0.020706
960.15	111.9259	113.4168	0.002809
961.75	111.9219	113.4148	0.02762
963.35	111.879	113.404	0.018218
964.95	111.9072	113.4115	0.006881
966.55	111.9003	113.4201	0.026233
968.15	111.8597	113.4096	0.007078
969.75	111.8709	113.4107	0.010277
971.35	111.8669	113.4266	0.005553
972.95	111.867	113.4177	0.002312
974.55	111.8655	113.4211	0.016935
976.15	111.839	113.427	0.010245
977.75	111.8521	113.4369	0.022598
979.35	111.8175	113.4263	0.058941
980.95	111.9117	113.4211	0.01357
982.55	111.89	113.4201	0.001664
984.15	111.8878	113.4186	0.012436
985.75	111.9061	113.4106	0.023158
987.35	111.869	113.411	0.017189
988.95	111.8925	113.3966	0.022613
990.55	111.9215	113.4182	0.012494
992.15	111.9069	113.4046	0.028697
993.75	111.9526	113.4094	0.019178
995.35	111.9229	113.4018	0.02292
996.95	111.9592	113.4068	0.015864
998.55	111.9371	113.3943	0.012085
1000.15	111.918	113.3975	0.010233
1001.75	111.9342	113.395	0.009433
1003.35	111.9193	113.3975	0.013952
1004.95	111.9414	113.4011	0.005719
1006.55	111.9322	113.4009	0.014418
1008.15	111.9544	113.4073	0.029296
1009.75	111.9126	113.386	0.02691
1011.35	111.9524	113.4026	0.005494
1012.95	111.9455	113.4081	0.017989
1014.55	111.9742	113.4107	0.025403
1016.15	111.9343	113.4029	0.000791
1017.75	111.9354	113.4023	0.014095
1019.35	111.9222	113.4206	0.019189
1020.95	111.898	113.4017	0.027381
1022.55	111.9412	113.4088	0.026551
1024.15	111.8994	113.4165	0.015335
1025.75	111.8767	113.4073	0.003617
1027.35	111.8788	113.4127	0.007695
1028.95	111.8667	113.4103	0.011653
1030.55	111.885	113.414	0.009151
1032.15	111.8717	113.4202	0.006608
1033.75	111.8806	113.4144	0.006064
1035.35	111.8855	113.4228	0.005672
1036.95	111.8926	113.4171	0.008848
1038.55	111.9032	113.4264	0.020008
1040.15	111.8746	113.4122	0.013372
1041.75	111.8886	113.4283	0.015254
1043.35	111.8642	113.4283	0.016215
1044.95	111.8872	113.4162	0.014531
1046.55	111.9102	113.4195	0.014123
1048.15	111.8889	113.4272	0.024065
1049.75	111.8518	113.417	0.010506
1051.35	111.835	113.4181	0.006368
1052.95	111.8263	113.4127	0.018646
1054.55	111.855	113.4207	0.027094
1056.15	111.8123	113.4135	0.01759
1057.75	111.8397	113.4199	0.005173
1059.35	111.8474	113.4169	0.025363
1060.95	111.8862	113.4287	0.013266
1062.55	111.8824	113.4079	0.026399
1064.15	111.9246	113.4101	0.020683
1065.75	111.9566	113.4185	0.008836
1067.35	111.9494	113.4063	0.020272
1068.95	111.9213	113.3902	0.031054
1070.55	111.9683	113.4063	0.025872
1072.15	111.927	113.4034	0.023137
1073.75	111.8921	113.391	0.011368
1075.35	111.9102	113.3925	0.003325
1076.95	111.9078	113.3878	0.013458
1078.55	111.9201	113.4054	0.011281
1080.15	111.9378	113.402	0.02417
1081.75	111.9125	113.3727	0.020578
1083.35	111.9092	113.4055	0.010601
1084.95	111.9036	113.3894	0.014674
1086.55	111.9267	113.3853	0.010466
1088.15	111.9335	113.4006	0.002484
1089.75	111.9358	113.3974	0.010595
1091.35	111.9522	113.4017	0.006627
1092.95	111.9609	113.4077	0.016618
1094.55	111.9345	113.4048	0.004986
1096.15	111.9304	113.398	0.008325
1097.75	111.9178	113.4024	0.005106
1099.35	111.9101	113.3995	0.014602
1100.95	111.9238	113.4184	0.019745
1102.55	111.8926	113.4137	0.005462
1104.15	111.8935	113.4224	0.023223
1105.75	111.8564	113.425	0.016358
1107.35	111.8303	113.4267	0.016269
1108.95	111.8076	113.4139	0.035714
1110.55	111.8622	113.4307	0.03372
1112.15	111.8085	113.4256	0.017242
1113.75	111.8319	113.4403	0.029514
1115.35	111.877	113.4263	0.010972
1116.95	111.8649	113.4135	0.015543
1118.55	111.8896	113.4106	0.021685
1120.15	111.9231	113.4016	0.005492
1121.75	111.9155	113.3971	0.021708
1123.35	111.9497	113.4036	0.030919
1124.95	111.9035	113.3858	0.009241
1126.55	111.8974	113.3992	0.018712
1128.15	111.9272	113.3969	0.008265
1129.75	111.9364	113.4065	0.012913
1131.35	111.9159	113.4085	0.009604
1132.95	111.9269	113.4193	0.02345
1134.55	111.8916	113.4065	0.009287
1136.15	111.9057	113.411	0.008163
1137.75	111.8974	113.401	0.001817
1139.35	111.8998	113.4026	0.010388
1140.95	111.9161	113.4055	0.017871
1142.55	111.9443	113.4102	0.033116
1144.15	111.8931	113.3967	0.018051
1145.75	111.9197	113.4079	0.002964
1147.35	111.916	113.4049	0.003781
1148.95	111.9206	113.4009	0.01313
1150.55	111.8996	113.4005	0.025482
1152.15	111.9387	113.4119	0.010575
1153.75	111.9231	113.4053	0.01168
1155.35	111.9045	113.4037	0.009845
1156.95	111.9202	113.4047	0.012437
1158.55	111.9003	113.4046	7.4e-05
1160.15	111.9004	113.4044	0.009847
1161.75	111.9148	113.3981	0.008659
1163.35	111.9204	113.4108	0.008195
1164.95	111.9089	113.4045	0.016645
1166.55	111.8878	113.4207	0.005156
1168.15	111.8834	113.4138	0.006296
1169.75	111.8907	113.4068	0.011275
1171.35	111.9086	113.409	0.005869
1172.95	111.9127	113.4174	0.016373
1174.55	111.8875	113.4103	0.01008
1176.15	111.8716	113.4133	0.002413
1177.75	111.8679	113.4122	0.003662
1179.35	111.868	113.4064	0.004782
1180.95	111.8698	113.4138	0.032914
1182.55	111.9199	113.4302	0.037476
1184.15	111.8604	113.4226	0.001547
1185.75	111.8628	113.4219	0.006759
1187.35	111.872	113.4163	0.012266
1188.95	111.8524	113.4161	0.005388
1190.55	111.8598	113.4206	0.011269
1192.15	111.8421	113.424	0.009944
1193.75	111.8512	113.411	0.012165
1195.35	111.8659	113.4237	0.019138
1196.95	111.8353	113.4229	0.011904
1198.55	111.8472	113.408	0.013783
1200.15	111.8605	113.4256	0.009105
1201.75	111.8459	113.4258	0.010431
1203.35	111.8333	113.4367	0.027066
1204.95	111.8765	113.4337	0.014604
1206.55	111.8557	113.4231	0.018168
1208.15	111.8845	113.4193	0.028178
1209.75	111.8394	113.4175	0.041458
1211.35	111.9057	113.416	0.019286
1212.95	111.8756	113.4093	0.012469
1214.55	111.8582	113.3995	0.025193
1216.15	111.8966	113.4118	0.030399
1217.75	111.9453	113.4118	0.00535
1219.35	111.9492	113.4194	0.016912
1220.95	111.9328	113.3979	0.003195
1222.55	111.9362	113.4017	0.016637
1224.15	111.91	113.397	0.025881
1225.75	111.9514	113.3973	0.032212
1227.35	111.9005	113.4052	0.009349
1228.95	111.9148	113.4094	0.018304
1230.55	111.9439	113.4126	0.013558
1232.15	111.9224	113.41	0.015644
1233.75	111.8974	113.4098	0.005634
1235.35	111.9063	113.4089	0.012825
1236.95	111.9161	113.4269	0.025978
1238.55	111.8759	113.4163	0.011679
1240.15	111.8946	113.4159	0.006054
1241.75	111.8863	113.4109	0.035967
1243.35	111.8304	113.4243	0.011401
1244.95	111.8127	113.4198	0.016035
1246.55	111.8381	113.4166	0.010115
1248.15	111.8507	113.4269	0.024702
1249.75	111.8112	113.4297	0.009481
1251.35	111.8264	113.4307	0.007701
1252.95	111.8151	113.4257	0.041806
1254.55	111.8815	113.4335	0.007535
1256.15	111.8805	113.4215	0.019982
1257.75	111.8498	113.4122	0.013924
1259.35	111.8314	113.4247	0.011757
1260.95	111.8494	113.4303	0.014048
1262.55	111.829	113.4207	0.01757
1264.15	111.8571	113.4206	0.015338
1265.75	111.8334	113.4268	0.017742
1267.35	111.8605	113.4184	0.010144
1268.95	111.8448	113.4225	0.003383
1270.55	111.8397	113.4208	0.009309
1272.15	111.8538	113.4162	0.008009
1273.75	111.8532	113.429	0.007414
1275.35	111.8415	113.4272	0.015561
1276.95	111.8183	113.4362	0.015898
1278.55	111.7985	113.4202	0.020077
1280.15	111.8278	113.4333	0.003806
1281.75	111.8329	113.4299	0.010034
1283.35	111.818	113.4237	0.055652
1284.95	111.9069	113.4292	0.027791
1286.55	111.8627	113.4341	0.018309
1288.15	111.8349	113.425	0.023808
1289.75	111.8727	113.4295	0.004064
1291.35	111.8706	113.4233	0.018713
1292.95	111.8406	113.4224	0.013061
1294.55	111.8579	113.4107	0.006617
1296.15	111.8626	113.4202	0.019244
1297.75	111.832	113.417	0.003866
1299.35	111.8377	113.4194	0.004905
1300.95	111.8393	113.4271	0.013354
1302.55	111.8192	113.4199	0.01922
1304.15	111.8494	113.4253	0.008071
1305.75	111.8379	113.4311	0.020749
1307.35	111.871	113.428	0.023015
1308.95	111.8345	113.4331	0.009244
1310.55	111.847	113.4252	0.015757
1312.15	111.8223	113.4303	0.005632
1313.75	111.8142	113.4263	0.017863
1315.35	111.8411	113.4167	0.003609
1316.95	111.8456	113.4203	0.002157
1318.55	111.8484	113.4224	0.018218
1320.15	111.8221	113.435	0.007425
1321.75	111.8166	113.4244	0.003452
1323.35	111.8221	113.4236	0.008678
1324.95	111.8082	113.4238	0.027147
1326.55	111.8515	113.42	0.011401
1328.15	111.8358	113.4294	0.010741
1329.75	111.8276	113.4143	0.039464
1331.35	111.8892	113.4281	0.016213
1332.95	111.8686	113.4124	0.01474
1334.55	111.8921	113.4107	0.013559
1336.15	111.9136	113.4078	0.009745
1337.75	111.9291	113.4061	0.007846
1339.35	111.9387	113.4142	0.005109
1340.95	111.9325	113.4088	0.01001
1342.55	111.9485	113.4083	0.017853
1344.15	111.9213	113.3996	0.006807
1345.75	111.9105	113.4009	0.026557
1347.35	111.9502	113.416	0.017067
1348.95	111.9265	113.4025	0.006327
