# Supplementary material for: Seeking safety: Movement dynamics after post-contact immobility
Source: PLoS One. 2024 Aug 22;19(8):e0307370. doi: 10.1371/journal.pone.0307370 (PMC11340899; doi:10.1371/journal.pone.0307370)
Supplement: S3 Data — (ZIP) [file pone.0307370.s012.zip › Franks_etal_AntLionTracksPaperData_PLoSOne_2024/al01_dt16_v2.txt]

0.85	111.8022	113.8648	0.157571
2.45	111.8539	113.6181	0.067039
4.05	111.8194	113.5165	0.036144
5.65	111.8434	113.5691	0.011479
7.25	111.848	113.5513	0.000645
8.85	111.8483	113.5503	0.019106
10.45	111.8429	113.5202	0.014618
12.05	111.8387	113.5433	0.017934
13.65	111.8643	113.5301	0.047538
15.25	111.7939	113.5013	0.027958
16.85	111.834	113.5211	0.032219
18.45	111.8674	113.4818	0.016335
20.05	111.8415	113.4852	0.029316
21.65	111.8435	113.532	0.019857
23.25	111.8565	113.503	0.025623
24.85	111.8672	113.5426	0.016454
26.45	111.8416	113.5486	0.010513
28.05	111.8567	113.556	0.027274
29.65	111.8461	113.5137	0.006699
31.25	111.8355	113.5152	0.008672
32.85	111.8493	113.5153	0.006703
34.45	111.8434	113.5242	0.011515
36.05	111.8259	113.5186	0.021057
37.65	111.8489	113.494	0.017112
39.25	111.8216	113.4944	0.021769
40.85	111.8372	113.5256	0.017603
42.45	111.8641	113.5172	0.01984
44.05	111.8957	113.5143	0.017578
45.65	111.9233	113.5198	0.007865
47.25	111.9262	113.532	0.017431
48.85	111.9043	113.5148	0.048105
50.45	111.9752	113.5448	0.007233
52.05	111.9739	113.5563	0.003992
53.65	111.9781	113.5515	0.051139
55.25	112.0548	113.58	0.035967
56.85	112.0016	113.5581	0.012156
58.45	112.021	113.5564	0.046023
60.05	111.9704	113.5028	0.004975
61.65	111.9763	113.5082	0.010937
63.25	111.9692	113.4922	0.042228
64.85	111.926	113.4403	0.01407
66.45	111.9066	113.4517	0.011651
68.05	111.906	113.4703	0.022059
69.65	111.8828	113.4437	0.011032
71.25	111.8992	113.4372	0.022505
72.85	111.8688	113.4564	0.00377
74.45	111.8714	113.451	0.015671
76.05	111.8551	113.47	0.018187
77.65	111.8683	113.4441	0.00526
79.25	111.8636	113.4371	0.012713
80.85	111.8715	113.4558	0.026363
82.45	111.9024	113.4271	0.00074
84.05	111.9026	113.426	0.023449
85.65	111.9139	113.4618	0.010333
87.25	111.9063	113.4471	0.017748
88.85	111.924	113.4248	0.027966
90.45	111.9005	113.4629	0.020951
92.05	111.9327	113.4534	0.025242
93.65	111.9001	113.4295	0.015373
95.25	111.8762	113.435	0.014561
96.85	111.8569	113.422	0.015759
98.45	111.8319	113.4187	0.026046
100.05	111.8261	113.46	0.020315
101.65	111.8418	113.4315	0.01827
103.25	111.8585	113.4554	0.031793
104.85	111.809	113.4438	0.011815
106.45	111.8279	113.4441	0.003973
108.05	111.8217	113.4456	0.020889
109.65	111.8549	113.4423	0.012819
111.25	111.8346	113.4397	0.021408
112.85	111.8006	113.4355	0.023855
114.45	111.8221	113.4671	0.019195
116.05	111.8424	113.444	0.003535
117.65	111.8472	113.447	0.022098
119.25	111.841	113.4819	0.021013
120.85	111.8226	113.4537	0.011984
122.45	111.8181	113.4351	0.033131
124.05	111.8258	113.4875	0.019773
125.65	111.8117	113.4592	0.004424
127.25	111.8111	113.4663	0.007328
128.85	111.8185	113.4754	0.012097
130.45	111.8184	113.456	0.053793
132.05	111.9011	113.432	0.005324
133.65	111.8936	113.428	0.011481
135.25	111.9103	113.4204	0.001717
136.85	111.9106	113.4231	0.006079
138.45	111.9025	113.4286	0.007167
140.05	111.9137	113.4314	0.006353
141.65	111.9038	113.4338	0.017723
143.25	111.9315	113.4278	0.018916
144.85	111.9014	113.431	0.01719
146.45	111.9287	113.4344	0.008571
148.05	111.9192	113.4245	0.009081
149.65	111.9047	113.4239	0.006856
151.25	111.8986	113.4148	0.018958
152.85	111.9289	113.4138	0.038471
154.45	111.9898	113.4224	0.017563
156.05	112.0164	113.4317	0.010818
157.65	112.0334	113.4284	0.002263
159.25	112.037	113.4284	0.023872
160.85	111.9999	113.4194	0.033201
162.45	112.0516	113.4316	0.023829
164.05	112.0143	113.4235	0.010799
165.65	111.9978	113.4285	0.052175
167.25	111.9143	113.4279	0.017716
168.85	111.8872	113.4197	0.005775
170.45	111.8923	113.4274	0.016561
172.05	111.918	113.434	0.015449
173.65	111.8933	113.433	0.002468
175.25	111.896	113.4302	0.006868
176.85	111.9059	113.4253	0.007793
178.45	111.8944	113.4303	0.009019
180.05	111.8802	113.4326	0.015367
181.65	111.9044	113.428	0.006536
183.25	111.9143	113.4247	0.01337
184.85	111.8932	113.4281	0.019345
186.45	111.923	113.4362	0.016347
188.05	111.9053	113.417	0.00383
189.65	111.9008	113.421	0.0028
191.25	111.8964	113.422	0.002343
192.85	111.8942	113.419	0.004433
194.45	111.9007	113.4159	0.00343
196.05	111.8967	113.4198	0.035648
197.65	111.9535	113.4256	0.018319
199.25	111.9816	113.4338	0.00391
200.85	111.9771	113.4294	0.018755
202.45	111.9486	113.4201	0.022286
204.05	111.9835	113.4272	0.007941
205.65	111.9738	113.4353	0.014502
207.25	111.9951	113.4261	0.006224
208.85	111.9975	113.4357	0.011487
210.45	111.9867	113.4209	0.004718
212.05	111.9924	113.4258	0.00945
213.65	112.0071	113.4294	0.021571
215.25	112.0406	113.4377	0.008168
216.85	112.032	113.4278	0.012733
218.45	112.0138	113.4187	0.010266
220.05	112.0269	113.4286	0.006163
221.65	112.0363	113.4257	0.034358
223.25	111.9825	113.4146	0.007186
224.85	111.9798	113.4258	0.037416
226.45	111.9202	113.4197	0.008633
228.05	111.9328	113.4255	0.014261
229.65	111.9103	113.4218	0.011408
231.25	111.8953	113.4322	0.033894
232.85	111.9485	113.4425	0.016004
234.45	111.9288	113.4261	0.00517
236.05	111.9371	113.4256	0.017397
237.65	111.9093	113.425	0.01015
239.25	111.8938	113.4202	0.036132
240.85	111.9485	113.4388	0.011409
242.45	111.9411	113.4221	0.019683
244.05	111.9097	113.4207	0.001139
245.65	111.9087	113.4191	0.002706
247.25	111.913	113.4186	0.01552
248.85	111.9378	113.4208	0.003641
250.45	111.9436	113.4202	0.004196
252.05	111.9482	113.425	0.013824
253.65	111.9268	113.4194	0.057304
255.25	112.0164	113.4391	0.017478
256.85	111.9918	113.4258	0.010552
258.45	111.975	113.4277	0.010036
260.05	111.991	113.4264	0.004297
261.65	111.996	113.4217	0.012991
263.25	112.0159	113.428	0.035151
264.85	111.9614	113.4138	0.031842
266.45	112.0087	113.4327	0.016814
268.05	111.9856	113.419	0.001291
269.65	111.9839	113.4202	0.001022
271.25	111.9849	113.4214	0.003431
272.85	111.9904	113.422	0.00288
274.45	111.9862	113.42	0.006379
276.05	111.9962	113.4222	0.015626
277.65	111.9715	113.4187	0.009954
279.25	111.9856	113.426	0.005354
280.85	111.994	113.4242	0.005134
282.45	111.9867	113.4204	0.002212
284.05	111.9848	113.4234	0.011836
285.65	111.9992	113.4357	0.008849
287.25	111.9857	113.4314	0.004474
288.85	111.9923	113.4344	0.008841
290.45	111.9824	113.4242	0.005798
292.05	111.9894	113.4303	0.006013
293.65	111.9986	113.4333	0.011773
295.25	111.9863	113.4189	0.009327
296.85	111.9786	113.4317	0.012115
298.45	111.9979	113.4301	0.01714
300.05	111.9714	113.4231	0.010877
301.65	111.9836	113.4356	0.021307
303.25	111.9502	113.4286	0.022138
304.85	111.917	113.4162	0.006189
306.45	111.9082	113.4206	0.002333
308.05	111.9101	113.4174	0.003013
309.65	111.9135	113.414	0.010612
311.25	111.9007	113.4251	0.007583
312.85	111.8905	113.4185	0.025742
314.45	111.9313	113.4238	0.017653
316.05	111.9032	113.4212	0.008783
317.65	111.9165	113.4259	0.045501
319.25	111.9892	113.4279	0.005854
320.85	111.9849	113.4196	0.016597
322.45	112.0112	113.4234	0.009654
324.05	111.9967	113.4179	0.013075
325.65	112.0154	113.4274	0.005225
327.25	112.022	113.4222	0.010539
328.85	112.0332	113.4349	0.003485
330.45	112.0367	113.4305	0.017485
332.05	112.0095	113.424	0.012906
333.65	112.0301	113.4255	0.006182
335.25	112.0208	113.422	0.008147
336.85	112.0338	113.423	0.012526
338.45	112.0354	113.443	0.037129
340.05	111.9787	113.4253	0.007624
341.65	111.9904	113.422	0.004107
343.25	111.9841	113.4239	0.006547
344.85	111.9929	113.4295	0.010133
346.45	112.0086	113.4338	0.003645
348.05	112.0084	113.4396	0.00464
349.65	112.0017	113.4429	0.017224
351.25	111.9836	113.4221	0.008142
352.85	111.9966	113.421	0.023872
354.45	112.0347	113.4235	0.005457
356.05	112.0364	113.4321	0.007887
357.65	112.0472	113.4257	0.020504
359.25	112.0148	113.4207	0.010645
360.85	111.9989	113.4268	0.011582
362.45	111.9809	113.4225	0.005702
364.05	111.9747	113.4292	0.034315
365.65	111.9211	113.4171	0.013611
367.25	111.8996	113.4204	0.001037
368.85	111.9003	113.4189	0.005868
370.45	111.9097	113.4189	0.032277
372.05	111.9605	113.4277	0.017717
373.65	111.9889	113.4274	0.003293
375.25	111.9878	113.4222	0.013556
376.85	112.0092	113.4257	0.007818
378.45	112.0202	113.4197	0.01039
380.05	112.0069	113.4297	0.011208
381.65	111.989	113.4286	0.031405
383.25	111.9389	113.4239	0.013679
384.85	111.9186	113.4157	0.014122
386.45	111.904	113.433	0.0105
388.05	111.9202	113.4282	0.026866
389.65	111.8773	113.431	0.006203
391.25	111.8866	113.4345	0.017239
392.85	111.9132	113.4271	0.015185
394.45	111.8889	113.4266	0.001647
396.05	111.8874	113.4244	0.012928
397.65	111.8669	113.4269	0.03813
399.25	111.9274	113.4193	0.022201
400.85	111.8947	113.4332	0.011355
402.45	111.9105	113.4243	0.00503
404.05	111.9186	113.4243	0.019355
405.65	111.8882	113.4301	0.004899
407.25	111.8959	113.4289	0.005032
408.85	111.8998	113.4219	0.005469
410.45	111.8958	113.4142	0.008494
412.05	111.9086	113.4187	0.008835
413.65	111.8947	113.4163	0.035159
415.25	111.9504	113.4238	0.02483
416.85	111.9899	113.4283	0.001905
418.45	111.9919	113.4261	0.022999
420.05	112.0287	113.4276	0.006032
421.65	112.0191	113.428	0.00727
423.25	112.0119	113.4188	0.004874
424.85	112.0117	113.4266	0.011369
426.45	112.0023	113.4111	0.008702
428.05	111.9924	113.4208	0.009448
429.65	112.0069	113.425	0.005448
431.25	112.0154	113.4233	0.004021
432.85	112.0091	113.4223	0.015925
434.45	112.0345	113.4242	0.00123
436.05	112.0342	113.4261	0.014433
437.65	112.0114	113.4229	0.006378
439.25	112.0215	113.4221	0.003919
440.85	112.0229	113.4282	0.005467
442.45	112.0146	113.431	0.004346
444.05	112.0149	113.424	0.008325
445.65	112.0258	113.4316	0.024027
447.25	111.9881	113.4244	0.025614
448.85	112.0283	113.4325	0.010657
450.45	112.0113	113.4307	0.005071
452.05	112.0184	113.4267	0.005797
453.65	112.0265	113.4222	0.022338
455.25	111.9908	113.4212	0.019418
456.85	112.0218	113.4187	0.003851
458.45	112.0244	113.4243	0.013468
460.05	112.0035	113.419	0.003081
461.65	111.9998	113.4222	0.007152
463.25	111.9886	113.4248	0.00699
464.85	111.9785	113.4295	0.005098
466.45	111.9703	113.43	0.048021
468.05	111.8939	113.4218	0.005128
469.65	111.9014	113.4184	0.008366
471.25	111.8883	113.4158	0.01442
472.85	111.9102	113.4229	0.012576
474.45	111.895	113.4361	0.00759
476.05	111.8948	113.424	0.00495
477.65	111.8897	113.43	0.006347
479.25	111.8998	113.4305	0.007245
480.85	111.8884	113.4327	0.015367
482.45	111.8649	113.4398	0.024194
484.05	111.9034	113.4439	0.008663
485.65	111.9099	113.4316	0.008831
487.25	111.9194	113.4421	0.014555
488.85	111.9041	113.4245	0.007907
490.45	111.8942	113.4324	0.002495
492.05	111.8903	113.4314	0.003795
493.65	111.8961	113.4295	0.013295
495.25	111.9165	113.4237	0.00611
496.85	111.9073	113.4268	0.005595
498.45	111.9109	113.4186	0.049368
500.05	111.9897	113.4248	0.000733
501.65	111.9886	113.4245	0.004789
503.25	111.9936	113.4188	0.009224
504.85	111.9788	113.4187	0.010158
506.45	111.9936	113.4256	0.004869
508.05	111.9865	113.4223	0.005357
509.65	111.995	113.4209	0.011502
511.25	111.9768	113.4182	0.004974
512.85	111.969	113.4199	0.011616
514.45	111.9869	113.4249	0.019858
516.05	112.0155	113.4387	0.008272
517.65	112.0025	113.4361	0.013609
519.25	111.9813	113.4312	0.032512
520.85	111.9304	113.4207	0.01903
522.45	111.8999	113.4196	0.0029
524.05	111.8954	113.4207	0.005187
525.65	111.8872	113.4221	0.004939
527.25	111.8847	113.4295	0.009902
528.85	111.8992	113.4233	0.015509
530.45	111.8771	113.4345	0.003361
532.05	111.8772	113.4399	0.010167
533.65	111.8931	113.436	0.01012
535.25	111.9052	113.4253	0.009818
536.85	111.8938	113.4361	0.005955
538.45	111.8892	113.4278	0.016889
540.05	111.9159	113.4322	0.021865
541.65	111.8809	113.4313	0.018257
543.25	111.9101	113.4313	0.01017
544.85	111.8957	113.4237	0.032128
546.45	111.9468	113.4175	0.013887
548.05	111.969	113.4187	0.009267
549.65	111.9835	113.416	0.014565
551.25	112.0059	113.4226	0.007754
552.85	111.9958	113.4154	0.038443
554.45	112.0554	113.4305	0.033297
556.05	112.0048	113.4139	0.012598
557.65	112.0229	113.4228	0.027621
559.25	111.979	113.4282	0.037347
560.85	111.9195	113.4223	0.013563
562.45	111.9387	113.4326	0.007065
564.05	111.9481	113.4263	0.007608
565.65	111.9538	113.437	0.005673
567.25	111.9538	113.4279	0.018655
568.85	111.9244	113.4229	0.014002
570.45	111.9458	113.4294	0.010843
572.05	111.9292	113.4243	0.022172
573.65	111.8942	113.4186	0.101932
575.25	111.7328	113.3952	0.012715
576.85	111.7134	113.3892	0.025485
578.45	111.7538	113.3841	0.004213
580.05	111.7605	113.383	0.018209
581.65	111.7882	113.3919	0.012208
583.25	111.8047	113.4023	0.062321
584.85	111.7065	113.3854	0.028518
586.45	111.7521	113.3858	0.011866
588.05	111.7361	113.3959	0.021302
589.65	111.7692	113.4041	0.011409
591.25	111.7853	113.4125	0.015109
592.85	111.7614	113.4089	0.019515
594.45	111.7303	113.4116	0.099664
596.05	111.881	113.3593	0.124514
597.65	112.0618	113.2757	0.029586
599.25	112.0438	113.3195	0.02243
600.85	112.0618	113.2885	0.024679
602.45	112.0618	113.249	0.013056
604.05	112.0683	113.2688	0.015191
605.65	112.0539	113.2884	0.02382
607.25	112.0713	113.3222	0.013758
608.85	112.0623	113.3022	0.005552
610.45	112.0559	113.296	0.01747
612.05	112.0637	113.2692	0.009524
613.65	112.0618	113.2541	0.025975
615.25	112.0488	113.2935	0.007841
616.85	112.0467	113.2812	0.061243
618.45	111.9491	113.289	0.008225
620.05	111.9484	113.3022	0.011395
621.65	111.9302	113.302	0.01249
623.25	111.9501	113.3011	0.045005
624.85	112.022	113.306	0.042067
626.45	112.0752	113.3472	0.024234
628.05	112.0384	113.3594	0.035374
629.65	112.0751	113.4025	0.028589
631.25	112.1182	113.4177	0.018818
632.85	112.1471	113.4091	0.009585
634.45	112.1598	113.4006	0.035164
636.05	112.1036	113.4009	0.025907
637.65	112.0747	113.3712	0.0037
639.25	112.0745	113.3771	0.044775
640.85	112.003	113.3814	0.029131
642.45	112.0114	113.4272	0.023675
644.05	112.0492	113.429	0.014315
645.65	112.065	113.4124	0.014384
647.25	112.0752	113.3917	0.034838
648.85	112.0454	113.3446	0.046067
650.45	112.0873	113.4053	0.015426
652.05	112.0775	113.428	0.036542
653.65	112.0897	113.3708	0.008823
655.25	112.0841	113.3837	0.037522
656.85	112.1431	113.3729	0.014089
658.45	112.1528	113.3932	0.022381
660.05	112.1644	113.3594	0.014617
661.65	112.1705	113.3368	0.033384
663.25	112.1345	113.3763	0.01492
664.85	112.1133	113.3654	0.02923
666.45	112.0686	113.3793	0.009464
668.05	112.0537	113.3818	0.012843
669.65	112.0735	113.3872	0.023754
671.25	112.0358	113.3825	0.017882
672.85	112.0105	113.3959	0.019032
674.45	111.9849	113.3794	0.041817
676.05	112.0504	113.3658	0.037966
677.65	112.079	113.4194	0.020629
679.25	112.0771	113.3865	0.018101
680.85	112.0492	113.3787	0.025207
682.45	112.0727	113.3459	0.018134
684.05	112.0966	113.3623	0.015037
685.65	112.0845	113.3415	0.031298
687.25	112.1113	113.3838	0.029559
688.85	112.1561	113.3686	0.024691
690.45	112.1674	113.3307	0.025158
692.05	112.1669	113.371	0.011625
693.65	112.1625	113.3529	0.0203
695.25	112.1324	113.365	0.034045
696.85	112.1123	113.3144	0.032136
698.45	112.0748	113.3496	0.011388
700.05	112.0602	113.3604	0.038853
701.65	112.0182	113.4062	0.01257
703.25	111.9991	113.4001	0.027272
704.85	112.0427	113.4012	0.008536
706.45	112.0557	113.397	0.007465
708.05	112.0441	113.4	0.041571
709.65	112.0915	113.3533	0.014574
711.25	112.1059	113.3717	0.046585
712.85	112.1573	113.4256	0.038661
714.45	112.1555	113.3637	0.03332
716.05	112.1138	113.3304	0.045654
717.65	112.0636	113.3835	0.017456
719.25	112.0358	113.3807	0.025743
720.85	111.9968	113.3939	0.01843
722.45	112.0261	113.3965	0.028182
724.05	112.0697	113.385	0.010826
725.65	112.0659	113.4019	0.010473
727.25	112.0582	113.387	0.032313
728.85	112.0799	113.3401	0.037636
730.45	112.1151	113.3889	0.035244
732.05	112.1687	113.3716	0.017458
733.65	112.1698	113.3437	0.023979
735.25	112.1316	113.3472	0.032557
736.85	112.0897	113.3781	0.02109
738.45	112.0656	113.3544	0.027687
740.05	112.0237	113.3401	0.030893
741.65	112.002	113.3845	0.011002
743.25	112.0097	113.3686	0.022489
744.85	112.0387	113.3474	0.021151
746.45	112.0714	113.3386	0.021051
748.05	112.0456	113.3603	0.029036
749.65	112.0633	113.4033	0.032744
751.25	112.0788	113.3533	0.050415
752.85	112.1335	113.294	0.029644
754.45	112.1537	113.3369	0.024457
756.05	112.1666	113.3739	0.038015
757.65	112.1248	113.3297	0.0275
759.25	112.0817	113.3382	0.026196
760.85	112.0711	113.3787	0.043934
762.45	112.0132	113.4186	0.068967
764.05	111.9835	113.3123	0.056538
765.65	112.0258	113.3923	0.037141
767.25	112.0828	113.4089	0.023223
768.85	112.0809	113.446	0.030074
770.45	112.0526	113.4071	0.029777
772.05	112.0897	113.3773	0.030856
773.65	112.1084	113.3316	0.043773
775.25	112.1462	113.3905	0.012201
776.85	112.1537	113.3725	0.009777
778.45	112.1592	113.3579	0.025087
780.05	112.1197	113.3651	0.032977
781.65	112.0687	113.3787	0.017841
783.25	112.0437	113.3649	0.039757
784.85	111.9868	113.3934	0.014252
786.45	111.9949	113.372	0.034566
788.05	112.0488	113.3843	0.015336
789.65	112.0566	113.3611	0.004306
791.25	112.0618	113.3566	0.012493
792.85	112.0815	113.3529	0.028992
794.45	112.1278	113.3519	0.025099
796.05	112.1398	113.3902	0.055615
797.65	112.2095	113.4455	0.08003
799.25	112.0819	113.456	0.027471
800.85	112.1255	113.451	0.01951
802.45	112.0946	113.4473	0.039294
804.05	112.0318	113.451	0.020811
805.65	112.0649	113.4474	0.012203
807.25	112.0842	113.4446	0.016414
808.85	112.1102	113.4483	0.011993
810.45	112.1294	113.4482	0.002179
812.05	112.126	113.4491	0.017239
813.65	112.0998	113.4578	0.010859
815.25	112.117	113.4604	0.01909
816.85	112.1444	113.4468	0.000631
818.45	112.1438	113.4476	0.003718
820.05	112.1472	113.4525	0.004528
821.65	112.1427	113.4582	0.014698
823.25	112.1204	113.4508	0.021134
824.85	112.0916	113.433	0.010912
826.45	112.0791	113.4452	0.02245
828.05	112.1137	113.4356	0.020627
829.65	112.0816	113.4432	0.007435
831.25	112.0697	113.4432	0.043227
832.85	112.1366	113.4606	0.024672
834.45	112.0978	113.4538	0.016715
836.05	112.124	113.4487	0.019953
837.65	112.1557	113.4527	0.003522
839.25	112.1501	113.4518	0.007276
840.85	112.1615	113.454	0.026754
842.45	112.1187	113.4552	0.002071
844.05	112.1216	113.4569	0.009341
845.65	112.1358	113.4523	0.022577
847.25	112.1005	113.445	0.013214
848.85	112.1216	113.4434	0.036538
850.45	112.0631	113.4448	0.02489
852.05	112.1028	113.4479	0.012747
853.65	112.0824	113.448	0.008509
855.25	112.0688	113.4469	0.03651
856.85	112.1257	113.4602	0.020029
858.45	112.0943	113.4542	0.007572
860.05	112.1029	113.4456	0.016167
861.65	112.1283	113.4504	0.006537
863.25	112.118	113.4485	0.018493
864.85	112.1475	113.4512	0.006451
866.45	112.1375	113.4484	0.011655
868.05	112.1559	113.4515	0.0028
869.65	112.1593	113.4545	0.008508
871.25	112.1461	113.451	0.00887
872.85	112.1603	113.4505	0.004
874.45	112.1665	113.4489	0.025218
876.05	112.1263	113.4454	0.004343
877.65	112.1331	113.4465	0.021484
879.25	112.166	113.4568	0.017888
880.85	112.1385	113.4486	0.018625
882.45	112.1098	113.4566	0.004366
884.05	112.115	113.4613	0.024707
885.65	112.1543	113.4576	0.022416
887.25	112.1203	113.4463	0.014996
888.85	112.0964	113.4449	0.014416
890.45	112.0733	113.4447	0.02604
892.05	112.1149	113.4459	0.015584
893.65	112.09	113.4456	0.019199
895.25	112.0593	113.4437	0.025969
896.85	112.1008	113.4457	0.004973
898.45	112.1087	113.4468	0.015571
900.05	112.0839	113.4483	0.025287
901.65	112.1241	113.452	0.003313
903.25	112.1277	113.448	0.002999
904.85	112.131	113.4515	0.005441
906.45	112.1397	113.4515	0.021711
908.05	112.1056	113.4581	0.024362
909.65	112.1445	113.4597	0.005565
911.25	112.147	113.4511	0.002918
912.85	112.147	113.4558	0.029077
914.45	112.1016	113.4452	0.015369
916.05	112.1262	113.447	0.018239
917.65	112.155	113.4516	0.03513
919.25	112.2111	113.4547	0.005662
920.85	112.2022	113.4533	0.008614
922.45	112.2147	113.459	0.050434
924.05	112.1356	113.4433	0.001223
925.65	112.1336	113.4431	0.003326
927.25	112.1389	113.4431	0.014992
928.85	112.1617	113.4508	0.033899
930.45	112.2155	113.4572	0.000865
932.05	112.2149	113.4584	0.002078
933.65	112.212	113.4567	0.00079
935.25	112.2123	113.4555	0.034763
936.85	112.1568	113.4507	0.016722
938.45	112.1836	113.4505	0.00961
940.05	112.1682	113.4498	0.019406
941.65	112.1993	113.4509	0.011039
943.25	112.1822	113.4555	0.008136
944.85	112.195	113.453	0.01476
946.45	112.1714	113.4509	0.035315
948.05	112.2273	113.4592	0.033622
949.65	112.1739	113.4526	0.014428
951.25	112.1958	113.46	0.004069
952.85	112.1916	113.455	0.018954
954.45	112.2217	113.4587	0.042823
956.05	112.1541	113.4476	0.014573
957.65	112.1314	113.4424	0.000315
959.25	112.1314	113.4429	0.003134
960.85	112.1266	113.4414	0.004939
962.45	112.1343	113.4432	0.001507
964.05	112.1321	113.4443	0.001177
965.65	112.1336	113.4431	0.000748
967.25	112.1347	113.4427	0.000886
968.85	112.136	113.4434	0.003471
970.45	112.1305	113.4428	0.00306
972.05	112.1353	113.4433	0.00015
973.65	112.1351	113.4433	0.001426
975.25	112.1329	113.4425	0.002165
976.85	112.1363	113.4434	0.005255
978.45	112.1446	113.4449	0.013542
980.05	112.1651	113.4518	0.005521
981.65	112.1739	113.4531	0.008427
983.25	112.187	113.456	0.035132
984.85	112.2428	113.4625	0.020877
986.45	112.2097	113.4586	0.033804
988.05	112.1565	113.4486	0.040237
989.65	112.2195	113.462	0.007724
991.25	112.2316	113.4594	0.022261
992.85	112.1965	113.4531	0.002363
994.45	112.1972	113.4493	0.002289
996.05	112.1941	113.4474	0.016591
997.65	112.1682	113.4534	0.009873
999.25	112.1837	113.4503	0.011631
1000.85	112.202	113.4538	0.008981
1002.45	112.1877	113.4552	0.013443
1004.05	112.2092	113.4547	0.00792
1005.65	112.1966	113.4557	0.031961
1007.25	112.1463	113.4462	0.005861
1008.85	112.1374	113.4435	0.000812
1010.45	112.1361	113.4434	0.001578
1012.05	112.134	113.4419	0.000774
1013.65	112.1328	113.442	0.000476
1015.25	112.1335	113.442	0.00049
1016.85	112.1341	113.4426	0.003823
1018.45	112.1401	113.4438	0.001045
1020.05	112.1387	113.4447	0.000725
1021.65	112.1383	113.4436	0.00072
1023.25	112.1386	113.4425	0.00315
1024.85	112.1336	113.4431	0.008852
1026.45	112.1196	113.441	0.013199
1028.05	112.1405	113.4444	0.004504
1029.65	112.1474	113.4463	0.007557
1031.25	112.1587	113.4505	0.014257
1032.85	112.1814	113.4533	0.027531
1034.45	112.2247	113.4611	0.001964
1036.05	112.2244	113.458	0.006197
1037.65	112.2145	113.4582	0.008747
1039.25	112.2005	113.4575	0.012431
1040.85	112.181	113.4538	0.003575
1042.45	112.1843	113.4492	0.022094
1044.05	112.2195	113.4523	0.002354
1045.65	112.216	113.4509	0.012827
1047.25	112.2365	113.4518	0.053052
1048.85	112.1517	113.4508	0.004509
1050.45	112.1463	113.446	0.031642
1052.05	112.1957	113.4569	0.01256
1053.65	112.2156	113.4595	0.025911
1055.25	112.2571	113.4597	0.024256
1056.85	112.2183	113.4586	0.01533
1058.45	112.1939	113.4562	0.011033
1060.05	112.2115	113.4572	0.042448
1061.65	112.1437	113.4541	0.023784
1063.25	112.1817	113.4537	0.01067
1064.85	112.1647	113.4525	0.022141
1066.45	112.2	113.4557	0.021574
1068.05	112.2343	113.4596	0.016008
1069.65	112.2089	113.4563	0.023331
1071.25	112.1716	113.4539	0.030167
1072.85	112.2197	113.4577	0.023384
1074.45	112.1826	113.4531	0.01125
1076.05	112.2006	113.4521	0.002578
1077.65	112.1976	113.4549	0.108881
1079.25	112.04	113.5293	0.069577
1080.85	111.9621	113.6088	0.015122
1082.45	111.9379	113.6076	0.209985
1084.05	112.1996	113.8182	0.16679
1085.65	112.3448	114.0422	0.147683
1087.25	112.4978	114.2222	0.388388
1088.85	112.8801	114.7121	0.205305
1090.45	112.6661	114.9613	0.41701
1092.05	112.5326	115.615	0.532511
1093.65	112.0013	116.281	0.531686
1095.25	111.4049	116.8877	0.512899
1096.85	110.7861	117.4267	1.027708
1098.45	109.4582	118.3964	0.659067
1100.05	108.6463	119.0694	0.874682
1101.65	107.8478	120.2187	0.745484
1103.25	107.1213	121.1648	0.569512
1104.85	106.9357	122.0569	0.389416
1106.45	107.0438	122.6705	0.223738
1108.05	107.397	122.7286	0.512644
1109.65	108.2119	122.6353	1.199192
1111.25	110.0741	122.173	0.978223
1112.85	111.0128	120.9206	1.173941
1114.45	111.7295	119.1844	1.534303
1116.05	112.2544	116.7863	1.357895
1117.65	112.9066	114.7138	1.068771
1119.25	113.2655	113.0419	1.654981
1120.85	114.2097	110.568	1.153448
1122.45	114.7274	108.7966	1.155237
1124.05	114.5951	106.9529	1.249204
1125.65	114.4315	104.9609	1.395381
1127.25	114.0811	102.756	0.29526
1128.85	113.9705	102.2967	0.005587
1130.45	113.9787	102.3002	0.010819
1132.05	113.977	102.3174	0.021729
1133.65	113.9467	102.3004	0.04752
1135.25	113.9469	102.2244	0.043961
1136.85	113.9281	102.1566	0.006576
1138.45	113.933	102.1659	0.053331
1140.05	113.871	102.1072	0.612692
1141.65	113.1581	101.4343	0.821573
1143.25	112.2365	100.497	1.611567
1144.85	110.4378	98.6495	1.069069
1146.45	108.7308	98.541	0.93963
1148.05	107.2274	98.5465	1.30692
1149.65	105.2342	97.9142	0.95956
1151.25	103.6996	97.869	1.072622
1152.85	102.0011	98.115	1.451456
1154.45	99.733	97.6161	1.30159
1156.05	97.6987	97.1702	1.492483
1157.65	95.6783	95.8972	1.800571
1159.25	93.2909	94.2848	1.553993
1160.85	91.0301	93.25	1.771495
1162.45	88.6501	91.7108	0.532585
1164.05	87.7992	91.6646	0.740209
1165.65	86.9396	92.4793	1.103211
1167.25	85.6342	93.6675	0.372113
1168.85	85.1386	93.9974	0.086119
1170.45	85.2763	93.9924	0.496571
1172.05	85.7725	94.6128	0.226342
1173.65	85.557	94.9039	0.113223
1175.25	85.709	94.8053	0.398444
1176.85	85.8449	94.1824	0.058739
1178.45	85.9348	94.1552	0.006008
1180.05	85.9256	94.1525	0.136603
1181.65	86.1026	94.0243	0.005847
1183.25	86.094	94.0205	0.058032
1184.85	86.0323	94.0899	0.015055
1186.45	86.0154	94.107	0.010641
1188.05	86.0066	94.1216	0.059
1189.65	86.0704	94.0521	0.103623
1191.25	85.9487	94.1646	0.24702
1192.85	85.6775	93.8771	0.726128
1194.45	85.7464	92.7173	1.538986
1196.05	85.5099	90.2663	1.835337
1197.65	84.7299	87.4352	1.846807
1199.25	84.1074	84.5467	2.041312
1200.85	83.214	81.4051	2.172185
1202.45	81.4473	78.4122	1.794972
1204.05	79.9152	75.983	1.857899
1205.65	78.0102	73.701	2.078206
1207.25	75.9533	71.0884	1.843544
1208.85	74.3517	68.6114	1.156351
1210.45	73.3242	67.0728	1.50328
1212.05	71.4585	65.5549	1.675307
1213.65	68.8449	64.9594	1.574758
1215.25	66.4756	64.1023	1.647873
1216.85	64.1401	62.8787	1.893864
1218.45	61.4432	61.4971	2.245529
1220.05	58.3573	59.6571	1.875451
1221.65	56.0128	57.7842	2.056702
1223.25	53.5569	55.5939	2.268309
1224.85	50.6907	53.3676	2.3235
1226.45	48.0245	50.7769	1.459375
1228.05	46.1087	49.4419	1.830141
1229.65	43.2379	48.8649	1.817162
1231.25	40.3317	48.7787	0.978675
1232.85	38.7713	48.9098	1.473287
1234.45	36.4266	49.1522	1.900396
1236.05	33.4051	49.4927	2.427084
1237.65	29.5223	49.4244	1.729206
1239.25	27.1011	48.0856	1.774402
1240.85	25.6359	45.6539	1.928967
1242.45	24.347	42.8495	1.79269
1244.05	22.823	40.4196	1.700667
1245.65	20.3742	39.2331	1.397104
1247.25	18.2251	39.848	1.638805
1248.85	16.3947	41.7255	2.188578
1250.45	14.6606	44.7677	1.676545
1252.05	13.8227	47.3159	1.811447
1253.65	13.7917	50.2141	1.354659
1255.25	14.4796	52.2695	1.419597
1256.85	16.3672	53.5327	2.355323
1258.45	19.6988	55.294	2.3062
1260.05	23.2901	56.1417	2.111514
1261.65	26.6563	55.8554	2.318903
1263.25	30.1804	54.6947	2.60325
1264.85	34.0202	53.0808	2.557619
1266.45	37.7624	51.425	2.360529
1268.05	40.7705	49.1412	2.169655
1269.65	43.1463	46.61	1.267067
1271.25	44.7759	45.4042	1.854095
1272.85	47.1568	43.6344	2.612088
1274.45	50.604	41.2714	2.513569
1276.05	53.5968	38.585	2.733415
1277.65	56.8732	35.6879	2.499915
1279.25	59.6501	32.8091	2.475867
1280.85	62.986	30.6726	1.76176
1282.45	65.7295	30.0254	2.506907
1284.05	69.4471	31.5313	2.122693
1285.65	72.5768	32.8503	2.170841
1287.25	76.0423	33.0838	1.988479
1288.85	79.2237	33.0521	2.892622
1290.45	83.6185	34.5032	2.500865
1292.05	87.3796	35.8692	2.964063
1293.65	92.1143	36.141	1.899264
1295.25	95.121	36.5818	2.756039
1296.85	99.5062	37.0449	2.970967
1298.45	104.2319	37.5587	3.179461
1300.05	109.281	38.18	2.860437
1301.65	113.8441	38.5323	2.983668
1303.25	118.6148	38.7051	2.805129
1304.85	123.0996	38.8807	3.145924
1306.45	128.1271	39.1269	3.317378
1308.05	133.4261	38.8227	2.968098
1309.65	138.0673	37.8166	3.05529
1311.25	142.7542	36.4272	2.375765
1312.85	146.404	35.3653	2.864283
1314.45	150.697	33.7612	3.101298
1316.05	155.2307	31.7443	3.164277
1317.65	159.0641	28.4372	1.596085
1319.25	159.8542	26.0087	1.52321
1320.85	159.2287	23.6532	0.817336
1322.45	159.7602	22.4584	2.551314
1324.05	163.8385	22.635	3.259771
1325.65	168.4909	24.9925	3.185892
1327.25	172.2606	28.4237	1.52584
1328.85	174.1208	30.0048	1.52703
1330.45	175.7469	31.8283	2.662723
1332.05	178.8738	34.722	2.775524
1333.65	182.6608	37.0414	2.901163
1335.25	186.7677	39.2048	3.566612
1336.85	191.7484	41.9901	2.426172
1338.45	195.2104	43.746	2.77882
1340.05	199.0823	45.9316	2.626933
1341.65	202.6276	48.1891	3.016933
1343.25	207.1303	49.9287	3.621556
1344.85	212.6663	51.6401	3.272823
