# Supplementary material for: Seeking safety: Movement dynamics after post-contact immobility
Source: PLoS One. 2024 Aug 22;19(8):e0307370. doi: 10.1371/journal.pone.0307370 (PMC11340899; doi:10.1371/journal.pone.0307370)
Supplement: S3 Data — (ZIP) [file pone.0307370.s012.zip › Franks_etal_AntLionTracksPaperData_PLoSOne_2024/al02_dt16_v1.txt]

46.75	119.3783	112.4341	0.005946
48.35	119.3691	112.4316	0.021049
49.95	119.3389	112.4167	0.004397
51.55	119.335	112.4108	0.027677
53.15	119.349	112.4528	0.008218
54.75	119.3476	112.4397	0.039108
56.35	119.3302	112.3796	0.00995
57.95	119.3405	112.3918	0.013709
59.55	119.3624	112.3914	0.020445
61.15	119.3305	112.3989	0.003438
62.75	119.3325	112.4041	0.010735
64.35	119.3433	112.3907	0.012162
65.95	119.3278	112.4024	0.030019
67.55	119.3455	112.4471	0.020355
69.15	119.3708	112.4265	0.020543
70.75	119.3394	112.4364	0.029042
72.35	119.3859	112.438	0.008759
73.95	119.3719	112.4367	0.033774
75.55	119.4259	112.4341	0.012044
77.15	119.4343	112.4514	0.005641
78.75	119.4257	112.4487	0.005275
80.35	119.4187	112.4441	0.007169
81.95	119.4112	112.4528	0.012736
83.55	119.416	112.433	0.030331
85.15	119.3685	112.443	0.023847
86.75	119.3425	112.4151	0.003952
88.35	119.3481	112.4182	0.006715
89.95	119.3493	112.4288	0.008527
91.55	119.3412	112.4179	0.018985
93.15	119.3531	112.4458	0.031597
94.75	119.4034	112.4504	0.014553
96.35	119.4266	112.4525	0.012922
97.95	119.4426	112.4394	0.014623
99.55	119.4208	112.4479	0.007162
101.15	119.427	112.4576	0.009762
102.75	119.4416	112.4632	0.004269
104.35	119.447	112.459	0.006145
105.95	119.445	112.4494	0.013846
107.55	119.4262	112.4611	0.012241
109.15	119.4444	112.4537	0.00506
110.75	119.4386	112.4594	0.02851
112.35	119.4842	112.46	0.024511
113.95	119.449	112.4775	0.045163
115.55	119.3773	112.4686	0.02773
117.15	119.3933	112.51	0.029177
118.75	119.435	112.5309	0.049479
120.35	119.3588	112.5095	0.045514
121.95	119.4173	112.4661	0.021167
123.55	119.4408	112.4905	0.015723
125.15	119.4607	112.4751	0.000504
126.75	119.4599	112.4749	0.018312
128.35	119.4866	112.4628	0.032041
129.95	119.4362	112.4722	0.013863
131.55	119.4583	112.474	0.006398
133.15	119.4485	112.4768	0.003606
134.75	119.4529	112.4731	0.00745
136.35	119.4612	112.4645	0.004822
137.95	119.4549	112.4689	0.007512
139.55	119.4482	112.4789	0.001257
141.15	119.447	112.4773	0.010788
142.75	119.4573	112.4912	0.035846
144.35	119.3999	112.4916	0.028623
145.95	119.4454	112.4965	0.022591
147.55	119.4753	112.5169	0.023111
149.15	119.4795	112.4801	0.014133
150.75	119.4619	112.466	0.045889
152.35	119.3895	112.4785	0.056828
153.95	119.4585	112.5377	0.022279
155.55	119.4525	112.5728	0.007008
157.15	119.4485	112.5624	0.012692
158.75	119.4311	112.5518	0.026189
160.35	119.43	112.51	0.035018
161.95	119.4822	112.4894	0.030549
163.55	119.4333	112.49	0.008798
165.15	119.4458	112.4964	0.002226
166.75	119.4426	112.495	0.004935
168.35	119.4448	112.4874	0.012187
169.95	119.4596	112.5001	0.039338
171.55	119.451	112.5624	0.031278
173.15	119.4247	112.605	0.035487
174.75	119.4203	112.5484	0.039475
176.35	119.473	112.5137	0.030786
177.95	119.4242	112.507	0.02888
179.55	119.4168	112.5526	0.035522
181.15	119.4666	112.5252	0.020217
182.75	119.444	112.5019	0.038617
184.35	119.4075	112.5518	0.021071
185.95	119.4164	112.5192	0.023728
187.55	119.3804	112.5315	0.060647
189.15	119.4385	112.6093	0.009996
190.75	119.4461	112.5952	0.021632
192.35	119.4439	112.5607	0.03551
193.95	119.3908	112.5405	0.040515
195.55	119.4452	112.5052	0.030934
197.15	119.4312	112.5527	0.017702
198.75	119.4422	112.5266	0.018098
200.35	119.4436	112.5555	0.00773
201.95	119.4346	112.547	0.009005
203.55	119.4478	112.5528	0.023693
205.15	119.4194	112.5277	0.019572
206.75	119.4444	112.5464	0.041851
208.35	119.3884	112.5831	0.024431
209.95	119.4227	112.5644	0.024911
211.55	119.3872	112.5825	0.012109
213.15	119.3849	112.6017	0.02404
214.75	119.4164	112.6237	0.01284
216.35	119.4323	112.6106	0.024377
217.95	119.3935	112.6145	0.013038
219.55	119.3789	112.5995	0.044625
221.15	119.4137	112.5372	0.026095
222.75	119.4006	112.5768	0.031162
224.35	119.4385	112.5445	0.017152
225.95	119.4127	112.5538	0.013353
227.55	119.4027	112.5726	0.009444
229.15	119.416	112.5654	0.015089
230.75	119.4034	112.586	0.020463
232.35	119.4353	112.5787	0.023282
233.95	119.3982	112.5809	0.007525
235.55	119.4037	112.5917	0.012667
237.15	119.4045	112.5714	0.010713
238.75	119.4214	112.5685	0.0055
240.35	119.4294	112.572	0.027333
241.95	119.3879	112.5857	0.006771
243.55	119.3978	112.5813	0.005908
245.15	119.4063	112.5854	0.024696
246.75	119.3926	112.6224	0.009447
248.35	119.3788	112.6162	0.039269
249.95	119.4282	112.5773	0.034289
251.55	119.3752	112.5914	0.017297
253.15	119.4012	112.582	0.025971
254.75	119.3802	112.6179	0.016047
256.35	119.4052	112.6121	0.012464
257.95	119.3856	112.6085	0.021615
259.55	119.4175	112.5952	0.019343
261.15	119.3873	112.6021	0.0061
262.75	119.3962	112.598	0.00697
264.35	119.398	112.6091	0.010513
265.95	119.3823	112.6031	0.007948
267.55	119.3932	112.6097	0.006514
269.15	119.4009	112.6027	0.004538
270.75	119.4067	112.6071	0.009273
272.35	119.3941	112.615	0.008477
273.95	119.4076	112.6133	0.022007
275.55	119.4004	112.5788	0.038878
277.15	119.3623	112.628	0.028702
278.75	119.4066	112.6159	0.009114
280.35	119.392	112.617	0.008049
281.95	119.3832	112.6075	0.011011
283.55	119.3968	112.6188	0.006258
285.15	119.3913	112.6272	0.012464
286.75	119.3817	112.6097	0.023809
288.35	119.3481	112.6277	0.013167
289.95	119.3613	112.6441	0.013358
291.55	119.3708	112.6633	0.006537
293.15	119.3723	112.6529	0.006851
294.75	119.3826	112.6491	0.028815
296.35	119.3653	112.6064	0.027341
297.95	119.3921	112.641	0.008423
299.55	119.3953	112.6279	0.011215
301.15	119.3815	112.6394	0.013942
302.75	119.3673	112.6222	0.012008
304.35	119.3857	112.6275	0.011186
305.95	119.3854	112.6096	0.013765
307.55	119.4021	112.624	0.00343
309.15	119.402	112.6185	0.015662
310.75	119.3824	112.6341	0.022627
312.35	119.3612	112.6635	0.004163
313.95	119.3669	112.6669	0.021715
315.55	119.3928	112.6901	0.021267
317.15	119.3593	112.6839	0.026151
318.75	119.3572	112.6421	0.031259
320.35	119.3608	112.5922	0.045786
321.95	119.4218	112.6328	0.022059
323.55	119.3885	112.6447	0.011005
325.15	119.3731	112.6531	0.020121
326.75	119.3802	112.6217	0.011495
328.35	119.3781	112.64	0.002814
329.95	119.375	112.6368	0.020003
331.55	119.3623	112.6662	0.035189
333.15	119.3815	112.7192	0.017267
334.75	119.3975	112.6967	0.041744
336.35	119.3574	112.6433	0.029966
337.95	119.4048	112.6504	0.020927
339.55	119.3824	112.6753	0.016379
341.15	119.3776	112.6496	0.010914
342.75	119.3739	112.6666	0.016065
344.35	119.3784	112.6413	0.014144
345.95	119.4005	112.6363	0.016601
347.55	119.3743	112.6408	0.025766
349.15	119.357	112.6782	0.008944
350.75	119.347	112.668	0.032833
352.35	119.3978	112.6546	0.005167
353.95	119.3932	112.6615	0.023596
355.55	119.3731	112.6934	0.016914
357.15	119.3528	112.6755	0.014865
358.75	119.3663	112.6559	0.005665
360.35	119.3684	112.6647	0.007001
361.95	119.3781	112.659	0.007621
363.55	119.3819	112.6474	0.010967
365.15	119.3647	112.644	0.014688
366.75	119.388	112.6414	0.022838
368.35	119.3535	112.6294	0.03162
369.95	119.3724	112.6764	0.016783
371.55	119.3539	112.6569	0.009731
373.15	119.3634	112.6445	0.032758
374.75	119.4157	112.6409	0.031322
376.35	119.3731	112.6674	0.01845
377.95	119.3439	112.6717	0.017579
379.55	119.3686	112.6583	0.009611
381.15	119.3537	112.662	0.019348
382.75	119.3786	112.6436	0.00241
384.35	119.3748	112.6436	0.00965
385.95	119.3643	112.6549	0.020973
387.55	119.367	112.6883	0.011058
389.15	119.3716	112.7054	0.006092
390.75	119.3675	112.6966	0.034535
392.35	119.3483	112.6448	0.00598
393.95	119.342	112.6375	0.016652
395.55	119.3607	112.6565	0.015687
397.15	119.3811	112.6419	0.009771
398.75	119.3748	112.6276	0.013755
400.35	119.3745	112.6496	0.013402
401.95	119.3958	112.6474	0.021339
403.55	119.3894	112.6809	0.021776
405.15	119.398	112.6472	0.022659
406.75	119.3713	112.6716	0.014626
408.35	119.3947	112.6724	0.019228
409.95	119.3639	112.671	0.013112
411.55	119.3653	112.6919	0.021165
413.15	119.3927	112.6719	0.027687
414.75	119.3487	112.6662	0.013129
416.35	119.3416	112.6859	0.010667
417.95	119.345	112.6692	0.014478
419.55	119.3657	112.6588	0.005969
421.15	119.358	112.6532	0.010098
422.75	119.3565	112.6693	0.005562
424.35	119.3649	112.6665	0.017558
425.95	119.361	112.6386	0.01847
427.55	119.379	112.6621	0.004539
429.15	119.3788	112.6694	0.016997
430.75	119.4045	112.6605	0.003156
432.35	119.3998	112.6623	0.01644
433.95	119.3834	112.6417	0.006794
435.55	119.3764	112.65	0.004471
437.15	119.3724	112.6441	0.006971
438.75	119.3821	112.6496	0.004393
440.35	119.3752	112.651	0.008174
441.95	119.3881	112.6488	0.021892
443.55	119.3568	112.6645	0.03528
445.15	119.4092	112.6435	0.027858
446.75	119.3669	112.6575	0.004038
448.35	119.3666	112.651	0.001556
449.95	119.3658	112.6487	0.012963
451.55	119.346	112.6549	0.001577
453.15	119.3482	112.6536	0.00849
454.75	119.3483	112.6672	0.0089
456.35	119.3383	112.6773	0.003283
457.95	119.3432	112.6791	0.013979
459.55	119.3643	112.6715	0.020855
461.15	119.3594	112.7046	0.030115
462.75	119.3656	112.6568	0.005447
464.35	119.3628	112.6485	0.007297
465.95	119.3689	112.6585	0.01626
467.55	119.3901	112.6736	0.018914
469.15	119.3796	112.702	0.017443
470.75	119.3551	112.6886	0.005053
472.35	119.3611	112.6832	0.006634
473.95	119.3555	112.6742	0.011853
475.55	119.3572	112.6553	0.006713
477.15	119.3544	112.6449	0.024241
478.75	119.3931	112.6428	0.034908
480.35	119.3385	112.6548	0.00792
481.95	119.3409	112.6423	0.022217
483.55	119.3569	112.6106	0.045335
485.15	119.4113	112.6586	0.015301
486.75	119.3887	112.6493	0.014694
488.35	119.3757	112.6689	0.006747
489.95	119.3725	112.6586	0.005015
491.55	119.3797	112.6623	0.020306
493.15	119.3472	112.6631	0.011494
494.75	119.3597	112.6497	0.035108
496.35	119.4068	112.6191	0.216454
497.95	119.711	112.4534	0.028927
499.55	119.6649	112.4581	0.032968
501.15	119.7172	112.4507	0.009155
502.75	119.7055	112.4596	0.005436
504.35	119.7139	112.4615	0.008282
505.95	119.7249	112.454	0.01052
507.55	119.7102	112.4623	0.019423
509.15	119.6807	112.4528	0.010927
510.75	119.6637	112.4573	0.006494
512.35	119.6741	112.4572	0.005076
513.95	119.6804	112.4624	0.015067
515.55	119.7044	112.4601	0.011116
517.15	119.6871	112.4646	0.006183
518.75	119.6824	112.4733	0.001967
520.35	119.6807	112.4706	0.01225
521.95	119.7002	112.473	0.001692
523.55	119.6982	112.4749	0.019269
525.15	119.729	112.473	0.010604
526.75	119.7241	112.4893	0.016329
528.35	119.698	112.4886	0.010667
529.95	119.7147	112.4854	0.002701
531.55	119.7185	112.4874	0.006882
533.15	119.7279	112.4932	0.008313
534.75	119.715	112.4897	0.001374
536.35	119.7172	112.4902	0.007424
537.95	119.7281	112.4855	0.013817
539.55	119.7063	112.4821	0.009808
541.15	119.6957	112.4704	0.011054
542.75	119.7104	112.4606	0.021595
544.35	119.6759	112.459	0.016798
545.95	119.7028	112.46	0.006195
547.55	119.6943	112.4651	0.017801
549.15	119.7228	112.4646	0.00424
550.75	119.7293	112.4665	0.022144
552.35	119.6949	112.4579	0.015338
553.95	119.6711	112.4638	0.005573
555.55	119.6622	112.4636	0.016456
557.15	119.6872	112.4718	0.022274
558.75	119.6554	112.4879	0.0578
560.35	119.7478	112.4867	0.021926
561.95	119.7189	112.5066	0.016088
563.55	119.7047	112.4851	0.017345
565.15	119.6889	112.508	0.008963
566.75	119.6956	112.4953	0.009111
568.35	119.7098	112.4987	0.001804
569.95	119.7071	112.4997	0.011911
571.55	119.715	112.4824	0.095161
573.15	119.8669	112.4719	0.026263
574.75	119.8495	112.5102	0.053919
576.35	119.9194	112.4596	0.01745
577.95	119.8968	112.476	0.009606
579.55	119.8897	112.4624	0.016882
581.15	119.8637	112.4698	0.007837
582.75	119.8542	112.478	0.039526
584.35	119.9162	112.4655	0.016962
585.95	119.8929	112.4517	0.005296
587.55	119.8943	112.4601	0.007895
589.15	119.906	112.4647	0.013449
590.75	119.8863	112.4562	0.004444
592.35	119.8922	112.4602	0.025458
593.95	119.8569	112.4805	0.019468
595.55	119.888	112.4787	0.008547
597.15	119.8926	112.4658	0.010687
598.75	119.8967	112.4824	0.003853
600.35	119.8907	112.484	0.006048
601.95	119.8989	112.4787	0.01645
603.55	119.9085	112.4542	0.038871
605.15	119.8572	112.4893	0.026951
606.75	119.8875	112.4587	0.015068
608.35	119.8661	112.4698	0.031508
609.95	119.8203	112.4489	0.022395
611.55	119.8522	112.4652	0.034318
613.15	119.9052	112.4509	0.019932
614.75	119.9218	112.4781	0.022575
616.35	119.8861	112.4725	0.028473
617.95	119.9276	112.4915	0.008809
619.55	119.9395	112.4839	0.006501
621.15	119.942	112.4941	0.001892
622.75	119.9404	112.4915	0.032338
624.35	119.8951	112.4665	0.023096
625.95	119.9242	112.4893	0.027341
627.55	119.9123	112.4472	0.029967
629.15	119.8887	112.4889	0.012337
630.75	119.8691	112.4871	0.016618
632.35	119.8636	112.4611	0.005686
633.95	119.8551	112.4578	0.026588
635.55	119.8948	112.4424	0.021054
637.15	119.8616	112.4366	0.021964
638.75	119.8967	112.4373	0.011694
640.35	119.8872	112.4534	0.020417
641.95	119.8573	112.4665	0.008054
643.55	119.8623	112.4784	0.006614
645.15	119.852	112.481	0.008676
646.75	119.8647	112.4867	0.023289
648.35	119.8996	112.4738	0.01073
649.95	119.8825	112.473	0.005612
651.55	119.886	112.4648	0.016109
653.15	119.8752	112.4414	0.002859
654.75	119.8706	112.442	0.02295
656.35	119.8857	112.4755	0.029465
657.95	119.9325	112.4702	0.031341
659.55	119.9672	112.5064	0.01781
661.15	119.9524	112.4821	0.01599
662.75	119.972	112.4984	0.030552
664.35	119.943	112.4591	0.038333
665.95	119.8848	112.4787	0.019624
667.55	119.854	112.4845	0.01004
669.15	119.8485	112.4694	0.017309
670.75	119.8746	112.4789	0.009098
672.35	119.8744	112.4934	0.007
673.95	119.8851	112.4904	0.010545
675.55	119.8706	112.4818	0.021518
677.15	119.9048	112.478	0.037142
678.75	119.8493	112.4568	0.066482
680.35	119.9554	112.4645	0.017888
681.95	119.9429	112.4903	0.010487
683.55	119.9262	112.4891	0.022954
685.15	119.9569	112.5093	0.014961
686.75	119.9398	112.4925	0.024495
688.35	119.9073	112.4706	0.028896
689.95	119.9533	112.4659	0.05212
691.55	119.8711	112.4521	0.021793
693.15	119.8743	112.4869	0.008564
694.75	119.8664	112.4981	0.01663
696.35	119.8757	112.4732	0.022046
697.95	119.8697	112.5079	0.009405
699.55	119.8835	112.5018	0.033202
701.15	119.9283	112.4734	0.053881
702.75	119.8444	112.4931	0.022998
704.35	119.8764	112.4749	0.017766
705.95	119.8945	112.4968	0.031953
707.55	119.9451	112.4896	0.017752
709.15	119.9723	112.4976	0.007557
710.75	119.9807	112.5063	0.046391
712.35	119.907	112.4971	0.014255
713.95	119.9265	112.4852	0.021747
715.55	119.8918	112.4879	0.016131
717.15	119.8754	112.4679	0.009997
718.75	119.8789	112.4835	0.022762
720.35	119.8459	112.4681	0.014739
721.95	119.8687	112.4743	0.014135
723.55	119.8505	112.4877	0.015916
725.15	119.8746	112.4959	0.011478
726.75	119.8595	112.4855	0.018962
728.35	119.8302	112.4935	0.02272
729.95	119.8664	112.4903	0.012173
731.55	119.8726	112.5087	0.01123
733.15	119.8837	112.4945	0.008752
734.75	119.8714	112.5013	0.026924
736.35	119.9071	112.4772	0.028866
737.95	119.8695	112.504	0.000901
739.55	119.8709	112.5043	0.020745
741.15	119.8881	112.4759	0.002765
742.75	119.8885	112.4715	0.020524
744.35	119.8563	112.4781	0.00441
745.95	119.8634	112.4783	0.010614
747.55	119.863	112.4613	0.081752
749.15	119.9894	112.4952	0.035121
750.75	119.9332	112.4936	0.006107
752.35	119.943	112.494	0.015749
753.95	119.949	112.5185	0.024459
755.55	119.9147	112.4997	0.013314
757.15	119.8949	112.4917	0.013416
758.75	119.874	112.4872	0.011893
760.35	119.8925	112.4914	0.026123
761.95	119.9284	112.47	0.038333
763.55	119.8693	112.4864	0.013207
765.15	119.849	112.4924	0.016616
766.75	119.8751	112.4872	0.021127
768.35	119.9079	112.4792	0.022104
769.95	119.8758	112.4939	0.017544
771.55	119.8772	112.5219	0.023573
773.15	119.8968	112.4897	0.001513
774.75	119.8992	112.4904	0.015428
776.35	119.8747	112.4868	0.008158
777.95	119.8624	112.4825	0.052932
779.55	119.9439	112.5055	0.01021
781.15	119.9602	112.5041	0.02273
782.75	119.9924	112.521	0.026011
784.35	119.9516	112.5288	0.032335
785.95	119.9082	112.5006	0.04482
787.55	119.9768	112.5214	0.008432
789.15	119.9643	112.5162	0.053764
790.75	119.8785	112.51	0.023494
792.35	119.9085	112.4873	0.014761
793.95	119.8865	112.4787	0.011756
795.55	119.902	112.4894	0.029245
797.15	119.8687	112.5223	0.024855
798.75	119.9012	112.4994	0.017122
800.35	119.8756	112.5091	0.027222
801.95	119.9078	112.4798	0.025396
803.55	119.8723	112.4996	0.014184
805.15	119.8909	112.4866	0.014648
806.75	119.9116	112.4755	0.021234
808.35	119.8954	112.5054	0.013362
809.95	119.8807	112.4898	0.014373
811.55	119.8908	112.4691	0.014489
813.15	119.8702	112.4799	0.023669
814.75	119.9081	112.4788	0.013859
816.35	119.8927	112.4948	0.040994
817.95	119.9582	112.4973	0.011239
819.55	119.9508	112.5137	0.01569
821.15	119.9751	112.5075	0.025326
822.75	119.9353	112.5147	0.006151
824.35	119.9255	112.5135	0.006813
825.95	119.9182	112.5054	0.01802
827.55	119.9212	112.5341	0.00849
829.15	119.9174	112.521	0.010169
830.75	119.9315	112.5128	0.012782
832.35	119.9127	112.5047	0.011861
833.95	119.9248	112.5193	0.054426
835.55	119.8412	112.4948	0.024591
837.15	119.8785	112.5075	0.002347
838.75	119.8753	112.5055	0.009712
840.35	119.8906	112.5084	0.015661
841.95	119.8657	112.5115	0.019186
843.55	119.896	112.5064	0.009658
845.15	119.8815	112.501	0.016554
846.75	119.8616	112.5184	0.007856
848.35	119.8741	112.5191	0.029626
849.95	119.829	112.5046	0.039982
851.55	119.8915	112.4908	0.029525
853.15	119.8448	112.4984	0.048559
854.75	119.9209	112.5143	0.001925
856.35	119.9237	112.5129	0.010694
857.95	119.9374	112.5231	0.018715
859.55	119.909	112.5137	0.025495
861.15	119.9497	112.5158	0.029127
862.75	119.9043	112.5055	0.025757
864.35	119.8862	112.4685	0.04239
865.95	119.8229	112.4929	0.019938
867.55	119.8547	112.4955	0.009142
869.15	119.8597	112.5092	0.120585
870.75	120.04	112.4406	0.135451
872.35	120.233	112.342	0.011745
873.95	120.2463	112.3552	0.00582
875.55	120.2376	112.3521	0.001634
877.15	120.235	112.3518	0.017146
878.75	120.2577	112.3364	0.003306
880.35	120.2619	112.3332	0.008962
881.95	120.2562	112.3463	0.025054
883.55	120.2903	112.3253	0.032855
885.15	120.2399	112.3402	0.032652
886.75	120.2876	112.3189	0.011281
888.35	120.2696	112.3203	0.013496
889.95	120.2722	112.3417	0.020688
891.55	120.287	112.3121	0.032022
893.15	120.3352	112.3297	0.025148
894.75	120.3126	112.363	0.032524
896.35	120.264	112.3444	0.024319
897.95	120.3027	112.3487	0.009413
899.55	120.2989	112.3633	0.009377
901.15	120.3101	112.3733	0.018522
902.75	120.2885	112.3529	0.016529
904.35	120.2739	112.3309	0.011452
905.95	120.2842	112.346	0.012163
907.55	120.265	112.3433	0.013246
909.15	120.2862	112.3433	0.011487
910.75	120.2715	112.3322	0.024696
912.35	120.2321	112.335	0.021327
913.95	120.2659	112.3302	0.013544
915.55	120.2455	112.3374	0.010564
917.15	120.2623	112.3386	0.0077
918.75	120.2667	112.3501	0.012745
920.35	120.2724	112.3306	0.007381
921.95	120.2836	112.3268	0.010522
923.55	120.2673	112.3311	0.027161
925.15	120.3106	112.3269	0.018016
926.75	120.3012	112.3542	0.01438
928.35	120.3242	112.355	0.035118
929.95	120.2841	112.3156	0.037771
931.55	120.3215	112.3631	0.008318
933.15	120.3176	112.3504	0.017555
934.75	120.2988	112.3713	0.025622
936.35	120.316	112.3341	0.017119
937.95	120.3173	112.3067	0.027058
939.55	120.3228	112.3497	0.019412
941.15	120.3532	112.3557	0.006394
942.75	120.3501	112.3654	0.009729
944.35	120.362	112.3554	0.053668
945.95	120.2761	112.3563	0.046178
947.55	120.3497	112.3627	0.011058
949.15	120.3322	112.3602	0.009348
950.75	120.3362	112.3458	0.029763
952.35	120.2967	112.3724	0.016459
953.95	120.2716	112.3802	0.012767
955.55	120.2778	112.3607	0.00847
957.15	120.2793	112.3742	0.020767
958.75	120.2512	112.3565	0.026795
960.35	120.2092	112.348	0.022957
961.95	120.2362	112.3729	0.016803
963.55	120.2378	112.346	0.019182
965.15	120.2658	112.3585	0.008911
966.75	120.2594	112.3712	0.010966
968.35	120.2668	112.3553	0.007126
969.95	120.2613	112.3453	0.01044
971.55	120.2771	112.3507	0.011988
973.15	120.2579	112.3506	0.015403
974.75	120.2817	112.357	0.003324
976.35	120.2783	112.3529	0.006178
977.95	120.274	112.3618	0.016919
979.55	120.2475	112.3564	0.024337
981.15	120.2841	112.3699	0.015886
982.75	120.2964	112.3476	0.01422
984.35	120.2736	112.3482	0.002334
985.95	120.276	112.351	0.008109
987.55	120.2651	112.3441	0.0071
989.15	120.2552	112.3497	0.003455
990.75	120.253	112.3446	0.014216
992.35	120.2357	112.3593	0.013444
993.95	120.2571	112.3614	0.006392
995.55	120.2594	112.3514	0.00371
997.15	120.2653	112.3507	0.003143
998.75	120.2604	112.3519	0.001565
1000.35	120.2588	112.3538	0.003537
1001.95	120.2574	112.3484	0.01474
1003.55	120.2808	112.3458	0.006999
1005.15	120.2767	112.3562	0.00749
1006.75	120.2812	112.3672	0.02076
1008.35	120.2484	112.3622	0.0184
1009.95	120.2776	112.3584	0.00732
1011.55	120.2691	112.3504	0.014604
1013.15	120.2467	112.3436	0.015625
1014.75	120.2705	112.3358	0.010247
1016.35	120.2565	112.3443	0.01747
1017.95	120.2843	112.3419	0.005865
1019.55	120.2825	112.3511	0.005964
1021.15	120.2773	112.3431	0.01593
1022.75	120.2881	112.3662	0.005709
1024.35	120.2826	112.3589	0.008218
1025.95	120.2885	112.3707	0.013913
1027.55	120.2715	112.3563	0.013212
1029.15	120.2926	112.3576	0.008742
1030.75	120.2858	112.3698	0.034007
1032.35	120.2326	112.3588	0.022002
1033.95	120.2676	112.3626	0.010111
1035.55	120.2787	112.3743	0.009244
1037.15	120.2643	112.3709	0.0067
1038.75	120.2711	112.3792	0.00966
1040.35	120.2829	112.3692	0.012464
1041.95	120.2721	112.386	0.00627
1043.55	120.2634	112.3911	0.021044
1045.15	120.2847	112.365	0.007277
1046.75	120.2758	112.3574	0.007657
1048.35	120.2662	112.3649	0.01258
1049.95	120.2708	112.3454	0.647442
1051.55	121.2715	112.0775	0.021437
1053.15	121.2536	112.0483	0.0166
1054.75	121.2631	112.0731	0.00481
1056.35	121.2701	112.0699	0.01402
1057.95	121.2923	112.0666	0.017875
1059.55	121.301	112.0394	0.032249
1061.15	121.2834	112.0879	0.022898
1062.75	121.284	112.0512	0.01222
1064.35	121.2761	112.0691	0.006173
1065.95	121.2777	112.0594	0.004651
1067.55	121.284	112.0634	0.020556
1069.15	121.2517	112.0574	0.011701
1070.75	121.2646	112.0709	0.018358
1072.35	121.2912	112.0585	0.004423
1073.95	121.2857	112.054	0.001572
1075.55	121.2844	112.0519	0.017769
1077.15	121.2743	112.0785	0.005313
1078.75	121.2782	112.071	0.014684
1080.35	121.257	112.081	0.047191
1081.95	121.321	112.0409	0.031421
1083.55	121.2735	112.0574	0.012467
1085.15	121.2641	112.075	0.019608
1086.75	121.2335	112.0821	0.015111
1088.35	121.2522	112.0668	0.042782
1089.95	121.3183	112.0492	0.053094
1091.55	121.3865	112.0999	0.005141
1093.15	121.3797	112.1045	0.01348
1094.75	121.3598	112.113	0.009607
1096.35	121.358	112.0977	0.012937
1097.95	121.3496	112.0788	0.036171
1099.55	121.2919	112.075	0.006007
1101.15	121.2823	112.0756	0.004559
1102.75	121.2774	112.081	0.016747
1104.35	121.3031	112.0735	0.021847
1105.95	121.2685	112.0689	0.016487
1107.55	121.2946	112.0652	0.035412
1109.15	121.2393	112.0772	0.022655
1110.75	121.2747	112.0849	0.004329
1112.35	121.2814	112.0831	0.014823
1113.95	121.2688	112.063	0.024369
1115.55	121.302	112.0426	0.040605
1117.15	121.3613	112.069	0.030196
1118.75	121.3358	112.1101	0.005861
1120.35	121.3357	112.1195	0.013941
1121.95	121.3158	112.1094	0.021514
1123.55	121.3409	112.0858	0.020578
1125.15	121.3726	112.0768	0.054185
1126.75	121.2864	112.0862	0.018035
1128.35	121.3098	112.0694	0.038974
1129.95	121.2511	112.0486	0.01366
1131.55	121.2484	112.0703	0.017868
1133.15	121.2666	112.0482	0.026101
1134.75	121.2492	112.0102	0.016119
1136.35	121.2546	111.985	0.029478
1137.95	121.2213	112.0183	0.036117
1139.55	121.267	111.983	0.018345
1141.22	121.2599	112.0129	0.02638
1142.85	121.3008	112.0258	0.02471
1144.45	121.3378	112.0119	0.035037
1146.05	121.3125	112.062	0.016592
1147.65	121.3357	112.0492	0.033724
1149.25	121.3153	112.0991	0.017488
1150.85	121.2874	112.1012	0.017315
1152.45	121.2957	112.0748	0.021961
1154.05	121.329	112.0636	0.007579
1155.65	121.3327	112.052	0.016923
1157.25	121.3277	112.0786	0.027262
1158.85	121.314	112.0372	0.013768
1160.45	121.2928	112.043	0.011211
1162.05	121.3063	112.0312	0.013331
1163.65	121.2851	112.0335	0.014563
1165.25	121.2728	112.0138	0.0325
1166.85	121.2215	112.0226	0.032351
1168.45	121.2609	111.989	0.005654
1170.05	121.2519	111.9898	0.006759
1171.65	121.2505	112.0005	0.003722
1173.25	121.2471	111.9956	0.01534
1174.85	121.2285	112.0116	0.047529
1176.45	121.2879	111.9641	0.046101
1178.05	121.2552	112.0302	0.010636
1179.65	121.2701	112.022	0.017995
1181.25	121.2975	112.0133	0.018894
1182.85	121.3274	112.0181	0.002693
1184.45	121.3246	112.0214	0.014439
1186.05	121.3387	112.0031	0.034303
1187.65	121.2878	112.0236	0.005185
1189.25	121.2803	112.0272	0.023771
1190.85	121.243	112.0346	0.021853
1192.45	121.2246	112.0049	0.014368
1194.05	121.223	112.0279	0.027081
1195.65	121.2661	112.0235	0.035065
1197.25	121.21	112.0225	0.007945
1198.85	121.2224	112.025	0.018472
1200.45	121.2184	112.0543	0.018887
1202.05	121.2222	112.0243	0.011521
1203.65	121.2157	112.0416	0.008401
1205.25	121.2243	112.0312	0.022456
1206.85	121.2071	112.0628	0.047436
1208.45	121.2743	112.0276	0.000751
1210.05	121.2731	112.0277	0.007822
1211.65	121.2846	112.0228	0.024384
1213.25	121.2507	112.042	0.01534
1214.85	121.2732	112.0323	0.012779
1216.45	121.2537	112.0385	0.013652
1218.05	121.2751	112.034	0.006319
1219.65	121.2846	112.0374	0.037699
1221.25	121.3423	112.0553	0.020728
1222.85	121.3197	112.0796	0.016188
1224.45	121.3204	112.1054	0.023854
1226.05	121.304	112.071	0.008183
1227.65	121.3169	112.0683	0.033277
1229.25	121.28	112.0299	0.020139
1230.85	121.2744	111.9981	0.020161
1232.45	121.2464	112.0142	0.01488
1234.05	121.27	112.0111	0.012762
1235.65	121.2752	112.0308	0.016212
1237.25	121.2993	112.0212	0.017756
1238.85	121.3076	112.0484	0.023286
1240.45	121.3226	112.0825	0.028184
1242.05	121.2838	112.1055	0.01407
1243.65	121.305	112.1132	0.048776
1245.25	121.3209	112.0368	0.037343
1246.85	121.2619	112.0274	0.012363
1248.45	121.248	112.0133	0.002178
1250.05	121.2449	112.0149	0.006878
1251.65	121.2495	112.0049	0.016051
1253.25	121.2319	112.0236	0.020786
1254.85	121.2645	112.0306	0.004271
1256.45	121.2597	112.0355	0.019588
1258.05	121.2902	112.0285	0.020112
1259.65	121.3221	112.0334	0.0273
1261.25	121.3241	112.077	0.008423
1262.85	121.3108	112.0787	0.028824
1264.45	121.2986	112.1232	0.008811
1266.05	121.3048	112.1358	0.039884
1267.65	121.2412	112.1305	0.039904
1269.25	121.3025	112.1484	0.03766
1270.85	121.2423	112.1473	0.016986
1272.45	121.2651	112.162	0.027494
1274.05	121.2961	112.1307	0.006215
1275.65	121.3054	112.1343	0.009847
1277.25	121.3211	112.1331	0.007069
1278.85	121.3261	112.1229	0.003562
1280.45	121.3223	112.1187	0.018495
1282.05	121.3051	112.0946	0.022472
1283.65	121.2694	112.0988	0.030375
1285.25	121.3107	112.0732	0.024243
1286.85	121.3471	112.06	0.038983
1288.45	121.2884	112.039	0.004983
1290.05	121.2863	112.0313	0.0158
1291.65	121.2769	112.0078	0.023014
1293.25	121.2413	112.0172	0.015926
1294.85	121.238	112.0424	0.013113
1296.45	121.2206	112.0308	0.02155
1298.05	121.2548	112.0266	0.005432
1299.65	121.2626	112.0227	0.012112
1301.25	121.2452	112.0313	0.022602
1302.85	121.279	112.0183	0.030978
1304.45	121.2622	112.0649	0.032591
1306.05	121.3123	112.0793	0.002792
1307.65	121.3102	112.0832	0.023724
1309.25	121.278	112.1033	0.026017
1310.85	121.3194	112.099	0.024336
1312.45	121.2956	112.0683	0.012639
1314.05	121.29	112.0488	0.033842
1315.65	121.2569	112.0059	0.011465
1317.25	121.2423	112.0171	0.02164
1318.85	121.2418	112.0517	0.011556
1320.45	121.2575	112.0419	0.009106
1322.05	121.2555	112.0563	0.045045
1323.65	121.3223	112.0833	0.044141
1325.25	121.2604	112.1173	0.018698
1326.85	121.288	112.1057	0.006516
1328.45	121.2964	112.0997	0.031277
1330.05	121.2961	112.0496	0.033654
1331.65	121.253	112.0173	0.020281
1333.25	121.2782	111.9969	0.035451
1334.85	121.2343	112.0328	0.019057
1336.45	121.2588	112.0147	0.012921
1338.05	121.25	112.0334	0.02715
1339.65	121.2914	112.0464	0.022326
1341.25	121.3257	112.0567	0.026523
1342.85	121.328	112.099	0.023789
1344.45	121.2935	112.115	0.021612
1346.05	121.2798	112.1468	0.043562
1347.65	121.3138	112.0859	0.028135
1349.25	121.2891	112.0483	0.024819
