# Supplementary material for: Seeking safety: Movement dynamics after post-contact immobility
Source: PLoS One. 2024 Aug 22;19(8):e0307370. doi: 10.1371/journal.pone.0307370 (PMC11340899; doi:10.1371/journal.pone.0307370)
Supplement: S3 Data — (ZIP) [file pone.0307370.s012.zip › Franks_etal_AntLionTracksPaperData_PLoSOne_2024/al02_dt16_v2.txt]

0.85	121.6826	112.4201	0.145768
2.45	121.4868	112.2933	0.015768
4.05	121.4901	112.3183	0.008031
5.65	121.5027	112.3209	0.016192
7.25	121.4781	112.3292	0.031276
8.85	121.5233	112.3076	0.032759
10.45	121.4763	112.3309	0.052131
12.05	121.4242	112.3961	0.014893
13.65	121.4032	112.3849	0.001796
15.25	121.4019	112.3823	0.000729
16.85	121.4011	112.3814	0.014007
18.45	121.3815	112.3706	0.021374
20.05	121.3667	112.4014	0.005342
21.65	121.361	112.395	0.025495
23.25	121.3929	112.3697	0.007887
24.85	121.3909	112.3822	0.03172
26.45	121.3976	112.3319	0.037306
28.05	121.4548	112.315	0.037169
29.65	121.5121	112.2991	0.039269
31.25	121.4494	112.2955	0.007992
32.85	121.4456	112.3078	0.006335
34.45	121.4504	112.2988	0.022536
36.05	121.4861	112.2938	0.034725
37.65	121.436	112.3176	0.004655
39.25	121.4349	112.3103	0.05832
40.85	121.3738	112.3808	0.024678
42.45	121.3971	112.349	0.025797
44.05	121.3825	112.3876	0.001369
45.65	121.382	112.3897	0.010096
47.25	121.3663	112.3859	0.01564
48.85	121.3911	112.3829	0.003289
50.45	121.3961	112.3813	0.001882
52.05	121.3987	112.3798	0.005118
53.65	121.3907	112.3812	0.011623
55.25	121.4059	112.3705	0.021802
56.85	121.3738	112.3843	0.014323
58.45	121.395	112.3755	0.003725
60.05	121.3902	112.3791	0.004365
61.65	121.3969	112.3772	0.014652
63.25	121.3737	112.3803	0.008306
64.85	121.3869	112.3817	0.005648
66.45	121.379	112.3773	0.001191
68.05	121.3796	112.3755	0.009792
69.65	121.3953	112.3764	0.0056
71.25	121.3935	112.3852	0.006318
72.85	121.3842	112.3813	0.014691
74.45	121.4059	112.3724	0.022152
76.05	121.3734	112.3865	0.009253
77.65	121.3881	112.385	0.015104
79.25	121.3641	112.3878	0.016449
80.85	121.389	112.3791	0.004349
82.45	121.3827	112.382	0.007609
84.05	121.3764	112.3924	0.001061
85.65	121.3756	112.3939	0.025675
87.25	121.3357	112.4039	0.021561
88.85	121.3657	112.3868	0.005115
90.45	121.3622	112.3793	0.011464
92.05	121.3729	112.3645	0.00547
93.65	121.374	112.3732	0.0362
95.25	121.4292	112.3556	0.022589
96.85	121.4229	112.32	0.01847
98.45	121.4504	112.3091	0.007131
100.05	121.4392	112.3069	0.00412
101.65	121.4428	112.3124	0.016799
103.25	121.4677	112.3022	0.015137
104.85	121.4439	112.2978	0.004428
106.45	121.4426	112.3048	0.020146
108.05	121.4193	112.327	0.020836
109.65	121.4054	112.3573	0.032463
111.25	121.3734	112.3982	0.014325
112.85	121.3933	112.387	0.003751
114.45	121.3918	112.3928	0.005372
116.05	121.3878	112.3852	0.01204
117.65	121.3738	112.3984	0.010612
119.25	121.3894	112.4051	0.007097
120.85	121.3795	112.3996	0.009632
122.45	121.3906	112.4103	0.009758
124.05	121.3863	112.3953	0.008753
125.65	121.3949	112.3842	0.020006
127.25	121.3633	112.3896	0.008878
128.85	121.3767	112.3848	0.014494
130.45	121.3795	112.4078	0.026658
132.05	121.3976	112.3692	0.016718
133.65	121.3813	112.3904	0.012079
135.25	121.3682	112.4046	0.030157
136.85	121.4076	112.3768	0.005127
138.45	121.4038	112.3695	0.003816
140.05	121.4021	112.3754	0.031172
141.65	121.3569	112.3964	0.033782
143.25	121.4068	112.3756	0.013907
144.85	121.3941	112.3573	0.032495
146.45	121.422	112.3134	0.005233
148.05	121.4145	112.3171	0.007164
149.65	121.4237	112.3104	0.012993
151.25	121.4445	112.3089	0.006118
152.85	121.4377	112.3159	0.007946
154.45	121.4363	112.3033	0.028729
156.05	121.4233	112.3474	0.025491
157.65	121.4219	112.3881	0.023241
159.25	121.3868	112.3761	0.007325
160.85	121.3973	112.3812	0.022932
162.45	121.3607	112.3832	0.02203
164.05	121.3949	112.3915	0.008593
165.65	121.3831	112.3984	0.01497
167.25	121.4065	112.3932	0.016136
168.85	121.3807	112.3921	0.010623
170.45	121.3943	112.382	0.018195
172.05	121.4137	112.3602	0.017218
173.65	121.4133	112.3878	0.029748
175.25	121.399	112.3423	0.055733
176.85	121.4717	112.2907	0.010832
178.45	121.4871	112.2987	0.025517
180.05	121.4464	112.3024	0.027695
181.65	121.4906	112.3051	0.033932
183.25	121.4391	112.3222	0.018128
184.85	121.414	112.3078	0.015596
186.45	121.4387	112.3044	0.007409
188.05	121.4276	112.3001	0.007643
189.65	121.4156	112.2979	0.012214
191.25	121.4221	112.3164	0.004879
192.85	121.4167	112.322	0.037225
194.45	121.4168	112.3816	0.017114
196.05	121.3953	112.3986	0.007789
197.65	121.4076	112.4008	0.015393
199.25	121.3894	112.4174	0.01348
200.85	121.3786	112.3987	0.005679
202.45	121.3876	112.3978	0.007952
204.05	121.3811	112.4087	0.006529
205.65	121.3915	112.4087	0.013097
207.25	121.3884	112.388	0.007839
208.85	121.3895	112.4005	0.036661
210.45	121.4419	112.374	0.003711
212.05	121.4433	112.3682	0.036722
213.65	121.4862	112.3281	0.016508
215.25	121.4606	112.3348	0.044849
216.85	121.4081	112.3837	0.011114
218.45	121.4258	112.385	0.01941
220.05	121.411	112.4123	0.016742
221.65	121.3843	112.4139	0.019746
223.25	121.412	112.3987	0.147505
224.85	121.6067	112.2653	0.006291
226.45	121.6044	112.2555	0.009847
228.05	121.5887	112.2547	0.008554
229.65	121.6016	112.259	0.017637
231.25	121.5798	112.2769	0.018154
232.85	121.6065	112.2654	0.016357
234.45	121.5847	112.28	0.014132
236.05	121.5678	112.295	0.012177
237.65	121.5795	112.2793	0.016243
239.25	121.5855	112.2541	0.013603
240.85	121.5841	112.2758	0.0091
242.45	121.5769	112.2884	0.022151
244.05	121.6031	112.2646	0.028159
245.65	121.6097	112.22	0.010313
247.25	121.5932	112.2199	0.025274
248.85	121.6324	112.2103	0.018534
250.45	121.6286	112.1809	0.009137
252.05	121.6305	112.1664	0.017249
253.65	121.6575	112.1607	0.004438
255.25	121.6513	112.1573	0.016126
256.85	121.6414	112.1811	0.014732
258.45	121.6202	112.1913	0.00758
260.05	121.6166	112.2029	0.012638
261.65	121.6227	112.2221	0.019529
263.25	121.608	112.2497	0.009883
264.85	121.6077	112.2655	0.011149
266.45	121.6193	112.2519	0.042768
268.05	121.5787	112.307	0.001946
269.65	121.5773	112.3098	0.00586
271.25	121.5761	112.3191	0.02818
272.85	121.5946	112.278	0.010172
274.45	121.609	112.2704	0.059306
276.05	121.6504	112.185	0.01142
277.65	121.6446	112.1676	0.021315
279.25	121.67	112.1449	0.014715
280.85	121.6801	112.1662	0.032311
282.45	121.631	112.1825	0.023544
284.05	121.6676	112.1734	0.024189
285.65	121.6352	112.1946	0.0116
287.25	121.6531	112.1993	0.003968
288.85	121.6544	112.2055	0.014537
290.45	121.6575	112.1824	0.008116
292.05	121.6631	112.1707	0.019112
293.65	121.6375	112.1874	0.00616
295.25	121.6361	112.1972	0.013878
296.85	121.6541	112.1842	0.009548
298.45	121.6389	112.1853	0.004902
300.05	121.634	112.1791	0.00746
301.65	121.6456	112.1818	0.005934
303.25	121.6538	112.177	0.003914
304.85	121.6499	112.1819	0.02918
306.45	121.6314	112.2248	0.033386
308.05	121.6023	112.2696	0.018773
309.65	121.5925	112.298	0.009427
311.25	121.5831	112.3098	0.007864
312.85	121.5899	112.2992	0.010413
314.45	121.5751	112.2916	0.007886
316.05	121.5876	112.2898	0.055788
317.65	121.6357	112.2146	0.016596
319.25	121.6531	112.1945	0.037517
320.85	121.6782	112.14	0.015768
322.45	121.6742	112.1649	0.01472
324.05	121.6585	112.1824	0.004938
325.65	121.6662	112.181	0.011897
327.25	121.6845	112.1862	0.022299
328.85	121.6535	112.2038	0.023047
330.45	121.6191	112.1906	0.027115
332.05	121.6608	112.1788	0.00554
333.65	121.6696	112.1783	0.030661
335.25	121.6451	112.2208	0.003597
336.85	121.6394	112.2219	0.010257
338.45	121.6239	112.2272	0.009733
340.05	121.6248	112.2116	0.004994
341.65	121.6319	112.2153	0.032799
343.25	121.6787	112.1915	0.039948
344.85	121.6161	112.2047	0.026128
346.45	121.654	112.1871	0.003209
348.05	121.6518	112.1825	0.018375
349.65	121.6384	112.2087	0.013898
351.25	121.6566	112.1958	0.021156
352.85	121.6318	112.1727	0.021977
354.45	121.6138	112.203	0.010977
356.05	121.6313	112.2011	0.035309
357.65	121.6761	112.1666	0.021994
359.25	121.6447	112.1826	0.015446
360.85	121.651	112.2065	0.02622
362.45	121.675	112.1721	0.00733
364.05	121.6662	112.1644	0.032759
365.65	121.6232	112.1944	0.008728
367.25	121.6361	112.1998	0.005677
368.85	121.627	112.2004	0.020532
370.45	121.6547	112.1826	0.001353
372.05	121.6553	112.1847	0.038402
373.65	121.5945	112.1938	0.029494
375.25	121.6373	112.1739	0.014883
376.85	121.658	112.1858	0.027882
378.45	121.6135	112.19	0.010333
380.05	121.6237	112.203	0.612895
381.65	122.5604	111.9126	0.258062
383.25	122.9732	111.9046	0.039651
384.85	123.035	111.9187	0.448943
386.45	123.636	111.5253	0.420111
388.05	123.9387	110.9252	1.418331
389.65	125.1016	108.9764	0.166952
391.25	125.1959	108.7265	0.003209
392.85	125.2006	108.7245	0.010797
394.45	125.1855	108.7329	0.008739
396.05	125.1943	108.7221	0.005099
397.65	125.2013	108.7263	0.006026
399.25	125.1934	108.7208	0.01571
400.85	125.2159	108.7321	0.026515
402.45	125.2579	108.7378	0.014562
404.05	125.2374	108.7267	0.009095
405.65	125.2235	108.731	0.01652
407.25	125.2195	108.7049	0.088361
408.85	125.127	108.8118	0.058138
410.45	125.079	108.8915	0.01474
412.05	125.0962	108.9077	0.011977
413.65	125.0784	108.9005	0.006067
415.25	125.0881	108.8999	0.019328
416.85	125.119	108.9016	0.016935
418.45	125.1184	108.8745	0.017054
420.05	125.1362	108.8538	0.029924
421.65	125.174	108.8831	0.014847
423.25	125.1565	108.8671	0.018674
424.85	125.1813	108.8838	0.015885
426.45	125.1823	108.8584	0.034835
428.05	125.1266	108.8553	0.072219
429.65	125.2154	108.7813	0.020764
431.25	125.2355	108.7549	0.044239
432.85	125.3061	108.7607	0.013873
434.45	125.3024	108.7388	0.029008
436.05	125.2561	108.7354	0.027135
437.65	125.2968	108.7202	0.002578
439.25	125.3002	108.7225	0.048681
440.85	125.3264	108.6492	0.015654
442.45	125.3046	108.6369	0.023044
444.05	125.3409	108.6305	0.034711
445.65	125.3898	108.6042	1.043788
447.25	126.7036	107.5731	1.604393
448.85	126.5317	105.0118	2.454425
450.45	124.0624	101.9582	3.467227
452.05	118.5285	101.568	2.737952
453.65	114.1572	101.2818	0.037165
455.25	114.098	101.288	1.113997
456.85	113.1326	99.7898	3.594959
458.45	109.6782	95.1906	2.91179
460.05	106.3654	91.9149	4.597358
461.65	100.6457	87.2898	5.302044
463.25	92.9366	83.7492	4.733137
464.85	85.5057	82.2885	4.085389
466.45	80.2724	78.3719	4.332713
468.05	76.3819	72.6343	4.691323
469.65	71.9337	66.5881	3.91462
471.25	68.4766	61.3652	0.432849
472.85	68.1193	60.7719	3.840783
474.45	64.2373	56.0081	5.389253
476.05	57.5506	50.5638	6.471502
477.65	48.5852	45.3835	6.238667
479.25	39.9508	40.375	5.570904
480.85	32.1139	36.1285	5.059255
482.45	24.3137	33.9647	5.564471
484.05	17.591	28.1276	5.674571
485.65	12.0811	20.9113	4.283614
