# Supplementary material for: Seeking safety: Movement dynamics after post-contact immobility
Source: PLoS One. 2024 Aug 22;19(8):e0307370. doi: 10.1371/journal.pone.0307370 (PMC11340899; doi:10.1371/journal.pone.0307370)
Supplement: S3 Data — (ZIP) [file pone.0307370.s012.zip › Franks_etal_AntLionTracksPaperData_PLoSOne_2024/al03_dt16_v1.txt]

75.75	109.1113	111.3402	0.026087
77.35	109.1356	111.3741	0.090513
78.95	109.1996	111.504	0.029448
80.55	109.1676	111.5386	0.084765
82.15	109.0542	111.4642	0.022811
83.75	109.0258	111.4413	0.038832
85.35	108.9844	111.3949	0.035859
86.95	109.0259	111.3552	0.011131
88.55	109.0367	111.3411	0.089425
90.15	109.0857	111.2066	0.080948
91.75	109.1861	111.1249	0.047221
93.35	109.2123	111.054	0.014817
94.95	109.1975	111.0355	0.0352
96.55	109.2413	111.0001	0.017239
98.15	109.214	110.9961	0.013614
99.75	109.223	110.9763	0.01637
101.35	109.2414	110.9949	0.039747
102.95	109.1887	110.9593	0.032976
104.55	109.2415	110.9605	0.02562
106.15	109.2032	110.9751	0.011099
107.75	109.218	110.9848	0.037192
109.35	109.2742	111.0043	0.121476
110.95	109.1406	111.1454	0.110292
112.55	109.0481	111.2957	0.026155
114.15	109.0448	111.3374	0.044459
115.75	108.984	111.3005	0.013573
117.35	108.9773	111.3212	0.030215
118.95	108.9475	111.3592	0.042507
120.55	108.9886	111.4134	0.030881
122.15	108.9744	111.4607	0.018103
123.75	108.9975	111.4782	0.050431
125.35	108.9279	111.4374	0.061745
126.95	108.9683	111.3472	0.034408
128.55	108.9335	111.3898	0.043391
130.15	108.997	111.3618	0.001664
131.75	108.9944	111.3626	0.019992
133.35	109.0026	111.3936	0.056566
134.95	109.0625	111.3258	0.07326
136.55	109.0073	111.2223	0.124539
138.15	109.0496	111.0276	0.073456
139.75	109.167	111.0214	0.056837
141.35	109.2448	110.9742	0.018832
142.95	109.2424	111.0043	0.018391
144.55	109.2368	110.9754	0.163937
146.15	109.0795	111.1853	0.106524
147.75	109.0353	111.3499	0.070874
149.35	108.922	111.3468	0.055097
150.95	108.9718	111.4196	0.049546
152.55	108.8947	111.4012	0.020565
154.15	108.9124	111.3734	0.020249
155.75	108.9355	111.3508	0.025578
157.35	108.915	111.3153	0.043807
158.95	108.9763	111.3493	0.046846
160.55	108.9415	111.283	0.057424
162.15	109.0331	111.2905	0.16232
163.75	109.168	111.0686	0.058982
165.35	109.2087	110.9835	0.01653
166.95	109.2349	110.9871	0.008943
168.55	109.2446	110.9765	0.014303
170.15	109.2268	110.9909	0.145615
171.75	109.0981	111.1851	0.06706
173.35	109.022	111.2608	0.053905
174.95	108.9565	111.3168	0.037322
176.55	108.9291	111.3699	0.016996
178.15	108.9023	111.3749	0.052167
179.75	108.8248	111.4059	0.044339
181.35	108.8891	111.3759	0.022567
182.95	108.9208	111.3933	0.011741
184.55	108.9247	111.375	0.055956
186.15	108.9063	111.2874	0.067373
187.75	108.9858	111.3602	0.027213
189.35	109.0022	111.3198	0.041867
190.95	108.9948	111.2532	0.026845
192.55	109.0197	111.2882	0.03715
194.15	109.0272	111.2293	0.151984
195.75	109.1838	111.0432	0.014292
197.35	109.1806	111.0206	0.036018
198.95	109.2261	110.9853	0.010637
200.55	109.2126	110.9749	0.01104
202.15	109.195	110.9741	0.068063
203.75	109.1723	111.0806	0.15219
205.35	108.9964	111.249	0.05379
206.95	108.9338	111.308	0.030965
208.55	108.9337	111.3575	0.027148
210.15	108.8903	111.3558	0.011246
211.75	108.8732	111.3503	0.054836
213.35	108.9173	111.4262	0.06304
214.95	108.8668	111.3388	0.038806
216.55	108.9057	111.3872	0.010421
218.15	108.9107	111.3713	0.031305
219.75	108.9026	111.3218	0.036867
221.35	108.9072	111.3807	0.048411
222.95	108.9692	111.3343	0.037607
224.55	109.0289	111.3421	0.056931
226.15	109.0398	111.2517	0.184904
227.75	109.2323	111.0271	0.028674
229.35	109.2079	110.9882	0.005223
230.95	109.2009	110.9926	0.035103
232.55	109.2552	111.0068	0.018874
234.15	109.2298	110.9905	0.011869
235.75	109.2176	111.005	0.069804
237.35	109.1467	111.0914	0.104756
238.95	109.0702	111.2405	0.047066
240.55	108.9972	111.2588	0.035141
242.15	109.0477	111.2837	0.032017
243.75	108.9987	111.2987	0.026465
245.35	109.007	111.3402	0.016777
246.95	109.0116	111.3666	0.025112
248.55	108.9715	111.3696	0.006699
250.15	108.9806	111.3753	0.038531
251.75	108.9761	111.3138	0.031504
253.35	108.9804	111.364	0.017723
254.95	109	111.3435	0.019008
256.55	108.9767	111.324	0.006342
258.15	108.9712	111.3325	0.027305
259.75	109.0052	111.3052	0.012848
261.35	108.9851	111.3009	0.017353
262.95	109.0111	111.2911	0.016842
264.55	109.0364	111.3004	0.058126
266.15	109.0957	111.2287	0.045438
267.75	109.1182	111.1596	0.086055
269.35	109.218	111.0648	0.046128
270.95	109.1583	111.0214	0.023352
272.55	109.1924	111.0368	0.014714
274.15	109.1984	111.014	0.018564
275.75	109.227	111.0059	0.011891
277.35	109.2395	110.9915	0.031435
278.95	109.1904	110.9806	0.027246
280.55	109.2291	111.0008	0.054396
282.15	109.1752	111.0692	0.098378
283.75	109.0555	111.1713	0.058056
285.35	108.9871	111.2342	0.04052
286.95	108.9788	111.2985	0.027469
288.55	108.9352	111.2931	0.044598
290.15	108.9116	111.3604	0.043123
291.75	108.8521	111.3255	0.058401
293.35	108.8891	111.4113	0.026786
294.95	108.9284	111.394	0.065831
296.55	108.8595	111.3143	0.009472
298.15	108.8638	111.3289	0.027446
299.75	108.9075	111.3252	0.043695
301.35	108.9696	111.3573	0.042702
302.95	109.005	111.2988	0.029246
304.55	109.0517	111.2954	0.03305
306.15	109.0844	111.2538	0.09206
307.75	109.1437	111.119	0.064316
309.35	109.1918	111.0281	0.001607
310.95	109.1921	111.0255	0.012152
312.55	109.2102	111.0186	0.017167
314.15	109.1949	111.0414	0.030884
315.75	109.2156	110.9965	0.067727
317.35	109.1724	111.0959	0.113453
318.95	109.0519	111.2317	0.027535
320.55	109.0221	111.2642	0.05383
322.15	109.0458	111.347	0.014925
323.75	109.0561	111.3254	0.024976
325.35	109.0181	111.3129	0.019642
326.95	108.9879	111.3044	0.024296
328.55	108.9536	111.3228	0.022086
330.15	108.9185	111.319	0.019288
331.75	108.896	111.3401	0.019342
333.35	108.8969	111.371	0.025632
334.95	108.8579	111.3835	0.052833
336.55	108.8285	111.3043	0.094864
338.15	108.9465	111.3997	0.050866
339.75	108.891	111.3402	0.063627
341.35	108.968	111.4068	0.076187
342.95	108.8773	111.3253	0.022826
344.55	108.9054	111.3019	0.040316
346.15	108.9534	111.345	0.024651
347.75	108.9283	111.3754	0.011805
349.35	108.9328	111.357	0.037842
350.95	108.9917	111.3431	0.014293
352.55	109.0109	111.3306	0.037987
354.15	108.96	111.3638	0.070101
355.75	109.0675	111.3317	0.055694
357.35	108.9803	111.3132	0.086462
358.95	109.0741	111.2114	0.121788
360.55	109.1681	111.0407	0.04758
362.15	109.2351	111.0046	0.0137
363.75	109.235	111.0265	0.014015
365.35	109.2413	111.005	0.052812
366.95	109.1791	111.0622	0.153343
368.55	109.0334	111.2595	0.034939
370.15	108.9804	111.2775	0.038404
371.75	108.9469	111.329	0.02573
373.35	108.9776	111.3565	0.019323
374.95	108.9698	111.3864	0.039063
376.55	108.9081	111.3965	0.012718
378.15	108.9191	111.3794	0.037265
379.75	108.962	111.3381	0.062272
381.35	109.0614	111.3313	0.029026
382.95	109.0252	111.3023	0.098268
384.55	109.1466	111.2024	0.097234
386.15	109.2172	111.0638	0.045098
387.75	109.2581	111.0043	0.015873
389.35	109.2354	111.0157	0.011677
390.95	109.2272	110.999	0.056636
392.55	109.1981	111.0848	0.132641
394.15	109.0589	111.245	0.052689
395.75	109.0333	111.3253	0.052461
397.35	108.9496	111.3191	0.020723
398.95	108.9198	111.3337	0.024768
400.55	108.9207	111.3733	0.03481
402.15	108.9756	111.3829	0.052273
403.75	108.8987	111.3499	0.030145
405.35	108.94	111.3749	0.027134
406.95	108.9601	111.4134	0.020939
408.55	108.9274	111.4062	0.045558
410.15	108.872	111.3588	0.059331
411.75	108.9669	111.3631	0.018292
413.35	108.9382	111.3687	0.026024
414.95	108.9438	111.3275	0.015641
416.55	108.9193	111.3222	0.059554
418.15	109.0116	111.346	0.013699
419.75	109.0333	111.3488	0.030367
421.35	108.9958	111.318	0.065939
422.95	109.0931	111.3587	0.031529
424.55	109.0446	111.3448	0.020012
426.15	109.0765	111.3422	0.020759
427.75	109.0503	111.3218	0.011495
429.35	109.0322	111.3187	0.01927
430.95	109.0036	111.3073	0.028127
432.55	108.9593	111.3152	0.038285
434.15	108.997	111.267	0.025767
435.75	109.0375	111.2748	0.040229
437.35	109.0697	111.2191	0.100893
438.95	109.1894	111.1107	0.046332
440.55	109.1952	111.0368	0.034452
442.15	109.2334	110.9971	0.009845
443.75	109.2483	110.992	0.018992
445.35	109.228	111.0146	0.038081
446.95	109.275	110.9759	0.015096
448.55	109.2648	110.9978	0.126641
450.15	109.1601	111.1712	0.054201
451.75	109.1063	111.2392	0.098188
453.35	108.9794	111.3319	0.017006
454.95	109.0031	111.3185	0.015091
456.55	108.9857	111.3018	0.072795
458.15	108.9084	111.3889	0.046328
459.75	108.982	111.3796	0.090202
461.35	108.8483	111.3252	0.027426
462.95	108.8915	111.3178	0.071908
464.55	108.9789	111.3927	0.043847
466.15	108.975	111.3226	0.086359
467.75	108.8415	111.2872	0.088021
469.35	108.9758	111.3295	0.031977
470.95	109.0201	111.3039	0.053406
472.55	109.0628	111.2299	0.069904
474.15	109.1395	111.1484	0.104196
475.75	109.2491	111.0228	0.040326
477.35	109.1846	111.0206	0.024904
478.95	109.2095	110.9895	0.027425
480.55	109.2533	110.9869	0.014923
482.15	109.2771	110.9882	0.017882
483.75	109.2587	111.0101	0.025651
485.35	109.2907	110.9844	0.035442
486.95	109.2358	110.9984	0.007933
488.55	109.2285	111.0088	0.005158
490.15	109.2203	111.0073	0.016421
491.75	109.219	111.0336	0.015106
493.35	109.1995	111.0478	0.021992
494.95	109.227	111.0698	0.081727
496.55	109.1517	111.1768	0.015921
498.15	109.1766	111.1712	0.094306
499.75	109.0666	111.2745	0.011051
501.35	109.0527	111.2855	0.017889
502.95	109.0293	111.3019	0.016231
504.55	109.0035	111.3047	0.05766
506.15	109.0651	111.3733	0.063165
507.75	108.9767	111.3243	0.021125
509.35	108.9432	111.3286	0.042969
510.95	109.0111	111.3177	0.064881
512.55	108.915	111.2784	0.041722
514.15	108.9426	111.3392	0.00585
515.75	108.9473	111.3473	0.012304
517.35	108.9551	111.3292	0.067476
518.95	109.0224	111.4137	0.064193
520.55	108.9546	111.3365	0.033322
522.15	108.9697	111.2854	0.041987
523.75	108.9679	111.3525	0.037294
525.35	108.9902	111.2972	0.136703
526.95	109.1523	111.1504	0.088682
528.55	109.2315	111.0326	0.007515
530.15	109.2365	111.0217	0.012669
531.75	109.2454	111.0035	0.048421
533.35	109.2133	111.074	0.07839
534.95	109.1623	111.1885	0.1075
536.55	109.0587	111.3259	0.015219
538.15	109.0778	111.341	0.070613
539.75	108.9758	111.2924	0.040816
541.35	108.9364	111.3445	0.052016
542.95	109.0196	111.343	0.06973
544.55	108.9263	111.4041	0.042135
546.15	108.9672	111.3506	0.030023
547.75	108.9331	111.3168	0.044581
549.35	108.9967	111.3492	0.105849
550.95	109.0841	111.2041	0.093556
552.55	109.213	111.1282	0.073622
554.15	109.2413	111.0138	0.009417
555.75	109.2481	111.0004	0.016709
557.35	109.2348	111.0235	0.016814
558.95	109.2597	111.0337	0.038428
560.55	109.1984	111.0292	0.035856
562.15	109.2523	111.0487	0.124272
563.75	109.1143	111.1919	0.053852
565.35	109.0835	111.2724	0.017896
566.95	109.0567	111.2824	0.039926
568.55	109.05	111.3459	0.084087
570.15	108.916	111.3335	0.008417
571.75	108.923	111.345	0.020042
573.35	108.9546	111.3395	0.014491
574.95	108.9719	111.324	0.015418
576.55	108.9879	111.3427	0.045338
578.15	108.9836	111.4151	0.053452
579.75	108.9468	111.3379	0.111661
581.35	108.8453	111.1909	0.040395
582.95	108.7847	111.1685	0.018008
584.55	108.8115	111.1579	0.020814
586.15	108.7947	111.1291	0.020574
587.75	108.7749	111.1554	0.034836
589.35	108.8155	111.1173	0.011354
590.95	108.8197	111.0996	0.011036
592.55	108.8244	111.1166	0.008472
594.15	108.8195	111.104	0.027289
595.75	108.8063	111.1456	0.034348
597.35	108.761	111.1767	0.025596
598.95	108.7883	111.1462	0.006458
600.55	108.7968	111.1404	0.013452
602.15	108.7891	111.1605	0.067819
603.75	108.8628	111.0808	0.029701
605.35	108.816	111.0893	0.015517
606.95	108.802	111.1097	0.016205
608.55	108.8129	111.0862	0.010613
610.15	108.8008	111.0982	0.016722
611.75	108.7775	111.1112	0.025213
613.35	108.8173	111.1049	0.004907
614.95	108.8199	111.0975	0.008756
616.55	108.8322	111.1043	0.027097
618.15	108.8103	111.1417	0.035604
619.75	108.8522	111.1031	0.030518
621.35	108.8145	111.1341	0.019441
622.95	108.8017	111.1057	0.02011
624.55	108.788	111.1348	0.036228
626.15	108.8341	111.17	0.01673
627.75	108.8424	111.1954	0.037399
629.35	108.9012	111.1841	0.009195
630.95	108.902	111.1694	0.022295
632.55	108.8974	111.2047	0.017543
634.15	108.8729	111.2184	0.050323
635.75	108.9074	111.1457	0.033335
637.35	108.8543	111.1414	0.037106
638.95	108.8068	111.1058	0.012502
640.55	108.8264	111.1018	0.075996
642.15	108.7525	111.1984	0.100017
643.75	108.8573	111.0774	0.049186
645.35	108.7853	111.1091	0.036609
646.95	108.8411	111.1268	0.019912
648.55	108.8536	111.1561	0.043854
650.15	108.7884	111.1819	0.030534
651.75	108.8359	111.1935	0.049838
653.35	108.9147	111.1818	0.015998
654.95	108.8953	111.1651	0.029149
656.55	108.9396	111.1505	0.014206
658.15	108.9421	111.1279	0.074197
659.75	108.8269	111.1566	0.031924
661.35	108.8116	111.1079	0.017743
662.95	108.8392	111.1145	0.001251
664.55	108.8411	111.1139	0.014592
666.15	108.83	111.0933	0.022214
667.75	108.8019	111.115	0.01275
669.35	108.7922	111.133	0.010802
670.95	108.7795	111.1447	0.018088
672.55	108.7915	111.171	0.035677
674.15	108.8269	111.2158	0.037185
675.75	108.8762	111.1824	0.023094
677.35	108.9098	111.1977	0.006057
678.95	108.9003	111.1994	0.033354
680.55	108.9191	111.1494	0.031998
682.15	108.9702	111.1456	0.042283
683.75	108.9197	111.1906	0.019443
685.35	108.897	111.1693	0.021703
686.95	108.9139	111.1389	0.043101
688.55	108.8578	111.1791	0.029664
690.15	108.9045	111.1877	0.025333
691.75	108.8756	111.1593	0.034427
693.35	108.8216	111.1703	0.015867
694.95	108.8291	111.146	0.018313
696.55	108.8221	111.1175	0.01963
698.15	108.8534	111.1201	0.015384
699.75	108.8306	111.1108	0.013725
701.35	108.8096	111.1044	0.007901
702.95	108.8211	111.099	0.008852
704.55	108.8185	111.113	0.015588
706.15	108.839	111.0988	0.01162
707.75	108.8219	111.106	0.003203
709.35	108.8258	111.1026	0.021039
710.95	108.7926	111.0966	0.033467
712.55	108.7757	111.1474	0.017559
714.15	108.8016	111.1365	0.006817
715.75	108.799	111.1259	0.000898
717.35	108.8004	111.1261	0.00419
718.95	108.7959	111.1211	0.02385
720.55	108.8223	111.1487	0.013169
722.15	108.8394	111.1609	0.02346
723.75	108.8176	111.1915	0.039704
725.35	108.8772	111.2134	0.021663
726.95	108.8852	111.1797	0.038234
728.55	108.9242	111.2268	0.044492
730.15	108.9647	111.1683	0.052948
731.75	108.8942	111.2152	0.055806
733.35	108.9382	111.1376	0.038955
734.95	108.9128	111.1945	0.013502
736.55	108.8995	111.1774	0.035693
738.15	108.9565	111.1735	0.026264
739.75	108.9195	111.1933	0.013946
741.35	108.9301	111.1737	0.014005
742.95	108.9163	111.1561	0.023049
744.55	108.914	111.1929	0.004715
746.15	108.9123	111.2002	0.030204
747.75	108.8728	111.2281	0.022324
749.35	108.9013	111.2066	0.010831
750.95	108.884	111.2059	0.01671
752.55	108.8947	111.1814	0.01163
754.15	108.9128	111.1768	0.022937
755.75	108.8777	111.1877	0.022888
757.35	108.908	111.2081	0.007623
758.95	108.9177	111.2007	0.028306
760.55	108.9431	111.1632	0.01881
762.15	108.9446	111.1933	0.006812
763.75	108.9343	111.1968	0.009506
765.35	108.9474	111.2044	0.025568
766.95	108.9184	111.1755	0.028503
768.55	108.9365	111.1336	0.021172
770.15	108.962	111.156	0.017521
771.75	108.9439	111.1774	0.021216
773.35	108.9603	111.1477	0.045162
774.95	108.9466	111.2186	0.026452
776.55	108.9321	111.1789	0.056693
778.15	108.8506	111.2187	0.04325
779.75	108.7845	111.1982	0.029039
781.35	108.8302	111.1901	0.026732
782.95	108.8399	111.1484	2.987517
784.55	110.4143	115.6617	0.993688
786.15	111.0137	117.1343	0.023966
787.75	111.0256	117.0979	0.007203
789.35	111.0162	117.1045	0.052099
790.95	110.9336	117.0937	0.025669
792.55	110.9278	117.0531	0.061074
794.15	111.0127	117.0045	0.021101
795.75	110.9824	117.0194	0.373935
797.35	111.0939	116.4316	1.420772
798.95	111.4984	114.1946	1.164259
800.55	111.3443	116.0511	0.254455
802.15	111.2281	116.4413	0.028628
803.75	111.1823	116.4418	0.042108
805.35	111.2119	116.3812	0.016958
806.95	111.2182	116.3549	0.00657
808.55	111.2277	116.3595	0.019317
810.15	111.243	116.3326	0.070047
811.75	111.3464	116.376	0.024412
813.35	111.3085	116.3665	0.040313
814.95	111.2875	116.3055	0.015605
816.55	111.2683	116.3214	0.019886
818.15	111.2403	116.3366	0.014087
819.75	111.2206	116.3258	0.00849
821.35	111.2316	116.3338	0.015912
822.95	111.2065	116.3378	0.01634
824.55	111.2004	116.3633	0.01397
826.15	111.2188	116.3506	0.023566
827.75	111.2308	116.3863	0.018157
829.35	111.2405	116.3589	0.015737
830.95	111.2471	116.3832	0.018867
832.55	111.2625	116.3573	0.01037
834.15	111.2735	116.3697	0.031593
835.75	111.318	116.3936	0.024358
837.35	111.3303	116.4306	0.023787
838.95	111.2982	116.4102	0.045393
840.55	111.2287	116.4311	0.035126
842.15	111.2491	116.3787	0.023901
843.75	111.2188	116.3554	0.011717
845.35	111.2344	116.345	0.025466
846.95	111.2212	116.3835	0.016955
848.55	111.1941	116.384	0.074062
850.15	111.3069	116.4201	0.033151
851.75	111.3019	116.3673	0.031995
853.35	111.2661	116.3308	0.010222
854.95	111.2521	116.3221	0.013313
856.55	111.2318	116.3284	0.04343
858.15	111.1973	116.3887	0.024516
859.75	111.2357	116.3808	0.008684
861.35	111.2461	116.39	0.024999
862.95	111.2801	116.3689	0.034629
864.55	111.298	116.4213	0.004037
866.15	111.3039	116.4186	0.051033
867.75	111.2233	116.4315	0.014787
869.35	111.2007	116.4244	0.035388
870.95	111.1961	116.368	0.061197
872.55	111.2737	116.3083	0.04848
874.15	111.2379	116.3771	0.035445
875.75	111.1816	116.3838	0.068693
877.35	111.2852	116.4204	0.029069
878.95	111.3	116.3763	0.027546
880.55	111.2751	116.3399	0.013633
882.15	111.2571	116.3523	0.014636
883.75	111.2338	116.3549	0.013883
885.35	111.2125	116.361	0.023848
886.95	111.1794	116.38	0.008456
888.55	111.1871	116.3911	0.142664
890.15	111.2991	116.59	0.01438
891.75	111.2981	116.613	0.015304
893.35	111.3215	116.6202	0.002902
894.95	111.3209	116.6248	0.024283
896.55	111.3367	116.6603	0.018971
898.15	111.3465	116.689	0.012073
899.75	111.3476	116.7083	0.009575
901.35	111.3602	116.6996	0.011184
902.95	111.377	116.6936	0.007029
904.55	111.3813	116.6832	0.012848
906.15	111.3725	116.7017	0.027679
907.75	111.3688	116.7459	0.034499
909.35	111.376	116.6911	0.014203
910.95	111.3698	116.713	0.006605
912.55	111.3789	116.7183	0.007685
914.15	111.3763	116.7303	0.014596
915.75	111.3996	116.7326	0.015376
917.35	111.4237	116.7373	0.015891
918.95	111.4255	116.7627	0.008096
920.55	111.4262	116.7756	0.018633
922.15	111.4434	116.7512	0.024557
923.75	111.4058	116.7628	0.0117
925.35	111.4246	116.7627	0.01452
926.95	111.4018	116.7674	0.014694
928.55	111.4056	116.7442	0.012448
930.15	111.4227	116.7546	0.02214
931.75	111.4439	116.7262	0.022556
933.35	111.4151	116.7046	0.010448
934.95	111.4018	116.6944	0.011859
936.55	111.3903	116.7095	0.016515
938.15	111.3798	116.6852	0.0148
939.75	111.3721	116.7076	0.013587
941.35	111.3765	116.7289	0.009015
942.95	111.38	116.7149	0.002607
944.55	111.3787	116.711	0.027902
946.15	111.3772	116.6663	0.010698
947.75	111.3605	116.6701	0.01713
949.35	111.3564	116.643	0.0058
950.95	111.3474	116.6406	0.025474
952.55	111.3199	116.6105	0.01311
954.15	111.2996	116.6052	0.003164
955.75	111.3002	116.6102	0.006754
957.35	111.3084	116.6032	0.005908
958.95	111.2993	116.6007	0.007592
960.55	111.3026	116.6124	0.006214
962.15	111.3111	116.6175	0.023147
963.75	111.3192	116.6536	0.01272
965.35	111.3368	116.6433	0.005505
966.95	111.3402	116.6352	0.001351
968.55	111.3383	116.6342	0.004865
970.15	111.3407	116.6416	0.008404
971.75	111.3527	116.6356	0.01893
973.35	111.3393	116.6627	0.007896
974.95	111.3441	116.6744	0.019458
976.55	111.3307	116.6463	0.011728
978.15	111.3473	116.6552	0.008153
979.75	111.335	116.6508	0.005513
981.35	111.3366	116.6595	0.0041
982.95	111.335	116.6531	0.014634
984.55	111.3386	116.6763	0.010714
986.15	111.3428	116.6929	0.016508
987.75	111.3454	116.6666	0.003844
989.35	111.3436	116.6724	0.001811
990.95	111.3462	116.6735	0.014365
992.55	111.341	116.6512	0.00355
994.15	111.3461	116.6537	0.005343
995.75	111.3524	116.6594	0.02478
997.35	111.3664	116.6965	0.01027
998.95	111.3742	116.7109	0.014527
1000.55	111.3807	116.7333	0.012337
1002.15	111.4004	116.7328	0.02109
1003.75	111.4332	116.7251	0.013764
1005.35	111.437	116.7468	0.010012
1006.95	111.4494	116.7366	0.010006
1008.55	111.4427	116.7512	0.013418
1010.15	111.4219	116.7564	0.001262
1011.75	111.4218	116.7584	0.012472
1013.35	111.4357	116.7727	0.01208
1014.95	111.4271	116.7554	0.008754
1016.55	111.4363	116.7449	0.022061
1018.15	111.4029	116.7562	0.012968
1019.75	111.4172	116.7412	0.006708
1021.35	111.4257	116.7347	0.016351
1022.95	111.4363	116.7586	0.013627
1024.55	111.4289	116.7381	0.013721
1026.15	111.45	116.7442	0.006294
1027.75	111.4495	116.7542	0.021047
1029.35	111.4549	116.721	0.005849
1030.95	111.4465	116.717	0.020433
1032.55	111.4232	116.74	0.025531
1034.15	111.4355	116.701	0.012073
1035.75	111.4185	116.6918	0.010132
1037.35	111.4025	116.6942	0.038844
1038.95	111.3582	116.7378	0.05452
1040.55	111.3554	116.6507	0.003301
1042.15	111.3522	116.6464	0.025911
1043.75	111.3281	116.6127	0.009441
1045.35	111.3164	116.6032	0.004232
1046.95	111.3111	116.6074	0.000878
1048.55	111.3115	116.606	0.02005
1050.15	111.3333	116.6296	0.009334
1051.75	111.3433	116.6406	0.017486
1053.35	111.3179	116.6523	0.014231
1054.95	111.3399	116.6462	0.010351
1056.55	111.3374	116.6299	0.002782
1058.15	111.3335	116.6276	0.004356
1059.75	111.3321	116.6344	0.012724
1061.35	111.3123	116.6297	0.008457
1062.95	111.3032	116.6397	0.026307
1064.55	111.2981	116.5979	0.014923
1066.15	111.3111	116.618	0.022785
1067.75	111.3003	116.5831	0.01892
1069.35	111.3151	116.6095	0.008683
1070.95	111.3043	116.6183	0.019485
1072.55	111.3292	116.5995	0.012824
1074.15	111.3386	116.6178	0.008643
1075.75	111.325	116.6154	0.026741
1077.35	111.3485	116.6511	0.020579
1078.95	111.3786	116.6645	0.020839
1080.55	111.4012	116.689	0.031377
1082.15	111.4506	116.6978	0.044645
1083.75	111.4296	116.766	0.003332
1085.35	111.4345	116.7638	0.019107
1086.95	111.4545	116.7406	0.015902
1088.55	111.4397	116.7199	0.032885
1090.15	111.389	116.706	0.018979
1091.75	111.3836	116.6761	0.04038
1093.35	111.3279	116.6434	0.025616
1094.95	111.3065	116.6084	0.010018
1096.55	111.3212	116.6148	0.070018
1098.15	111.3871	116.7054	0.041996
1099.75	111.4466	116.7367	0.023152
1101.35	111.4177	116.76	0.030225
1102.95	111.3717	116.7749	0.046874
1104.55	111.4457	116.7626	0.023345
1106.15	111.4401	116.7257	0.021558
1107.75	111.4068	116.7169	0.025019
1109.35	111.3686	116.7291	0.052244
1110.95	111.3344	116.6528	0.01968
1112.55	111.3278	116.622	0.009763
1114.15	111.3188	116.6092	0.031635
1115.75	111.3352	116.6571	0.053062
1117.35	111.408	116.7008	0.033904
1118.95	111.4509	116.734	0.016486
1120.55	111.4274	116.746	0.010188
1122.15	111.4154	116.7349	0.021606
1123.75	111.4398	116.7595	0.007037
1125.35	111.4287	116.7618	0.031381
1126.95	111.446	116.7147	0.009979
1128.55	111.4343	116.7256	0.003253
1130.15	111.4344	116.7308	0.010823
1131.75	111.4178	116.7259	0.00196
1133.35	111.4148	116.7249	0.003489
1134.95	111.4197	116.7222	0.005754
1136.55	111.4275	116.7271	0.004922
1138.15	111.4349	116.7246	0.00205
1139.75	111.4376	116.7264	0.005234
1141.35	111.4435	116.7205	0.009057
1142.95	111.4353	116.7324	0.002948
1144.55	111.4325	116.7286	0.014823
1146.15	111.4508	116.7135	0.013091
1147.75	111.4339	116.7258	0.007705
1149.35	111.4317	116.7379	0.016253
1150.95	111.4068	116.7454	0.020587
1152.55	111.3856	116.7203	0.007417
1154.15	111.3838	116.7085	0.016223
1155.75	111.3628	116.7238	0.006603
1157.35	111.3733	116.7233	0.047025
1158.95	111.3375	116.6572	0.010042
1160.55	111.326	116.6459	0.085617
1162.15	111.2103	116.7193	0.031456
1163.75	111.1786	116.7584	0.019614
1165.35	111.1614	116.7321	0.022382
1166.95	111.1972	116.734	0.004322
1168.55	111.2029	116.7301	0.021791
1170.15	111.2373	116.7247	0.05207
1171.75	111.156	116.7428	0.013198
1173.35	111.1442	116.7252	0.021618
1174.95	111.1545	116.6922	0.005671
1176.55	111.1464	116.688	0.012399
1178.15	111.1624	116.6998	0.006349
1179.75	111.1558	116.7075	0.003188
1181.35	111.1597	116.7108	0.00914
1182.95	111.145	116.7109	0.010358
1184.55	111.1616	116.7121	0.011548
1186.15	111.1467	116.723	0.011065
1187.75	111.1387	116.7388	0.002055
1189.35	111.1354	116.7385	0.016776
1190.95	111.1508	116.7605	0.057303
1192.55	111.2424	116.7614	0.019003
1194.15	111.2715	116.7704	0.022014
1195.75	111.2398	116.755	0.020914
1197.35	111.2066	116.7593	0.018273
1198.95	111.2048	116.7301	0.009238
1200.55	111.19	116.7304	0.008157
1202.15	111.1793	116.7229	0.01191
1203.75	111.1925	116.7366	0.015346
1205.35	111.169	116.7435	0.031564
1206.95	111.2178	116.7305	0.008756
1208.55	111.2298	116.7378	0.061488
1210.15	111.132	116.7491	0.025775
1211.75	111.1576	116.7168	0.002322
1213.35	111.154	116.7173	0.012188
1214.95	111.1638	116.7005	0.009244
1216.55	111.1689	116.7144	0.01361
1218.15	111.1485	116.722	0.008765
1219.75	111.1387	116.712	0.024668
1221.35	111.1779	116.7073	0.005136
1222.95	111.1708	116.7114	0.013718
1224.55	111.1506	116.7028	0.025647
1226.15	111.1801	116.7314	0.025681
1227.75	111.1403	116.7419	0.038067
1229.35	111.2008	116.7345	0.042157
1230.95	111.2654	116.715	0.02963
1232.55	111.2179	116.7146	0.03694
1234.15	111.1611	116.7308	0.029578
1235.75	111.2083	116.7267	0.027163
1237.35	111.177	116.7569	0.036569
1238.95	111.1841	116.6988	0.042249
1240.55	111.1902	116.7661	0.017944
1242.15	111.1707	116.7872	0.04148
1243.75	111.2183	116.741	0.028889
1245.35	111.1762	116.76	0.022204
1246.95	111.2114	116.7554	0.013994
1248.55	111.2222	116.7358	0.025763
1250.15	111.2295	116.7763	0.014332
1251.75	111.2385	116.7552	0.018681
1253.35	111.2258	116.7823	0.014912
1254.95	111.2457	116.7691	0.018078
1256.55	111.2291	116.7928	0.012614
1258.15	111.245	116.7803	0.00759
1259.75	111.2557	116.7745	0.016184
1261.35	111.2452	116.7509	0.015339
1262.95	111.2432	116.7264	0.027163
1264.55	111.2088	116.7529	0.040943
1266.15	111.1457	116.7706	0.008588
1267.75	111.1549	116.7604	0.009067
1269.35	111.1601	116.7469	0.026494
1270.95	111.1491	116.7059	0.00808
1272.55	111.1438	116.7178	0.010853
1274.15	111.1605	116.7226	0.008782
1275.75	111.1641	116.709	0.015345
1277.35	111.1661	116.6845	0.016736
1278.95	111.1547	116.7087	0.011551
1280.55	111.1461	116.7251	0.006901
1282.15	111.156	116.73	0.008436
1283.75	111.1513	116.7426	0.025814
1285.35	111.1835	116.7168	0.038031
1286.95	111.2422	116.7328	0.012768
1288.55	111.2625	116.735	0.037979
1290.15	111.2026	116.7451	0.007135
1291.75	111.2014	116.7338	0.039652
1293.35	111.1445	116.7618	0.036295
1294.95	111.178	116.7144	0.002882
1296.55	111.1761	116.7186	0.021005
1298.15	111.1724	116.752	0.016454
1299.75	111.1927	116.7688	0.015583
1301.35	111.1859	116.7448	0.013409
1302.95	111.1646	116.7425	0.029611
1304.55	111.2118	116.7457	0.019493
1306.15	111.1865	116.7638	0.023748
1307.75	111.2087	116.7946	0.019844
1309.35	111.2262	116.7682	0.005714
1310.95	111.235	116.7706	0.018961
1312.55	111.262	116.7568	0.062995
1314.15	111.1638	116.7792	0.008472
1315.75	111.1592	116.7665	0.052839
1317.35	111.0801	116.7964	0.026643
1318.95	111.1217	116.7871	0.02667
1320.55	111.0887	116.7601	0.026671
1322.15	111.1303	116.7506	0.000788
1323.75	111.1291	116.7502	0.007434
1325.35	111.1384	116.7576	0.009291
1326.95	111.1531	116.7556	0.015816
1328.55	111.1784	116.7561	0.006442
1330.15	111.183	116.7654	0.006161
1331.75	111.1759	116.7722	0.014152
1333.35	111.1968	116.7636	0.022019
1334.95	111.1638	116.7761	0.024554
1336.55	111.2018	116.766	0.030128
1338.15	111.1546	116.7564	0.009533
1339.75	111.1699	116.7559	0.014494
1341.35	111.1476	116.7624	0.015208
1342.95	111.1719	116.7629	0.028803
1344.55	111.1262	116.7685	0.008569
1346.15	111.1396	116.7655	0.002834
1347.75	111.135	116.7657	0.050267
1349.35	111.2154	116.7685	0.10863
