# Supplementary material for: Seeking safety: Movement dynamics after post-contact immobility
Source: PLoS One. 2024 Aug 22;19(8):e0307370. doi: 10.1371/journal.pone.0307370 (PMC11340899; doi:10.1371/journal.pone.0307370)
Supplement: S3 Data — (ZIP) [file pone.0307370.s012.zip › Franks_etal_AntLionTracksPaperData_PLoSOne_2024/al03_dt16_v2.txt]

0.85	111.1823	118.3651	0.38562
2.45	111.1602	117.7485	0.288066
4.05	111.0608	117.2985	0.108619
5.65	111.132	117.14	0.043382
7.25	111.0628	117.1345	0.019301
8.85	111.0362	117.1502	0.003949
10.45	111.0374	117.1439	0.007964
12.05	111.0438	117.155	0.021138
13.65	111.0114	117.1649	0.012267
15.25	111.0209	117.182	0.016528
16.85	111.006	117.1602	0.013701
18.45	111.0173	117.179	0.017653
20.05	111.0257	117.152	0.004795
21.65	111.0185	117.1546	0.052871
23.25	111.0931	117.1146	0.024833
24.85	111.1294	117.1306	0.009718
26.45	111.1385	117.118	0.034813
28.05	111.1753	117.0762	0.014032
29.65	111.1657	117.0965	0.022034
31.25	111.2001	117.1044	0.021648
32.85	111.2264	117.0818	0.009901
34.45	111.2112	117.0771	0.003613
36.05	111.2169	117.0759	0.019716
37.65	111.2471	117.0669	0.017206
39.25	111.2259	117.0844	0.024971
40.85	111.1859	117.0861	0.013626
42.45	111.1689	117.0725	0.018293
44.05	111.1507	117.0953	0.029986
45.65	111.1073	117.1158	0.023198
47.25	111.0882	117.084	0.045903
48.85	111.0342	117.1338	0.023297
50.45	111.0002	117.1491	0.008721
52.05	110.9904	117.159	0.009325
53.65	110.9846	117.1728	0.020648
55.25	111.0152	117.1605	0.061325
56.85	111.1049	117.1207	0.084892
58.45	111.2342	117.079	0.009681
60.05	111.2297	117.0939	0.018724
61.65	111.2002	117.0887	0.089371
63.25	111.059	117.111	0.036087
64.85	111.004	117.1286	0.019931
66.45	110.9884	117.1564	0.011741
68.05	111.0072	117.156	0.032686
69.65	111.0592	117.1611	0.051716
71.25	111.1219	117.1071	0.084466
72.85	111.2527	117.0729	0.0153
74.45	111.2282	117.0719	0.048999
76.05	111.1503	117.081	0.034013
77.65	111.0964	117.0882	0.07166
79.25	111.0102	117.1638	0.028035
80.85	110.9772	117.1335	0.021076
82.45	111.0052	117.1523	0.012158
84.05	110.9859	117.1497	0.026985
85.65	111.0262	117.1652	0.024529
87.25	111.0509	117.1347	0.026663
88.85	111.0934	117.1313	0.020045
90.45	111.1238	117.1211	0.024591
92.05	111.1569	117.0998	0.046494
93.65	111.2271	117.0752	0.0046
95.25	111.2238	117.0818	0.022743
96.85	111.2556	117.0641	0.016503
98.45	111.2464	117.0393	0.038895
100.05	111.1913	117.0683	0.044133
101.65	111.1265	117.0963	0.003786
103.25	111.1249	117.0904	0.037803
104.85	111.0645	117.0902	0.058265
106.45	110.9923	117.1492	0.012705
108.05	110.9751	117.1385	0.012252
109.65	110.9809	117.1572	0.015453
111.25	111.0014	117.171	0.01423
112.85	110.9956	117.149	0.005253
114.45	110.9937	117.1408	0.01382
116.05	111.0151	117.1355	0.02106
117.65	111.0176	117.1691	0.011603
119.25	111.0139	117.1509	0.012969
120.85	110.9959	117.1407	0.006385
122.45	110.9994	117.1503	0.005496
124.05	110.9927	117.1446	0.00329
125.65	110.9977	117.1461	0.012057
127.25	111.0091	117.1616	0.010492
128.85	110.9974	117.1496	0.003611
130.45	110.9962	117.1553	0.013747
132.05	111.0165	117.1468	0.021452
133.65	110.9832	117.1553	0.048316
135.25	111.0551	117.1268	0.028351
136.85	111.0999	117.1334	0.030689
138.45	111.1304	117.0949	0.076472
140.05	111.251	117.0743	0.03392
141.65	111.1995	117.0912	0.006714
143.25	111.207	117.0989	0.019304
144.85	111.2002	117.0687	0.032879
146.45	111.1585	117.1009	0.041114
148.05	111.0927	117.1019	0.06368
149.65	110.9968	117.1362	0.00055
151.25	110.9977	117.136	0.00461
152.85	110.9991	117.1432	0.007549
154.45	111.0098	117.1488	0.022474
156.05	111.0374	117.1719	0.072961
157.65	111.1331	117.1051	0.040217
159.25	111.1967	117.0954	0.015148
160.85	111.1725	117.0966	0.0343
162.45	111.2151	117.0621	0.017216
164.05	111.1955	117.0813	0.114112
165.65	111.0247	117.146	0.010596
167.25	111.0092	117.1393	0.02158
168.85	110.977	117.1518	0.002244
170.45	110.9797	117.1495	0.023152
172.05	111.0167	117.1509	0.040922
173.65	111.0792	117.1314	0.048772
175.25	111.1488	117.096	0.040042
176.85	111.2005	117.0582	0.010134
178.45	111.1898	117.0704	0.090806
180.05	111.0569	117.1291	0.041097
181.65	110.9934	117.1462	0.024331
183.25	111.0208	117.1738	0.024612
184.85	110.989	117.1506	0.096326
186.45	111.1369	117.1071	0.028136
188.05	111.1789	117.0909	0.017593
189.65	111.2069	117.0885	0.023715
191.25	111.176	117.0665	0.055957
192.85	111.0904	117.0928	0.080361
194.45	110.9824	117.1625	0.018422
196.05	110.9856	117.1332	0.025877
197.65	111.0188	117.158	0.00507
199.25	111.0268	117.1569	0.02265
200.85	111.0624	117.15	0.056954
202.45	111.1463	117.1145	0.039154
204.05	111.2056	117.0941	0.009662
205.65	111.1924	117.086	0.029332
207.25	111.1456	117.0893	0.076965
208.85	111.0263	117.1199	0.014757
210.45	111.0037	117.1269	0.012662
212.05	110.9913	117.1429	0.015946
213.65	111.0148	117.1528	0.052712
215.25	111.0952	117.1272	0.000867
216.85	111.0963	117.1263	0.052591
218.45	111.1708	117.0871	0.015034
220.05	111.1945	117.0832	0.015855
221.65	111.2175	117.0724	0.075765
223.25	111.0988	117.0973	0.067325
224.85	110.9976	117.1342	0.003367
226.45	110.9922	117.1346	0.016095
228.05	111.0154	117.1459	0.019308
229.65	110.9946	117.1688	0.022986
231.25	111.0059	117.1338	0.014886
232.85	111.0297	117.1354	0.038248
234.45	111.0903	117.1436	0.025441
236.05	111.1154	117.1115	0.065185
237.65	111.213	117.0747	0.012746
239.25	111.2012	117.0913	0.011303
240.85	111.1989	117.0734	0.091249
242.45	111.0575	117.1099	0.042194
244.05	111.0015	117.1477	0.009368
245.65	111.0009	117.1626	0.010923
247.25	110.9835	117.1609	0.019329
248.85	111.0135	117.1683	0.00718
250.45	111.0049	117.1607	0.014957
252.05	111.0149	117.1824	0.081024
253.65	111.1188	117.105	0.015748
255.25	111.1427	117.1131	0.03656
256.85	111.1918	117.0813	0.006995
258.45	111.195	117.0706	0.007002
260.05	111.2038	117.0775	0.023825
261.65	111.172	117.0985	0.003962
263.25	111.1703	117.0924	0.063809
264.85	111.0698	117.1105	0.040356
266.45	111.0114	117.138	0.021633
268.05	110.9776	117.1455	0.016615
269.65	111.0018	117.1565	0.007988
271.25	110.9892	117.1546	0.016982
272.85	111.0161	117.1586	0.007761
274.45	111.0276	117.1633	0.055285
276.05	111.0995	117.1118	0.038756
277.65	111.1603	117.0996	0.019503
279.25	111.1825	117.0777	0.006566
280.85	111.1853	117.0878	0.009388
282.45	111.1704	117.0891	0.03213
284.05	111.1195	117.0967	0.072023
285.65	111.005	117.1099	0.046903
287.25	111.0226	117.1829	0.033831
288.85	110.9881	117.1412	0.007454
290.45	110.9999	117.143	0.013932
292.05	111.0181	117.1559	0.01827
293.65	110.9888	117.1563	0.013961
295.25	111.0059	117.1419	0.046561
296.85	111.0284	117.2129	0.022202
298.45	111.0428	117.1804	0.045889
300.05	111.1059	117.143	0.029349
301.65	111.1371	117.1078	0.008674
303.25	111.1233	117.1068	0.013706
304.85	111.1188	117.1282	0.007006
306.45	111.1201	117.1171	0.039086
308.05	111.1797	117.098	0.017653
309.65	111.1794	117.1262	0.038433
311.25	111.1836	117.0649	0.009587
312.85	111.1965	117.0733	0.021921
314.45	111.2172	117.1016	0.029856
316.05	111.1818	117.0695	0.017358
317.65	111.1585	117.0847	0.033688
319.25	111.1065	117.0988	0.050913
320.85	111.0274	117.1183	0.023003
322.45	111.016	117.1533	0.01341
324.05	110.9948	117.1563	0.014226
325.65	111.0164	117.1492	0.017014
327.25	110.9942	117.1649	0.006032
328.85	110.9982	117.1737	0.011043
330.45	111.0148	117.1677	0.021813
332.05	111.0452	117.1505	0.036306
333.65	111.0992	117.1291	0.014393
335.25	111.1214	117.1229	0.026846
336.85	111.1615	117.1077	0.023546
338.45	111.193	117.087	0.014632
340.05	111.1699	117.0831	0.039724
341.65	111.2334	117.0803	0.038658
343.25	111.1735	117.0955	0.027504
344.85	111.1301	117.1026	0.043399
346.45	111.1946	117.0769	0.021551
348.05	111.1611	117.0854	0.017657
349.65	111.1402	117.1044	0.016988
351.25	111.115	117.0943	0.024479
352.85	111.0839	117.1181	0.024358
354.45	111.1223	117.1115	0.007013
356.05	111.133	117.1148	0.011063
357.65	111.1156	117.1117	0.01489
359.25	111.0918	117.112	0.015023
360.85	111.069	117.1195	0.028648
362.45	111.0323	117.147	0.020563
364.05	111.0009	117.137	0.014291
365.65	111.0237	117.1384	0.027594
367.25	110.9844	117.1585	0.007341
368.85	110.9942	117.152	0.017014
370.45	111.0197	117.1425	0.013274
372.05	110.9996	117.1495	0.003809
373.65	111.0053	117.1517	0.004275
375.25	111.0023	117.1579	0.001243
376.85	111.0032	117.1597	0.013937
378.45	110.9833	117.1496	0.006672
380.05	110.9938	117.1512	0.017488
381.65	110.9978	117.1789	0.02604
383.25	111.0301	117.1527	0.013332
384.85	111.0514	117.1515	0.027472
386.45	111.0076	117.1551	0.015982
388.05	110.9873	117.1706	0.040334
389.65	111.024	117.1175	0.033139
391.25	111.0032	117.1663	0.028736
392.85	111.0488	117.1605	0.029865
394.45	111.0937	117.1442	0.020612
396.05	111.1241	117.1312	0.016113
397.65	111.1371	117.109	0.022716
399.25	111.1733	117.1068	7.3e-05
400.85	111.1735	117.1068	0.014195
402.45	111.1715	117.0841	0.007388
404.05	111.1597	117.0832	0.059991
405.65	111.0726	117.1237	0.045597
407.25	111.0095	117.1602	0.005639
408.85	111.0157	117.1537	0.004429
410.45	111.0125	117.1474	0.015134
412.05	110.999	117.1675	0.007346
413.65	111.0099	117.1717	0.004713
415.25	111.0052	117.1659	0.013572
416.85	110.996	117.1462	0.030087
418.45	111.029	117.1812	0.05655
420.05	111.1012	117.1266	0.025555
421.65	111.1421	117.1278	0.015398
423.25	111.1656	117.1203	0.014672
424.85	111.1748	117.0987	0.007044
426.45	111.1826	117.0906	0.009816
428.05	111.167	117.0918	0.046204
429.65	111.0947	117.1072	0.069569
431.25	111	117.1657	0.012002
432.85	110.9892	117.1498	0.011478
434.45	111.007	117.1542	0.007139
436.05	111.0165	117.1478	0.005361
437.65	111.0079	117.1477	0.02729
439.25	111.0462	117.1687	0.07476
440.85	111.1572	117.1242	0.018718
442.45	111.1397	117.0999	0.022743
444.05	111.1724	117.0838	0.012639
445.65	111.1854	117.0684	0.025974
447.25	111.1965	117.1084	0.051608
448.85	111.1142	117.1156	0.064265
450.45	111.0118	117.1249	0.022148
452.05	111.0019	117.1589	0.007499
453.65	110.9907	117.1544	0.008947
455.25	110.9912	117.1401	0.024681
456.85	111.0242	117.1618	0.01369
458.45	111.0096	117.1455	0.021306
460.05	111.0268	117.1749	0.013682
461.65	111.0233	117.1533	0.026706
463.25	111.0121	117.1945	0.063824
464.85	111.0952	117.1352	0.04156
466.45	111.1592	117.1172	0.011486
468.05	111.1409	117.1189	0.027016
469.65	111.1837	117.1123	0.005492
471.25	111.1924	117.1131	0.008798
472.85	111.1784	117.1116	0.077253
474.45	111.0562	117.1297	0.045742
476.05	110.9843	117.1437	0.010747
477.65	110.9683	117.15	0.033863
479.25	111.0104	117.1841	0.017479
480.85	111.0027	117.1572	0.027648
482.45	111.0415	117.1786	0.059981
484.05	111.1203	117.1238	0.024058
485.65	111.1577	117.1148	0.034629
487.25	111.1054	117.1332	0.038024
488.85	111.1613	117.1091	0.030722
490.45	111.2078	117.0933	0.080467
492.05	111.0795	117.1037	0.033319
493.65	111.0308	117.1254	0.018663
495.25	111.0112	117.1479	0.007594
496.85	111.0075	117.1595	0.018028
498.45	111.0282	117.1796	0.026045
500.05	111.0117	117.1413	0.055901
501.65	111.0902	117.1842	0.045477
503.25	111.1094	117.114	0.01969
504.85	111.1402	117.1206	0.031295
506.45	111.1813	117.092	0.018651
508.05	111.156	117.1078	0.010362
509.65	111.1664	117.095	0.010838
511.25	111.1603	117.0788	0.034488
512.85	111.1187	117.115	0.07211
514.45	111.0197	117.1743	0.023197
516.05	111.0019	117.1417	0.014747
517.65	110.9794	117.1487	0.018293
519.25	111.0061	117.1607	0.008311
520.85	110.9969	117.1511	0.040741
522.45	111.062	117.1477	0.037753
524.05	111.1165	117.1217	0.025208
525.65	111.1565	117.1159	0.018515
527.25	111.1289	117.1269	0.047399
528.85	111.1942	117.0882	0.007465
530.45	111.1836	117.0937	0.032809
532.05	111.1311	117.0943	0.028052
533.65	111.0903	117.113	0.076847
535.25	110.9747	117.155	0.025837
536.85	111.0148	117.1448	0.024558
538.45	111.0278	117.1818	0.023995
540.05	110.9966	117.1595	0.010475
541.65	111.0133	117.1608	0.01427
543.25	110.9912	117.1664	0.011902
544.85	111.0073	117.1765	0.008898
546.45	111.0215	117.1759	0.021088
548.05	110.9951	117.1549	0.022852
549.65	111.031	117.162	0.016207
551.25	111.015	117.1824	0.075401
552.85	111.112	117.1107	0.020518
554.45	111.1414	117.1254	0.02211
556.05	111.108	117.1137	0.058825
557.65	111.1965	117.0816	0.00522
559.25	111.2021	117.0878	0.015989
560.85	111.1768	117.0841	0.035825
562.45	111.1204	117.0943	0.053878
564.05	111.0366	117.1147	0.036351
565.65	110.9906	117.1502	0.01158
567.25	111.0079	117.1568	0.011563
568.85	110.9895	117.155	0.022365
570.45	111.0228	117.168	0.010317
572.05	111.0273	117.1521	0.058111
573.65	111.1181	117.1322	0.040098
575.25	111.1702	117.0948	0.0228
576.85	111.1353	117.1053	0.023981
578.45	111.1728	117.1133	0.020411
580.05	111.1419	117.1028	0.075541
581.65	111.0265	117.1388	0.015695
583.25	111.0069	117.1545	0.000635
584.85	111.0079	117.1547	0.01286
586.45	111.0245	117.1426	0.015691
588.05	111.0116	117.1641	0.063105
589.65	111.1063	117.1293	0.042676
591.25	111.1682	117.1003	0.020894
592.85	111.1981	117.0853	0.053322
594.45	111.1171	117.1121	0.072915
596.05	111.0094	117.157	0.002051
597.65	111.0127	117.1567	0.01773
599.25	111.0399	117.1489	0.028875
600.85	111.0074	117.1817	0.026349
602.45	111.0302	117.1463	0.032634
604.05	111.0813	117.1568	0.042907
605.65	111.1301	117.1085	0.020098
607.25	111.1619	117.1035	0.014644
608.85	111.176	117.0849	0.035804
610.45	111.1284	117.1167	0.018404
612.05	111.1313	117.0874	0.02463
613.65	111.1707	117.0866	0.039342
615.25	111.1088	117.098	0.056218
616.85	111.0202	117.1137	0.026014
618.45	110.9942	117.1462	0.02025
620.05	111.0125	117.1729	0.019265
621.65	110.9959	117.147	0.023312
623.25	111.0236	117.1719	0.009848
624.85	111.0374	117.1643	0.013598
626.45	111.0158	117.1619	0.028037
628.05	111.0537	117.1858	0.064553
629.65	111.1353	117.1224	0.002274
631.25	111.1323	117.1203	0.033332
632.85	111.1792	117.0948	0.010782
634.45	111.1717	117.0792	0.029176
636.05	111.1272	117.0935	0.085672
637.65	111.0022	117.1498	0.015879
639.25	111.0152	117.1717	0.004951
640.85	111.0101	117.1777	0.011762
642.45	110.9993	117.1623	0.018819
644.05	111.0177	117.1862	0.054423
645.65	111.1017	117.1633	0.041834
647.25	111.0347	117.1626	0.051948
648.85	111.1158	117.1443	0.021023
650.45	111.0822	117.1448	0.013631
652.05	111.0981	117.1298	0.044186
653.65	111.0295	117.1471	0.029163
655.25	110.9831	117.1523	0.021465
656.85	111.0163	117.161	0.330663
658.45	111.4813	116.9086	0.54275
660.05	112.349	116.9412	1.774733
661.65	115.1886	116.9588	1.688771
663.25	117.8756	117.2435	1.172518
664.85	119.7516	117.2345	2.016648
666.45	122.9707	117.014	2.420667
668.05	125.9068	114.4882	2.769872
669.65	128.5948	110.9646	1.997614
671.25	129.9414	108.066	2.927737
672.85	127.6293	103.9919	3.615315
674.45	123.6133	99.8287	4.001378
676.05	118.1056	96.5647	3.782922
677.65	112.2358	95.0883	3.887581
679.25	106.1666	93.7266	2.935439
680.85	101.5048	93.1545	3.144666
682.45	96.7077	91.6369	4.002664
684.05	90.7841	89.2026	3.470976
685.65	85.5995	87.2121	3.453916
687.25	80.3255	85.5614	4.156749
688.85	73.8585	84.009	3.324294
690.45	68.6259	84.9635	4.438433
692.05	63.6	89.9806	4.895314
693.65	58.9542	96.2866	3.546108
695.25	57.5315	101.779	3.869206
696.85	61.4927	106.5365	4.629509
698.45	68.8981	106.7034	4.864449
700.05	76.0942	103.7383	5.668632
701.65	84.2808	99.8343	5.93853
703.25	93.5058	97.5581	6.046559
704.85	103.1205	96.4842	5.361299
706.45	111.5572	94.9331	5.566437
708.05	120.2801	93.1354	5.748823
709.65	129.2591	91.1395	5.975184
711.25	138.7793	92.014	5.090966
712.85	146.9245	92.0916	5.459226
714.45	155.4873	93.8164	6.302142
716.05	165.5478	94.495	6.040408
717.65	175.2032	94.071	6.14056
719.25	185.0275	94.1751	6.639916
720.85	195.5875	93.0115	5.079601
722.45	203.6934	92.4218	1.935989
724.05	205.5673	89.9554	5.466458
725.65	209.9312	82.3754	4.734639
727.25	211.6225	74.9912	4.963085
728.85	211.8027	67.0523	6.585051
