# Supplementary material for: Seeking safety: Movement dynamics after post-contact immobility
Source: PLoS One. 2024 Aug 22;19(8):e0307370. doi: 10.1371/journal.pone.0307370 (PMC11340899; doi:10.1371/journal.pone.0307370)
Supplement: S3 Data — (ZIP) [file pone.0307370.s012.zip › Franks_etal_AntLionTracksPaperData_PLoSOne_2024/al04_dt16_v1.txt]

80.75	107.0298	125.4518	0.078783
82.35	106.9703	125.5629	2.94797
83.95	102.2546	125.6637	0.164667
85.55	101.9923	125.6879	0.024106
87.15	102.0084	125.6529	0.01643
88.75	102.0102	125.6266	0.012893
90.55	101.9874	125.6312	0.015303
92.97	101.9706	125.5982	0.017713
95.17	101.9363	125.5798	0.006677
97.01	101.9444	125.5891	0.029649
98.67	101.9814	125.6217	0.023427
100.64	101.9568	125.6606	0.021806
102.64	101.9561	125.6168	0.002947
104.68	101.9619	125.6185	0.015122
107.79	101.917	125.6325	0.014204
110.73	101.9252	125.5915	0.006803
115.07	101.9369	125.6185	0.006462
118.26	101.9413	125.6387	0.01245
120.93	101.9319	125.6706	0.009109
122.93	101.9225	125.6551	0.007204
124.71	101.9102	125.6588	0.022627
126.35	101.9067	125.6219	0.023294
127.95	101.9157	125.6581	0.041914
129.55	101.9153	125.7252	0.046104
131.15	101.8424	125.7364	0.025406
132.75	101.8037	125.7489	0.040425
134.35	101.8673	125.737	0.009602
135.95	101.8648	125.7219	0.017659
137.55	101.8433	125.7401	0.032647
139.15	101.8574	125.6898	0.030233
140.75	101.8589	125.7382	0.006582
142.35	101.8614	125.728	0.021997
143.95	101.8373	125.7536	0.020181
145.55	101.8674	125.7654	0.045506
147.15	101.8503	125.6946	0.018401
148.75	101.8297	125.7157	0.023115
150.35	101.8459	125.6824	0.032406
151.95	101.8539	125.7336	0.015219
153.55	101.8564	125.7094	0.02413
155.15	101.8189	125.7186	0.027651
156.75	101.8627	125.7118	0.028631
158.35	101.8246	125.7374	0.027587
159.95	101.8286	125.7813	0.020261
161.55	101.8413	125.7515	0.01086
163.15	101.8568	125.7435	0.0595
164.75	101.9271	125.6794	0.034943
166.35	101.9113	125.6257	0.039445
167.95	101.9578	125.6684	0.02316
169.55	101.9613	125.7053	0.02607
171.15	101.9348	125.6731	0.006545
172.91	101.93	125.6836	0.016156
175.28	101.901	125.6588	0.036875
176.95	101.8692	125.7117	0.042892
178.55	101.8224	125.762	0.017223
180.15	101.8404	125.7411	0.004956
181.75	101.8452	125.7348	0.024777
183.35	101.8836	125.7448	0.04543
184.95	101.8372	125.8008	0.067702
186.55	101.8562	125.6941	0.090915
188.15	101.9837	125.6241	0.033066
189.75	101.9405	125.6546	0.049044
191.35	101.9741	125.7255	0.042948
192.95	101.9079	125.7441	0.043771
194.55	101.9622	125.6999	0.014456
197.4	101.9251	125.6819	0.037181
199.55	101.8552	125.7208	0.010508
201.15	101.8675	125.7324	0.011585
202.75	101.8494	125.7283	0.055052
204.35	101.8101	125.8071	0.033678
205.95	101.8454	125.7664	0.003257
207.55	101.847	125.7714	0.004979
209.15	101.8496	125.7639	0.020489
210.75	101.8211	125.7801	0.01929
212.35	101.8442	125.8005	0.008205
213.95	101.8313	125.803	0.014559
215.55	101.8198	125.7827	0.01173
217.15	101.8203	125.8015	0.014902
218.75	101.8426	125.7929	0.070889
220.35	101.9103	125.7019	0.060252
221.95	101.8367	125.7642	0.035486
223.55	101.8832	125.7317	0.018894
225.15	101.8737	125.703	0.019363
226.75	101.849	125.7217	0.05094
228.35	101.9227	125.6869	0.045288
229.95	101.8641	125.7295	0.035575
231.55	101.8321	125.7766	0.009285
233.15	101.8431	125.7666	0.014603
234.75	101.8301	125.786	0.010284
236.35	101.8176	125.7968	0.00482
237.95	101.8102	125.799	0.012085
239.55	101.8259	125.7876	0.014901
241.15	101.8495	125.7908	0.019705
242.75	101.8376	125.82	0.04293
244.35	101.8585	125.7546	0.008964
245.95	101.8516	125.742	0.150029
247.55	101.6982	125.9267	0.129614
249.15	101.8376	125.7731	0.009478
250.75	101.8329	125.7875	0.021947
252.35	101.811	125.815	0.014541
253.95	101.8324	125.8059	0.010446
255.55	101.8158	125.8046	0.001384
257.15	101.8166	125.8026	0.024626
258.75	101.7909	125.8324	0.024616
260.35	101.8061	125.7961	0.018432
261.95	101.8026	125.8254	0.023493
263.55	101.8377	125.8119	0.025085
265.15	101.798	125.8054	0.025933
266.75	101.8132	125.844	0.028822
268.35	101.8273	125.8001	0.007664
269.95	101.8337	125.7896	0.019791
271.55	101.8063	125.7737	0.131108
273.15	101.6979	125.9533	0.136384
274.75	101.8244	125.7755	0.075004
276.35	101.7573	125.875	0.023334
277.95	101.7884	125.8544	0.03658
279.55	101.8337	125.8173	0.007293
281.15	101.8264	125.8264	0.016704
282.75	101.827	125.8531	0.027782
284.35	101.8138	125.8107	0.031485
285.95	101.8195	125.7606	0.023954
287.55	101.8365	125.7263	0.02377
289.24	101.8738	125.7114	0.004701
290.85	101.8774	125.7047	0.027797
292.53	101.8593	125.6616	0.036774
294.15	101.8417	125.7185	0.044635
295.75	101.9123	125.7079	0.013048
297.35	101.9332	125.7089	0.01762
298.95	101.9062	125.7008	0.046112
300.55	101.8617	125.7596	0.032071
302.15	101.8665	125.7085	0.009444
303.75	101.8521	125.7131	0.007892
305.35	101.8581	125.702	0.068286
306.95	101.8092	125.7997	0.005345
308.55	101.817	125.7961	0.027878
310.15	101.7808	125.7699	0.038809
311.75	101.8038	125.8277	0.032475
313.35	101.7566	125.8058	0.038736
314.95	101.8163	125.8224	0.017857
316.55	101.7878	125.8206	0.060023
318.28	101.8492	125.7367	0.023972
320.05	101.8907	125.7281	0.014686
321.65	101.8707	125.7157	0.017656
323.25	101.846	125.7295	0.019539
324.85	101.8736	125.7148	0.023497
326.45	101.8466	125.741	0.017503
328.05	101.8745	125.7391	0.041352
329.65	101.8428	125.7971	0.025635
331.25	101.8099	125.8216	0.029223
332.85	101.8469	125.7931	0.070371
334.45	101.7725	125.8776	0.047591
336.05	101.745	125.9486	0.033097
337.65	101.6978	125.9246	0.120716
339.25	101.8342	125.7879	0.087357
340.85	101.7565	125.9041	0.080803
342.45	101.807	125.7851	0.02048
344.05	101.811	125.8176	0.006121
345.65	101.8081	125.8083	0.055389
347.25	101.8602	125.7366	0.019184
348.85	101.8586	125.7059	0.028376
350.73	101.858	125.7593	0.013805
352.35	101.8457	125.778	0.031447
353.95	101.8865	125.7485	0.030017
355.55	101.8744	125.702	0.025891
357.15	101.8564	125.7393	0.025632
358.75	101.8887	125.7141	0.049104
360.35	101.8474	125.7809	0.040308
361.95	101.7918	125.8136	0.023742
363.55	101.8134	125.8449	0.02051
365.15	101.7811	125.8506	0.074196
366.75	101.8188	125.738	0.019416
368.35	101.8261	125.7682	0.013289
369.95	101.807	125.7777	0.068633
371.55	101.8773	125.6933	0.168285
373.15	101.8111	125.9543	0.211358
374.75	102.0603	126.1829	0.232473
376.35	102.4259	126.2514	0.373012
377.95	102.9493	126.5383	0.502133
379.55	102.9798	127.3411	0.668765
381.15	103.5579	128.2415	0.606382
382.75	103.9462	129.1307	0.875863
384.35	104.5923	130.3742	0.71003
385.95	105.3719	131.2005	1.182767
387.55	106.5599	132.6736	1.058718
389.15	107.5685	134.0346	0.922217
390.75	108.5752	135.1133	0.180203
392.35	108.7668	135.3289	0.431514
393.95	109.2556	135.8164	0.972944
395.55	110.6871	136.4282	1.089053
397.15	112.417	136.6365	0.807824
398.75	113.7087	136.6833	0.884731
400.35	114.9562	137.3525	0.914947
401.95	116.4039	137.5696	1.387908
403.55	118.5657	138.0775	1.49835
405.15	120.8487	138.8089	0.791126
406.75	122.0466	139.218	1.186828
408.35	123.9118	139.5742	0.95111
409.95	125.3141	140.1654	1.165187
411.55	127.1048	140.6839	1.266738
413.24	129.0819	141.4966	0.98758
415.06	130.8006	142.0184	1.379336
417.11	133.5968	142.4937	0.845718
418.75	134.9346	142.8514	0.130521
420.38	135.1334	142.7751	0.514139
422.12	135.9898	143.0293	1.004232
424	137.8257	143.4749	0.524934
426.42	139.0934	143.5448	1.097502
428.99	141.9138	143.7234	1.017015
430.75	143.6327	143.2378	1.291623
432.35	145.6482	142.7811	0.823273
433.95	146.9232	142.45	1.181778
435.55	148.7929	142.1683	1.208809
437.15	150.6899	141.7911	1.212834
438.75	152.4041	140.8817	0.373531
440.35	152.9242	140.5872	0.03454
441.95	152.9792	140.5928	0.024464
443.55	152.9697	140.5548	0.017776
445.15	152.9677	140.5832	0.014562
446.75	152.9494	140.5688	0.0364
448.35	152.9195	140.6188	0.031698
449.95	152.8695	140.6275	0.032224
451.55	152.8197	140.6141	0.010153
453.31	152.8197	140.6319	0.014891
455.29	152.848	140.6232	0.021345
456.95	152.8325	140.655	0.021392
458.55	152.8068	140.6324	0.018071
460.15	152.8341	140.6228	0.1224
461.75	152.7768	140.4356	0.402368
463.35	153.3486	140.1397	0.779633
464.95	154.3604	139.4102	1.120144
466.55	155.7916	138.3314	1.2514
468.15	157.3195	137.0373	0.888765
469.75	158.6373	136.5031	1.303287
471.35	160.1766	135.0964	1.076438
472.95	161.4445	133.9307	1.007356
474.55	162.7321	132.9612	0.965595
476.15	163.8086	131.8531	1.256775
477.75	165.0558	130.2757	1.057008
479.35	166.2575	129.0857	0.965192
481.14	167.2818	127.6899	1.124601
483.25	168.2081	125.5098	1.320088
484.85	169.2708	123.6845	1.411576
486.45	170.6166	121.8707	0.977875
488.05	171.1715	120.4078	1.283031
489.65	170.8696	118.3773	1.415255
491.25	170.1527	116.2294	1.619571
492.85	168.8828	113.9706	1.178757
494.45	167.0618	113.4797	1.976456
496.05	164.0844	112.414	1.975581
497.65	161.1894	111.1452	1.960709
499.25	158.3351	109.8433	1.329085
500.85	156.6181	108.5887	1.930334
502.51	154.0141	106.7338	1.745849
505.18	150.5373	103.6321	0.641943
506.95	149.6492	102.9182	1.345852
508.55	148.3691	101.1866	1.737502
510.15	146.7608	98.9191	2.098325
511.75	144.7854	96.2044	1.99391
513.35	142.9525	93.5932	0.715211
514.95	142.4095	92.586	0.481157
516.55	141.9399	91.9759	0.354842
518.15	141.5887	91.5298	0.017504
519.75	141.5715	91.5518	0.08563
521.82	141.6708	91.6992	0.034292
524.45	141.6945	91.6123	0.038635
526.05	141.7423	91.6515	0.003726
527.65	141.7474	91.6547	0.009579
529.25	141.739	91.6419	0.036175
530.85	141.7567	91.697	0.099742
532.45	141.6021	91.6574	0.056569
534.05	141.5892	91.5678	0.042501
535.65	141.6561	91.5553	0.045902
537.25	141.6044	91.5031	0.041616
538.85	141.5735	91.5621	0.077449
540.49	141.628	91.6772	0.015037
542.15	141.6225	91.6529	0.067591
543.75	141.7234	91.6138	0.00322
545.35	141.7281	91.6159	0.01485
546.95	141.7365	91.6381	0.055923
548.55	141.6524	91.6075	0.022576
550.15	141.6166	91.6124	0.04694
551.75	141.6232	91.5376	0.003967
553.35	141.6211	91.5316	0.034432
554.95	141.6604	91.5702	0.080314
556.55	141.668	91.6985	0.031574
558.15	141.7128	91.7219	0.046847
559.75	141.7457	91.6545	0.017806
561.35	141.7574	91.6805	0.034367
562.95	141.7383	91.732	0.117793
564.55	141.6019	91.602	0.023207
566.15	141.603	91.5649	0.048626
567.75	141.5614	91.4991	0.093661
569.35	141.6342	91.6301	0.039606
571.04	141.6533	91.6941	0.060193
572.65	141.721	91.6246	0.036556
574.25	141.7438	91.6785	0.005508
575.85	141.7492	91.6854	0.048716
577.45	141.7406	91.6079	0.099593
579.05	141.5847	91.641	0.050054
580.65	141.6473	91.5909	0.013205
582.25	141.6342	91.5744	0.022205
583.85	141.6079	91.5505	0.042579
585.45	141.62	91.6175	0.051368
587.05	141.6577	91.6905	0.024332
588.65	141.6944	91.7036	0.054182
590.25	141.7498	91.6369	0.020314
591.85	141.745	91.6691	0.044922
593.45	141.79	91.7251	0.135689
595.05	141.5931	91.6336	0.044596
596.65	141.6071	91.5637	0.029459
598.25	141.6154	91.5173	0.034439
599.85	141.5907	91.5665	0.106402
601.45	141.6418	91.7289	0.05327
603.05	141.7079	91.6752	0.037234
604.65	141.7636	91.6539	0.05682
606.25	141.7846	91.7423	0.074794
607.85	141.6994	91.6583	0.067422
609.45	141.6277	91.5777	0.015105
611.05	141.6425	91.5587	0.035642
612.65	141.5864	91.5686	0.075839
614.25	141.6329	91.6807	0.023679
615.85	141.6094	91.7103	0.092052
617.45	141.7122	91.6049	0.028245
619.05	141.739	91.6414	0.02382
620.65	141.7577	91.6746	0.050165
622.25	141.6778	91.6817	0.051902
623.85	141.6118	91.6313	0.05692
625.45	141.6237	91.541	0.033716
627.05	141.5745	91.5631	0.041054
628.65	141.613	91.6164	0.055636
630.45	141.6752	91.6949	0.049928
632.25	141.6713	91.6051	0.035037
633.85	141.7231	91.6265	0.047972
635.45	141.7687	91.6883	0.020553
637.05	141.7399	91.6723	0.088495
638.65	141.6007	91.6467	0.055433
640.25	141.6351	91.565	0.023403
641.85	141.6299	91.602	0.0428
643.5	141.6056	91.6684	0.12081
645.45	141.5863	91.4336	0.372771
647.05	141.1739	91.0027	0.936634
648.65	140.3933	89.7234	1.294224
650.25	139.3501	87.9347	1.426744
651.85	137.7058	86.3512	1.585999
653.45	136.0977	84.3881	1.072854
655.05	134.7754	83.2935	1.76384
656.69	132.7234	81.2454	1.298927
658.55	130.8938	79.6749	1.823318
660.15	128.5882	77.8874	0.236084
661.75	128.3548	77.5905	0.347678
663.35	127.8329	77.3979	0.724029
664.95	126.7056	77.1309	0.960507
666.55	125.1699	77.0724	1.172976
668.24	124.0604	78.7204	1.296134
670.15	122.3043	80.4584	1.277899
671.75	120.58	81.5572	1.768266
673.35	118.3366	83.2811	1.705206
674.95	116.3238	85.123	1.763724
676.55	114.9407	87.5827	1.761735
678.15	113.6914	90.1095	1.843926
679.75	112.7531	92.9066	1.464433
681.35	111.418	94.8322	1.218626
683.29	111.1537	97.1861	1.371238
684.95	110.7936	99.4285	2.109481
686.55	110.6227	102.7993	1.957725
688.15	110.6045	105.9316	1.964948
689.75	111.0956	109.0369	0.881975
691.35	111.2659	110.4378	1.061048
692.95	111.1402	112.1308	1.714475
694.55	111.2937	114.8697	1.699137
696.33	111.7414	117.863	1.386065
698.85	112.0679	121.3388	1.866127
700.45	113.348	124.0363	1.698991
702.05	114.5132	126.4923	1.500747
703.65	115.4752	128.6923	2.104984
705.25	116.747	131.811	2.405659
706.85	118.0758	135.4234	2.458663
708.45	118.6268	139.3184	2.12514
710.05	119.1062	142.6847	0.199357
712.69	119.2345	143.1959	0.894475
715.25	119.8734	145.3913	1.500775
716.85	120.2764	147.7585	1.248633
718.45	121.1059	149.576	1.552586
720.05	122.595	151.5643	1.115888
721.65	124.0962	152.5308	1.799949
723.25	126.2567	154.4351	1.267971
724.85	128.185	153.8044	1.553169
726.45	130.306	152.5096	1.996867
729.72	135.4726	148.5002	2.09344
731.65	137.4702	145.0003	2.346868
733.25	139.1486	141.6413	2.420746
734.85	140.0298	137.8697	2.47111
736.45	141.3452	134.1411	2.948643
738.05	142.678	129.6155	1.501278
739.65	143.5901	127.3933	1.677451
741.25	143.7547	124.7145	1.845076
742.85	143.8554	121.7641	2.39476
744.45	143.5125	117.9478	2.265195
746.85	142.8866	112.5475	2.04067
748.95	142.6465	108.2688	2.269296
750.55	142.0452	104.6881	1.537196
752.15	141.6778	102.2562	1.951407
753.75	141.3599	99.1502	1.96985
755.35	140.8798	96.0352	2.233704
756.95	140.4286	92.4898	2.047446
758.55	140.1348	89.2271	2.097635
760.15	139.2913	85.9787	1.461204
761.75	138.868	83.6794	2.023198
763.35	138.7989	80.443	1.683049
764.95	139.5799	77.8658	1.944379
766.55	139.7668	74.7604	1.933591
768.15	139.6515	71.6688	2.191511
769.75	139.4683	68.1672	2.639684
771.35	138.5778	64.0387	2.506972
772.95	137.3789	60.2109	1.306963
774.55	136.992	58.1558	2.221139
776.15	136.716	54.6127	1.77209
777.75	137.3552	51.8504	1.958772
779.35	137.8172	48.7506	2.254574
780.95	138.6823	45.2485	1.857343
782.55	139.8809	42.5292	2.228722
784.15	141.7041	39.4646	1.763086
785.75	143.8383	37.6199	2.533926
787.35	146.4977	34.5597	1.465632
788.96	148.6412	33.5643	1.498573
790.65	150.5534	35.2191	1.74388
792.25	153.1512	36.2374	2.924156
793.85	157.4425	38.1014	1.183722
795.45	159.1963	38.8165	0.069418
797.05	159.2382	38.9193	0.057781
798.65	159.1653	38.8624	0.056797
800.25	159.1274	38.7798	0.036593
801.85	159.1803	38.7547	0.043319
803.45	159.1807	38.824	0.035936
805.05	159.1724	38.8809	0.039125
806.65	159.2098	38.9311	0.423551
808.53	159.9895	39.0817	1.094062
810.51	162.1324	39.4085	0.027706
812.15	162.1688	39.3812	0.014586
813.75	162.1794	39.402	0.008206
815.35	162.1837	39.4144	0.033864
816.95	162.1419	39.3799	0.010961
818.55	162.1535	39.3667	0.05217
820.15	162.0876	39.3154	0.034691
821.75	162.0324	39.3096	0.07895
823.35	162.1393	39.3769	0.038988
824.95	162.1874	39.4167	0.054535
826.55	162.1101	39.3762	0.152169
828.15	162.3193	39.5007	0.208298
829.75	162.6262	39.6307	0.084902
831.37	162.4919	39.6017	0.256553
833.11	162.0958	39.3938	0.056062
834.75	162.1868	39.4054	0.008864
836.35	162.195	39.4169	0.032643
837.95	162.1583	39.3798	0.014938
839.55	162.1372	39.3686	0.035773
841.15	162.1936	39.3782	0.051974
842.75	162.1142	39.4029	0.373384
844.35	162.6503	39.6665	0.189954
845.95	162.3856	39.5171	0.171413
847.82	162.0979	39.3764	0.035778
849.45	162.1562	39.3749	0.012205
851.05	162.1757	39.3733	0.015293
852.65	162.1539	39.3622	0.083056
854.25	162.0403	39.2931	0.004379
855.85	162.0458	39.2887	0.108541
857.45	162.1852	39.3923	0.043848
859.05	162.1207	39.3647	0.210459
860.65	162.4223	39.5145	0.050815
862.29	162.3402	39.5005	0.090007
864.59	162.1646	39.3909	0.023827
866.35	162.1481	39.3523	0.033389
867.95	162.1874	39.3885	0.131853
869.55	162.013	39.2697	0.043521
871.15	162.0695	39.3105	0.106491
872.75	162.2278	39.3735	0.068288
874.35	162.1188	39.3663	0.026315
875.95	162.1608	39.3689	0.113933
877.55	162.3115	39.4715	0.087084
879.15	162.4459	39.5081	0.076424
880.79	162.3222	39.4865	0.069931
882.45	162.2186	39.4347	0.041042
884.05	162.1665	39.3948	0.042961
885.65	162.1194	39.3447	0.037971
887.25	162.1779	39.3612	0.00633
888.85	162.1755	39.371	0.026936
890.45	162.215	39.3883	0.088997
892.05	162.0909	39.3185	0.029345
893.65	162.0494	39.2966	0.004394
895.25	162.0424	39.2964	0.10235
896.85	162.1877	39.3719	0.068534
898.45	162.0784	39.3626	0.158552
900.05	162.3074	39.4718	0.082095
901.65	162.4223	39.5354	0.03153
903.25	162.4567	39.5723	0.236669
905.15	162.0625	39.3561	0.040637
907.05	162.1384	39.3702	0.035494
908.65	162.191	39.3489	0.032205
910.25	162.2269	39.3859	0.170271
911.85	162.4993	39.3918	0.479688
913.45	163.2528	39.5373	0.751042
915.05	164.4292	39.7827	1.233859
916.65	166.3607	40.1911	1.234838
918.25	168.3228	40.4225	1.89794
919.85	171.3142	40.9451	1.553745
921.45	173.6492	41.7982	1.618886
923.05	176.1496	42.4744	1.608458
924.65	178.6896	42.8884	1.500824
926.25	181.0873	43.021	1.527468
927.85	183.5309	43.065	1.634763
929.45	186.1442	43.1736	0.426951
931.05	186.8212	43.0824	0.023831
932.67	186.8576	43.0953	0.006448
934.49	186.8466	43.0912	0.915822
936.46	188.6532	43.0031	1.274837
938.58	191.342	43.1551	0.719966
940.55	192.7632	43.1992	0.489296
942.25	193.593	43.2573	0.706514
943.85	194.7168	43.1354	1.360389
945.45	196.8932	43.1062	1.123266
947.05	198.6902	43.0739	1.181959
948.65	200.5737	42.9047	1.427138
950.25	202.7133	42.1071	0.796364
951.85	203.1909	40.9258	1.992284
953.47	202.1	37.8777	1.663921
955.44	200.3969	35.0915	1.802284
957.45	198.1498	32.2444	2.488698
959.64	193.7101	29.067	2.431561
961.66	189.2925	26.9268	0.690723
963.94	187.9268	26.1495	0.040375
965.9	188.0005	26.1204	0.268167
968.34	187.528	25.6687	1.467599
969.95	185.9739	23.884	1.760021
971.55	184.5795	21.4374	1.656593
973.15	183.6825	18.9433	1.697905
974.75	182.5615	16.4687	2.248998
976.35	181.054	13.2013	1.835319
977.95	179.8312	10.5315	1.751192
