# Supplementary material for: Seeking safety: Movement dynamics after post-contact immobility
Source: PLoS One. 2024 Aug 22;19(8):e0307370. doi: 10.1371/journal.pone.0307370 (PMC11340899; doi:10.1371/journal.pone.0307370)
Supplement: S3 Data — (ZIP) [file pone.0307370.s012.zip › Franks_etal_AntLionTracksPaperData_PLoSOne_2024/al05_dt16_v1.txt]

74.75	105.6673	111.759	0.020149
76.35	105.6458	111.7349	0.035318
77.95	105.6016	111.6998	0.021253
79.55	105.6331	111.7124	0.01134
81.15	105.6154	111.7163	0.035671
82.75	105.6676	111.7394	0.02389
84.35	105.6939	111.7117	0.01551
85.95	105.7187	111.7099	0.025436
87.55	105.7151	111.7504	0.022744
89.15	105.6969	111.7189	0.019806
90.75	105.7163	111.7439	0.025908
92.35	105.6763	111.7547	0.039781
93.95	105.621	111.723	0.022597
95.55	105.6489	111.7	0.012105
97.15	105.6332	111.6888	0.023692
98.75	105.5958	111.6952	0.041984
100.35	105.6488	111.7365	0.03425
101.95	105.701	111.7198	0.009945
103.55	105.6888	111.7096	0.043179
105.15	105.7567	111.7225	0.029033
106.75	105.7107	111.7293	0.036094
108.35	105.6568	111.75	0.008884
109.95	105.6429	111.7472	0.01773
111.55	105.6328	111.7207	0.013345
113.15	105.6293	111.6996	0.015515
114.75	105.6534	111.6935	0.019419
116.35	105.6225	111.6903	0.591544
117.95	104.7506	112.0586	0.452648
119.55	104.0766	112.3236	0.012479
121.15	104.061	112.3111	0.007093
122.75	104.0507	112.3063	0.003626
124.35	104.0515	112.3121	0.002795
125.95	104.054	112.3084	0.044154
127.55	104.1245	112.3136	0.003571
129.15	104.1189	112.3149	0.015724
130.75	104.1366	112.3328	0.013803
132.35	104.1521	112.3171	0.015187
133.95	104.1283	112.322	0.009354
135.55	104.13	112.3071	0.009974
137.15	104.13	112.3231	0.024339
138.75	104.0911	112.3216	0.041806
140.35	104.0251	112.3325	0.015059
141.95	104.0051	112.319	0.019996
143.55	104.0371	112.3177	0.015343
145.15	104.0599	112.3269	0.021822
146.75	104.0406	112.2978	0.015019
148.35	104.0362	112.3214	0.014042
149.95	104.0435	112.3426	0.022136
151.55	104.0176	112.3185	0.001575
153.15	104.0152	112.3178	0.064496
154.75	104.118	112.3259	0.018291
156.35	104.1309	112.2996	0.014101
157.95	104.1411	112.3198	0.036342
159.55	104.0831	112.3147	0.041486
161.15	104.018	112.3276	0.013105
162.75	104.0283	112.3459	0.027819
164.35	104.0006	112.311	0.015458
165.95	104.0201	112.3263	0.004602
167.55	104.0136	112.3228	0.009127
169.15	104.0278	112.3191	0.013236
170.75	104.0407	112.3359	0.003474
172.35	104.0352	112.3349	0.016598
173.95	104.0255	112.3102	0.019884
175.55	104.0479	112.3328	0.015614
177.15	104.0548	112.3568	0.034326
178.75	104.0108	112.324	0.006318
180.35	104.0151	112.3331	0.016113
181.95	103.9929	112.32	0.030291
183.55	104.0397	112.3072	0.031785
185.15	104.0006	112.3398	0.012134
186.75	104.0136	112.3254	0.015345
188.35	104.0038	112.3029	0.066631
189.95	103.908	112.2561	0.442133
191.55	103.2863	111.9185	0.049166
193.15	103.2369	111.8573	0.023891
194.75	103.2349	111.8955	0.027683
196.35	103.1924	111.883	0.017622
197.95	103.1676	111.8695	0.013064
199.55	103.1513	111.8564	0.018369
201.15	103.1776	111.8696	0.014184
202.75	103.1571	111.8598	0.024368
204.35	103.1289	111.8329	0.013271
205.95	103.1114	111.8209	0.055338
207.55	103.1838	111.8719	0.026308
209.15	103.1754	111.8307	0.015645
210.75	103.1948	111.8464	0.028142
212.35	103.1502	111.8523	0.019518
213.95	103.1654	111.8795	0.054564
215.55	103.2368	111.9297	0.002825
217.15	103.2388	111.9257	0.039258
218.75	103.2984	111.9455	0.022284
220.35	103.2647	111.9336	0.001644
221.95	103.2625	111.9322	0.031371
223.55	103.307	111.9555	0.018561
225.15	103.2826	111.9386	0.008679
226.75	103.2956	111.9435	0.025634
228.35	103.2547	111.9402	0.016445
229.95	103.2284	111.9393	0.004814
231.55	103.2207	111.9388	0.014651
233.15	103.1974	111.9414	0.043556
234.75	103.2603	111.9714	0.048571
236.35	103.1899	111.9385	0.028378
237.95	103.1954	111.8935	0.009155
239.55	103.2024	111.8806	0.016296
241.15	103.2283	111.8776	0.009324
242.75	103.2145	111.8718	0.071995
244.35	103.1007	111.8542	0.023522
245.95	103.1374	111.8625	0.010923
247.55	103.138	111.845	0.062765
249.15	103.2235	111.8977	0.035776
250.75	103.2114	111.8417	0.023222
252.35	103.1906	111.8725	0.019376
253.95	103.2197	111.8831	0.017736
255.55	103.2151	111.8551	0.030082
257.15	103.1679	111.8457	0.026339
258.75	103.1604	111.8872	0.023257
260.35	103.1484	111.8519	0.014348
261.95	103.1637	111.869	0.014254
263.55	103.1509	111.8502	0.007405
265.15	103.1601	111.8577	0.015303
266.75	103.1356	111.8571	0.01278
268.35	103.156	111.8578	0.011332
269.95	103.1685	111.8446	0.053126
271.55	103.2513	111.8636	0.009089
273.15	103.2385	111.8704	0.066127
274.75	103.133	111.879	0.016391
276.35	103.1546	111.8642	0.034575
277.95	103.21	111.8636	0.041882
279.55	103.1446	111.8489	0.047259
281.15	103.2201	111.846	0.024427
282.75	103.2017	111.8805	0.01594
284.35	103.2202	111.8629	0.010458
285.95	103.211	111.8769	0.012098
287.55	103.1994	111.8614	0.008634
289.15	103.1958	111.8481	0.021628
290.75	103.1612	111.8478	0.031844
292.35	103.1952	111.8857	0.036316
293.95	103.1392	111.8701	0.011938
295.55	103.1563	111.8786	0.034053
297.15	103.1921	111.9197	0.041406
298.75	103.2553	111.9394	0.023337
300.35	103.2903	111.9525	0.033262
301.95	103.242	111.9302	0.02061
303.55	103.2741	111.9376	0.017361
305.15	103.2495	111.9505	0.04407
306.75	103.1818	111.9309	0.035634
308.35	103.1481	111.8849	0.026102
309.95	103.1896	111.8897	0.052957
311.55	103.1169	111.8462	0.025826
313.15	103.1559	111.8599	0.032746
314.75	103.1112	111.8326	0.009182
316.35	103.1206	111.8438	0.021382
317.95	103.1296	111.8769	0.019282
319.55	103.1296	111.846	0.011222
321.15	103.1381	111.8618	0.060377
322.75	103.2026	111.9337	0.007797
324.35	103.2034	111.9462	0.023714
325.95	103.2325	111.9218	0.040511
327.55	103.284	111.9611	0.019508
329.15	103.2674	111.9347	0.012319
330.75	103.2862	111.9407	0.009771
332.35	103.2739	111.9504	0.01738
333.95	103.25	111.9646	0.008619
335.55	103.2589	111.9541	0.014647
337.15	103.2446	111.9726	0.029621
338.75	103.2034	111.9491	0.00361
340.35	103.1976	111.9491	0.055545
341.95	103.1283	111.8935	0.0148
343.55	103.1464	111.8782	0.009336
345.15	103.1506	111.8925	0.011137
346.75	103.1661	111.8837	0.03824
348.35	103.1211	111.8423	0.026882
349.95	103.1513	111.8729	0.028162
351.55	103.1929	111.8557	0.060818
353.15	103.0958	111.8616	0.012848
354.75	103.0982	111.8412	0.035613
356.35	103.1499	111.8653	0.014968
357.95	103.1261	111.8685	0.015816
359.55	103.1035	111.8573	0.071385
361.15	103.1886	111.9334	0.03757
362.75	103.2485	111.9283	0.013639
364.35	103.252	111.9498	0.042007
365.95	103.187	111.9326	0.031027
367.55	103.178	111.8838	0.004116
369.15	103.1717	111.8818	0.021654
370.75	103.1402	111.8676	0.002734
372.35	103.1385	111.8635	0.016558
373.95	103.163	111.8736	0.046466
375.55	103.0937	111.8467	0.029224
377.15	103.1378	111.8623	0.02786
378.75	103.1242	111.8198	0.020479
380.35	103.0954	111.8356	0.036061
381.95	103.1256	111.8848	0.056789
383.55	103.1977	111.94	0.015951
385.15	103.1934	111.9149	0.03365
386.75	103.2372	111.9462	0.014128
388.35	103.2515	111.9287	0.00501
389.95	103.2574	111.934	0.035781
391.55	103.201	111.9434	0.016787
393.15	103.18	111.9266	0.012862
394.75	103.1741	111.9069	0.019179
396.35	103.1572	111.8813	0.040598
397.95	103.1143	111.8325	0.035949
399.55	103.1626	111.8637	0.005457
401.15	103.1571	111.8569	0.003148
402.75	103.1611	111.8538	0.00508
404.35	103.1632	111.8617	0.014678
405.95	103.1852	111.8697	0.010999
407.55	103.1686	111.864	0.010303
409.15	103.1674	111.8804	0.033012
410.75	103.1239	111.8505	0.015196
412.35	103.1162	111.8274	0.010398
413.95	103.1008	111.8337	0.073081
415.55	103.1828	111.9171	0.010937
417.15	103.1946	111.93	0.024013
418.75	103.2309	111.9426	0.010687
420.35	103.2139	111.9406	0.010464
421.95	103.2252	111.9282	0.029949
423.55	103.2644	111.9558	0.021252
425.15	103.2512	111.9871	0.043279
426.75	103.2051	111.9354	0.01094
428.35	103.1981	111.9515	0.003158
429.95	103.1931	111.9506	0.014054
431.55	103.1752	111.937	0.028531
433.15	103.1314	111.9242	0.041442
434.75	103.1315	111.8579	0.013917
436.35	103.1191	111.8394	0.006232
437.95	103.1138	111.8479	0.04172
439.55	103.1691	111.8852	0.033414
441.15	103.1348	111.8442	0.007039
442.75	103.1271	111.8524	0.012242
444.35	103.1467	111.851	0.032677
445.95	103.0944	111.8533	0.021829
447.55	103.1287	111.86	0.014082
449.15	103.1367	111.881	0.012436
450.75	103.1375	111.9009	0.024201
452.35	103.1595	111.9328	0.032173
453.95	103.2067	111.9535	0.012393
455.55	103.2015	111.9343	0.032633
457.15	103.2535	111.9391	0.021264
458.75	103.2464	111.9723	0.0274
460.35	103.2241	111.9346	0.033782
461.95	103.2127	111.9874	0.041685
463.55	103.2788	111.9785	0.017206
465.15	103.27	111.9524	0.045327
466.75	103.1982	111.9422	0.025004
468.35	103.1595	111.9322	0.018692
469.95	103.1383	111.9111	0.023922
471.55	103.1672	111.886	0.01581
473.15	103.1919	111.8916	0.044619
474.75	103.1235	111.8712	0.007536
476.35	103.1129	111.8654	0.004272
477.95	103.115	111.8589	0.015272
479.55	103.0985	111.8409	0.022267
481.15	103.1256	111.864	0.007847
482.75	103.1133	111.8665	0.018682
484.35	103.1334	111.8443	0.020342
485.95	103.1144	111.8708	0.012671
487.55	103.1225	111.8522	0.018662
489.15	103.0951	111.8641	0.009562
490.75	103.0866	111.8513	0.026124
492.35	103.1169	111.8801	0.014869
493.95	103.1329	111.8625	0.029189
495.55	103.1725	111.8873	0.019123
497.15	103.1436	111.8973	0.006054
498.75	103.1389	111.8889	0.008662
500.35	103.1524	111.8918	0.039351
501.95	103.1075	111.8476	0.018034
503.55	103.1273	111.8686	0.009616
505.15	103.1173	111.857	0.019493
506.75	103.1427	111.8751	0.021857
508.35	103.1459	111.9099	0.013311
509.95	103.13	111.8957	0.053149
511.55	103.0923	111.8195	0.010887
513.15	103.0965	111.8364	0.022664
514.75	103.117	111.8663	0.017676
516.35	103.1313	111.8419	0.018819
517.95	103.1261	111.8716	0.004638
519.55	103.1202	111.876	0.013517
521.15	103.1355	111.8608	0.021697
522.75	103.1529	111.8909	0.026863
524.35	103.117	111.8672	0.011705
525.95	103.1222	111.8852	0.023226
527.55	103.0997	111.8556	0.0365
529.15	103.0428	111.8686	0.008006
530.75	103.036	111.8795	0.017634
532.35	103.061	111.8664	0.012914
533.95	103.0581	111.8868	0.020813
535.55	103.0287	111.8711	0.045289
537.15	103.1011	111.872	0.013788
538.75	103.0961	111.8935	0.023289
540.35	103.1263	111.8717	0.026005
541.95	103.1648	111.8875	0.021879
543.55	103.1408	111.913	0.008377
545.15	103.1432	111.9262	0.042203
546.75	103.1983	111.9652	0.062042
548.35	103.2812	112.0199	0.026431
549.95	103.2777	112.062	0.026659
551.55	103.2395	112.043	0.055332
553.15	103.1924	111.968	0.019561
554.75	103.1702	111.9901	0.060987
556.35	103.1486	111.8949	0.034757
557.95	103.0969	111.8744	0.012412
559.55	103.0882	111.8922	0.010265
561.15	103.1042	111.8887	0.023598
562.75	103.0914	111.9242	0.037684
564.35	103.1425	111.8923	0.022033
565.95	103.1074	111.8952	0.020356
567.55	103.1111	111.8629	0.057618
569.15	103.1468	111.9478	0.028617
570.75	103.1822	111.9768	0.018519
572.35	103.2078	111.9919	0.016716
573.95	103.2244	112.0128	0.045254
575.55	103.1643	111.9725	0.040666
577.15	103.2206	112.0051	0.055286
578.75	103.135	111.9826	0.036977
580.35	103.1609	111.9294	0.033592
581.95	103.1378	111.9779	0.068115
583.55	103.0768	111.8876	0.006661
585.15	103.0763	111.877	0.040867
586.75	103.098	111.9386	0.02246
588.35	103.0903	111.9035	0.029353
589.95	103.0477	111.9231	0.053176
591.55	103.1161	111.8726	0.011708
593.15	103.0997	111.8816	0.029351
594.75	103.1347	111.9129	0.030052
596.35	103.0998	111.8799	0.025345
597.95	103.1249	111.9117	0.003061
599.55	103.1277	111.9157	0.01184
601.15	103.1247	111.897	0.075447
602.75	103.2034	111.9885	0.035027
604.35	103.2547	112.0112	0.037188
605.95	103.2042	111.9798	0.026635
607.55	103.1616	111.9785	0.012336
609.15	103.1457	111.9902	0.02893
610.75	103.1313	111.9462	0.018848
612.35	103.1412	111.9177	0.009591
613.95	103.1338	111.9312	0.027801
615.55	103.1275	111.8872	0.041269
617.15	103.0691	111.918	0.037052
618.75	103.0781	111.8594	0.045859
620.35	103.0102	111.8871	0.005118
621.95	103.0123	111.895	0.016445
623.55	102.9914	111.9109	0.068035
625.15	103.0985	111.8918	0.038024
626.75	103.1293	111.9443	0.056326
628.35	103.1867	112.0138	0.027674
629.95	103.2219	111.9869	0.01517
631.55	103.2211	112.0112	0.042528
633.15	103.1655	111.972	0.040453
634.75	103.1296	112.0259	0.064094
636.35	103.1375	111.9236	0.027635
637.95	103.1299	111.8801	0.023961
639.55	103.0969	111.8997	0.034311
641.15	103.1252	111.9467	0.034619
642.75	103.0908	111.9032	0.005383
644.35	103.0967	111.9095	0.029379
645.95	103.0804	111.9536	0.02004
647.55	103.0963	111.9258	0.029962
649.15	103.0933	111.878	0.066419
650.75	103.0027	111.9335	0.017925
652.35	102.9747	111.9274	0.00795
653.95	102.9764	111.9148	0.004164
655.55	102.9698	111.9155	0.022295
657.15	103.0007	111.8976	0.034884
658.75	103.0498	111.9241	0.014292
660.35	103.031	111.9111	0.036295
661.95	103.0164	111.9673	0.035558
663.55	102.9885	111.9178	0.006668
665.15	102.9817	111.9095	0.057075
666.75	103.0723	111.8976	0.051006
668.35	103.1448	111.935	0.034034
669.95	103.1344	111.9885	0.054261
671.55	103.2132	112.025	0.018758
673.15	103.2421	112.0331	0.053725
674.75	103.1573	112.0189	0.030089
676.35	103.2019	112.037	0.050511
677.95	103.1254	112.0109	0.028503
679.55	103.1119	111.9674	0.015976
681.15	103.0999	111.9899	0.048259
682.75	103.0554	111.9268	0.042876
684.35	102.9869	111.93	0.029943
685.95	102.9892	111.9779	0.03585
687.55	102.9955	111.9209	0.018686
689.15	103.0239	111.9117	0.037864
690.75	103.0454	111.9683	0.033068
692.35	103.0983	111.9702	0.014526
693.95	103.1194	111.9604	0.047393
695.55	103.164	112.0218	0.024675
697.15	103.1548	112.0602	0.016638
698.75	103.1644	112.085	0.036102
700.35	103.2214	112.0756	0.008725
701.95	103.2253	112.0891	0.025303
703.55	103.2464	112.0545	0.02695
705.15	103.2365	112.0965	0.040613
706.75	103.1794	112.0654	0.0284
708.35	103.2245	112.0594	0.027508
709.95	103.181	112.066	0.020426
711.55	103.1987	112.0934	0.029782
713.15	103.2435	112.0775	0.015299
714.75	103.2649	112.0655	0.003239
716.35	103.2694	112.063	0.055181
717.95	103.2011	112.1189	0.04416
719.55	103.2642	112.0871	0.037532
721.15	103.2176	112.0493	0.04329
722.75	103.1487	112.0564	0.051755
724.35	103.1161	111.9803	0.02988
725.95	103.1025	112.0261	0.030152
727.55	103.0924	111.9789	0.041389
729.15	103.0357	111.9447	0.042313
730.75	102.9731	111.9189	0.007078
732.35	102.9618	111.9189	0.025335
733.95	102.9984	111.9364	0.009674
735.55	102.9869	111.9468	0.010075
737.15	102.9795	111.9325	0.019711
738.75	102.9999	111.9566	0.031888
740.35	102.9731	111.9132	0.013178
741.95	102.9582	111.9281	0.005733
743.55	102.964	111.921	0.029064
745.15	103.009	111.9091	0.022833
746.75	102.9744	111.9209	0.014694
748.35	102.9724	111.9444	0.014812
749.95	102.9595	111.9245	0.019368
751.55	102.9814	111.9463	0.023898
753.15	103.0194	111.9421	0.0456
754.75	103.0159	112.0149	0.055398
756.35	103.0704	111.9451	0.006702
757.95	103.0722	111.9556	0.032815
759.55	103.027	111.9823	0.043191
761.15	102.9825	111.9294	0.070802
762.75	103.0858	111.9758	0.047407
764.35	103.0131	111.9542	0.012704
765.95	103.0298	111.9426	0.042697
767.55	103.0768	111.9921	0.019448
769.15	103.0985	111.9698	0.055306
770.75	103.1786	112.0075	0.036729
772.35	103.1398	111.9633	0.020804
773.95	103.1135	111.943	0.046816
775.55	103.125	112.017	0.039778
777.15	103.1849	112.0384	0.025586
778.75	103.1454	112.0493	0.028886
780.35	103.1897	112.0362	0.019105
781.95	103.17	112.0595	0.019531
783.55	103.1735	112.0285	0.038221
785.15	103.2258	112.0602	0.012493
786.75	103.2313	112.041	0.042381
788.35	103.216	112.1071	0.018868
789.95	103.2064	112.0785	0.010723
791.55	103.2221	112.0854	0.010764
793.15	103.2211	112.0682	0.010077
794.75	103.205	112.0683	0.006335
796.35	103.208	112.0586	0.034221
797.95	103.1826	112.0101	0.025643
799.55	103.19	112.0505	0.036073
801.15	103.1518	112.0937	0.021626
802.75	103.1245	112.0724	0.029101
804.35	103.171	112.0702	0.017342
805.95	103.1869	112.093	0.017791
807.55	103.1608	112.0816	0.013652
809.15	103.1649	112.1031	0.029208
810.75	103.2105	112.1136	0.036407
812.35	103.1531	112.1035	0.041269
813.95	103.2135	112.0769	0.020169
815.55	103.1814	112.0741	0.040499
817.15	103.1458	112.1283	0.030358
818.75	103.1131	112.0924	0.021468
820.35	103.108	112.0584	0.038939
821.95	103.1684	112.0739	0.017687
823.55	103.1401	112.0748	0.040882
825.15	103.0948	112.0276	0.009736
826.75	103.0792	112.0281	0.026793
828.35	103.1193	112.0431	0.005616
829.95	103.1123	112.0487	0.006226
831.55	103.12	112.0551	0.022658
833.15	103.1126	112.0196	0.010153
834.75	103.1067	112.0348	0.00172
836.35	103.1041	112.034	0.022619
837.95	103.1402	112.037	0.013726
839.55	103.128	112.0187	0.022215
841.15	103.132	112.054	0.006579
842.75	103.1218	112.0512	0.004887
844.35	103.1253	112.0442	0.027386
845.95	103.1602	112.0707	0.068026
847.55	103.2515	112.0115	0.045464
849.15	103.3139	112.0489	0.008275
850.75	103.3065	112.0379	0.02051
852.35	103.3177	112.0687	0.007566
853.95	103.3121	112.0794	0.051599
855.55	103.3255	112.1609	0.013386
857.15	103.3374	112.1431	0.029283
858.75	103.3107	112.1045	0.036768
860.35	103.3436	112.1533	0.030906
861.95	103.3229	112.1084	0.025873
863.55	103.3403	112.146	0.021472
865.15	103.364	112.1708	0.04045
866.75	103.3076	112.139	0.031329
868.35	103.355	112.1555	0.018233
869.95	103.3293	112.1417	0.045205
871.55	103.2735	112.0956	0.046521
873.15	103.3212	112.1528	0.013609
874.75	103.3	112.1577	0.026637
876.35	103.3393	112.1412	0.05024
877.95	103.2725	112.0965	0.045677
879.55	103.3199	112.1522	0.027469
881.15	103.2917	112.1184	0.018423
882.75	103.2625	112.1223	0.035932
884.35	103.3181	112.137	0.015148
885.95	103.2939	112.1389	0.042553
887.55	103.2496	112.0872	0.01836
889.15	103.2451	112.1162	0.026683
890.75	103.2866	112.126	0.007514
892.35	103.2771	112.1187	0.031004
893.95	103.2844	112.0696	0.023675
895.55	103.2725	112.0336	0.018209
897.15	103.2564	112.0094	0.005129
898.75	103.263	112.0045	0.028753
900.35	103.2333	111.9694	0.040212
901.95	103.2416	111.9056	0.021279
903.55	103.2704	111.9237	0.041578
905.15	103.204	111.9273	0.047407
906.75	103.2725	111.9598	0.01162
908.35	103.2729	111.9784	0.022839
909.95	103.278	112.0146	0.02915
911.55	103.3103	112.0483	0.018841
913.15	103.2908	112.0252	0.036298
914.75	103.3128	112.079	0.033967
916.35	103.2734	112.0415	0.027266
917.95	103.2986	112.0772	0.01987
919.55	103.2859	112.1063	0.024055
921.15	103.3243	112.1035	0.01402
922.75	103.3057	112.1161	0.031414
924.35	103.2719	112.0789	0.010807
925.95	103.2875	112.0865	0.017677
927.55	103.2781	112.0598	0.067665
929.15	103.2996	112.1659	0.036975
930.75	103.3052	112.107	0.028373
932.35	103.3316	112.144	0.020385
933.95	103.299	112.1432	0.006993
935.55	103.3059	112.152	0.00913
937.15	103.308	112.1375	0.005517
938.75	103.3166	112.1397	0.033595
940.35	103.2675	112.1178	0.01371
941.95	103.2815	112.1009	0.021945
943.55	103.3117	112.1188	0.043245
945.15	103.3097	112.0496	0.01898
946.75	103.2853	112.0315	0.038644
948.35	103.2563	111.977	0.029487
949.95	103.2784	111.9353	0.034049
951.55	103.2715	111.9893	0.025272
953.15	103.2892	111.953	0.011255
954.75	103.2847	111.9704	0.009393
956.35	103.2997	111.9704	0.02512
957.95	103.2623	111.9852	0.019025
959.55	103.2876	112.0022	0.017652
961.15	103.2594	112.0034	0.014963
962.75	103.2793	112.0166	0.038583
964.35	103.2963	112.0759	0.011807
965.95	103.315	112.0732	0.009583
967.55	103.3156	112.0885	0.015201
969.15	103.3068	112.1112	0.010827
970.75	103.2966	112.1252	0.011735
972.35	103.2803	112.1344	0.039997
973.95	103.3366	112.1648	0.017172
975.55	103.31	112.1579	0.010402
977.15	103.3267	112.1585	0.008212
978.75	103.3229	112.1459	0.031362
980.35	103.2749	112.1313	0.018738
981.95	103.3018	112.1445	0.023454
983.55	103.3005	112.107	0.043395
985.15	103.348	112.1576	0.023135
986.75	103.3155	112.1401	0.024242
988.35	103.3506	112.1237	0.040767
989.95	103.3216	112.0653	0.311631
991.55	103.2469	111.5723	0.604982
993.15	102.8058	110.7107	0.307592
994.75	102.9803	110.2505	0.57085
996.35	103.7138	109.7063	0.761807
997.95	104.8588	109.2883	1.363457
999.55	106.9672	109.8483	1.369354
1001.15	109.0278	110.5928	1.009933
1002.75	110.4221	111.4094	0.593732
1004.35	111.2387	111.8948	1.195624
1005.95	112.7864	113.0192	0.924217
1007.55	113.449	114.3412	1.098482
1009.15	114.5326	115.725	1.049135
1010.75	115.8209	116.8012	1.788296
1012.35	116.7343	119.5127	0.619586
1013.95	117.1524	120.4116	0.955207
1015.55	117.5698	121.8818	0.521881
1017.15	117.7223	122.7028	0.436039
1018.75	117.7448	123.4001	1.017006
1020.35	117.3909	124.9883	1.871136
1021.95	116.6475	127.8884	1.449574
1023.55	115.2541	129.7425	1.735023
1025.15	113.2163	131.6277	1.772346
1026.75	110.9838	133.3761	1.909489
1028.35	108.8908	135.6019	1.609487
1029.95	106.9876	137.3365	1.973056
1031.55	105.3423	140.0308	1.955804
1033.15	103.5405	142.5893	1.701195
1034.75	101.7393	144.63	1.453451
1036.35	99.91	146.0658	1.744749
1037.95	97.254	146.9255	1.668405
1039.55	95.0698	148.4602	2.06889
1041.15	93.1401	151.1498	1.700745
1042.75	91.7416	153.4841	1.740182
1044.35	91.2959	156.2325	1.903102
1045.95	90.9918	159.2622	2.024218
1047.55	90.7726	162.4935	2.059286
1049.15	90.7347	165.7882	1.914354
1050.75	90.3464	168.8264	1.672434
1052.35	90.1327	171.4938	1.712526
1053.95	88.9263	173.954	2.09958
1055.55	87.3281	176.9087	1.215401
1057.15	86.1386	178.4472	0.200561
1058.75	85.9484	178.7056	0.004571
1060.35	85.9417	178.7087	0.030078
1061.95	85.9443	178.6606	0.057034
1063.55	85.9994	178.5879	0.271981
1065.15	85.8154	178.9823	1.212257
1066.75	85.0463	180.7629	1.655296
1068.35	84.2307	183.2826	1.310095
1069.95	83.9579	185.361	1.781488
1071.55	83.15	188.0945	2.190053
1073.15	82.5427	191.5455	0.918273
1074.75	82.398	193.0076	0.06842
1076.35	82.3494	192.9095	0.006218
1077.95	82.3459	192.9188	0.021781
1079.55	82.3354	192.8856	0.093599
1081.15	82.3549	193.0341	0.038066
1082.75	82.4158	193.0357	0.030009
1084.35	82.4343	192.9914	0.003205
1085.95	82.4384	192.9883	0.028361
1087.55	82.4056	193.0197	0.087999
1089.15	82.356	192.8879	0.045506
1090.75	82.3382	192.9585	0.027953
1092.35	82.3455	192.9144	0.030845
1093.95	82.3382	192.8656	0.051073
1095.55	82.3511	192.9463	0.054724
1097.15	82.3983	193.02	0.019555
1098.75	82.4294	193.0162	0.044872
1100.35	82.4382	192.9449	0.041282
1101.95	82.4353	193.0109	0.019785
1103.55	82.4373	193.0425	0.067399
1105.15	82.3536	192.9744	0.047926
1106.75	82.3455	192.8982	0.019272
1108.35	82.351	192.9285	0.002213
1109.95	82.3483	192.9263	0.014564
1111.55	82.3481	192.9496	0.027452
1113.15	82.3469	192.9057	0.004328
1114.75	82.351	192.9001	0.013639
1116.35	82.34	192.8813	0.029612
1117.95	82.343	192.9286	0.01974
1119.55	82.3398	192.96	0.055183
1121.15	82.4	193.0247	0.013383
1122.75	82.4208	193.0196	0.015457
1124.35	82.4125	193.0429	0.015755
1125.95	82.3902	193.0312	0.053493
1127.55	82.3531	192.954	0.008594
1129.15	82.3439	192.9438	0.003572
1130.75	82.3449	192.9494	0.014557
1132.35	82.3461	192.9727	0.037529
1133.95	82.3506	192.9128	0.011547
1135.55	82.3396	192.9276	0.015405
1137.15	82.3608	192.9151	0.017132
1138.75	82.3382	192.9305	0.030652
1140.35	82.376	192.8993	0.021478
1141.95	82.3904	192.9305	0.004999
1143.55	82.3875	192.923	0.070958
1145.15	82.4163	193.0328	0.048467
1146.75	82.4029	192.9565	0.073265
1148.35	82.4515	193.0631	0.023158
1149.95	82.4305	193.0937	0.050456
1151.55	82.431	193.013	0.025279
1153.15	82.4241	193.0528	0.083475
1154.75	82.3571	192.9373	0.005556
1156.35	82.3532	192.9293	0.005034
1157.95	82.3479	192.9353	0.018542
1159.55	82.3378	192.9633	0.002784
1161.15	82.3408	192.9599	0.022783
1162.75	82.3438	192.9236	0.005032
1164.35	82.3485	192.9301	0.01776
1165.95	82.3518	192.9019	0.056932
1167.55	82.3798	192.9886	0.060702
1169.15	82.4483	193.0574	0.041857
1170.75	82.4048	193.0065	0.623967
1172.35	82.445	194.004	1.397978
1173.95	82.3758	196.2397	2.178591
1175.55	82.8598	199.6917	2.042257
1177.15	84.1452	202.6959	1.934568
1178.75	84.6391	205.7515	2.431201
1180.35	84.134	209.6085	2.412774
1181.95	82.5719	213.1388	2.588705
1183.55	80.7341	216.8506	2.651431
