# Supplementary material for: Seeking safety: Movement dynamics after post-contact immobility
Source: PLoS One. 2024 Aug 22;19(8):e0307370. doi: 10.1371/journal.pone.0307370 (PMC11340899; doi:10.1371/journal.pone.0307370)
Supplement: S3 Data — (ZIP) [file pone.0307370.s012.zip › Franks_etal_AntLionTracksPaperData_PLoSOne_2024/al06_dt16_v1.txt]

41.75	105.4741	111.817	0.085084
43.35	105.5439	111.9339	0.037433
44.95	105.4991	111.8942	0.037369
46.55	105.446	111.8667	0.010072
48.15	105.4427	111.8825	0.034315
49.75	105.4974	111.8872	0.027342
51.35	105.5361	111.9077	0.006979
52.95	105.5401	111.9181	0.019199
54.55	105.5681	111.9309	0.069712
56.15	105.4739	111.871	0.016451
57.75	105.4905	111.8505	0.01274
59.35	105.4956	111.8308	0.001146
60.95	105.4946	111.8323	0.029284
62.55	105.5411	111.8382	0.017592
64.15	105.5394	111.8663	0.013527
65.75	105.5371	111.8448	0.019796
67.35	105.5072	111.8554	0.015746
68.95	105.4835	111.847	0.037271
70.55	105.5305	111.8837	0.019002
72.15	105.5179	111.9113	0.045528
73.75	105.4551	111.8744	0.026281
75.35	105.487	111.9019	0.037163
76.95	105.5188	111.952	0.030913
78.55	105.5441	111.9095	0.040461
80.15	105.5063	111.857	0.017283
81.75	105.4928	111.8328	0.006597
83.35	105.5023	111.8282	0.021335
84.95	105.5365	111.8283	0.004268
86.55	105.5375	111.8351	0.034849
88.15	105.4864	111.8128	0.007318
89.75	105.4966	111.8185	0.039601
91.35	105.5306	111.872	0.023347
92.95	105.4936	111.8669	0.040681
94.55	105.5534	111.8925	0.019442
96.15	105.53	111.872	0.030212
97.75	105.4973	111.8364	0.009761
99.35	105.504	111.8223	0.0207
100.95	105.5238	111.8489	0.004385
102.55	105.5274	111.8428	0.014906
104.15	105.5156	111.8221	0.016492
105.75	105.5071	111.8471	0.006532
107.35	105.5143	111.8395	0.03102
108.95	105.5198	111.8888	0.031734
110.55	105.4761	111.863	0.016244
112.15	105.4955	111.8458	0.034912
113.75	105.5347	111.8856	0.005943
115.35	105.5439	111.8835	0.016425
116.95	105.5244	111.8658	0.016168
118.55	105.5049	111.8488	0.007191
120.15	105.5045	111.8373	0.007414
121.75	105.4958	111.8454	0.010343
123.35	105.5109	111.8387	0.013873
124.95	105.5321	111.8455	0.000974
126.55	105.5305	111.8452	0.025002
128.15	105.4916	111.8546	0.004418
129.75	105.4969	111.8499	0.005722
131.35	105.506	111.8509	0.013135
132.95	105.4959	111.8325	0.036582
134.55	105.4559	111.8753	0.022643
136.15	105.4588	111.8392	0.05832
137.75	105.5205	111.9091	0.053785
139.35	105.4345	111.9089	0.018674
140.95	105.4063	111.899	0.045169
142.55	105.4552	111.9522	0.055851
144.15	105.5435	111.9657	0.02967
145.75	105.5455	111.9183	0.053648
147.35	105.4791	111.8639	0.012413
148.95	105.4984	111.8683	0.014604
150.55	105.5063	111.8463	0.015868
152.15	105.5135	111.8707	0.025814
153.75	105.5297	111.9087	0.010129
155.35	105.5457	111.911	0.043525
156.95	105.5022	111.8566	0.011699
158.55	105.4867	111.8463	0.007685
160.15	105.4986	111.8434	0.013272
161.75	105.4846	111.8594	0.06283
163.35	105.5565	111.9297	0.036512
164.95	105.5284	111.8785	0.016104
166.55	105.5129	111.8991	0.039565
168.15	105.5245	111.9614	0.007593
169.75	105.5138	111.9556	0.010652
171.35	105.5216	111.9404	0.034631
172.95	105.5385	111.9932	0.028463
174.55	105.5023	111.9656	0.00308
176.15	105.5027	111.9706	0.016545
177.75	105.4936	111.9457	0.020961
179.35	105.4957	111.9792	0.04077
180.95	105.5022	112.0441	0.029864
182.55	105.5233	112.0012	0.314095
184.15	105.963	112.2446	0.615807
185.75	106.8629	112.6456	0.045054
187.35	106.9317	112.6673	0.022668
188.95	106.8986	112.6526	0.020267
190.55	106.873	112.6725	0.020366
192.15	106.8982	112.6931	0.038039
193.75	106.8376	112.6985	0.017558
195.35	106.8653	112.6935	0.047607
196.95	106.9411	112.7007	0.010801
198.55	106.954	112.7123	0.036575
200.15	106.9038	112.6822	0.028826
201.75	106.8605	112.6661	0.002146
203.35	106.8638	112.6673	0.013372
204.95	106.8794	112.6818	0.017838
206.55	106.8512	112.6779	0.01737
208.15	106.8782	112.6715	0.005171
209.75	106.871	112.6673	0.00239
211.35	106.8684	112.6645	0.020128
212.95	106.8561	112.6348	0.039227
214.55	106.9164	112.6521	0.035814
216.15	106.9651	112.6824	0.014452
217.75	106.9882	112.6837	0.002164
219.35	106.9853	112.6857	0.008574
220.95	106.9846	112.672	0.027944
222.55	106.9402	112.6668	0.02802
224.15	106.9025	112.6425	0.010249
225.75	106.908	112.658	0.004287
227.35	106.9071	112.6512	0.014333
228.95	106.9156	112.6298	0.017731
230.55	106.902	112.6548	0.008036
232.15	106.9027	112.6419	0.027341
233.75	106.859	112.6435	0.003171
235.35	106.8641	112.6429	0.014547
236.95	106.8809	112.659	0.006286
238.55	106.8795	112.669	0.004898
240.15	106.8874	112.6692	0.004205
241.75	106.8883	112.6759	0.00943
243.35	106.8975	112.6878	0.005229
244.95	106.8892	112.6868	0.00377
246.55	106.8948	112.6846	0.017993
248.15	106.8717	112.6674	0.00562
249.75	106.8731	112.6585	0.053575
251.35	106.9107	112.7355	0.443574
252.95	107.3685	113.2779	0.814292
254.55	108.2055	114.2763	1.391078
256.15	109.013	116.3504	2.274894
257.75	106.7004	119.1612	2.234074
259.35	103.494	120.7411	2.696962
260.95	99.3058	121.78	2.024645
262.55	96.1305	121.1384	2.468213
264.15	93.3288	118.3552	3.011469
265.75	89.5846	115.3225	3.060683
267.35	84.9287	113.8045	2.724625
268.95	82.087	110.4985	2.840775
270.55	78.9281	107.2304	2.872305
272.15	74.8836	105.0482	2.667674
273.75	71.22	102.8582	3.275179
275.35	66.7436	100.1337	3.525466
276.95	61.6295	97.7537	3.579578
278.55	56.1863	95.9722	4.284039
280.15	50.3434	92.3884	4.027283
281.75	44.1814	90.5042	4.089869
283.35	38.1449	87.978	4.282389
284.95	31.5464	86.1321	2.772128
286.55	27.2877	84.8924	2.418673
288.15	23.7381	83.351	3.919402
289.75	18.527	79.8624	3.4131
