# Supplementary material for: Seeking safety: Movement dynamics after post-contact immobility
Source: PLoS One. 2024 Aug 22;19(8):e0307370. doi: 10.1371/journal.pone.0307370 (PMC11340899; doi:10.1371/journal.pone.0307370)
Supplement: S3 Data — (ZIP) [file pone.0307370.s012.zip › Franks_etal_AntLionTracksPaperData_PLoSOne_2024/al07_dt16_v1.txt]

91.75	97.0723	123.533	0.049135
93.35	97.114	123.4664	0.021657
94.95	97.1447	123.4824	0.055865
96.55	97.2307	123.458	0.011638
98.15	97.2429	123.4439	0.002641
99.75	97.2464	123.4462	0.533512
101.42	96.6147	124.0735	0.241614
103.05	96.3685	124.3813	0.029
104.65	96.3241	124.3677	0.051798
106.25	96.253	124.3252	0.57502
107.85	96.9951	124.8689	0.472198
109.45	97.5763	125.3517	0.041865
111.05	97.6431	125.3571	0.029507
112.65	97.5964	125.3498	0.027752
114.25	97.6187	125.3882	0.001487
115.85	97.6205	125.3867	0.033835
117.45	97.6627	125.3528	0.075073
119.05	97.7828	125.3486	0.043705
120.65	97.8488	125.3717	0.034595
122.25	97.8902	125.335	0.021715
123.85	97.8909	125.3697	0.332414
125.45	97.4485	125.6649	0.026242
127.05	97.4498	125.623	0.032429
128.65	97.4157	125.662	0.045339
130.25	97.3712	125.6048	0.006944
131.85	97.3648	125.6139	0.034861
133.45	97.3093	125.6192	0.037441
135.05	97.2602	125.6535	0.02023
136.65	97.2337	125.672	0.049258
138.25	97.1588	125.6476	0.085982
139.85	97.0239	125.6206	0.08382
141.45	97.1463	125.6752	0.014469
143.05	97.1278	125.6614	0.018458
144.65	97.1215	125.6903	0.031298
146.25	97.0766	125.6681	0.022223
147.85	97.1096	125.6549	0.048537
149.45	97.1751	125.6966	0.040022
151.05	97.1123	125.6842	0.029839
152.65	97.1031	125.6374	0.052618
154.25	97.1724	125.6851	0.032097
155.85	97.222	125.6716	0.032413
157.45	97.2737	125.6683	0.021236
159.05	97.3072	125.6739	0.071784
160.65	97.4221	125.6727	0.018136
162.25	97.4359	125.6982	0.031939
163.85	97.4083	125.6553	0.058522
165.45	97.3177	125.6789	0.125117
167.05	97.121	125.7161	0.040149
168.65	97.0574	125.7071	0.034928
170.25	97.1128	125.7002	0.031235
171.85	97.1628	125.7011	0.061395
173.45	97.2598	125.6855	0.084947
175.05	97.3957	125.6851	0.051067
176.65	97.4761	125.6999	0.022837
178.25	97.5119	125.7069	0.085992
179.85	97.3752	125.6918	0.108459
181.45	97.2025	125.7095	0.08847
183.05	97.0638	125.7377	0.01064
184.65	97.0486	125.73	0.006918
186.25	97.0593	125.727	0.071102
187.85	97.1727	125.7189	0.036312
189.45	97.2308	125.7173	0.055485
191.05	97.3187	125.7046	0.045352
192.65	97.3912	125.7028	0.015682
194.25	97.4121	125.6889	0.10413
195.85	97.5488	125.7841	0.046512
197.45	97.4921	125.7359	0.025265
199.05	97.4697	125.7023	0.04372
200.65	97.3998	125.6977	0.046334
202.25	97.3349	125.7334	0.07423
203.85	97.2203	125.7019	0.105754
205.45	97.0551	125.7385	0.03129
207.05	97.0056	125.7458	0.013277
208.65	97.0145	125.7651	0.047786
210.25	97.0903	125.755	0.046294
211.85	97.1624	125.738	0.027829
213.45	97.2017	125.7171	0.021166
215.05	97.2341	125.727	0.045746
216.65	97.3071	125.7322	0.053767
218.25	97.3907	125.7525	0.012228
219.85	97.3715	125.7488	0.061582
221.45	97.4699	125.7443	0.006315
223.05	97.4602	125.7414	0.004738
224.65	97.4649	125.7474	0.002345
226.25	97.4654	125.7511	0.033345
227.85	97.5181	125.7598	0.045244
229.45	97.4457	125.7629	0.007012
231.05	97.4519	125.7723	0.028225
232.65	97.4196	125.7406	0.047702
234.25	97.3438	125.7495	0.019672
235.85	97.3197	125.7293	0.050086
237.45	97.2426	125.7508	0.030239
239.05	97.1953	125.7613	0.014239
240.65	97.1755	125.7725	0.022216
242.25	97.199	125.7458	0.04788
243.85	97.1239	125.7607	0.012682
245.45	97.1411	125.7714	0.002296
247.05	97.1391	125.7745	0.027647
248.65	97.0973	125.7601	0.006572
250.25	97.0918	125.7511	0.013828
251.85	97.1126	125.7587	0.040696
253.45	97.0483	125.7483	0.024934
255.05	97.0783	125.7746	0.020337
256.65	97.049	125.7888	0.023396
258.25	97.0177	125.8093	0.018973
259.85	97.0074	125.7807	0.012938
261.45	96.9869	125.7784	0.002135
263.05	96.9896	125.7804	0.006248
264.65	96.9807	125.7759	0.021976
266.25	97.0072	125.799	0.017986
267.85	96.9855	125.7801	0.011471
269.45	96.9701	125.7701	0.017368
271.05	96.9935	125.7852	0.000292
272.65	96.9938	125.7848	0.013743
274.25	97.0108	125.7709	0.008576
275.85	96.9973	125.7686	0.010683
277.45	96.9969	125.7856	0.003552
279.05	97.0025	125.7851	0.004599
280.65	96.9996	125.7919	0.028642
282.25	96.9614	125.7665	0.014085
283.85	96.9402	125.759	0.018985
285.45	96.9706	125.7581	0.014764
287.05	96.9835	125.7779	0.036532
288.65	97.0397	125.794	0.047311
290.25	97.1154	125.7955	0.033931
291.85	97.0688	125.7675	0.109543
293.45	97.2431	125.786	0.052266
295.05	97.3126	125.8325	0.060007
296.65	97.3808	125.765	0.039505
298.25	97.3207	125.7843	0.064001
299.85	97.4144	125.8254	0.047783
301.45	97.4894	125.8402	0.110804
303.05	97.3149	125.809	0.097164
304.65	97.1595	125.8094	0.037515
306.25	97.1012	125.8238	0.050881
307.85	97.0257	125.7933	0.006449
309.45	97.0357	125.796	0.01715
311.05	97.0522	125.8179	0.049181
312.65	97.1299	125.8303	0.041707
314.25	97.0813	125.7845	0.071499
315.85	97.1926	125.8107	0.091188
317.45	97.3383	125.8197	0.011142
319.05	97.3519	125.8081	0.045211
320.65	97.3923	125.8681	0.056839
322.25	97.3041	125.8459	0.03608
323.85	97.2693	125.7999	0.048799
325.45	97.2101	125.8508	0.083933
327.05	97.0788	125.8228	0.065594
328.65	96.9811	125.7844	0.0453
330.25	97.0513	125.8025	0.016986
331.85	97.0782	125.7984	0.060897
333.45	97.1567	125.8561	0.120729
335.05	97.3472	125.8243	0.012821
336.65	97.3291	125.8148	0.03973
338.25	97.2683	125.7961	0.028783
339.85	97.3069	125.8213	0.01993
341.45	97.279	125.8058	0.112218
343.05	97.0999	125.8179	0.006831
344.65	97.0909	125.8117	0.021084
346.25	97.1241	125.8058	0.031353
347.85	97.0785	125.8267	0.074272
349.45	97.1939	125.8552	0.158457
351.05	97.4474	125.8552	0.122333
352.65	97.2518	125.8497	0.038237
354.25	97.1954	125.8259	0.031167
355.85	97.2453	125.8257	0.027715
357.45	97.2895	125.8284	0.020354
359.05	97.3038	125.8577	0.067324
360.65	97.2017	125.8233	0.077418
362.25	97.0813	125.794	0.025695
363.85	97.1176	125.8133	0.039093
365.45	97.0677	125.851	0.049628
367.05	97.147	125.8551	0.044871
368.65	97.0834	125.8218	0.060293
370.25	97.1708	125.8626	0.058229
371.85	97.2624	125.8455	0.068499
373.45	97.1791	125.7744	0.034892
375.05	97.1743	125.83	0.076306
376.65	97.286	125.8793	0.014395
378.25	97.3049	125.8661	0.072671
379.85	97.1899	125.8489	0.069493
381.45	97.0813	125.8252	0.007496
383.05	97.0917	125.8311	0.015861
384.65	97.1048	125.8529	0.02908
386.25	97.0589	125.8449	0.101602
387.85	97.2209	125.8589	0.023537
389.45	97.2381	125.8254	0.072121
391.05	97.342	125.8756	0.027281
392.65	97.3364	125.8323	0.055604
394.25	97.254	125.8659	0.043999
395.85	97.191	125.8344	0.05528
397.45	97.2788	125.8459	0.034074
399.05	97.3295	125.8658	0.061167
400.65	97.2345	125.8891	0.032528
402.25	97.2823	125.8686	0.052144
403.85	97.2078	125.831	0.008978
405.45	97.2218	125.8276	0.029647
407.05	97.2626	125.8518	0.125687
408.65	97.0641	125.8196	0.115133
410.25	97.2434	125.8616	0.014114
411.85	97.2241	125.8498	0.024178
413.45	97.186	125.8434	0.042854
415.05	97.2384	125.8876	0.057218
416.65	97.3189	125.8439	0.123322
418.25	97.1298	125.9006	0.051884
419.85	97.0599	125.8558	0.014105
421.45	97.0433	125.8405	0.034209
423.05	97.0979	125.8364	0.018602
424.65	97.119	125.8573	0.053639
426.25	97.0343	125.8711	0.045705
427.85	97.106	125.8563	0.034242
429.45	97.0523	125.8452	0.033157
431.05	97.1053	125.8422	0.020475
432.65	97.0824	125.8656	0.014022
434.25	97.1021	125.855	0.041322
435.85	97.0362	125.8595	0.015482
437.45	97.0548	125.8432	0.027041
439.05	97.0861	125.8731	0.01553
440.65	97.0753	125.8507	0.018223
442.25	97.0608	125.876	0.021034
443.85	97.0272	125.8778	0.040815
445.45	97.0924	125.8809	0.014515
447.05	97.0692	125.8804	0.00695
448.65	97.0662	125.8697	0.027559
450.25	97.0383	125.8356	0.014279
451.85	97.0257	125.8547	0.029857
453.45	97.0729	125.8474	0.040408
455.05	97.1299	125.8779	0.064654
456.65	97.0278	125.8614	0.065988
458.25	97.1312	125.883	0.027017
459.85	97.0973	125.9099	0.10419
461.45	97.262	125.8841	0.021101
463.05	97.23	125.8948	0.011382
464.65	97.2391	125.879	0.071016
466.25	97.3515	125.8959	0.149659
467.85	97.1246	125.8192	0.033342
469.45	97.1397	125.8704	0.046978
471.05	97.2135	125.8847	0.068919
472.65	97.3238	125.8864	0.061179
474.25	97.2275	125.8684	0.064285
475.85	97.1261	125.8516	0.037649
477.45	97.0678	125.8366	0.008842
479.05	97.0818	125.8349	0.009183
480.65	97.07	125.8436	0.121295
482.25	97.263	125.8641	0.030281
483.85	97.2259	125.833	0.040828
485.45	97.1612	125.824	0.060108
487.05	97.2569	125.8148	0.089527
488.65	97.1145	125.7996	0.09249
490.25	97.2586	125.8331	0.066844
491.85	97.3574	125.8741	0.173654
493.45	97.0836	125.827	0.01867
495.05	97.0914	125.7981	0.03065
496.65	97.1325	125.8249	0.018818
498.25	97.1058	125.8389	0.095951
499.85	96.9588	125.7947	0.095419
501.45	97.1098	125.8171	0.089922
503.05	97.2402	125.8781	0.019144
504.65	97.2221	125.8533	0.00944
506.25	97.2182	125.8387	0.026032
507.85	97.25	125.8657	0.016281
509.45	97.2746	125.8742	0.063157
511.05	97.1792	125.8409	0.034168
512.65	97.1285	125.8203	0.010034
514.25	97.1272	125.8043	0.044938
515.85	97.1926	125.8342	0.013207
517.45	97.1741	125.8239	0.047015
519.05	97.0992	125.8301	0.03145
520.65	97.1495	125.8281	0.027015
522.25	97.1895	125.8444	0.043692
523.85	97.1209	125.8308	0.11454
525.45	97.302	125.8592	0.064314
527.05	97.1996	125.8486	0.042136
528.65	97.1322	125.8467	0.02072
530.25	97.1623	125.8327	0.014677
531.85	97.1416	125.8438	0.033702
533.45	97.1904	125.8667	0.01053
535.05	97.1791	125.8792	0.056542
536.65	97.0956	125.8442	0.015727
538.25	97.1131	125.8623	0.018956
539.85	97.0868	125.8473	0.04803
541.45	97.0172	125.88	0.02609
543.05	97.0589	125.8816	0.026762
544.65	97.057	125.8388	0.023601
546.25	97.0921	125.8529	0.042649
547.85	97.0446	125.902	0.116143
549.45	97.2299	125.9169	0.087837
551.05	97.0952	125.8767	0.026885
552.65	97.107	125.8353	0.054836
554.25	97.1709	125.8955	0.035765
555.85	97.1138	125.8908	0.035809
557.45	97.0925	125.8376	0.018041
559.05	97.1189	125.8493	0.011362
560.65	97.1104	125.8332	0.045117
562.25	97.0414	125.8543	0.017463
563.85	97.0542	125.8791	0.067005
565.45	97.1614	125.8774	0.011815
567.05	97.156	125.8593	0.006729
568.65	97.1457	125.8627	0.021878
570.25	97.1307	125.8943	0.080379
571.85	97.2585	125.9089	0.084875
573.45	97.1227	125.9045	0.040848
575.05	97.0745	125.8604	0.053165
576.65	96.9907	125.8756	0.039288
578.25	96.9286	125.8661	0.034401
579.85	96.9742	125.8969	0.020003
581.45	96.9502	125.918	0.032831
583.05	97.0025	125.9141	0.032783
584.65	97.0486	125.889	0.027708
586.25	97.0073	125.8727	0.042802
587.85	97.0746	125.8859	0.014825
589.45	97.0868	125.8656	0.01618
591.05	97.0742	125.8882	0.021824
592.65	97.1027	125.868	0.011442
594.25	97.0846	125.8653	0.04139
595.85	97.0276	125.899	0.005122
597.45	97.0334	125.8933	0.040991
599.05	96.9687	125.9041	0.028985
600.65	96.945	125.8642	0.025362
602.25	96.9296	125.9018	0.058813
603.85	97.0236	125.8982	0.013941
605.45	97.0457	125.9016	0.019031
607.05	97.0751	125.8936	0.026965
608.65	97.1182	125.8931	0.054446
610.25	97.0357	125.9211	0.026105
611.85	97.0652	125.8916	0.087932
613.45	96.9284	125.859	0.091662
615.05	97.0741	125.8759	0.052089
616.65	97.1474	125.9155	0.037609
618.25	97.2069	125.9066	0.026672
619.85	97.1857	125.9436	0.108859
621.45	97.0174	125.8986	0.133318
623.05	97.2306	125.9042	0.055066
624.65	97.1448	125.8844	0.014501
626.25	97.1582	125.8655	0.028487
627.85	97.1145	125.8525	0.070236
629.45	97.0033	125.8684	0.080112
631.05	97.1304	125.8847	0.052757
632.65	97.0526	125.8519	0.028912
634.25	97.0087	125.8663	0.045922
635.85	97.0803	125.8501	0.010992
637.45	97.0928	125.8625	0.008596
639.05	97.1063	125.86	0.049998
640.65	97.0266	125.8532	0.020525
642.25	97.0577	125.8428	0.037471
643.85	97.11	125.8722	0.049514
645.45	97.0351	125.8463	0.061735
647.05	97.1286	125.8781	0.025091
648.65	97.1123	125.9148	0.071855
650.25	96.9974	125.9123	0.021978
651.85	96.9898	125.878	0.06013
653.45	97.0809	125.909	0.041813
655.05	97.0298	125.8658	0.014978
656.65	97.0481	125.8812	0.052071
658.25	97.1297	125.8982	0.022689
659.85	97.1447	125.9312	0.030586
661.45	97.0996	125.9503	0.047956
663.05	97.0955	125.8737	0.02208
664.65	97.0702	125.8489	0.036193
666.25	97.0123	125.8473	0.041296
667.85	97.0713	125.8772	0.013791
669.45	97.0839	125.859	0.01287
671.05	97.0788	125.8391	0.03691
672.65	97.0883	125.8974	0.069573
674.25	96.9784	125.9154	0.09287
675.85	97.127	125.9183	0.066979
677.45	97.022	125.94	0.021216
679.05	96.9916	125.925	0.026708
680.65	97.0101	125.8865	0.060505
682.25	97.0993	125.9242	0.005028
683.85	97.1058	125.9196	0.075225
685.45	97.2185	125.962	0.08022
687.05	97.1058	125.9006	0.024317
688.65	97.0781	125.8733	0.043331
690.25	97.0089	125.8693	0.038412
691.85	97.0703	125.8699	0.028832
693.45	97.0254	125.8594	0.01156
695.05	97.0261	125.8779	0.08148
696.65	97.1447	125.9322	0.069276
698.25	97.0339	125.9368	0.02715
699.85	97.07	125.9126	0.050361
701.45	96.9898	125.921	0.04972
703.05	97.0655	125.9455	0.036987
704.65	97.0113	125.9217	0.0552
706.25	97.0996	125.9247	0.011471
707.85	97.1157	125.9334	0.011513
709.45	97.1335	125.9286	0.034841
711.05	97.1539	125.9804	0.115376
712.65	96.9736	125.9411	0.041595
714.25	97.0065	125.8832	0.022829
715.85	97.0409	125.871	0.007098
717.45	97.0415	125.8823	0.070426
719.05	96.929	125.8893	0.023662
720.65	96.9669	125.8899	0.036918
722.25	97.0239	125.8743	0.020026
723.85	97.0443	125.8497	0.096863
725.45	97.1655	125.9464	0.071025
727.05	97.0633	125.9962	0.040677
728.65	97.0181	125.9494	0.080247
730.25	97.1443	125.9732	0.074506
731.85	97.0453	125.9068	0.023025
733.45	97.082	125.9096	0.070209
735.05	96.9724	125.9339	0.024564
736.65	97.0087	125.9189	0.00879
738.25	97.0198	125.9275	0.049006
739.85	97.0828	125.9742	0.062484
741.45	96.9903	125.9363	0.010275
743.05	97.0033	125.9262	0.047689
744.65	97.0793	125.9326	0.050465
746.25	97	125.9475	0.049226
747.85	97.0684	125.9086	0.018134
749.45	97.0561	125.9348	0.01893
751.05	97.0864	125.9349	0.022555
752.65	97.0642	125.9633	0.022975
754.25	97.1005	125.9575	0.043846
755.85	97.0712	125.8938	0.0237
757.45	97.0502	125.9253	0.054746
759.05	96.9812	125.8713	0.035467
760.65	97.0378	125.8754	0.026808
762.25	97.0773	125.8923	0.018321
763.85	97.0481	125.8896	0.01896
765.45	97.0773	125.8978	0.069504
767.05	96.9708	125.8658	0.165107
768.65	97.2172	125.9609	0.063697
770.25	97.1153	125.9606	0.058349
771.85	97.0244	125.9396	0.005019
773.45	97.0222	125.9473	0.067386
775.05	97.1225	125.9869	0.0979
776.65	96.9701	125.9508	0.049531
778.25	97.0478	125.9355	0.016337
779.85	97.0222	125.9408	0.003097
781.45	97.018	125.9383	0.067782
783.05	97.1246	125.9583	0.052107
784.65	97.0413	125.9625	0.021487
786.25	97.0174	125.9378	0.037054
787.85	97.0679	125.9688	0.038291
789.45	97.1246	125.9456	0.05978
791.05	97.048	125.8883	0.070182
792.65	96.9362	125.8995	0.035075
794.25	96.992	125.893	0.011804
795.85	97.0063	125.9054	0.011466
797.45	97.0209	125.9165	0.047181
799.05	97.0953	125.904	0.076293
800.65	97.1453	126.0154	0.110549
802.25	96.9864	125.9376	0.035294
803.85	97.0418	125.9266	0.018535
805.45	97.0223	125.9489	0.028385
807.05	96.9777	125.9577	0.069784
808.65	97.0891	125.9502	0.042478
810.25	97.0225	125.9365	0.008362
811.85	97.0115	125.9289	0.04285
813.45	97.08	125.9327	0.008863
815.05	97.079	125.9468	0.052165
816.65	97.1624	125.9452	0.071264
818.25	97.049	125.9336	0.043511
819.85	97.1135	125.9598	0.039652
821.45	97.1085	126.023	0.024018
823.05	97.1033	125.9849	0.090107
824.65	96.9757	125.9179	0.023346
826.25	97.013	125.9198	0.034719
827.85	96.9759	125.8785	0.017997
829.45	96.9494	125.8898	0.118486
831.05	97.1387	125.8995	0.045825
832.65	97.0663	125.8883	0.100859
834.25	96.9057	125.9047	0.089219
835.85	97.0477	125.9198	0.00729
837.45	97.0377	125.9257	0.037284
839.05	96.9784	125.9184	0.065829
840.65	96.8734	125.9113	0.027737
842.25	96.9156	125.925	0.069071
843.85	97.0214	125.9567	0.069761
845.45	97.125	125.9983	0.092496
847.05	96.988	125.9425	0.048855
848.65	97.065	125.9555	0.037171
850.25	97.0066	125.9444	0.067731
851.85	97.115	125.9421	0.051593
853.45	97.033	125.9517	0.133311
855.05	97.2368	126.0145	0.130406
856.65	97.0284	126.0253	0.059027
858.25	96.9885	125.9397	0.02277
859.85	96.9818	125.9039	0.009833
861.45	96.974	125.8903	0.028339
863.05	97.0079	125.9204	0.017769
864.65	96.9864	125.9017	0.055743
866.25	96.9001	125.8793	0.01277
867.85	96.9066	125.8599	0.026655
869.45	96.9075	125.9025	0.126212
871.05	96.7178	125.8335	0.082366
872.65	96.8452	125.8	0.019875
874.25	96.8545	125.8305	0.03602
875.85	96.9054	125.8035	0.076047
877.45	96.7956	125.8558	0.02259
879.05	96.8313	125.8503	0.011827
880.65	96.8148	125.8597	0.014724
882.25	96.8383	125.8615	0.035283
883.85	96.8883	125.8352	0.03842
885.45	96.8287	125.8501	0.02046
887.05	96.8573	125.8342	0.016703
888.65	96.8346	125.82	0.063992
890.25	96.7328	125.8311	0.046361
891.85	96.8034	125.8082	0.019136
893.45	96.8021	125.8388	0.003773
895.05	96.8072	125.8356	0.019183
896.65	96.7879	125.8594	0.031407
898.25	96.7385	125.85	0.035971
899.85	96.7888	125.822	0.061406
901.45	96.6907	125.8179	0.015913
903.05	96.6652	125.8176	0.027894
904.65	96.6284	125.7923	0.045436
906.25	96.6944	125.8228	0.035155
907.85	96.6386	125.8156	0.024781
909.45	96.6569	125.8507	0.105816
911.05	96.8154	125.7912	0.0479
912.65	96.7794	125.8589	0.060201
914.25	96.8741	125.8414	0.020179
915.85	96.8513	125.8642	0.023538
917.45	96.8137	125.8665	0.012137
919.05	96.7948	125.8708	0.063307
920.65	96.8914	125.8404	0.059056
922.25	96.7984	125.8232	0.020863
923.85	96.826	125.8421	0.059409
925.45	96.9207	125.8499	0.045597
927.05	96.8509	125.8289	0.067686
928.65	96.7437	125.8446	0.040598
930.25	96.8002	125.8125	0.021194
931.85	96.7877	125.8441	0.087619
933.45	96.9232	125.88	0.10513
935.05	96.7792	125.793	0.062703
936.65	96.8711	125.8333	0.060818
938.25	96.7748	125.8471	0.043163
939.85	96.7058	125.8459	0.042806
941.45	96.7739	125.8385	0.013735
943.05	96.7926	125.8499	0.026836
944.65	96.8355	125.8474	0.040487
946.25	96.7723	125.8331	0.010914
947.85	96.7559	125.8272	0.063966
949.45	96.8574	125.8406	0.061193
951.05	96.7627	125.8154	0.005559
952.65	96.7682	125.8224	0.024159
954.25	96.8054	125.8118	0.092471
955.85	96.6593	125.8352	0.068487
957.45	96.5544	125.8668	0.063496
959.05	96.6391	125.8108	0.019957
960.65	96.665	125.7921	0.029393
962.25	96.6203	125.8066	0.025301
963.85	96.6606	125.8096	0.041564
965.45	96.5974	125.8302	0.02405
967.05	96.6333	125.8163	0.027008
968.65	96.6515	125.8555	0.029323
970.25	96.6587	125.8091	0.004432
971.85	96.6651	125.8123	0.055673
973.45	96.576	125.8125	0.056357
975.05	96.6604	125.8443	0.026547
976.65	96.6246	125.8213	0.030512
978.25	96.6726	125.812	0.047274
979.85	96.5973	125.8051	0.046519
981.45	96.666	125.8335	0.013768
983.05	96.6443	125.8303	0.016984
984.65	96.6176	125.8248	0.004017
986.25	96.6222	125.8203	0.066594
987.85	96.7206	125.8612	0.026696
989.45	96.7504	125.8305	0.055754
991.05	96.6622	125.8172	0.094761
992.65	96.8089	125.8554	0.035613
994.25	96.7541	125.8709	0.018212
995.85	96.7821	125.8789	0.031539
997.45	96.8272	125.8563	0.03528
999.05	96.8494	125.8044	0.031062
1000.65	96.8306	125.8504	0.019422
1002.25	96.8607	125.858	0.032661
1003.85	96.8102	125.8713	0.023994
1005.45	96.8484	125.8755	0.025322
1007.05	96.8682	125.8401	0.059707
1008.65	96.7819	125.881	0.054111
1010.25	96.8655	125.8585	0.029809
1011.85	96.8193	125.8704	0.009139
1013.45	96.8328	125.876	0.015797
1015.05	96.8206	125.8538	0.00574
1016.65	96.8117	125.8559	0.053582
1018.25	96.894	125.88	0.049498
1019.85	96.8148	125.8802	0.018965
1021.45	96.7906	125.8618	0.033345
1023.05	96.7437	125.8872	0.029191
1024.65	96.715	125.8504	0.000376
1026.25	96.7144	125.8504	0.018666
1027.85	96.7439	125.8552	0.046499
1029.45	96.6703	125.8445	0.074082
1031.05	96.7888	125.8453	0.046573
1032.65	96.7143	125.8432	0.010399
1034.25	96.7034	125.8557	0.015277
1035.85	96.7274	125.8601	0.016645
1037.45	96.7167	125.8357	0.025791
1039.05	96.7402	125.8696	0.035827
1040.65	96.6934	125.9027	0.042337
1042.25	96.7586	125.921	0.056244
1043.85	96.6726	125.8945	0.024791
1045.45	96.7093	125.9095	0.022317
1047.05	96.745	125.9076	0.05695
1048.65	96.6579	125.8809	0.064423
1050.25	96.7561	125.8495	0.019349
1051.85	96.7826	125.8656	0.024128
1053.45	96.8211	125.8647	0.023399
1055.05	96.8454	125.8933	0.018216
1056.65	96.8499	125.8645	0.01373
1058.25	96.8466	125.8862	0.074933
1059.85	96.7454	125.8219	0.065416
1061.45	96.8373	125.8719	0.02787
1063.05	96.8623	125.9088	0.044872
1064.65	96.9296	125.8838	0.044019
1066.25	96.8633	125.8601	0.031206
1067.85	96.8496	125.9081	0.003167
1069.45	96.8448	125.9064	0.050638
1071.05	96.7695	125.8765	0.043814
1072.65	96.7004	125.8885	0.040826
1074.25	96.7629	125.8697	0.034165
1075.85	96.7267	125.9106	0.007615
1077.45	96.7205	125.9001	0.024866
1079.05	96.7585	125.912	0.024259
1080.65	96.7907	125.8902	0.07982
1082.25	96.9134	125.9256	0.021231
1083.85	96.8891	125.9019	0.042541
1085.45	96.9521	125.9275	0.028957
1087.05	96.9319	125.8858	0.01656
1088.65	96.9211	125.91	0.040839
1090.25	96.8596	125.8881	0.007875
1091.85	96.8716	125.8844	0.109856
1093.45	96.7016	125.9289	0.042578
1095.05	96.7587	125.8918	0.016363
1096.65	96.7824	125.9029	0.036142
1098.25	96.7248	125.908	0.022743
1099.85	96.7183	125.9438	0.014803
1101.45	96.6947	125.9426	0.021741
1103.05	96.7294	125.9441	0.003047
1104.65	96.7276	125.9396	0.062752
1106.25	96.8151	125.8903	0.055879
1107.85	96.7338	125.9276	0.082787
1109.45	96.8644	125.9052	0.03482
1111.05	96.9188	125.9171	0.038489
1112.65	96.9748	125.8915	0.093509
1114.25	96.8253	125.8866	0.013343
1115.85	96.8277	125.9079	0.035242
1117.45	96.7778	125.8816	0.029949
1119.05	96.8187	125.8567	0.007414
1120.65	96.8087	125.863	0.04413
1122.25	96.8675	125.902	0.039209
1123.85	96.8157	125.8666	0.043473
1125.45	96.8845	125.877	0.085548
1127.05	96.748	125.8865	0.013337
1128.65	96.7672	125.8957	0.024508
1130.25	96.7403	125.9243	0.005338
1131.85	96.7355	125.9172	0.030266
1133.45	96.7606	125.8758	0.010775
1135.05	96.7434	125.8738	0.023264
1136.65	96.7797	125.882	0.047318
1138.25	96.8543	125.8688	0.039862
1139.85	96.8405	125.9311	0.051808
1141.45	96.9196	125.9064	0.018397
1143.05	96.9001	125.8844	0.033505
1144.65	96.8549	125.9133	0.039257
1146.25	96.7989	125.8849	0.002285
1147.85	96.8025	125.8854	0.030311
1149.45	96.8508	125.8894	0.069328
1151.05	96.7415	125.8709	0.04131
1152.65	96.8029	125.8953	0.037864
1154.25	96.7787	125.9509	0.041077
1155.85	96.7137	125.941	0.061064
1157.45	96.8053	125.9071	0.026427
1159.05	96.7693	125.9293	0.017403
1160.65	96.7415	125.93	0.025859
1162.25	96.7001	125.9304	0.028435
1163.85	96.7431	125.9451	0.021375
1165.45	96.7149	125.9258	0.044811
1167.05	96.7737	125.8847	0.013272
1168.65	96.7622	125.8668	0.048835
1170.25	96.8337	125.8984	0.027828
1171.85	96.8011	125.868	0.014788
1173.45	96.809	125.8903	0.063004
1175.05	96.9097	125.8956	0.027136
1176.65	96.8677	125.9067	0.022932
1178.25	96.8311	125.9039	0.047358
1179.85	96.9052	125.8879	0.034906
1181.45	96.8593	125.9197	0.016796
1183.05	96.8554	125.8932	0.027478
1184.65	96.8261	125.8604	0.02625
1186.25	96.8437	125.8985	0.041107
1187.85	96.9095	125.8994	0.037463
1189.45	96.85	125.8919	0.023223
1191.05	96.8176	125.8737	0.04962
1192.65	96.8964	125.8837	0.073319
1194.25	96.7934	125.8276	0.034857
1195.85	96.8052	125.8821	0.030673
1197.45	96.7561	125.8817	0.024886
1199.05	96.7923	125.865	0.041734
1200.65	96.8465	125.9039	0.071404
1202.25	96.7368	125.872	0.041062
1203.85	96.674	125.8912	0.034679
1205.45	96.7273	125.9066	0.029383
1207.05	96.6814	125.8963	0.081663
1208.65	96.8115	125.909	0.060748
1210.25	96.7148	125.9193	0.033633
1211.85	96.6656	125.8975	0.036438
1213.45	96.7192	125.8744	0.021663
1215.05	96.6921	125.8528	0.039221
1216.65	96.7116	125.9124	0.023642
1218.25	96.7043	125.9495	0.018033
1219.85	96.715	125.9228	0.021214
1221.45	96.7467	125.935	0.060011
1223.05	96.8414	125.9194	0.02613
1224.65	96.8087	125.8935	0.033051
1226.25	96.7729	125.9325	0.02548
1227.85	96.7869	125.8942	0.027274
1229.45	96.8279	125.9093	0.090767
1231.05	96.9722	125.9256	0.042027
1232.65	96.9056	125.9161	0.094019
1234.25	96.7563	125.898	0.02121
1235.85	96.7317	125.9214	0.067294
1237.45	96.8366	125.8971	0.058703
1239.05	96.8652	125.8076	0.109215
1240.65	97.0078	125.7066	0.243795
1242.25	97.0745	125.3223	0.342867
1243.85	96.6164	125.0203	0.277513
1245.45	96.3424	124.671	0.588609
1247.05	95.4406	124.3994	0.236586
1248.65	95.1734	124.1313	0.340911
1250.25	94.7306	123.8128	0.464007
1251.91	94.0063	123.5473	0.798115
1260.92	94.7306	116.3958	0.477419
1263.45	95.2294	115.2951	0.042593
1265.05	95.1661	115.3205	0.060242
1266.65	95.2591	115.2953	0.017013
1268.25	95.234	115.3056	0.078427
1269.85	95.3281	115.2226	0.100896
1271.45	95.1739	115.2704	0.079976
1273.05	95.2875	115.2116	0.01667
1274.65	95.3122	115.2015	0.007389
1276.25	95.3228	115.1963	0.064354
1277.85	95.2276	115.2354	0.122438
1279.45	95.4127	115.1713	0.063054
1281.05	95.3276	115.2254	0.049349
1282.65	95.3043	115.15	0.018274
1284.25	95.3315	115.1607	0.066357
1285.85	95.2266	115.177	0.046868
1287.45	95.152	115.1687	0.067965
1289.05	95.2594	115.1861	0.049992
1290.65	95.1826	115.1636	0.025026
1292.25	95.1616	115.1977	0.026841
1293.85	95.2046	115.1982	0.009512
1295.45	95.2014	115.1833	0.02135
1297.05	95.2355	115.1852	0.043665
1298.65	95.2908	115.2278	0.020397
1300.25	95.2771	115.2574	0.035335
1301.85	95.2439	115.3032	0.034519
1303.45	95.2102	115.2594	0.02307
1305.05	95.2466	115.2536	0.048896
1306.65	95.313	115.2123	0.039773
1308.25	95.2851	115.2694	0.104612
1309.85	95.4081	115.1559	0.023198
1311.45	95.3832	115.1283	0.092914
1313.05	95.2545	115.2026	0.015621
1314.65	95.234	115.1883	0.006969
1316.25	95.2237	115.1925	0.067148
1317.85	95.3303	115.1789	0.038104
1319.45	95.3712	115.2241	0.1021
1321.05	95.2338	115.3124	0.035274
1322.65	95.1797	115.3284	0.092802
1324.25	95.3035	115.2464	0.032481
1325.85	95.3477	115.2192	0.033221
1327.45	95.312	115.1798	0.030574
1329.05	95.2646	115.1916	0.039767
1330.65	95.2029	115.1759	0.036597
1332.25	95.2568	115.1989	0.007155
1333.85	95.2682	115.199	0.080601
1335.45	95.3971	115.2027	0.051735
1337.05	95.3144	115.2044	0.146867
1338.65	95.125	115.3435	0.029102
1340.25	95.0886	115.3725	0.1509
1341.85	95.2922	115.2427	0.053267
1343.45	95.3611	115.1926	0.022619
1345.05	95.3918	115.1735	0.053162
1346.65	95.3087	115.1554	0.070659
1348.25	95.2161	115.2203	0.022455
