# Supplementary material for: Seeking safety: Movement dynamics after post-contact immobility
Source: PLoS One. 2024 Aug 22;19(8):e0307370. doi: 10.1371/journal.pone.0307370 (PMC11340899; doi:10.1371/journal.pone.0307370)
Supplement: S3 Data — (ZIP) [file pone.0307370.s012.zip › Franks_etal_AntLionTracksPaperData_PLoSOne_2024/al07_dt16_v2.txt]

0.85	96.1052	115.8912	0.177211
2.45	96.2388	115.6411	0.054053
4.05	96.1685	115.6915	0.016359
5.65	96.1933	115.6831	0.016605
7.25	96.2187	115.6907	0.011566
8.85	96.2125	115.6733	0.026432
10.45	96.1746	115.6922	0.04748
12.05	96.203	115.6218	0.046348
13.65	96.1406	115.6619	0.014262
15.25	96.1536	115.6807	0.012887
16.85	96.1514	115.6602	0.037044
18.45	96.2055	115.6843	0.028975
20.05	96.1738	115.7181	0.015538
21.65	96.153	115.7318	0.015754
23.25	96.1281	115.7282	0.040246
24.85	96.087	115.7778	0.024634
26.45	96.0531	115.7577	0.061272
28.05	96.1426	115.7177	0.004548
29.65	96.1493	115.7205	0.014745
31.25	96.1687	115.7072	0.018093
32.85	96.1933	115.6919	0.013058
34.45	96.2068	115.6759	0.017366
36.05	96.1834	115.691	0.047977
37.65	96.1074	115.6805	0.005801
39.25	96.116	115.6771	0.025721
40.85	96.085	115.7041	0.070179
42.45	96.1823	115.648	0.056422
44.05	96.0973	115.6785	0.032943
45.65	96.0651	115.7202	0.046401
47.25	96.1184	115.6686	0.023445
48.85	96.1017	115.7022	0.026335
50.45	96.1393	115.6832	0.018988
52.05	96.1089	115.6827	0.006407
53.65	96.1097	115.6929	0.029565
55.25	96.1508	115.6695	0.041298
56.85	96.215	115.6541	0.035927
58.45	96.1991	115.7093	0.009808
60.05	96.1885	115.6977	0.003278
61.65	96.1871	115.7027	0.013186
63.25	96.1668	115.697	0.027169
64.85	96.2005	115.7245	0.006701
66.45	96.1898	115.7236	0.043806
68.05	96.2312	115.6671	0.039973
69.65	96.1903	115.7163	0.013259
71.25	96.1885	115.6952	0.018143
72.85	96.211	115.6769	0.033308
74.45	96.2175	115.7298	0.025045
76.05	96.2311	115.6921	0.043557
77.65	96.1614	115.6895	0.016602
79.25	96.166	115.7157	0.020775
80.85	96.1992	115.7143	0.016562
82.45	96.1764	115.7278	0.036812
84.05	96.1196	115.7122	0.110313
85.65	95.9454	115.7405	0.094359
87.25	96.0956	115.7562	0.030964
88.85	96.0611	115.7206	0.037915
90.45	96.0359	115.7757	0.053641
92.05	96.1177	115.7498	0.008779
93.65	96.1317	115.7499	0.051117
95.25	96.057	115.783	0.052073
96.85	96.1269	115.7377	0.030114
98.45	96.1725	115.7221	0.015287
100.05	96.1956	115.7141	0.035891
101.65	96.241	115.679	0.024682
103.25	96.2016	115.6795	0.01746
104.85	96.1759	115.6905	0.050561
106.45	96.0965	115.7061	0.011069
108.05	96.1067	115.7206	0.010998
109.65	96.1214	115.7109	0.06152
111.25	96.078	115.7992	0.015584
112.85	96.0984	115.8135	0.069989
114.45	96.0972	115.7016	0.032109
116.05	96.1198	115.6554	0.052837
117.65	96.1916	115.7001	0.023495
119.25	96.1541	115.6972	0.023614
120.85	96.1328	115.7284	0.002676
122.45	96.1286	115.7293	0.017871
124.05	96.1444	115.7055	0.05758
125.65	96.0564	115.7326	0.015359
127.25	96.0764	115.7183	0.024747
128.85	96.0613	115.7549	0.072728
130.45	96.1721	115.7194	0.026695
132.05	96.1333	115.7371	0.031275
133.65	96.1785	115.7158	0.036134
135.25	96.1282	115.7443	0.021794
136.85	96.1087	115.7154	0.045136
138.45	96.1809	115.7179	0.080257
140.05	96.0581	115.7552	0.084134
141.65	96.1805	115.6994	0.026841
143.25	96.147	115.7263	0.038786
144.85	96.1984	115.6914	0.009251
146.45	96.1856	115.6838	0.049672
148.05	96.1101	115.7084	0.036987
149.65	96.051	115.7049	0.030436
151.25	96.0997	115.7053	0.015226
152.85	96.1014	115.681	0.023809
154.45	96.0798	115.7124	0.014111
156.05	96.0579	115.7177	0.058296
157.65	96.0255	115.8052	0.007559
159.25	96.0134	115.8049	0.041624
160.85	96.0462	115.8628	0.031351
162.45	95.9976	115.8752	0.028144
164.05	96.0349	115.9004	0.009125
165.65	96.0489	115.9045	0.015669
167.25	96.0293	115.8889	0.034783
168.85	96.008	115.8375	0.033829
170.45	96.0235	115.8894	0.007332
172.05	96.013	115.8842	0.036525
173.65	96.0166	115.8258	0.039602
175.25	96.0051	115.7635	0.0178
176.85	96.0212	115.787	0.065105
178.45	96.0689	115.6944	0.052417
180.05	96.0475	115.7755	0.009186
181.65	96.0331	115.7725	0.032302
183.25	96.045	115.7222	0.039635
184.85	96.0048	115.7713	0.068188
186.45	96.0848	115.6971	0.014728
188.05	96.0746	115.7184	0.012926
189.65	96.0684	115.7381	0.011421
191.25	96.0512	115.7321	0.035748
192.85	96.1056	115.7146	0.034377
194.45	96.1567	115.6943	0.071066
196.05	96.0596	115.7534	0.049708
197.65	96.1391	115.7547	0.052108
199.25	96.0559	115.7504	0.014337
200.85	96.0734	115.7356	0.011298
202.45	96.0607	115.7485	0.024722
204.05	96.0803	115.7142	0.067629
205.65	96.0104	115.7968	0.048792
207.25	95.9894	115.872	0.036575
208.85	96.0244	115.8251	0.078688
210.45	96.0741	115.7094	0.01877
212.05	96.0997	115.6937	0.055738
213.65	96.0357	115.7558	0.084691
215.25	96.1696	115.7348	0.003362
216.85	96.165	115.7376	0.083321
218.45	96.0368	115.7742	0.030711
220.05	96.0824	115.7561	0.022794
221.65	96.1163	115.7425	0.018389
223.25	96.0935	115.7611	0.01709
224.85	96.0749	115.7812	0.050766
226.45	96.1405	115.7332	0.011159
228.05	96.1549	115.7227	0.021664
229.65	96.1811	115.7	0.010466
231.25	96.1955	115.7086	0.010845
232.85	96.1809	115.718	0.042629
234.45	96.1133	115.7274	0.06376
236.05	96.1981	115.6706	0.026103
237.65	96.1742	115.7049	0.022882
239.25	96.14	115.7178	0.03789
240.85	96.0861	115.7457	0.043479
242.45	96.1493	115.7165	0.024158
244.05	96.1141	115.7325	0.026408
245.65	96.1145	115.7748	0.024008
247.25	96.1326	115.7409	0.064663
248.85	96.0301	115.755	0.007752
250.45	96.0405	115.7482	0.049374
252.05	96.1189	115.7379	0.076591
253.65	95.9974	115.7543	0.029221
255.25	96.026	115.7913	0.022141
256.85	96.0402	115.7588	0.057484
258.45	96.1297	115.7377	0.097182
260.05	95.9793	115.7771	0.070794
261.65	96.091	115.7586	0.018523
263.25	96.0726	115.7354	0.046345
264.85	96.1452	115.7505	0.043643
266.45	96.076	115.7409	0.072788
268.05	96.1847	115.6992	0.062047
269.65	96.0855	115.7031	0.037676
271.25	96.0518	115.753	0.073822
272.85	96.0099	115.8635	0.016007
274.45	96.0118	115.889	0.063042
276.05	96.0552	115.7979	0.014913
277.65	96.0326	115.7901	0.054679
279.25	96.0852	115.7202	0.006658
280.85	96.0868	115.7096	0.039499
282.45	96.0347	115.7454	0.010683
284.05	96.0388	115.762	0.08813
285.65	96.1575	115.6858	0.015953
287.25	96.1828	115.6891	0.021874
288.85	96.16	115.7157	0.016274
290.45	96.1841	115.7056	0.013401
292.05	96.1724	115.7236	0.00821
293.65	96.1655	115.7347	0.018675
295.25	96.1385	115.7476	0.010857
296.85	96.1545	115.7408	0.018622
298.45	96.1628	115.7122	0.039382
300.05	96.1166	115.7551	0.033937
301.65	96.164	115.7285	0.049963
303.25	96.0855	115.7436	0.042003
304.85	96.0261	115.7751	0.052574
306.45	96.1064	115.7499	0.021022
308.05	96.1382	115.7391	0.016412
309.65	96.1227	115.7603	0.028683
311.25	96.1557	115.7284	0.038928
312.85	96.0935	115.7257	0.033023
314.45	96.1143	115.6771	0.065189
316.05	96.0936	115.7793	0.041377
317.65	96.0952	115.7131	0.006067
319.25	96.0947	115.7034	0.010436
320.85	96.1113	115.7017	0.006736
322.45	96.1184	115.7098	0.052023
324.05	96.161	115.7813	0.033522
325.65	96.2134	115.77	0.058305
327.25	96.1203	115.764	0.00496
328.85	96.1258	115.7583	0.034264
330.45	96.1721	115.7289	0.023267
332.05	96.1914	115.7607	0.025309
333.65	96.1613	115.7336	0.015407
335.25	96.1447	115.7518	0.013432
336.85	96.1275	115.7389	0.016599
338.45	96.1533	115.7327	0.041755
340.05	96.099	115.7716	0.014307
341.65	96.0781	115.7621	0.019442
343.25	96.1083	115.7545	0.008147
344.85	96.1081	115.7675	0.021714
346.45	96.1414	115.7577	0.013542
348.05	96.1198	115.7555	0.006895
349.65	96.1138	115.7648	0.018638
351.25	96.0986	115.7392	0.020179
352.85	96.1294	115.7489	0.018517
354.45	96.1485	115.7263	0.018152
356.05	96.1305	115.7491	0.012734
357.65	96.1508	115.7474	0.049735
359.25	96.0737	115.7668	0.056735
360.85	96.1565	115.7297	0.01855
362.45	96.1301	115.7433	0.013797
364.05	96.1108	115.754	0.028322
365.65	96.1515	115.7341	0.021861
367.25	96.1166	115.736	0.019303
368.85	96.1416	115.7542	0.014427
370.45	96.1327	115.7755	0.080677
372.05	96.0042	115.7633	0.039615
373.65	96.067	115.7719	0.05171
375.25	96.1459	115.747	0.046341
376.85	96.0778	115.7763	0.025491
378.45	96.0435	115.7983	0.213295
380.05	96.3733	115.7108	0.488358
381.65	97.064	115.3454	1.050309
383.25	98.6974	114.9505	0.902998
384.85	99.9367	114.2077	0.901878
386.45	101.2378	113.5837	1.231515
388.05	103.0637	112.843	1.479317
389.65	105.0824	111.6073	1.463078
391.25	107.2321	110.6805	1.246973
392.85	109.1823	110.2596	0.984565
394.45	110.746	110.0683	0.979524
396.05	111.5933	108.7499	1.532398
397.65	112.8561	106.6483	1.373825
399.25	113.2395	104.4839	0.877523
400.85	112.6961	103.1893	1.530612
402.45	111.1277	101.3084	1.215926
404.05	109.7047	99.9817	1.918174
405.65	108.367	97.2195	2.068884
407.25	109.9867	94.3326	1.561049
408.85	111.663	92.481	1.734512
410.45	113.5558	90.4515	2.154623
412.05	116.1484	88.1793	1.705828
413.65	118.361	86.5812	2.330505
415.25	121.8286	85.2104	2.076279
416.85	124.8717	83.8779	1.981797
418.45	127.8027	82.6679	2.016939
420.05	130.2063	80.5145	1.772198
421.65	132.4939	78.8391	2.212482
423.25	135.032	76.3715	2.4778
424.85	137.2165	73.0631	2.113729
426.45	138.1471	69.8117	2.10576
428.05	138.497	66.4607	2.074492
429.65	138.0433	63.1727	1.807016
431.25	138.2748	60.2907	2.05656
432.85	139.2505	57.1482	0.576468
434.45	139.7008	56.3433	0.022278
436.05	139.6673	56.3311	0.025206
437.65	139.6909	56.2984	0.026635
439.25	139.6975	56.2563	0.004233
440.85	139.7023	56.2611	0.022251
442.45	139.722	56.2908	0.007285
444.05	139.7174	56.28	0.019513
445.65	139.7122	56.3108	0.033987
447.25	139.6668	56.2809	0.036106
448.85	139.6667	56.3387	0.011987
450.45	139.6704	56.3199	0.085869
452.05	139.8054	56.2945	0.04671
453.65	139.7313	56.3044	0.015238
455.25	139.7549	56.2983	0.051263
456.85	139.6785	56.328	0.0113
458.45	139.6723	56.345	0.08132
460.05	139.7851	56.2802	0.027616
461.65	139.8156	56.3122	0.017465
463.25	139.8164	56.2842	0.045289
464.85	139.7448	56.2952	0.009728
466.45	139.7563	56.3056	0.082073
468.05	139.6369	56.3601	0.024663
469.65	139.6736	56.3457	0.014424
471.25	139.6525	56.3551	0.007716
472.85	139.6646	56.3579	0.032661
474.45	139.7022	56.3216	0.026749
476.05	139.6974	56.2791	0.026688
477.65	139.6658	56.3078	0.01587
479.25	139.6889	56.2973	0.053141
480.85	139.609	56.2682	0.022567
482.45	139.6308	56.297	0.01993
484.05	139.63	56.3288	0.07438
485.65	139.5367	56.4028	0.110194
487.25	139.677	56.2959	0.016353
488.85	139.6982	56.2806	0.043649
490.45	139.7452	56.3323	0.019372
492.05	139.7283	56.3063	0.005012
493.65	139.7356	56.303	0.019485
495.25	139.7222	56.3312	0.026931
496.85	139.7063	56.2911	0.012468
498.45	139.725	56.298	0.009027
500.05	139.7289	56.3119	0.040124
501.65	139.6721	56.3417	0.053574
503.25	139.7383	56.2873	0.005395
504.85	139.7336	56.2946	0.010096
506.45	139.724	56.2816	0.025283
508.05	139.7248	56.3221	0.002996
509.65	139.7296	56.3219	0.012925
511.25	139.7303	56.3012	0.013171
512.85	139.7317	56.3222	0.035691
514.45	139.7043	56.2722	0.015708
516.05	139.729	56.2677	0.012585
517.65	139.7401	56.2845	0.035601
519.25	139.7201	56.3379	0.031197
520.85	139.7087	56.2892	0.017344
522.45	139.7364	56.2872	0.020264
524.05	139.7066	56.3	0.006557
525.65	139.7043	56.2897	0.021003
527.25	139.7363	56.2795	0.005658
528.85	139.737	56.2885	0.024467
530.45	139.6996	56.2769	0.002047
532.05	139.7024	56.2751	0.017981
533.65	139.7261	56.2915	0.01061
535.25	139.7224	56.2749	0.021411
536.85	139.7313	56.308	0.009059
538.45	139.7326	56.2935	0.0356
540.05	139.6787	56.3121	0.029494
541.65	139.7259	56.3113	0.041376
543.25	139.7132	56.3762	0.022498
544.85	139.6931	56.3464	0.009384
546.45	139.6781	56.3474	0.0073
548.05	139.673	56.3579	0.01498
549.65	139.6905	56.3414	0.012154
551.25	139.7071	56.3515	0.013292
552.85	139.701	56.3312	0.028219
554.45	139.6892	56.3748	0.06086
556.05	139.7779	56.3346	0.03215
557.65	139.8221	56.3082	0.00866
559.25	139.8193	56.2946	0.002215
560.85	139.8226	56.2957	0.018067
562.45	139.8054	56.319	0.079653
564.05	139.6781	56.3248	0.017902
565.65	139.6633	56.3493	0.037667
567.25	139.7069	56.3077	0.027967
568.85	139.6762	56.3402	0.00569
570.45	139.6803	56.3484	0.021999
572.05	139.6506	56.3295	0.021445
573.65	139.6378	56.3614	0.039883
575.25	139.6984	56.3814	0.024123
576.85	139.6739	56.3515	0.048346
578.45	139.7463	56.3241	0.036597
580.05	139.7775	56.2746	0.027034
581.65	139.8077	56.3055	0.006057
583.25	139.7981	56.3061	0.082254
584.85	139.6665	56.3065	0.025155
586.45	139.6934	56.2765	0.023358
588.05	139.7239	56.2981	0.028383
589.65	139.6971	56.3347	0.006701
591.25	139.7046	56.327	0.033547
592.85	139.6721	56.3697	0.091217
594.45	139.8077	56.3157	0.013651
596.05	139.8294	56.3132	0.080712
597.65	139.7007	56.3241	0.023688
599.25	139.6883	56.2883	0.0231
600.85	139.6899	56.3252	0.021614
602.45	139.7105	56.3529	0.013199
604.05	139.6985	56.3703	0.006679
605.65	139.6916	56.3621	0.063093
607.25	139.7897	56.3383	0.032376
608.85	139.8317	56.308	0.006249
610.45	139.8309	56.298	0.009556
612.05	139.8157	56.2966	0.084222
613.65	139.6867	56.3353	0.022933
615.25	139.6774	56.2998	0.019396
616.85	139.6755	56.2688	0.027666
618.45	139.6812	56.3127	0.009089
620.05	139.6956	56.3115	0.037277
621.65	139.6875	56.3706	0.038387
623.25	139.7475	56.3573	0.059564
624.85	139.8193	56.2946	0.015275
626.45	139.8382	56.2791	0.097539
628.05	139.6956	56.3425	0.01746
629.65	139.6849	56.3168	0.035688
631.25	139.7058	56.3699	0.02974
632.85	139.675	56.3336	0.026817
634.45	139.7143	56.3509	0.080564
636.05	139.813	56.268	0.010796
637.65	139.8155	56.2851	0.089995
639.25	139.678	56.3278	0.015407
640.85	139.7025	56.3247	0.019103
642.45	139.6953	56.295	0.050872
644.05	139.6934	56.3764	0.036784
645.65	139.6682	56.3232	0.024116
647.25	139.6958	56.3502	0.048745
648.85	139.627	56.3868	0.016613
650.45	139.6414	56.3645	0.128035
652.05	139.8314	56.2877	0.011082
653.65	139.8161	56.2787	0.012858
655.25	139.7971	56.2865	0.016876
656.85	139.8038	56.2604	0.029086
658.45	139.7637	56.284	0.100809
660.05	139.6134	56.3426	0.02206
661.65	139.6443	56.3255	0.014937
663.25	139.6307	56.3059	0.042522
664.85	139.6947	56.2827	0.012977
666.45	139.6741	56.2853	0.070069
668.05	139.7755	56.2376	0.461771
669.65	140.5101	56.1584	0.97181
671.25	141.9079	55.4772	1.622201
672.85	143.2916	53.2813	1.76235
674.45	144.4478	50.7095	1.620585
676.05	145.1031	48.2007	1.684149
677.65	145.4694	45.5311	2.278785
679.25	146.2644	41.9728	2.377187
680.85	147.9134	38.5453	2.443636
682.45	149.7209	35.0784	2.047174
684.05	151.3243	32.2222	2.413937
685.65	153.2923	28.8989	2.23989
687.25	155.1045	25.807	1.906661
688.85	157.0203	23.4329	1.811911
690.45	158.8274	21.166	2.043948
692.05	160.0834	18.1465	1.93714
693.65	160.5774	15.0867	2.310967
