# Supplementary material for: Seeking safety: Movement dynamics after post-contact immobility
Source: PLoS One. 2024 Aug 22;19(8):e0307370. doi: 10.1371/journal.pone.0307370 (PMC11340899; doi:10.1371/journal.pone.0307370)
Supplement: S3 Data — (ZIP) [file pone.0307370.s012.zip › Franks_etal_AntLionTracksPaperData_PLoSOne_2024/al08_dt16_v1.txt]

42.75	111.4139	115.3841	0.013618
44.35	111.3987	115.3685	0.009834
45.95	111.3853	115.3602	0.04523
47.55	111.4537	115.3839	0.042962
49.15	111.3882	115.363	0.008221
50.75	111.4003	115.3681	0.016225
52.35	111.3745	115.3653	0.018292
53.95	111.4037	115.3682	0.009656
55.55	111.3882	115.3674	0.031001
57.15	111.4337	115.3873	0.024085
58.75	111.4038	115.3629	0.008745
60.35	111.3901	115.3655	0.017801
61.95	111.4183	115.3693	0.009998
63.55	111.434	115.3725	0.02825
65.15	111.3896	115.3642	0.029509
66.75	111.4349	115.3773	0.011699
68.35	111.4162	115.3762	0.006894
69.95	111.4265	115.3802	0.006081
71.55	111.4229	115.3892	0.007764
73.15	111.4235	115.3768	0.00326
74.75	111.424	115.382	0.001427
76.35	111.4235	115.3842	0.012641
77.95	111.4356	115.4004	0.016622
79.55	111.4194	115.3794	0.016904
81.15	111.4447	115.389	0.022264
82.75	111.4109	115.3777	0.001565
84.35	111.4126	115.3759	0.004023
85.95	111.4106	115.3698	0.021613
87.55	111.445	115.3734	0.071728
89.15	111.4447	115.4882	0.008505
90.75	111.4529	115.4991	0.088781
92.35	111.4798	115.3596	0.02642
93.95	111.4691	115.3187	0.005708
95.55	111.4726	115.3271	0.009263
97.15	111.46	115.3194	0.026004
98.75	111.5002	115.33	0.04334
100.35	111.4391	115.3629	0.015971
101.95	111.4136	115.3616	0.062037
103.55	111.5096	115.3364	0.01873
105.15	111.4819	115.3479	0.013878
106.75	111.4759	115.3265	0.008259
108.35	111.4891	115.3265	0.007483
109.95	111.4993	115.3328	0.010147
111.55	111.5066	115.3473	0.015373
113.15	111.4856	115.3344	0.011792
114.75	111.5045	115.3343	0.013808
116.35	111.4829	115.3296	0.067303
117.95	111.3801	115.3619	0.029173
119.55	111.3345	115.3716	0.030848
121.15	111.3833	115.3792	0.01203
122.75	111.4016	115.385	0.006657
124.35	111.4038	115.3745	0.02607
125.95	111.3622	115.3781	0.010633
127.55	111.3763	115.3877	0.052361
129.15	111.4584	115.3708	0.015303
130.75	111.4744	115.3893	0.015527
132.35	111.4496	115.3888	0.054882
133.95	111.4809	115.4709	0.039807
135.55	111.4429	115.5221	0.01496
137.15	111.4667	115.5195	0.007161
138.75	111.4648	115.5308	0.013529
140.35	111.4634	115.5092	0.004518
141.95	111.4705	115.5106	0.034306
143.55	111.4196	115.5312	0.026729
145.15	111.4607	115.5194	0.01423
146.75	111.4472	115.5378	0.015122
148.35	111.4674	115.5244	0.012364
149.95	111.4871	115.5221	0.023993
151.55	111.4505	115.5339	0.010472
153.15	111.4419	115.5195	0.00761
154.75	111.454	115.5202	0.011995
156.35	111.4628	115.5373	0.009114
157.95	111.4603	115.5229	0.027311
159.55	111.4198	115.5394	0.049284
161.15	111.3974	115.4638	0.032147
162.75	111.4101	115.4139	0.021283
164.35	111.4439	115.4185	0.018607
165.95	111.473	115.4245	0.061949
167.55	111.374	115.4296	0.029804
169.15	111.4214	115.4241	0.002631
170.75	111.424	115.4208	0.044348
172.35	111.4423	115.4893	0.048241
173.95	111.4845	115.4247	0.088749
175.55	111.3443	115.402	0.004597
177.15	111.3447	115.3947	0.092356
178.75	111.4722	115.4694	0.032773
180.35	111.4802	115.5212	0.012766
181.95	111.4635	115.533	0.030487
183.55	111.4273	115.5004	0.054542
185.15	111.4449	115.4149	0.027614
186.75	111.4007	115.4149	0.011691
188.35	111.4171	115.424	0.02374
189.95	111.383	115.4072	0.0191
191.55	111.4079	115.425	0.006922
193.15	111.414	115.4342	0.062478
194.75	111.4725	115.5153	0.090378
196.35	111.4253	115.3786	0.051674
197.95	111.3452	115.3992	0.003624
199.55	111.3408	115.3954	0.019017
201.15	111.3105	115.3987	0.044457
202.75	111.3768	115.4246	0.066227
204.35	111.4494	115.5018	0.00234
205.95	111.4481	115.5052	0.024275
207.55	111.4131	115.5223	0.027659
209.15	111.45	115.5468	0.019653
210.75	111.4194	115.5395	0.014742
212.35	111.4222	115.5161	0.019432
213.95	111.3952	115.5006	0.01828
215.55	111.4237	115.4941	0.021707
217.15	111.4192	115.4596	0.030268
218.75	111.3874	115.4232	0.004879
220.35	111.3934	115.4182	0.011439
221.95	111.3797	115.4303	0.020969
223.55	111.4111	115.4422	0.010588
225.15	111.404	115.4268	0.016897
226.75	111.3786	115.4362	0.021154
228.35	111.4124	115.434	0.021311
229.95	111.3785	115.4302	0.021947
231.55	111.413	115.4368	0.020044
233.15	111.4157	115.4687	0.017429
234.75	111.3921	115.4837	0.036027
236.35	111.4489	115.4938	0.013278
237.95	111.4336	115.5085	0.018703
239.55	111.4139	115.531	0.033815
241.15	111.4634	115.5093	0.003169
242.75	111.4597	115.5059	0.021887
244.35	111.429	115.5228	0.010301
245.95	111.4418	115.5124	0.005626
247.55	111.4459	115.5044	0.014418
249.15	111.459	115.5234	0.010937
250.75	111.4415	115.5239	0.022249
252.35	111.4723	115.5061	0.037902
253.95	111.4149	115.4867	0.031107
255.55	111.3736	115.5144	0.049987
257.15	111.3049	115.5553	0.019878
258.75	111.2736	115.5497	0.019517
260.35	111.2935	115.5256	0.03358
261.95	111.2557	115.4874	0.035984
263.55	111.2866	115.536	0.061093
265.15	111.3838	115.547	0.017618
266.75	111.4102	115.5371	0.036879
268.35	111.4574	115.5017	0.027739
269.95	111.4279	115.5348	0.014006
271.55	111.4496	115.5294	0.00956
273.15	111.4348	115.5256	0.00262
274.75	111.439	115.5253	0.017357
276.35	111.4652	115.5161	0.028349
277.95	111.4213	115.5048	0.014855
279.55	111.4276	115.5277	0.036218
281.15	111.3706	115.538	0.059368
282.75	111.2952	115.5959	0.040391
284.35	111.251	115.5487	0.04838
285.95	111.3077	115.496	0.024643
287.55	111.3129	115.457	0.043356
289.15	111.3242	115.5254	0.064033
290.75	111.4267	115.5244	0.019258
292.35	111.4318	115.494	0.010037
293.95	111.4198	115.5047	0.004304
295.55	111.4263	115.5025	0.035969
297.15	111.3965	115.4532	0.028771
298.75	111.3529	115.4384	0.018463
300.35	111.3825	115.4382	0.035172
301.95	111.4114	115.4865	0.019426
303.55	111.4117	115.5175	0.04843
305.15	111.3984	115.4412	0.033887
306.75	111.3451	115.4316	0.0351
308.35	111.4001	115.4429	0.060981
309.95	111.3299	115.5107	0.055613
311.55	111.4181	115.5222	0.015763
313.15	111.4334	115.5422	0.015198
314.75	111.4123	115.5301	0.112336
316.35	111.2379	115.4867	0.017943
317.95	111.2666	115.4876	0.077306
319.55	111.3893	115.5029	0.007737
321.15	111.3839	115.514	0.06456
322.75	111.3168	115.4354	0.055445
324.35	111.404	115.4515	0.028435
325.95	111.3587	115.4481	0.023654
327.55	111.3965	115.4498	0.024917
329.15	111.3587	115.437	0.013743
330.75	111.3788	115.4459	0.004532
332.35	111.3716	115.4448	0.037381
333.95	111.3468	115.4992	0.017846
335.55	111.3754	115.4997	0.029681
337.15	111.4224	115.5063	0.020927
338.75	111.389	115.509	0.02952
340.35	111.4359	115.5152	0.040175
341.95	111.3716	115.5173	0.048481
343.55	111.2944	115.51	0.022684
345.15	111.2646	115.4893	0.010632
346.75	111.2639	115.4723	0.015941
348.35	111.2456	115.4901	0.078726
349.95	111.367	115.5238	0.013627
351.55	111.3793	115.5058	0.028395
353.15	111.3901	115.4617	0.043017
354.75	111.3256	115.4378	0.044367
356.35	111.3927	115.4608	0.031969
357.95	111.3473	115.4374	0.00329
359.55	111.3458	115.4323	0.019933
361.15	111.3688	115.4544	0.015296
362.75	111.3655	115.4301	0.064739
364.35	111.2925	115.5035	0.058887
365.95	111.3861	115.4928	0.02977
367.55	111.4077	115.5352	0.015327
369.15	111.4283	115.5221	0.011698
370.75	111.4187	115.506	0.021131
372.35	111.4473	115.5241	0.03139
373.95	111.3986	115.5116	0.009396
375.55	111.3955	115.5263	0.008605
377.15	111.3832	115.5203	0.011552
378.75	111.3942	115.5351	0.011611
380.35	111.3943	115.5165	0.008832
381.95	111.3805	115.5194	0.018981
383.55	111.4105	115.5239	0.009872
385.15	111.4262	115.5262	0.006494
386.75	111.4361	115.5232	0.022112
388.35	111.4044	115.5075	0.008411
389.95	111.3965	115.5185	0.036317
391.55	111.451	115.4982	0.033791
393.15	111.3996	115.5149	0.022502
394.75	111.3762	115.4876	0.127583
396.35	111.1728	115.4701	0.012792
397.95	111.167	115.4505	0.0218
399.55	111.1321	115.4495	0.012743
401.15	111.1467	115.4353	0.006495
402.75	111.1365	115.4368	0.010301
404.35	111.1344	115.4531	0.026973
405.95	111.1774	115.4562	0.043088
407.55	111.1103	115.4406	0.018558
409.15	111.1394	115.4464	0.03765
410.75	111.183	115.488	0.014903
412.35	111.2062	115.4825	0.055074
413.95	111.142	115.5428	0.055056
415.55	111.0544	115.5336	0.004252
417.15	111.06	115.5374	0.049547
418.75	111.0408	115.4605	0.001764
420.35	111.0429	115.4586	0.01264
421.95	111.0595	115.4701	0.036826
423.55	111.0446	115.5271	0.013184
425.15	111.0537	115.5081	0.064832
426.75	111.1156	115.5913	0.060197
428.35	111.1852	115.5247	0.032337
429.95	111.2027	115.476	0.068196
431.55	111.0937	115.4812	0.049882
433.15	111.1698	115.457	0.017839
434.75	111.1936	115.4727	0.038736
436.35	111.1341	115.4555	0.028281
437.95	111.113	115.4956	0.033964
439.55	111.1192	115.4416	0.045263
441.15	111.1763	115.4863	0.035353
442.75	111.2327	115.4826	0.033867
444.35	111.2744	115.5171	0.050136
445.95	111.221	115.577	0.069143
447.55	111.1158	115.6113	0.046344
449.15	111.0768	115.5483	0.019959
450.75	111.0943	115.575	0.0378
452.35	111.1218	115.5211	0.045268
453.95	111.1093	115.5924	0.096279
455.55	111.2534	115.5379	0.034738
457.15	111.2172	115.4957	0.068862
458.75	111.1081	115.4801	0.023972
460.35	111.1362	115.5062	0.045544
461.95	111.205	115.5303	0.035657
463.55	111.1757	115.4813	0.022793
465.15	111.212	115.4847	0.009772
466.75	111.2081	115.4998	0.017781
468.35	111.2104	115.4714	0.005729
469.95	111.2095	115.4806	0.036581
471.55	111.2619	115.5067	0.017221
473.15	111.2894	115.5046	0.026068
474.75	111.2569	115.5309	0.087961
476.35	111.142	115.6122	0.013421
477.95	111.1235	115.6013	0.054543
479.55	111.0835	115.5238	0.033654
481.15	111.0925	115.5769	0.073152
482.75	111.2093	115.5849	0.060434
484.35	111.2857	115.5256	0.060291
485.95	111.1916	115.5045	0.093557
487.55	111.044	115.5294	0.076443
489.15	111.1556	115.5792	0.058917
490.75	111.0673	115.5464	0.03609
492.35	111.1172	115.5754	0.05358
493.95	111.1916	115.5327	0.029736
495.55	111.2249	115.4987	0.033511
497.15	111.2737	115.5209	0.0417
498.75	111.2234	115.5648	0.05985
500.35	111.1373	115.6066	0.061617
501.95	111.0647	115.54	0.010474
503.55	111.0796	115.5477	0.083201
505.15	111.211	115.569	0.029047
506.75	111.1653	115.5606	0.041234
508.35	111.102	115.5419	0.049476
509.95	111.1042	115.6211	0.062211
511.55	111.1567	115.5365	0.022204
513.15	111.1218	115.5298	0.055732
514.75	111.2107	115.5367	0.053408
516.35	111.2947	115.5213	0.083865
517.95	111.1873	115.6017	0.037071
519.55	111.1284	115.595	0.061382
521.15	111.0533	115.5316	0.055292
522.75	111.1392	115.5528	0.059631
524.35	111.2332	115.5363	0.074671
525.95	111.1137	115.5396	0.004659
527.55	111.1211	115.5409	0.033579
529.15	111.0791	115.5745	0.033449
530.75	111.0901	115.5221	0.080119
532.35	111.2183	115.5202	0.030628
533.95	111.266	115.5313	0.020658
535.55	111.2756	115.5629	0.081119
537.15	111.1553	115.6117	0.120996
538.75	110.9962	115.5014	0.037997
540.35	110.9724	115.4454	0.061968
541.95	110.98	115.5443	0.098807
543.55	110.8397	115.4714	0.069002
545.15	110.8713	115.3656	0.029172
546.75	110.9148	115.3486	0.081381
548.35	110.7989	115.4081	0.070033
549.95	110.9108	115.4143	0.098288
551.55	111.021	115.5265	0.030151
553.15	110.9791	115.5504	0.089877
554.75	110.9739	115.4067	0.024327
556.35	110.9707	115.4455	0.044433
557.95	110.9871	115.5147	0.126639
559.55	110.8201	115.3999	0.058138
561.15	110.9	115.3522	0.073264
562.75	110.7882	115.3874	0.054374
564.35	110.8478	115.4507	0.126879
565.95	111.0389	115.5192	0.055828
567.55	110.951	115.535	0.088233
569.15	110.984	115.3977	0.084346
570.75	110.9794	115.5326	0.083273
572.35	110.8648	115.4648	0.055402
573.95	110.848	115.3777	0.014961
575.55	110.8572	115.3556	0.028947
577.15	110.8282	115.3918	0.008677
578.75	110.8362	115.4031	0.108391
580.35	110.9679	115.516	0.016912
581.95	110.9595	115.5417	0.037878
583.55	110.9092	115.5755	0.116952
585.15	110.9805	115.4025	0.044346
586.75	110.9604	115.4705	0.049065
588.35	110.9547	115.5488	0.121614
589.95	110.8275	115.4015	0.014916
591.55	110.8097	115.3857	0.022751
593.15	110.8457	115.3807	0.020148
594.75	110.8541	115.4118	0.093872
596.35	110.9014	115.5544	0.062281
597.95	110.9988	115.5332	0.045928
599.55	110.9556	115.4737	0.057039
601.15	110.9862	115.3877	0.119517
602.75	110.922	115.5679	0.122702
604.35	110.8165	115.4023	0.063233
605.95	110.9101	115.364	0.073156
607.55	110.8041	115.4137	0.124685
609.15	110.9842	115.4996	0.026516
610.75	110.9829	115.542	0.045
612.35	110.9113	115.5349	0.095218
613.95	110.9833	115.4007	0.04064
615.55	111.002	115.4629	0.082428
617.15	110.8922	115.536	0.113103
618.75	110.7935	115.3843	0.02466
620.35	110.7635	115.4098	0.03957
621.95	110.8247	115.3937	0.080598
623.55	110.8963	115.5009	0.067635
625.15	111.0009	115.5285	0.084547
626.75	110.8827	115.5943	0.116987
628.35	110.9775	115.4329	0.025239
629.95	110.9814	115.3927	0.099106
631.55	110.9743	115.5511	0.106668
633.15	110.8166	115.4861	0.051115
634.75	110.7981	115.4064	0.017734
636.35	110.8241	115.3949	0.031798
637.95	110.8625	115.4282	0.090822
639.55	110.9611	115.535	0.010985
641.15	110.9598	115.5526	0.100813
642.75	110.9814	115.3927	0.049737
644.35	110.9604	115.4695	0.071189
645.95	110.8703	115.5392	0.09266
647.55	110.7909	115.414	0.00969
649.15	110.8052	115.4079	0.020187
650.75	110.8345	115.4216	0.114376
652.35	111.0086	115.4779	0.041462
653.95	110.9932	115.5424	0.079422
655.55	110.9719	115.4172	0.006128
657.15	110.9735	115.4075	0.058076
658.75	110.9102	115.4756	0.09019
660.35	110.7903	115.3953	0.005514
661.95	110.7847	115.3885	0.107502
663.55	110.9212	115.4932	0.051529
665.15	110.991	115.5371	0.063673
666.75	110.9687	115.4377	0.029195
668.35	110.9814	115.3927	0.089799
669.95	110.9584	115.5345	0.119044
671.55	110.8131	115.4113	0.020038
673.15	110.7928	115.3865	0.02267
674.75	110.828	115.395	0.094343
676.35	110.8914	115.532	0.05841
677.95	110.9766	115.5705	0.080956
679.55	110.8555	115.6166	0.112505
681.15	110.9451	115.4605	0.07375
682.75	110.9162	115.5749	0.028622
684.35	110.9602	115.5622	0.113962
685.95	110.8451	115.4208	0.007262
687.55	110.856	115.425	0.072343
689.15	110.9406	115.504	0.028163
690.75	110.9457	115.5487	0.026767
692.35	110.9714	115.583	0.036881
693.95	110.9236	115.5484	0.051783
695.55	110.9325	115.4661	0.061667
697.15	110.8677	115.5404	0.067077
698.75	110.9736	115.558	0.080759
700.35	110.8945	115.4558	0.040728
701.95	110.8364	115.4262	0.008281
703.55	110.8443	115.4156	0.069846
705.15	110.9111	115.5052	0.055313
706.75	110.9891	115.5469	0.029739
708.35	110.9437	115.561	0.068274
709.95	111.0147	115.478	0.046328
711.55	110.9429	115.4595	0.066764
713.15	110.9682	115.5633	0.025266
714.75	110.9935	115.5317	0.214086
716.35	111.2426	115.2966	0.176188
717.95	111.5244	115.2873	0.010473
719.55	111.5273	115.3038	0.021821
721.15	111.4976	115.2855	0.043608
722.75	111.4821	115.2175	0.197941
724.35	111.1758	115.2982	0.042764
725.95	111.1145	115.2679	0.05169
727.55	111.1934	115.2927	0.048873
729.15	111.1152	115.2913	0.221885
730.75	111.469	115.2619	0.05645
732.35	111.5495	115.3028	0.024859
733.95	111.5105	115.3107	0.017754
735.55	111.5019	115.2836	0.204062
737.15	111.8274	115.3097	0.32694
738.75	112.3464	115.3749	0.020401
740.35	112.3721	115.395	0.0211
741.95	112.3495	115.3699	0.058353
743.55	112.2568	115.381	0.026025
745.15	112.2153	115.3776	0.012455
746.75	112.2264	115.361	0.080893
748.35	112.3537	115.3845	0.013351
749.95	112.3337	115.392	0.016871
751.55	112.3092	115.4034	0.029599
753.15	112.3484	115.3769	0.017373
754.75	112.323	115.388	0.010785
756.35	112.32	115.371	0.036314
757.95	112.376	115.3866	0.033451
759.55	112.3238	115.3985	0.069996
761.15	112.212	115.3915	0.025799
762.75	112.253	115.3964	0.010027
764.35	112.2486	115.381	0.054708
765.95	112.336	115.384	0.034615
767.55	112.3807	115.4168	0.025769
769.15	112.3396	115.4132	0.011608
770.75	112.3245	115.4023	0.006189
772.35	112.3331	115.4072	0.013962
773.95	112.3158	115.3931	0.010246
775.55	112.2998	115.3896	0.001794
777.15	112.2997	115.3867	0.013007
778.75	112.2941	115.3667	0.04806
780.35	112.3655	115.3953	0.018995
781.95	112.3364	115.3866	0.032389
783.55	112.3733	115.4229	0.016662
785.15	112.3935	115.4055	0.040931
786.75	112.3298	115.39	0.042134
788.35	112.2633	115.3791	0.009469
789.95	112.2784	115.3779	0.044967
791.55	112.3411	115.4131	0.018451
793.15	112.3639	115.3943	0.030781
794.75	112.3164	115.3813	0.018186
796.35	112.2909	115.3953	0.037391
797.95	112.3507	115.3953	0.019762
799.55	112.3274	115.4167	0.013343
801.15	112.3451	115.4287	0.013638
802.75	112.3667	115.4256	0.033094
804.35	112.3277	115.3898	0.034905
805.95	112.2729	115.4002	0.016787
807.55	112.2462	115.4037	0.041516
809.15	112.308	115.3791	0.308558
810.75	111.8211	115.2974	0.032528
812.35	111.8715	115.3102	0.034224
813.95	111.9259	115.3039	0.027664
815.55	111.892	115.2754	0.04083
817.15	111.907	115.339	0.026861
818.75	111.8949	115.2978	0.00743
820.35	111.8831	115.2992	0.01062
821.95	111.8954	115.3109	0.057737
823.55	111.8703	115.3998	0.039024
825.15	111.8622	115.3379	0.025549
826.75	111.8628	115.2971	0.018526
828.35	111.8422	115.2758	0.033212
829.95	111.863	115.2269	0.043206
831.55	111.8009	115.2572	0.039697
833.15	111.8039	115.3206	0.052596
834.75	111.8878	115.3144	0.016763
836.35	111.9126	115.3042	0.028912
837.95	111.9583	115.2969	0.046741
839.55	111.8853	115.3132	0.038701
841.15	111.8248	115.2998	0.004958
842.75	111.8326	115.3015	0.036082
844.35	111.8013	115.253	0.043338
845.95	111.7335	115.2679	0.037656
847.55	111.7806	115.3055	0.078446
849.15	111.9048	115.2871	0.004853
850.75	111.9056	115.2794	0.005675
852.35	111.9062	115.2703	0.030821
853.95	111.8898	115.3168	0.023553
855.55	111.8538	115.3278	0.027477
857.15	111.876	115.2899	0.022317
858.75	111.9113	115.2846	0.070476
860.35	111.7988	115.2916	0.025756
861.95	111.7603	115.277	0.037278
863.55	111.8043	115.2368	0.069676
865.15	111.9002	115.2936	0.003051
866.75	111.8981	115.298	0.026512
868.35	111.9297	115.2698	0.048606
869.95	111.8567	115.2964	0.020081
871.55	111.8786	115.3198	0.020745
873.15	111.8463	115.3124	0.034571
874.75	111.8606	115.259	0.028793
876.35	111.8168	115.2447	0.014873
877.95	111.8154	115.221	0.012556
879.55	111.8192	115.2407	0.025195
881.15	111.7803	115.2514	0.005247
882.75	111.7856	115.2579	0.028546
884.35	111.8228	115.2844	0.029559
885.95	111.861	115.3122	0.017469
887.55	111.8858	115.3253	0.026983
889.15	111.9203	115.2994	0.016976
890.75	111.9343	115.2761	0.022851
892.35	111.9006	115.2903	0.031242
893.95	111.858	115.3165	0.01486
895.55	111.8756	115.3005	0.018682
897.15	111.8995	115.2825	0.015402
898.75	111.8777	115.2941	0.053309
900.35	111.7986	115.2621	0.034088
901.95	111.7442	115.2646	0.039729
903.55	111.8011	115.2364	0.023729
905.15	111.7792	115.2674	0.04308
906.75	111.8364	115.3059	0.010955
908.35	111.8422	115.3224	0.046447
909.95	111.9083	115.2884	0.025432
911.55	111.935	115.2577	0.01995
913.15	111.9068	115.2726	0.013326
914.75	111.9205	115.289	0.029406
916.35	111.8848	115.3196	0.008513
917.95	111.8714	115.3172	0.012672
919.55	111.8514	115.3209	0.038979
921.15	111.8	115.2856	0.017881
922.75	111.8285	115.2828	0.027072
924.35	111.7866	115.2719	0.031022
925.95	111.823	115.2381	0.02454
927.55	111.7847	115.2293	0.021035
929.15	111.8084	115.2532	0.016602
930.75	111.7831	115.2616	0.012155
932.35	111.7676	115.2499	0.006858
933.95	111.7715	115.2602	0.030286
935.55	111.8199	115.2564	0.016543
937.15	111.7978	115.2711	0.023996
938.75	111.8083	115.308	0.03674
940.35	111.866	115.2963	0.02284
941.95	111.8304	115.3047	0.012133
943.55	111.8495	115.3081	0.018131
945.15	111.8734	115.3245	0.010862
946.75	111.8652	115.3091	0.008836
948.35	111.8743	115.32	0.007569
949.95	111.8712	115.3083	0.002109
951.55	111.8681	115.3097	0.014486
953.15	111.848	115.3213	0.034231
954.75	111.7939	115.3133	0.029151
956.35	111.7525	115.2918	0.015886
957.95	111.7515	115.2664	0.010002
959.55	111.7675	115.2678	0.016078
961.15	111.7423	115.2627	0.01699
962.75	111.767	115.274	0.000662
964.35	111.7665	115.273	0.010186
965.95	111.7533	115.2826	0.006214
967.55	111.7605	115.2757	0.060096
969.15	111.8443	115.3228	0.019088
970.75	111.8305	115.35	0.028872
972.35	111.7849	115.3425	0.011706
973.95	111.8018	115.3507	0.016335
975.55	111.7811	115.3667	0.024362
977.15	111.7454	115.351	0.011993
978.75	111.7268	115.3554	0.011622
980.35	111.7452	115.353	0.004274
981.95	111.7388	115.3506	0.010732
983.55	111.7466	115.3659	0.015115
985.15	111.7281	115.3815	0.007638
986.75	111.7388	115.3756	0.00548
988.35	111.7319	115.381	0.007509
989.95	111.72	115.3793	0.029146
991.55	111.7617	115.3585	0.014154
993.15	111.757	115.3807	0.027539
994.75	111.7131	115.3775	0.031482
996.35	111.7581	115.3549	0.00434
997.95	111.7649	115.3561	0.005875
999.55	111.7555	115.3564	0.011399
1001.15	111.7682	115.3433	0.006228
1002.75	111.7773	115.3474	0.0093
1004.35	111.7644	115.34	0.024692
1005.95	111.8007	115.3555	0.021375
1007.55	111.769	115.3426	0.010941
1009.15	111.7552	115.3533	0.009547
1010.75	111.7681	115.3613	0.007283
1012.35	111.7793	115.3647	0.014838
1013.95	111.803	115.363	0.021962
1015.55	111.7679	115.3654	0.003527
1017.15	111.7727	115.3624	0.01563
1018.75	111.787	115.3829	0.017405
1020.35	111.7792	115.3562	0.002897
1021.95	111.7746	115.3557	0.018603
1023.55	111.8024	115.3452	0.011022
1025.15	111.7853	115.3409	0.028029
1026.75	111.8241	115.3183	0.015906
1028.35	111.8005	115.3086	0.031076
1029.95	111.7559	115.2867	0.005249
1031.55	111.7476	115.2877	0.023302
1033.15	111.7222	115.2604	0.028402
1034.75	111.7564	115.2305	0.117092
1036.35	111.5735	115.2707	0.557168
1037.95	111.8955	114.4394	0.130381
1039.55	112.0653	114.3182	0.012528
1041.15	112.0786	114.3332	0.017333
1042.75	112.1039	114.3218	0.090369
1044.35	112.1752	114.196	0.072772
1045.95	112.2545	114.1108	0.011483
1047.55	112.2676	114.0979	0.015362
1049.15	112.2462	114.1101	0.002957
1050.75	112.2433	114.1138	0.009903
1052.35	112.2586	114.1099	0.010714
1053.95	112.2486	114.1238	0.024642
1055.55	112.2316	114.0883	0.026784
1057.15	112.1887	114.0895	0.356304
1058.75	112.6314	113.7303	0.228786
1060.35	112.9157	113.4997	0.481362
1061.95	113.1616	112.7698	0.300315
1063.55	113.3935	112.349	0.143818
1065.15	113.6129	112.2798	0.077317
1066.75	113.7025	112.1944	0.032224
1068.35	113.7537	112.2001	0.720402
1069.95	114.8964	112.0491	0.321204
1071.55	115.4103	112.0512	0.019975
1073.15	115.3786	112.0477	0.034558
1074.75	115.377	112.1029	0.026948
1076.35	115.343	112.0764	0.015589
1077.95	115.3495	112.0523	0.018407
1079.55	115.3505	112.0818	0.021986
1081.15	115.3682	112.0514	0.02305
1082.75	115.4013	112.0677	0.006488
1084.35	115.4117	112.068	0.052491
1085.95	115.3447	112.1187	0.031715
1087.55	115.3828	112.0851	0.012403
1089.15	115.3654	112.0948	0.005165
1090.75	115.3576	112.0922	0.017707
1092.35	115.3523	112.1201	0.042172
1093.95	115.3954	112.0681	0.02832
1095.55	115.369	112.105	0.019061
1097.15	115.3599	112.1341	0.030953
1098.75	115.3431	112.0875	0.016452
1100.35	115.3652	112.0732	0.029311
1101.95	115.4111	112.0635	0.015412
1103.55	115.4185	112.087	0.04642
1105.15	115.4778	112.1318	0.059988
1106.75	115.4837	112.036	0.003712
1108.35	115.4872	112.0312	0.041884
1109.95	115.5452	111.9975	0.026371
1111.55	115.5865	112.0062	0.024297
1113.15	115.5513	112.0227	0.033698
1114.75	115.5891	111.9842	0.033886
1116.35	115.5416	112.0104	0.027914
1117.95	115.5066	112.0381	0.04269
1119.55	115.4404	112.0551	0.003273
1121.15	115.4407	112.0603	0.053061
1122.75	115.5256	112.0618	0.039388
1124.35	115.4658	112.0818	0.015487
1125.95	115.4756	112.0591	0.00405
1127.55	115.4776	112.0529	0.004794
1129.15	115.4777	112.0452	0.022463
1130.75	115.4982	112.0748	0.042249
1132.35	115.4339	112.0536	0.046246
1133.95	115.5079	112.0514	0.023111
1135.55	115.5076	112.0884	0.01879
1137.15	115.4914	112.1137	0.009037
1138.75	115.4795	112.1219	0.01735
1140.35	115.4964	112.1439	0.060178
1141.95	115.4002	112.1405	0.006408
1143.55	115.39	112.1392	0.022538
1145.15	115.4252	112.1471	0.034558
1146.75	115.3708	112.1372	0.040476
1148.35	115.4324	112.1173	0.023143
1149.95	115.4011	112.0976	0.031736
1151.55	115.4123	112.1471	0.031805
1153.15	115.4246	112.0978	0.065343
1154.75	115.5042	112.03	0.025979
1156.35	115.5443	112.019	0.011698
1157.95	115.5573	112.0056	0.023122
1159.55	115.5239	112.0214	0.016986
1161.15	115.5398	111.9994	0.021577
1162.75	115.5704	112.0154	0.000799
1164.35	115.5697	112.0143	0.046648
1165.95	115.5006	112.0426	0.036543
1167.55	115.478	112.0965	0.054115
1169.15	115.5513	112.1427	0.084629
1170.75	115.4167	112.1577	0.012536
1172.35	115.4079	112.1396	0.008899
1173.95	115.4207	112.1333	0.038137
1175.55	115.3929	112.079	0.040738
1177.15	115.442	112.1218	0.044053
1178.75	115.372	112.13	0.069604
1180.35	115.4776	112.0945	0.036307
1181.95	115.4833	112.0367	0.0404
1183.55	115.5462	112.0219	0.00249
1185.15	115.5442	112.0184	0.009716
1186.75	115.5551	112.0073	0.027538
1188.35	115.5114	112.0128	0.032783
1189.95	115.5631	112.0043	0.015466
1191.55	115.5425	112.0179	0.038271
1193.15	115.6023	112.0048	0.04784
1194.75	115.5275	112.0213	0.021413
1196.35	115.5351	112.0547	0.007193
1197.95	115.5258	112.0478	0.01501
1199.55	115.5044	112.0587	0.012185
1201.15	115.5051	112.0782	0.020846
1202.75	115.515	112.11	0.039882
1204.35	115.4596	112.1415	0.027111
1205.95	115.4364	112.1782	0.017176
1207.55	115.4453	112.1522	0.043519
1209.15	115.388	112.1125	0.025188
1210.75	115.365	112.1455	0.364124
1212.35	115.8554	111.8311	0.100912
1213.95	116.0077	111.7773	0.027265
1215.55	116.0438	111.7529	0.00775
1217.15	116.0356	111.7436	0.012525
1218.75	116.0483	111.7591	0.009918
1220.35	116.0332	111.7641	0.012717
1221.95	116.013	111.7619	0.009471
1223.55	116.0051	111.7748	0.019483
1225.15	116.035	111.7662	0.007903
1226.75	116.0454	111.759	0.042351
1228.35	116.1126	111.7501	0.010295
1229.95	116.0985	111.7587	0.015675
1231.55	116.0735	111.7565	0.014404
1233.15	116.0888	111.7392	0.016677
1234.75	116.1133	111.7499	0.00612
1236.35	116.109	111.7587	0.030295
1237.95	116.1483	111.7303	0.035748
1239.55	116.095	111.7511	0.008729
1241.15	116.1067	111.7588	0.033478
1242.75	116.1432	111.7196	0.136291
1244.35	116.253	111.5312	0.268909
1245.95	116.4643	111.1564	0.027624
1247.55	116.4578	111.1127	0.04504
1249.15	116.3992	111.1546	0.025892
1250.75	116.4384	111.1413	0.036262
1252.35	116.3804	111.1414	0.006061
1253.95	116.3842	111.1504	0.023446
1255.55	116.4084	111.1216	0.011716
1257.15	116.4265	111.1266	0.011894
1258.75	116.4408	111.1141	0.030242
1260.35	116.4792	111.0846	0.014963
1261.95	116.4818	111.1084	0.021638
1263.55	116.4574	111.1328	0.081749
1265.15	116.5851	111.1046	0.123236
1266.75	116.782	111.0955	0.011539
1268.35	116.7994	111.1016	0.00908
1269.95	116.788	111.1106	0.014673
1271.55	116.8088	111.0998	0.008699
1273.15	116.7955	111.1039	0.015227
1274.75	116.7715	111.0999	0.015246
1276.35	116.7954	111.095	0.020112
1277.95	116.7663	111.1087	0.021983
1279.55	116.797	111.0916	0.014884
1281.15	116.7743	111.0988	0.010754
1282.75	116.7874	111.11	0.012961
1284.35	116.7682	111.1179	0.02367
1285.95	116.7931	111.0893	0.004435
1287.55	116.786	111.0901	0.033536
1289.15	116.8237	111.0519	0.24574
1290.75	117.0853	110.7584	0.007002
1292.35	117.0743	110.7565	0.003229
1293.95	117.0691	110.7559	0.008984
1295.55	117.069	110.7415	0.009238
1297.15	117.0797	110.7314	0.012425
1298.75	117.0857	110.7503	0.019645
1300.35	117.0548	110.7562	0.007675
1301.95	117.0595	110.7448	0.019544
1303.55	117.0368	110.7232	0.0189
1305.15	117.0514	110.7497	0.017915
1306.75	117.0789	110.7417	0.011489
1308.35	117.0945	110.7514	0.027545
1309.95	117.0558	110.7304	0.012225
1311.55	117.0691	110.7447	0.023908
1313.15	117.0422	110.7176	0.236977
1314.75	117.3105	110.4497	0.018929
1316.35	117.3389	110.4392	0.032535
1317.95	117.391	110.4381	0.030254
1319.55	117.3436	110.4483	0.040136
1321.15	117.3512	110.3845	0.004342
1322.75	117.3456	110.3804	0.02791
1324.35	117.3699	110.4179	0.021124
1325.95	117.3469	110.3931	0.019603
1327.55	117.36	110.4216	0.006192
1329.15	117.3562	110.4125	0.028303
1330.75	117.3194	110.4388	0.063613
1332.35	117.3773	110.3552	0.019076
1333.95	117.4051	110.3679	0.010703
1335.55	117.4023	110.351	0.021301
1337.15	117.4284	110.3291	0.013244
1338.75	117.4493	110.333	0.029148
1340.35	117.4125	110.3617	0.03821
1341.95	117.3521	110.3711	0.015073
1343.55	117.3595	110.394	0.023503
1345.15	117.3433	110.4279	0.012043
1346.75	117.3505	110.41	0.009231
1348.35	117.3568	110.3967	0.043007
