# Supplementary material for: Seeking safety: Movement dynamics after post-contact immobility
Source: PLoS One. 2024 Aug 22;19(8):e0307370. doi: 10.1371/journal.pone.0307370 (PMC11340899; doi:10.1371/journal.pone.0307370)
Supplement: S3 Data — (ZIP) [file pone.0307370.s012.zip › Franks_etal_AntLionTracksPaperData_PLoSOne_2024/al08_dt16_v2.txt]

0.85	117.233	110.6809	0.056183
2.45	117.2608	110.5954	0.048868
4.05	117.3062	110.5318	0.026503
5.65	117.3325	110.4985	0.023605
7.25	117.3109	110.5295	0.026168
8.85	117.3398	110.4992	0.012568
10.45	117.3212	110.4915	0.034814
12.05	117.3643	110.4563	0.030604
13.65	117.4079	110.4338	0.035581
15.25	117.3538	110.4517	0.039906
16.85	117.29	110.4553	0.039699
18.45	117.3392	110.4151	0.027455
20.05	117.298	110.4301	0.017607
21.65	117.2718	110.4405	0.011578
23.25	117.2886	110.4328	0.007889
24.85	117.2868	110.4204	0.014068
26.45	117.3068	110.4307	0.022511
28.05	117.278	110.4523	0.034357
29.65	117.3279	110.4754	0.02318
31.25	117.2958	110.4939	0.020843
32.85	117.2759	110.4671	0.082053
34.45	117.1594	110.5276	0.099649
36.05	117.3123	110.4825	0.029619
37.65	117.2969	110.4378	0.016102
39.25	117.2722	110.4303	0.038649
40.85	117.2982	110.4864	0.019479
42.45	117.2935	110.4556	0.009994
44.05	117.3075	110.4479	0.004456
45.65	117.3146	110.448	0.02226
47.25	117.348	110.4357	0.03774
48.85	117.3019	110.4747	0.010161
50.45	117.292	110.4619	0.021773
52.05	117.3268	110.46	0.039721
53.65	117.307	110.5204	0.007659
55.25	117.2976	110.5125	0.013503
56.85	117.2831	110.4966	0.066048
58.45	117.1793	110.5164	0.028081
60.05	117.2239	110.5216	0.019032
61.65	117.2045	110.4982	0.027827
63.25	117.249	110.4975	0.012195
64.85	117.2657	110.4874	0.030838
66.45	117.2598	110.4384	0.087143
68.05	117.1507	110.5253	0.080675
69.65	117.0254	110.5563	0.04277
71.25	117.0468	110.6213	0.024852
72.85	117.0266	110.587	0.044975
74.45	117.0657	110.6475	0.040115
76.05	117.0576	110.5838	0.02488
77.65	117.0179	110.5804	0.045935
79.25	117.0794	110.6206	0.015933
80.85	117.055	110.6279	0.016336
82.45	117.0802	110.6209	0.003159
84.05	117.0794	110.6159	0.019293
85.65	117.0568	110.6369	0.019528
87.25	117.0257	110.6342	0.057031
88.85	117.1058	110.5907	0.054253
90.45	117.0207	110.6078	0.017633
92.05	117.0078	110.5827	0.014281
93.65	117.0301	110.5775	0.034958
95.25	117.0842	110.5916	0.033744
96.85	117.1338	110.5702	0.051571
98.45	117.0574	110.6014	0.01277
100.05	117.0525	110.5815	0.020875
101.65	117.0412	110.5501	0.020614
103.25	117.0362	110.5827	0.022973
104.85	117.0537	110.615	0.049666
106.45	116.9849	110.5752	0.033957
108.05	117.0332	110.6001	0.002957
109.65	117.0367	110.5969	0.024443
111.25	117.0048	110.6195	0.038584
112.85	117.0662	110.613	0.019486
114.45	117.063	110.582	0.027063
116.05	117.0276	110.6069	0.052184
117.65	116.946	110.5892	0.001459
119.25	116.9483	110.5891	0.0701
120.85	117.0602	110.5967	0.008611
122.45	117.0472	110.5922	0.010213
124.05	117.031	110.5897	0.002626
125.65	117.0296	110.5936	0.047744
127.25	117.0967	110.5572	0.017882
128.85	117.0682	110.5592	0.020371
130.45	117.0943	110.5397	0.091389
132.05	117.176	110.4185	0.177826
133.65	116.9509	110.2446	0.106176
135.25	117.0179	110.0885	0.015417
136.85	117.0213	110.1129	0.026167
138.45	116.9836	110.0946	0.024708
140.05	116.9694	110.0577	0.022507
141.65	116.9935	110.0309	0.032144
143.25	117.0368	110.0032	0.053498
144.85	116.9735	110.0608	0.009209
146.45	116.9617	110.0697	0.032041
148.05	117.0082	110.048	0.073221
149.65	117.0418	109.9358	0.018671
151.25	117.0502	109.9071	0.071547
152.85	117.1593	109.8723	0.013002
154.45	117.1783	109.864	0.040926
156.05	117.2435	109.8575	0.073007
157.65	117.3295	109.7785	0.224669
159.25	117.3293	109.4191	0.551044
160.85	117.0978	108.5683	0.0469
162.45	117.031	108.6026	0.407764
164.05	117.1599	107.963	0.522178
165.65	117.3196	107.1429	1.134441
167.25	117.1439	105.3363	0.541082
168.85	116.7754	104.553	1.181223
170.45	116.0572	102.8048	1.023989
172.05	115.5736	101.2394	1.107328
173.65	114.5541	99.7904	1.399906
175.25	112.3183	99.9259	2.040043
176.85	109.1334	100.6402	2.323743
178.45	105.8119	102.311	2.676348
180.05	101.6217	103.1937	2.511486
181.65	97.6073	103.3723	3.266475
183.25	92.4531	104.2376	2.148946
184.85	89.0148	104.2185	1.897602
186.45	86.2334	105.4359	1.221818
188.05	85.2444	107.1222	2.186806
189.65	84.3299	110.4994	3.063652
191.25	83.5147	115.333	2.656036
192.85	82.9571	119.5459	2.652939
194.45	83.6751	123.7295	2.885109
196.05	85.8249	127.8145	3.121578
197.65	88.4173	132.0835	3.409478
199.25	91.7227	136.4233	2.788627
200.85	95.1835	139.2394	3.571264
202.45	100.1006	142.1501	3.653599
204.05	105.2319	144.9505	3.144504
205.65	110.2439	145.3899	2.587124
207.25	114.3619	144.9699	2.707669
208.85	118.6205	145.7658	3.011723
210.45	123.41	146.296	1.450051
212.05	125.6351	145.6391	1.540102
213.65	124.2991	143.5686	2.084907
215.25	122.7377	140.6207	3.712933
216.85	116.8899	139.5744	3.412638
218.45	111.4334	139.3706	3.941776
220.05	105.1266	139.3631	3.278382
221.65	99.9366	140.1236	3.919508
223.25	94.147	142.5338	3.617403
224.85	89.0047	145.1899	3.440653
226.45	84.7356	148.6656	4.019366
228.05	80.3862	153.4028	5.158094
229.65	75.3828	159.9661	4.229161
231.25	70.8797	165.0168	4.244174
232.85	66.3898	170.1113	3.690724
234.45	62.7064	174.7269	3.242558
236.05	57.8293	176.496	3.238469
237.65	54.162	172.8354	4.079297
239.25	49.9645	167.8373	4.533793
240.85	44.2968	163.3098	3.966578
242.45	40.1518	158.5038	4.787068
244.05	35.0473	152.7933	5.127468
245.65	27.9095	148.7491	4.52632
247.25	22.2835	144.1887	3.428329
248.85	19.3665	139.5433	3.729332
250.45	17.5714	133.8528	3.782725
252.05	17.5365	127.8006	3.303661
253.65	20.2008	123.2352	4.25327
255.25	24.6639	118.098	4.625699
256.85	26.5185	110.933	4.124553
258.45	26.9664	104.3489	4.37791
260.05	28.265	97.4657	2.970179
261.65	31.6167	94.0967	2.19433
263.25	35.1175	94.3632	0.039531
264.85	35.157	94.4126	1.400776
266.45	37.3837	94.157	2.865948
268.05	41.8078	92.9511	3.287486
269.65	46.5255	90.6251	3.657347
271.25	52.0107	88.5866	2.436091
272.85	55.4922	86.834	3.775157
274.45	60.6459	83.6838	4.577875
276.05	66.3925	79.1421	4.739703
277.65	72.7811	75.0561	4.375753
279.25	79.1779	72.2104	4.794799
280.85	86.7479	70.9653	3.715201
282.45	92.6904	70.8203	4.308592
284.05	99.5743	70.4512	4.250322
285.65	106.1994	71.9856	3.958943
287.25	112.2821	73.7531	3.415052
288.85	117.4549	75.5134	3.909137
290.45	123.3219	77.6811	4.205344
292.05	130.0067	78.4468	4.51459
293.65	137.2172	78.8772	4.453538
295.25	144.216	80.2162	4.030526
296.85	149.595	83.7733	4.149956
298.45	153.3602	89.2425	4.379491
300.05	157.5833	94.8341	4.399306
301.65	162.1212	100.2149	3.312939
303.25	166.1338	103.6785	4.680498
304.85	173.121	106.3732	2.868317
306.45	176.3021	109.6812	2.397687
308.05	176.4614	113.5142	3.931776
309.65	171.415	117.2703	4.994952
311.25	163.6409	115.4171	5.809914
312.85	155.6033	110.747	5.412524
314.45	148.2664	106.1463	5.144481
316.05	142.5025	100.2701	4.460382
317.65	137.9022	94.8141	4.766933
319.25	133.0606	88.9208	4.58325
320.85	127.592	84.035	3.673931
322.45	123.7205	79.6117	4.568622
324.05	118.6969	74.3016	4.570199
325.65	112.9183	69.8209	4.129827
327.25	107.0377	66.8074	4.530182
328.85	102.0256	61.5713	5.191375
330.45	97.1404	54.8536	5.597179
332.05	90.7327	48.5972	4.994416
333.65	84.0357	44.2376	4.729824
335.25	80.8067	37.3933	5.375303
336.85	76.4645	29.9694	4.715946
338.45	69.9882	26.0974	5.114362
340.05	63.65	20.9217	4.799498
341.65	58.6125	15.1257	5.662258
