# Supplementary material for: Seeking safety: Movement dynamics after post-contact immobility
Source: PLoS One. 2024 Aug 22;19(8):e0307370. doi: 10.1371/journal.pone.0307370 (PMC11340899; doi:10.1371/journal.pone.0307370)
Supplement: S3 Data — (ZIP) [file pone.0307370.s012.zip › Franks_etal_AntLionTracksPaperData_PLoSOne_2024/al09_dt16_v1.txt]

78.75	121.5169	112.8434	0.042607
80.35	121.4488	112.8411	0.024679
81.95	121.4854	112.8265	0.012993
83.55	121.4717	112.8421	0.030317
85.15	121.5173	112.8255	0.00188
86.75	121.5144	112.8264	0.02661
88.35	121.4742	112.8122	0.028014
89.95	121.504	112.8458	0.018624
91.55	121.4745	112.8412	0.02768
93.15	121.4305	112.836	0.012511
94.75	121.438	112.8546	0.016097
96.35	121.463	112.8606	0.018298
97.95	121.4738	112.8333	0.012939
99.55	121.4542	112.84	0.014244
101.15	121.4334	112.8306	0.042531
102.75	121.5015	112.831	0.017649
104.35	121.5288	112.838	0.051244
105.95	121.6107	112.8409	0.060043
107.55	121.7057	112.8555	0.05346
109.15	121.6205	112.8483	0.064155
110.75	121.5243	112.8125	0.008438
112.35	121.5162	112.8233	0.034972
113.95	121.4611	112.8333	0.03035
115.55	121.5095	112.8288	0.010351
117.15	121.511	112.8123	0.029903
118.75	121.5589	112.8115	0.010292
120.35	121.5443	112.8192	0.01651
121.95	121.5707	112.8192	0.080365
123.55	121.6959	112.8484	0.075882
125.15	121.8169	112.8594	0.073419
126.75	121.9261	112.9025	0.064685
128.35	121.8737	112.8133	0.057306
129.95	121.7917	112.8545	0.115712
131.55	121.6069	112.8657	0.014393
133.15	121.6286	112.858	0.019462
134.75	121.659	112.8648	0.036701
136.35	121.6003	112.8655	0.014115
137.95	121.6209	112.8563	0.037777
139.55	121.5671	112.8288	0.000763
141.15	121.5682	112.8282	0.012522
142.75	121.5489	112.8336	0.042493
144.35	121.6168	112.83	0.070512
145.95	121.7265	112.8563	0.052064
147.55	121.8095	112.8492	0.057866
149.15	121.7171	112.8421	0.115027
150.75	121.5334	112.8313	0.040983
152.35	121.5979	112.8432	0.043869
153.95	121.528	112.8493	0.010086
155.55	121.5441	112.8484	0.024312
157.15	121.5826	112.8542	0.033581
158.75	121.5289	112.857	0.045228
160.35	121.4566	112.8553	0.05181
161.95	121.5395	112.856	0.018438
163.55	121.5666	112.8445	0.013067
165.15	121.5874	112.8465	0.034387
166.75	121.6425	112.847	0.012548
168.35	121.6612	112.8542	0.116893
169.95	121.4749	112.8375	0.019523
171.55	121.4439	112.8338	0.020109
173.15	121.4745	112.8437	0.029821
174.75	121.4284	112.8315	0.016461
176.35	121.4547	112.8335	0.016977
177.95	121.4546	112.8607	0.016058
179.55	121.4649	112.8371	0.021291
181.15	121.4988	112.8341	0.008924
182.75	121.486	112.8405	0.051637
184.35	121.5684	112.8333	0.00745
185.95	121.5705	112.8451	0.003715
187.55	121.5712	112.8392	0.006284
189.15	121.5805	112.8429	0.009178
190.75	121.5676	112.8358	0.010506
192.35	121.5576	112.8223	0.029095
193.95	121.5977	112.846	0.022481
195.55	121.6333	112.8512	0.002168
197.15	121.6358	112.8488	0.005486
198.75	121.627	112.8498	0.077078
200.35	121.5038	112.8471	0.010046
201.95	121.4899	112.8389	0.020945
203.55	121.4573	112.8467	0.027806
205.15	121.4145	112.8588	0.013021
206.75	121.4341	112.8515	0.019913
208.35	121.465	112.844	0.017988
209.95	121.4938	112.8444	0.050538
211.55	121.413	112.842	0.03233
213.15	121.4638	112.8324	0.044166
214.75	121.5343	112.8373	0.026426
216.35	121.4922	112.8335	0.057729
217.95	121.584	112.8441	0.010975
219.55	121.5702	112.8331	0.020504
221.15	121.5409	112.8478	0.008647
222.75	121.5398	112.834	0.017928
224.35	121.5121	112.8411	0.014132
225.95	121.5054	112.8627	0.012825
227.55	121.4849	112.8634	0.018504
229.15	121.4556	112.8675	0.019574
230.75	121.4269	112.8548	0.010602
232.35	121.4127	112.8641	0.016008
233.95	121.4378	112.8587	0.02909
235.55	121.4839	112.8648	0.028243
237.15	121.5282	112.8559	0.136987
238.75	121.7473	112.8629	0.08093
240.35	121.8758	112.8783	0.127283
241.95	121.6727	112.8644	0.053441
243.55	121.5872	112.8627	0.023742
245.15	121.6198	112.8433	0.059901
246.75	121.5241	112.8398	0.021098
248.35	121.4915	112.8488	0.079936
249.95	121.6171	112.8734	0.015397
251.55	121.5927	112.8697	0.008841
253.15	121.5846	112.8813	0.047003
254.75	121.5617	112.9529	0.024869
256.35	121.5612	112.9131	0.027094
257.95	121.5236	112.8916	0.049597
259.55	121.4546	112.8523	0.057407
261.15	121.5464	112.8568	0.036276
262.75	121.4888	112.8492	0.006827
264.35	121.4974	112.8559	0.040631
265.95	121.4332	112.8658	0.049199
267.55	121.5113	112.8749	0.048039
269.15	121.435	112.8658	0.016228
270.75	121.4601	112.8726	0.010881
272.35	121.4442	112.8654	0.018553
273.95	121.4732	112.8588	0.031299
275.55	121.4237	112.8512	0.011162
277.15	121.4415	112.8527	0.010666
278.75	121.4246	112.8502	0.023695
280.35	121.4625	112.8477	0.0367
281.95	121.4038	112.8513	0.015263
283.55	121.3822	112.8625	0.014978
285.15	121.4053	112.8564	0.220838
286.75	121.7489	112.9387	0.112141
288.35	121.9163	113.0032	0.051389
289.95	121.9986	113.0028	0.057624
291.55	122.0822	113.0415	0.05057
293.15	122.1614	113.0583	0.01481
294.75	122.1424	113.0441	0.016331
296.35	122.1198	113.0572	0.025136
297.95	122.0851	113.0369	0.002009
299.55	122.0856	113.0337	0.02969
301.15	122.132	113.0235	0.015926
302.75	122.1089	113.0128	0.15031
304.35	122.3478	113.0403	0.046986
305.95	122.2804	113.0069	0.045382
307.55	122.3463	113.0376	0.012555
309.15	122.3606	113.0517	0.043405
310.75	122.2934	113.0339	0.034677
312.35	122.3428	113.0593	0.071024
313.95	122.2344	113.025	0.045152
315.55	122.3001	113.0552	0.058527
317.15	122.3752	113.1111	0.017302
318.75	122.3777	113.0836	0.01151
320.35	122.3843	113.1007	0.037693
321.95	122.3284	113.0781	0.025616
323.55	122.2984	113.0502	0.011916
325.15	122.3096	113.0347	0.010566
326.75	122.3022	113.0499	0.027571
328.35	122.2875	113.0083	0.009793
329.95	122.28	113.0221	0.015411
331.55	122.2961	113.0408	0.031751
333.15	122.2677	113.0829	0.017546
334.75	122.2845	113.0604	0.01289
336.35	122.3048	113.057	0.038261
337.95	122.3541	113.0208	0.016634
339.55	122.3301	113.0094	0.026147
341.15	122.3037	113.0419	0.040942
342.75	122.3595	113.0762	0.012824
344.35	122.376	113.0885	0.110463
345.95	122.5526	113.0935	0.017425
347.55	122.5404	113.1186	0.108425
349.15	122.3708	113.082	0.02811
350.75	122.3304	113.1017	0.06638
352.35	122.2319	113.0619	0.01097
353.95	122.2303	113.0445	0.021355
355.55	122.1995	113.0591	0.033713
357.15	122.1811	113.0084	0.031755
358.75	122.1926	113.0579	0.122378
360.35	122.3785	113.1192	0.021184
361.95	122.3447	113.1188	0.020361
363.55	122.3772	113.1174	0.03529
365.15	122.321	113.1116	0.009962
366.75	122.3203	113.0957	0.018359
368.35	122.2989	113.0756	0.03033
369.95	122.2524	113.0615	0.023396
371.55	122.2538	113.0241	0.008453
373.15	122.2546	113.0376	0.038345
374.75	122.1935	113.0329	0.046764
376.35	122.2592	113.0686	0.029285
377.95	122.2132	113.0596	0.045677
379.55	122.2861	113.0655	0.0316
381.15	122.2363	113.0568	0.010686
382.75	122.2495	113.0676	0.038648
384.35	122.3071	113.0902	0.038784
385.95	122.3684	113.0997	0.031154
387.55	122.4162	113.114	0.040849
389.15	122.4416	113.1742	0.045036
390.75	122.3751	113.1466	0.038726
392.35	122.4002	113.09	0.036027
393.95	122.347	113.112	0.01881
395.55	122.3548	113.083	0.024013
397.15	122.3857	113.1058	0.037585
398.75	122.3294	113.0848	0.032705
400.35	122.3103	113.036	0.007721
401.95	122.3219	113.0403	0.007042
403.55	122.316	113.0307	0.017888
405.15	122.2891	113.0207	0.038334
406.75	122.3043	113.0801	0.019313
408.35	122.3343	113.0876	0.031188
409.95	122.2991	113.0522	0.038944
411.55	122.2371	113.0455	0.011098
413.15	122.2505	113.0338	0.051816
414.75	122.3194	113.0799	0.089168
416.35	122.4384	113.1586	0.047271
417.95	122.4426	113.0831	0.036944
419.55	122.457	113.1404	0.03476
421.15	122.4046	113.1593	0.030237
422.75	122.3563	113.1622	0.038478
424.35	122.4122	113.1364	0.06828
425.95	122.3372	113.057	0.015981
427.55	122.3141	113.046	0.02284
429.15	122.282	113.0286	0.015156
430.75	122.2592	113.0369	0.021088
432.35	122.2349	113.0134	0.000585
433.95	122.2352	113.0143	0.016583
435.55	122.2593	113.0031	0.025121
437.15	122.2921	113.0263	0.009261
438.75	122.2785	113.0203	0.001902
440.35	122.2766	113.0226	0.004359
441.95	122.2703	113.0256	0.014877
443.55	122.2905	113.0382	0.002712
445.15	122.2914	113.0424	0.022646
446.75	122.3254	113.0299	0.029153
448.35	122.2978	113.0675	0.043562
449.95	122.3262	113.1311	0.014228
451.55	122.3475	113.123	0.00721
453.15	122.3531	113.1331	0.046044
454.75	122.3236	113.0656	0.018096
456.35	122.3017	113.0466	0.056864
457.95	122.2222	113.0025	0.052935
459.55	122.1375	113.0017	0.039996
461.15	122.1966	113.0263	0.010784
462.75	122.2111	113.0171	0.01261
464.35	122.207	113.0368	0.017529
465.95	122.2302	113.0526	0.112986
467.55	122.36	113.1784	0.053216
469.15	122.4451	113.1804	0.010873
470.75	122.4278	113.1797	0.090761
472.35	122.3173	113.0854	0.108939
473.95	122.1668	112.9975	0.041028
475.55	122.2323	113.0013	0.019849
477.15	122.2636	112.9959	0.017531
478.75	122.241	113.0126	0.00312
480.35	122.2455	113.0148	0.045188
481.95	122.3062	113.0541	0.011338
483.55	122.3209	113.0646	0.063668
485.15	122.2331	113.0131	0.015636
486.75	122.2351	113.038	0.026
488.35	122.1936	113.041	0.020071
489.95	122.1618	113.036	0.032022
491.55	122.2131	113.0363	0.014825
493.15	122.2321	113.0505	0.003424
494.75	122.2372	113.0486	0.045231
496.35	122.1654	113.0401	0.010745
497.95	122.1711	113.0239	0.009878
499.55	122.1828	113.0133	0.025178
501.15	122.2211	113.0256	0.013384
502.75	122.2425	113.0266	0.015147
504.35	122.2252	113.0097	0.013612
505.95	122.2036	113.0063	0.029074
507.55	122.2497	113.0128	0.012976
509.15	122.2356	112.9975	0.022161
510.75	122.2237	113.0309	0.050231
512.35	122.273	113.0943	0.055516
513.95	122.3346	113.1584	0.031191
515.55	122.3776	113.1837	0.022016
517.15	122.3455	113.1983	0.028753
518.75	122.3146	113.1642	0.03154
520.35	122.3479	113.1264	0.030541
521.95	122.3187	113.0872	0.037828
523.55	122.2783	113.0421	0.022069
525.15	122.2613	113.0112	0.005844
526.75	122.2678	113.0045	0.024364
528.35	122.2307	112.9926	0.006241
529.95	122.2407	112.9926	0.046158
531.55	122.2811	113.0544	0.041659
533.15	122.3386	113.088	0.020179
534.75	122.3067	113.0835	0.024998
536.35	122.3429	113.1004	0.013295
537.95	122.3535	113.1189	0.028849
539.55	122.308	113.1112	0.007801
541.15	122.3142	113.1221	0.017883
542.75	122.3284	113.0973	0.018887
544.35	122.3587	113.098	0.019505
545.95	122.3475	113.1271	0.004059
547.55	122.3419	113.1305	0.007621
549.15	122.3353	113.1407	0.00369
550.75	122.3367	113.1465	0.014607
552.35	122.3135	113.1441	0.011925
553.95	122.322	113.127	0.015921
555.55	122.3327	113.104	0.029688
557.15	122.3587	113.1437	0.015861
558.75	122.3834	113.1382	0.040783
560.35	122.3196	113.1246	0.029921
561.95	122.3555	113.0929	0.015381
563.55	122.3319	113.1	0.02594
565.15	122.3492	113.0622	0.020469
566.75	122.357	113.094	0.02082
568.35	122.3306	113.1144	0.017264
569.95	122.3134	113.0928	0.015516
571.55	122.3335	113.0783	0.020251
573.15	122.3018	113.0848	0.006418
574.75	122.312	113.0862	0.018084
576.35	122.3276	113.1106	0.021553
577.95	122.3545	113.0891	0.015114
579.55	122.3304	113.0911	0.024312
581.15	122.3663	113.1063	0.016219
582.75	122.3403	113.1065	0.021266
584.35	122.3081	113.1174	0.02588
585.95	122.2926	113.079	0.006692
587.55	122.3018	113.0845	0.025871
589.15	122.3147	113.1238	0.05493
590.75	122.2699	113.0482	0.02718
592.35	122.2347	113.0228	0.019426
593.95	122.2657	113.0233	0.017828
595.55	122.2648	113.0518	0.101639
597.15	122.3534	113.1882	0.085793
598.75	122.2498	113.098	0.029021
600.35	122.2206	113.062	0.008591
601.95	122.2308	113.0528	0.014147
603.55	122.2515	113.0436	0.01935
605.15	122.2271	113.0627	0.025516
606.75	122.2252	113.0219	0.021592
608.35	122.2217	113.0563	0.016589
609.95	122.2418	113.0389	0.020885
611.55	122.2335	113.0713	0.037427
613.15	122.1743	113.0621	0.028037
614.75	122.17	113.0174	0.044525
616.35	122.239	113.0353	0.035444
617.95	122.1825	113.0301	0.024294
619.55	122.2178	113.0464	0.010456
621.15	122.2213	113.03	0.020955
622.75	122.1881	113.0345	0.031028
624.35	122.1744	112.9868	0.054847
625.95	122.252	113.0278	0.009665
627.55	122.2379	113.034	0.046873
629.15	122.181	112.9851	0.046987
630.75	122.2539	113.0035	0.010762
632.35	122.2405	113.0143	0.018401
633.95	122.2696	113.0188	0.023152
635.55	122.2703	113.0558	0.062942
637.15	122.3396	113.1289	0.028473
638.75	122.3181	113.0887	0.021947
640.35	122.2945	113.1147	0.028077
641.95	122.2989	113.07	0.030656
643.55	122.3401	113.0965	0.01338
645.15	122.3604	113.0896	0.015586
646.75	122.3463	113.069	0.004456
648.35	122.3421	113.0748	0.010805
649.95	122.3496	113.0592	0.065309
651.55	122.254	113.0169	0.014233
653.15	122.2649	113.0369	0.022584
654.75	122.2911	113.0618	0.023447
656.35	122.3269	113.0729	0.030007
657.95	122.2796	113.0813	0.056653
659.55	122.3697	113.092	0.032454
661.15	122.3209	113.0741	0.073833
662.75	122.233	112.9953	0.01202
664.35	122.2518	112.9912	0.012238
665.95	122.2335	112.9983	0.019081
667.55	122.2595	113.0143	0.038449
669.15	122.3166	113.0373	0.029008
670.75	122.3148	113.0837	0.036425
672.35	122.3731	113.083	0.007264
673.95	122.3649	113.0748	0.020839
675.55	122.3358	113.0911	0.05335
677.15	122.2981	113.0145	0.037869
678.75	122.2443	112.9866	0.004946
680.35	122.2491	112.9929	0.006991
681.95	122.2448	113.0032	0.005521
683.55	122.2446	112.9944	0.003536
685.15	122.2483	112.9901	0.039215
686.75	122.3108	112.995	0.048233
688.35	122.2337	112.9973	0.014136
689.95	122.2111	112.9972	0.03224
691.55	122.2585	112.9769	0.020341
693.15	122.2263	112.9813	0.008289
694.75	122.2316	112.9935	0.012226
696.35	122.2495	113.0014	0.010092
697.95	122.2633	112.993	0.015461
699.55	122.2393	112.987	0.027395
701.15	122.2829	112.9919	0.023269
702.75	122.2467	113.0006	0.037986
704.35	122.1887	112.9822	0.032094
705.95	122.2382	112.9959	0.013958
707.55	122.2604	112.9935	0.01173
709.15	122.2417	112.9937	0.001261
710.75	122.2429	112.9953	0.014172
712.35	122.2217	112.9873	0.003798
713.95	122.2205	112.9933	0.011251
715.55	122.2136	113.0099	0.033061
717.15	122.1649	113.0304	0.015776
718.75	122.1702	113.0057	0.0257
720.35	122.1821	113.0451	0.018272
721.95	122.1901	113.0732	0.025328
723.55	122.1518	113.06	0.016503
725.15	122.1664	113.0819	0.012955
726.75	122.1871	113.0832	0.044175
728.35	122.1333	113.0374	0.027764
729.95	122.1736	113.0561	0.015691
731.55	122.1631	113.0789	0.023304
733.15	122.1689	113.0421	0.012751
734.75	122.1893	113.0426	0.006728
736.35	122.1848	113.0328	0.013363
737.95	122.1794	113.0121	0.04869
739.55	122.2566	113.0228	0.021538
741.15	122.224	113.0339	0.019227
742.75	122.194	113.027	0.006547
744.35	122.1847	113.0222	0.023732
745.95	122.1475	113.0299	0.018882
747.55	122.1752	113.042	0.057422
749.15	122.2641	113.019	0.75163
750.75	122.0333	114.1992	0.595845
752.35	122.3104	115.1114	0.026901
753.95	122.2962	115.1521	0.002233
755.58	122.2993	115.1502	0.443229
758.59	122.6246	116.4451	0.783303
760.45	122.9247	117.8678	0.057543
762.05	122.9567	117.9542	1.530401
763.65	123.0422	120.4013	0.79331
765.25	123.2791	121.6483	0.014405
766.85	123.2563	121.6445	0.06954
768.45	123.1712	121.5728	0.021026
770.05	123.1377	121.5746	0.017783
771.65	123.1298	121.5473	0.041595
773.25	123.1596	121.6068	0.022281
774.85	123.1663	121.5717	0.012477
776.45	123.174	121.5533	0.03904
778.05	123.1489	121.4962	0.106421
779.65	123.0981	121.6587	0.932831
781.25	122.4046	122.9803	0.661703
782.85	122.8979	123.9171	1.142241
784.45	123.4906	125.6459	0.371114
786.05	123.5649	126.235	1.185571
787.65	123.5241	128.1315	0.557141
789.25	124.3406	128.489	1.63085
790.85	126.2943	130.2187	1.917246
792.45	129.0222	131.6219	0.654923
794.05	129.8615	132.2492	2.003985
795.65	132.6112	133.8984	1.98372
797.25	135.54	135.1218	1.378882
798.85	137.6835	135.6439	1.669403
800.45	140.3544	135.6134	0.921805
802.05	141.8239	135.4875	1.352939
803.65	143.9693	135.776	1.690562
805.25	146.2387	134.3043	1.925195
806.85	146.9568	131.3088	2.093456
808.45	146.7396	127.9663	2.416949
810.05	144.3192	124.9503	2.164208
811.65	143.2613	121.6532	2.734147
813.25	146.3109	118.5166	2.525877
814.85	150.0487	116.9799	2.941782
816.45	154.4653	115.3525	3.118935
818.05	159.3032	114.1287	1.961251
819.65	162.3707	113.4676	3.070928
821.25	167.1649	112.3913	3.234502
822.85	172.339	112.2833	3.470857
824.45	177.8816	112.6282	3.55803
826.05	183.5687	112.3731	3.371713
827.65	188.669	110.6152	3.637232
829.25	194.0528	108.4056	3.416593
830.85	198.4426	105.1479	3.820461
832.45	199.4245	99.1145	2.667281
834.05	197.2375	95.4498	3.577827
835.65	193.3129	91.2824	3.952543
837.25	190.3518	85.6944	3.863585
838.85	188.647	79.7524	3.089616
840.45	187.624	74.916	2.776899
842.05	186.8398	70.5427	2.966586
843.65	185.7695	65.9184	0.451575
845.25	185.5136	65.2428	2.873389
846.85	183.7511	60.9966	3.099841
848.45	181.9008	56.3949	4.522219
850.05	179.7107	49.4988	3.183092
851.65	178.94	44.4645	0.029287
853.25	178.9567	44.4207	0.005133
854.85	178.9526	44.4136	0.001704
856.45	178.9524	44.4163	0.004427
858.05	178.9529	44.4234	0.005732
859.65	178.9557	44.4146	0.006112
861.25	178.9647	44.4108	0.012217
862.85	178.9452	44.4118	0.072546
864.45	178.8444	44.3542	0.01957
866.05	178.8368	44.3846	0.081961
867.65	178.7206	44.3238	0.036702
869.25	178.7522	44.3733	0.061493
870.85	178.8327	44.4299	0.011733
872.45	178.8223	44.4142	0.050741
874.05	178.7469	44.3842	0.02875
875.65	178.7785	44.4176	0.011934
877.25	178.7658	44.4034	0.003355
878.85	178.761	44.4008	0.030802
880.45	178.8102	44.3973	0.013953
882.05	178.8199	44.4174	0.04162
883.65	178.7719	44.3713	0.011825
885.25	178.7597	44.3568	0.020638
886.85	178.7346	44.3353	0.00374
888.45	178.7348	44.3293	0.014852
890.05	178.7448	44.3077	0.039139
891.65	178.7953	44.3447	0.024627
893.25	178.8343	44.3504	0.025121
894.85	178.8647	44.3767	0.028639
896.45	178.9103	44.381	0.051979
898.05	178.9185	44.4637	0.037939
899.65	178.9363	44.4057	0.020788
901.25	178.9342	44.4389	0.02962
902.85	178.948	44.3935	0.035398
904.45	178.9001	44.3632	0.027259
906.05	178.8569	44.3687	0.019381
907.65	178.8405	44.3951	0.036449
909.25	178.7985	44.3547	0.035564
910.85	178.7487	44.3271	0.033818
912.45	178.7737	44.3751	0.023727
914.05	178.8083	44.3906	0.050754
915.65	178.8794	44.4298	0.006502
917.25	178.8849	44.421	0.018242
918.85	178.8557	44.4197	0.03235
920.45	178.8976	44.4502	0.005015
922.05	178.9055	44.4514	0.032314
923.65	178.857	44.4334	0.123945
925.25	178.7749	44.2529	1.419803
926.85	178.8073	41.9814	2.242368
928.45	178.7504	38.3941	3.527815
930.05	178.6976	32.7498	3.02575
931.65	178.6317	27.9091	3.287059
933.25	178.8344	22.6537	3.968031
934.85	180.0117	16.415	4.026211
