# Supplementary material for: Seeking safety: Movement dynamics after post-contact immobility
Source: PLoS One. 2024 Aug 22;19(8):e0307370. doi: 10.1371/journal.pone.0307370 (PMC11340899; doi:10.1371/journal.pone.0307370)
Supplement: S3 Data — (ZIP) [file pone.0307370.s012.zip › Franks_etal_AntLionTracksPaperData_PLoSOne_2024/al10_dt16_v1.txt]

74.75	117.7734	114.0335	0.016342
76.35	117.7925	114.0155	0.037369
77.95	117.8411	114.0503	0.009059
79.55	117.844	114.0645	0.025554
81.15	117.8238	114.029	0.026458
82.75	117.7958	113.9972	0.073703
84.35	117.9135	113.9896	0.039638
85.95	117.8784	113.9368	0.009594
87.55	117.8721	113.9228	0.014806
89.15	117.8664	113.9458	0.032112
90.75	117.8687	113.9971	0.021281
92.35	117.8425	114.0189	0.015741
93.95	117.8236	114.0355	0.028679
95.55	117.8673	114.0495	0.016267
97.15	117.8544	114.0722	0.016329
98.75	117.8283	114.0705	0.037889
100.35	117.8126	114.012	0.069394
101.95	117.9193	113.9815	0.015763
103.55	117.9362	113.9627	0.027363
105.15	117.8924	113.964	0.012682
106.75	117.8908	113.9843	0.032042
108.35	117.8474	114.0115	0.021999
109.95	117.8166	114.0286	0.011157
111.55	117.8084	114.0445	0.026101
113.15	117.8469	114.0606	0.013822
114.75	117.8659	114.072	0.007546
116.35	117.8699	114.0834	0.01344
117.95	117.8489	114.0788	0.016451
119.55	117.8657	114.0585	0.027993
121.15	117.8281	114.0341	0.034314
122.75	117.7847	114.0005	0.034758
124.35	117.8316	114.0303	0.042042
125.95	117.8969	114.0141	0.012829
127.55	117.8951	113.9937	0.014495
129.15	117.918	113.9973	0.011817
130.75	117.9024	113.9866	0.02935
132.35	117.8767	113.9473	0.012898
133.95	117.8972	113.9496	0.028129
135.55	117.9176	113.9898	0.023122
137.15	117.8858	113.9708	0.037403
138.75	117.8477	114.017	0.005037
140.35	117.855	114.0203	0.060452
141.95	117.7583	114.0224	0.041629
143.55	117.8128	114.0607	0.016505
145.15	117.8275	114.0826	0.022688
146.75	117.8621	114.0716	0.027919
148.35	117.8201	114.0868	0.01846
149.95	117.8057	114.061	0.025835
151.55	117.7945	114.0212	0.054298
153.15	117.8804	114.034	0.034795
154.75	117.9334	114.0168	0.011568
156.35	117.944	114.0016	0.01166
157.95	117.926	114.0066	0.037875
159.55	117.9718	114.0463	0.04165
161.15	117.9054	114.0518	0.036783
162.75	117.8585	114.0163	0.001923
164.35	117.8597	114.0191	0.010381
165.95	117.876	114.0226	0.00851
167.55	117.8624	114.0237	0.014195
169.15	117.8398	114.0263	0.006927
170.75	117.8339	114.0356	0.015205
172.35	117.853	114.0206	0.012936
173.95	117.8348	114.0305	0.006378
175.55	117.8247	114.0287	0.011784
177.15	117.8081	114.0376	0.005052
178.75	117.8161	114.039	0.029029
180.35	117.77	114.0334	0.018202
181.95	117.7981	114.0409	0.002106
183.55	117.8011	114.0393	0.03524
185.15	117.7464	114.0256	0.01714
186.75	117.7738	114.0264	0.007152
188.35	117.7625	114.0285	0.002051
189.95	117.7658	114.0288	0.005673
191.55	117.7742	114.0252	0.008588
193.15	117.7739	114.0389	0.013901
194.75	117.7523	114.0337	0.001316
196.35	117.7502	114.0338	0.002984
197.95	117.7495	114.0291	0.01594
199.55	117.7731	114.0388	0.014794
201.15	117.7495	114.0402	0.002414
202.75	117.7457	114.0409	0.004115
204.35	117.7459	114.0475	0.023913
205.95	117.7739	114.0736	0.018073
207.55	117.7901	114.0976	0.013774
209.15	117.8057	114.1132	0.006353
210.75	117.8032	114.1033	0.023707
212.35	117.774	114.0792	0.029406
213.95	117.7618	114.0337	0.030236
215.55	117.7911	113.9952	0.059103
217.15	117.8847	114.0085	0.01529
218.75	117.878	113.985	0.001567
220.35	117.8774	113.9874	0.010069
221.95	117.8866	114.0006	0.012228
223.55	117.8679	113.9949	0.009142
225.15	117.854	113.9903	0.02585
226.75	117.8158	114.0062	0.018815
228.35	117.8455	114.0114	0.003506
229.95	117.8399	114.0108	0.009363
231.55	117.8277	114.0021	0.006065
233.15	117.8183	114.0046	0.010358
234.75	117.8324	114.0133	0.021662
236.35	117.7991	114.0036	0.016979
237.95	117.782	114.0247	0.019837
239.55	117.751	114.0318	0.031498
241.15	117.7835	114.0704	0.057621
242.75	117.8509	114.1333	0.030948
244.35	117.8938	114.158	0.016774
245.95	117.8707	114.1716	0.012516
247.55	117.8526	114.1631	0.036602
249.15	117.8203	114.1142	0.017745
250.75	117.7939	114.1038	0.001526
252.35	117.7915	114.1043	0.040888
253.95	117.838	114.1504	0.020339
255.55	117.8173	114.1253	0.01056
257.15	117.8042	114.1147	0.026071
258.75	117.7763	114.0836	0.005203
260.35	117.7789	114.0915	0.006215
261.95	117.7743	114.0827	0.017759
263.55	117.7549	114.0619	0.005262
265.15	117.7467	114.06	0.012589
266.75	117.7652	114.0518	0.012876
268.35	117.7454	114.0577	0.025061
269.95	117.7768	114.0827	0.017033
271.55	117.7942	114.1036	0.017101
273.15	117.8155	114.1208	0.01343
274.75	117.8336	114.1324	0.009267
276.35	117.8425	114.1442	0.005487
277.95	117.8512	114.145	0.015848
279.55	117.8325	114.1279	0.006796
281.15	117.8383	114.1187	0.011028
282.75	117.8256	114.1311	0.015063
284.35	117.8068	114.1161	0.005203
285.95	117.8084	114.1242	0.008753
287.55	117.8037	114.1111	0.002854
289.15	117.7991	114.1111	0.00304
290.75	117.7975	114.1065	0.00273
292.35	117.7945	114.1034	0.016267
293.95	117.7774	114.0837	0.030115
295.55	117.7505	114.0437	0.017387
297.15	117.7408	114.0177	0.045978
298.75	117.8132	114.0046	0.02515
300.35	117.8513	114.0175	0.009137
301.95	117.841	114.0071	0.018442
303.55	117.8117	114.0101	0.019132
305.15	117.7811	114.0104	0.019804
306.75	117.7515	114.0219	0.010516
308.35	117.7466	114.038	0.01325
309.95	117.7568	114.0565	0.032291
311.55	117.7891	114.0969	0.02071
313.15	117.8137	114.1191	0.007018
314.75	117.8031	114.1153	0.007741
316.35	117.8152	114.118	0.014445
317.95	117.7963	114.1046	0.024909
319.55	117.7684	114.0762	0.012545
321.15	117.7622	114.0571	0.022709
322.75	117.7507	114.0226	0.037123
324.35	117.8093	114.0131	0.027342
325.95	117.834	113.977	0.013529
327.55	117.8473	113.9941	0.013817
329.15	117.8448	114.0161	0.007686
330.75	117.833	114.0196	0.002877
332.35	117.8375	114.0201	0.017451
333.95	117.8122	114.0318	0.006786
335.55	117.8219	114.0269	0.01148
337.15	117.8362	114.0384	0.036795
338.75	117.7834	114.0122	0.020689
340.35	117.7507	114.0169	0.008193
341.95	117.7385	114.0217	0.016126
343.55	117.7597	114.0365	0.006634
345.15	117.749	114.0368	0.003825
346.75	117.7447	114.0411	0.020897
348.35	117.7645	114.0681	0.033849
349.95	117.8018	114.1073	0.009295
351.55	117.814	114.1158	0.052009
353.15	117.8724	114.1751	0.007454
354.75	117.8605	114.1758	0.002528
356.35	117.8624	114.1722	0.034216
357.95	117.8242	114.133	0.055404
359.55	117.7718	114.0614	0.019878
361.15	117.7788	114.0304	0.0663
362.75	117.8835	114.0479	0.038059
364.35	117.8446	114.0011	0.012948
365.95	117.8317	114.0172	0.044964
367.55	117.7597	114.0186	0.013511
369.15	117.7483	114.0369	0.010787
370.75	117.7551	114.0528	0.01514
372.35	117.7627	114.0758	0.01478
373.95	117.7438	114.0616	0.054091
375.55	117.8049	114.1229	0.037904
377.15	117.8458	114.1677	0.024158
378.75	117.8212	114.1379	0.041943
380.35	117.7772	114.0872	0.044646
381.95	117.7403	114.0261	0.022718
383.55	117.7346	113.9902	0.060188
385.15	117.8306	113.998	0.006523
386.75	117.8253	114.007	0.003379
388.35	117.8289	114.011	0.00875
389.95	117.8163	114.017	0.016085
391.55	117.7921	114.008	0.032283
393.15	117.7406	114.012	0.018294
394.75	117.7587	114.035	0.007373
396.35	117.7474	114.0385	0.006806
397.95	117.7552	114.0461	0.035543
399.55	117.7892	114.0917	0.00779
401.15	117.7957	114.1023	0.01341
402.75	117.8049	114.1217	0.027976
404.35	117.8412	114.1479	0.018289
405.95	117.8594	114.1708	0.002946
407.55	117.8551	114.1729	0.002925
409.15	117.8598	114.1733	0.000185
410.75	117.8601	114.1733	0.051402
412.35	117.8104	114.1077	0.034364
413.95	117.7709	114.0695	0.032114
415.55	117.7436	114.026	0.026831
417.15	117.7789	114.0016	0.03401
418.75	117.8306	114.0187	0.012293
420.35	117.8377	114.0004	0.014971
421.95	117.8163	114.0113	0.010579
423.55	117.8226	114.027	0.016472
425.15	117.8355	114.05	0.035415
426.75	117.7893	114.0172	0.030394
428.35	117.7442	113.999	0.007854
429.95	117.7443	114.0116	0.011503
431.55	117.7433	114.03	0.009293
433.15	117.752	114.0421	0.018537
434.75	117.7627	114.0697	0.027176
436.35	117.7956	114.0981	0.010112
437.95	117.8017	114.1131	0.033438
439.55	117.84	114.1505	0.00589
441.15	117.848	114.1555	0.012582
442.75	117.8559	114.174	0.022005
444.35	117.8344	114.1461	0.026576
445.95	117.8072	114.1135	0.026448
447.55	117.7775	114.0833	0.019144
449.15	117.7526	114.0655	0.016337
450.75	117.774	114.0505	0.029711
452.35	117.7434	114.0141	0.006721
453.95	117.7428	114.0034	0.013119
455.55	117.7628	113.997	0.024951
457.15	117.798	114.016	0.010757
458.75	117.8137	114.0228	0.008055
460.35	117.8247	114.016	0.012647
461.95	117.8141	113.9987	0.019441
463.55	117.8357	114.0211	0.01816
465.15	117.8068	114.0249	0.007889
466.75	117.8133	114.0357	0.035823
468.35	117.7598	114.0153	0.012998
469.95	117.7494	114.0333	0.01353
471.55	117.7529	114.0547	0.054858
473.15	117.8129	114.1188	0.013913
474.75	117.8082	114.097	0.007933
476.35	117.7956	114.0954	0.008657
477.95	117.8063	114.0865	0.004254
479.55	117.8034	114.0927	0.004633
481.15	117.7974	114.097	0.008064
482.75	117.8011	114.1093	0.010523
484.35	117.8177	114.1118	0.012365
485.95	117.8032	114.0984	0.00214
487.55	117.8032	114.0949	0.007023
489.15	117.7969	114.0857	0.003122
490.75	117.8014	114.0877	0.008928
492.35	117.7988	114.0736	0.014898
493.95	117.78	114.0591	0.006266
495.55	117.7863	114.0513	0.008449
497.15	117.7741	114.0456	0.007755
498.75	117.7628	114.0403	0.005737
500.35	117.7667	114.0486	0.003516
501.95	117.7679	114.0431	0.013395
503.55	117.7794	114.0612	0.00485
505.15	117.7745	114.0672	0.006506
506.75	117.7832	114.0616	0.018193
508.35	117.7584	114.0464	0.027481
509.95	117.7802	114.0845	0.01709
511.55	117.8013	114.102	0.002712
513.15	117.7972	114.1004	0.014167
514.75	117.8117	114.1178	0.001859
516.35	117.8089	114.1186	0.009683
517.95	117.817	114.1318	0.004098
519.55	117.8233	114.1299	0.040184
521.15	117.8745	114.1688	0.016866
522.75	117.8514	114.1548	0.006128
524.35	117.8478	114.1639	0.009722
525.95	117.8563	114.1769	0.009806
527.55	117.8694	114.1856	0.004854
529.15	117.8634	114.1807	0.009569
530.75	117.8787	114.1811	0.006984
532.35	117.8682	114.1849	0.009865
533.95	117.8838	114.1825	0.008628
535.55	117.8701	114.1846	0.014963
537.15	117.8659	114.161	0.030302
538.75	117.84	114.1201	0.03192
540.35	117.8014	114.0865	0.020802
541.95	117.7892	114.0556	0.009251
543.55	117.7905	114.0408	0.014203
545.15	117.8013	114.0208	0.03242
546.75	117.8483	114.0427	0.033835
548.35	117.8351	113.9902	0.016862
549.95	117.8568	114.0063	0.032508
551.55	117.8513	114.058	0.016002
553.15	117.8294	114.0447	0.037824
554.75	117.7694	114.0367	0.021185
556.35	117.7959	114.0579	0.021543
557.95	117.8165	114.0855	0.012104
559.55	117.8132	114.1046	0.027534
561.15	117.8445	114.1356	0.014373
562.75	117.8654	114.1452	0.023868
564.35	117.8347	114.1226	0.015189
565.95	117.825	114.1003	0.035658
567.55	117.7865	114.0581	0.024026
569.15	117.8047	114.0243	0.04771
570.75	117.8797	114.0389	0.01184
572.35	117.8678	114.0241	0.010876
573.95	117.8749	114.04	0.022288
575.55	117.8419	114.0264	0.027725
577.15	117.8571	114.068	0.046305
578.75	117.7866	114.0452	0.015059
580.35	117.8063	114.0592	0.007624
581.95	117.8089	114.0711	0.021154
583.55	117.8187	114.1035	0.012211
585.15	117.7992	114.1022	0.006989
586.75	117.8096	114.1063	0.019357
588.35	117.8307	114.1291	0.046425
589.95	117.8789	114.1856	0.012285
591.55	117.8602	114.1918	0.005873
593.15	117.8639	114.1831	0.003529
594.75	117.8651	114.1776	0.000659
596.35	117.8648	114.1766	0.016166
597.95	117.8584	114.1516	0.035022
599.55	117.8202	114.1105	0.051052
601.15	117.774	114.0432	0.043214
602.75	117.8431	114.0447	0.003758
604.35	117.8407	114.0502	0.017454
605.95	117.8519	114.0246	0.026623
607.55	117.8095	114.0199	0.019697
609.15	117.8375	114.0343	0.032487
610.75	117.7863	114.0433	0.014554
612.35	117.804	114.0585	0.012049
613.95	117.7866	114.0669	0.027904
615.55	117.8203	114.0963	0.062097
617.15	117.8729	114.1806	0.004417
618.75	117.8761	114.1868	0.002871
620.35	117.8807	114.1868	0.019133
621.95	117.9113	114.1875	0.011905
623.55	117.8931	114.1821	0.06197
625.15	117.8237	114.1113	0.045025
626.75	117.795	114.0452	0.028546
628.35	117.8278	114.0134	0.082055
629.95	117.9416	114.0789	0.06937
631.55	117.8457	114.023	0.039364
633.15	117.9002	114.0547	0.034128
634.75	117.8457	114.0509	0.015204
636.35	117.8215	114.0537	0.018084
637.95	117.7926	114.0539	0.028642
639.55	117.8242	114.0871	0.002808
641.15	117.823	114.0914	0.004051
642.75	117.8229	114.0979	0.017299
644.35	117.8461	114.113	0.013282
645.95	117.8278	114.1239	0.020015
647.55	117.8567	114.1379	0.007776
649.15	117.8681	114.1429	0.02444
650.75	117.8894	114.1756	0.007892
652.35	117.8868	114.188	0.017041
653.95	117.9141	114.1883	0.03257
655.55	117.8625	114.1808	0.012726
657.15	117.8829	114.1802	0.013905
658.75	117.903	114.1708	0.007499
660.35	117.8922	114.176	0.000331
661.95	117.8918	114.1756	0.007365
663.55	117.8991	114.1849	0.013015
665.15	117.8883	114.1671	0.037824
666.75	117.8453	114.1245	0.033277
668.35	117.8282	114.0741	0.020828
669.95	117.8397	114.0428	0.040814
671.55	117.9002	114.0674	0.034285
673.15	117.8713	114.0208	0.004688
674.75	117.8709	114.0283	0.034034
676.35	117.8222	114.0526	0.00785
677.95	117.8274	114.064	0.013722
679.55	117.8236	114.0856	0.030488
681.15	117.8438	114.13	0.028958
682.75	117.877	114.1623	0.012491
684.35	117.8941	114.1727	0.00296
685.95	117.8964	114.1768	0.013008
687.55	117.8796	114.1645	0.019482
689.15	117.9042	114.1453	0.027557
690.75	117.8608	114.1373	0.031737
692.35	117.8264	114.1	0.021713
693.95	117.8411	114.0685	0.029561
695.55	117.8057	114.0372	0.057663
697.15	117.8939	114.0641	0.017662
698.75	117.918	114.0789	0.036144
700.35	117.875	114.0402	0.03842
701.95	117.9343	114.0567	0.022886
703.55	117.9417	114.0926	0.020347
705.15	117.9286	114.0627	0.015536
706.75	117.9193	114.0858	0.013899
708.35	117.9089	114.0661	0.007263
709.95	117.9108	114.0776	0.024508
711.55	117.9468	114.0621	0.034719
713.15	117.9006	114.0313	0.033985
714.75	117.9281	114.0782	0.049444
716.35	117.8712	114.0232	0.061497
717.95	117.9418	114.0918	0.009969
719.55	117.9387	114.0762	0.022811
721.15	117.9053	114.0909	0.053768
722.75	117.8358	114.0403	0.019072
724.35	117.8393	114.0706	0.019825
725.95	117.8126	114.0877	0.035157
727.55	117.8522	114.1277	0.050769
729.15	117.9126	114.182	0.010311
730.75	117.8987	114.191	0.011708
732.35	117.9165	114.197	0.008945
733.95	117.9307	114.1958	0.019002
735.55	117.9013	114.1883	0.00314
737.15	117.8995	114.1836	0.009161
738.75	117.914	114.1854	0.009096
740.35	117.9112	114.1996	0.016676
741.95	117.8879	114.1866	0.04847
743.55	117.9642	114.2002	0.03789
745.15	117.9046	114.1891	0.017865
746.75	117.9332	114.1892	0.022974
748.35	117.8965	114.1909	0.025527
749.95	117.9369	114.1968	0.036794
751.55	117.8789	114.1867	0.019787
753.15	117.91	114.1808	0.009273
754.75	117.9247	114.1787	0.021826
756.35	117.892	114.1664	0.014977
757.95	117.8772	114.1475	0.024391
759.55	117.8984	114.1803	0.00945
761.15	117.8955	114.1951	0.002572
762.75	117.8915	114.1941	0.015986
764.35	117.8666	114.1883	0.012087
765.95	117.8859	114.1876	0.009326
767.55	117.9008	114.1888	0.02933
769.15	117.8812	114.1462	0.045686
770.75	117.8213	114.1044	0.004946
772.35	117.8291	114.1034	0.013707
773.95	117.8224	114.0825	0.011287
775.55	117.8123	114.0675	0.01037
777.15	117.8285	114.0711	0.521974
778.75	118.6505	114.2187	0.262692
780.35	119.0702	114.2406	0.011338
781.95	119.0827	114.2275	0.002855
783.55	119.0812	114.2232	0.028484
785.15	119.0397	114.2044	0.010546
786.75	119.0533	114.2144	0.035362
788.35	119.0976	114.2495	0.01056
789.95	119.1145	114.2479	0.03888
791.55	119.0544	114.2317	0.012505
793.15	119.0507	114.2121	0.037953
794.75	119.1047	114.2398	0.049656
796.35	119.0272	114.2225	0.037032
797.95	119.0857	114.2319	0.019944
799.55	119.1171	114.2263	0.006435
801.15	119.1198	114.2362	0.014925
802.75	119.1428	114.2426	0.007736
804.35	119.1463	114.2307	0.018794
805.95	119.1214	114.2139	0.005159
807.55	119.1133	114.2157	0.002611
809.15	119.1092	114.2153	0.010602
810.75	119.1258	114.2187	0.011305
812.35	119.1087	114.2247	0.004899
813.95	119.1094	114.2325	0.005306
815.55	119.1163	114.2373	0.006831
817.15	119.1152	114.2264	0.004826
818.75	119.1075	114.2273	0.025017
820.35	119.1247	114.2635	0.009903
821.95	119.1273	114.2791	0.013818
823.55	119.1078	114.2894	0.03498
825.15	119.0601	114.3188	0.035062
826.75	119.1003	114.3579	0.02642
828.35	119.0892	114.3171	0.038664
829.95	119.1069	114.3764	0.047668
831.55	119.0467	114.3296	0.029046
833.15	119.0762	114.3655	0.01367
834.75	119.0617	114.3491	0.005717
836.35	119.0614	114.3583	0.000411
837.95	119.061	114.3578	0.01463
839.55	119.0378	114.3611	0.022348
841.15	119.0735	114.3615	0.024889
842.75	119.1099	114.3453	0.019639
844.35	119.0844	114.3271	0.028527
845.95	119.0455	114.3031	0.02664
847.55	119.088	114.3065	0.022763
849.15	119.1239	114.3128	0.02724
850.75	119.0914	114.2837	0.028664
852.35	119.1269	114.2547	0.015914
853.95	119.1131	114.2333	0.003588
855.55	119.1093	114.2375	0.020395
857.15	119.0781	114.2279	0.016979
858.75	119.0757	114.2008	0.05341
860.35	119.1047	114.2812	0.024019
861.95	119.093	114.2446	0.034332
863.55	119.1127	114.2959	0.012121
865.15	119.1089	114.3149	0.029915
866.75	119.0855	114.3566	0.003057
868.35	119.0807	114.3555	0.020318
869.95	119.0526	114.3392	0.023735
871.55	119.079	114.3665	0.011023
873.15	119.063	114.359	0.007273
874.75	119.0691	114.3689	0.0169
876.35	119.0452	114.3563	0.015582
877.95	119.0219	114.3474	0.03073
879.55	119.064	114.3727	0.025625
881.15	119.047	114.3354	0.013362
882.75	119.028	114.3451	0.006787
884.35	119.0173	114.3431	0.014503
885.95	119.0404	114.3453	0.012005
887.55	119.052	114.33	0.012755
889.15	119.0527	114.3504	0.044462
890.75	119.0393	114.2805	0.056108
892.35	119.061	114.1934	0.022741
893.95	119.0724	114.228	0.041364
895.55	119.0876	114.2924	0.042299
897.15	119.0706	114.358	0.02093
898.75	119.0705	114.3245	0.008885
900.35	119.0778	114.3122	0.008464
901.95	119.0688	114.3021	0.020784
903.55	119.0447	114.2791	0.043132
905.15	119.0755	114.3409	0.057343
906.75	119.0142	114.2727	0.065669
908.35	119.0792	114.3552	0.012876
909.95	119.059	114.3593	0.027815
911.55	119.0435	114.3175	0.009823
913.15	119.0592	114.3184	0.011816
914.75	119.0705	114.3033	0.030486
916.35	119.1115	114.2768	0.026723
917.95	119.0846	114.2435	0.003576
919.55	119.0808	114.2477	0.003369
921.15	119.0776	114.2434	0.011391
922.75	119.0821	114.2257	0.015292
924.35	119.0672	114.2451	0.010459
925.95	119.0766	114.2313	0.012399
927.55	119.0931	114.2423	0.017399
929.15	119.0823	114.2679	0.012042
930.75	119.0879	114.2495	0.003168
932.35	119.0832	114.2475	0.012997
933.95	119.0642	114.2392	0.018718
935.55	119.0901	114.2542	0.028605
937.15	119.0583	114.2212	0.057915
938.75	119.0403	114.3121	0.026458
940.35	119.0476	114.2704	0.020913
941.95	119.059	114.239	0.018831
943.55	119.0665	114.2098	0.0159
945.15	119.0784	114.2323	0.059208
946.75	119.0626	114.3257	0.042145
948.35	119.0106	114.2828	0.024723
949.95	119.0497	114.2768	0.031477
951.55	119.0841	114.3135	0.04839
953.15	119.0307	114.2574	0.017325
954.75	119.0377	114.2842	0.020889
956.35	119.0611	114.3081	0.028792
957.95	119.0222	114.3327	0.05128
959.55	119.0871	114.3828	0.032052
961.15	119.0809	114.3319	0.012681
962.75	119.0673	114.347	0.01612
964.35	119.0509	114.3272	0.040391
965.95	119.114	114.3133	0.045239
967.55	119.0598	114.2653	0.016555
969.15	119.047	114.2421	0.0193
970.75	119.0663	114.2181	0.019545
972.35	119.0721	114.2488	0.030719
973.95	119.0696	114.2979	0.026179
975.55	119.0553	114.3373	0.012209
977.15	119.0561	114.3178	0.033391
978.75	119.0037	114.3077	0.020803
980.35	119.0341	114.2943	0.018397
981.95	119.0501	114.2695	0.028618
983.55	119.0507	114.2237	0.01327
985.15	119.0718	114.2263	0.013108
986.75	119.0515	114.2316	0.029152
988.35	119.0965	114.2192	0.012914
989.95	119.0822	114.2342	0.018774
991.55	119.1121	114.2375	0.019548
993.15	119.0846	114.2227	0.002355
994.75	119.0857	114.2262	0.050128
996.35	119.1064	114.3037	0.027048
997.95	119.0633	114.3004	0.021594
999.55	119.0461	114.3304	0.002828
1001.15	119.0463	114.3259	0.004533
1002.75	119.0391	114.3251	0.016913
1004.35	119.0386	114.298	0.012961
1005.95	119.0179	114.2966	0.025259
1007.55	119.0448	114.3268	0.01704
1009.15	119.0596	114.3497	0.044551
1010.75	119.0477	114.2794	0.021273
1012.35	119.0716	114.2551	0.044293
1013.95	119.0279	114.1993	0.011038
1015.55	119.0442	114.206	0.066547
1017.15	119.0765	114.3074	0.038352
1018.75	119.0214	114.3345	0.007156
1020.35	119.0326	114.337	0.026618
1021.95	119.0475	114.2971	0.021437
1023.55	119.0789	114.3109	0.023829
1025.15	119.048	114.2885	0.027459
1026.75	119.0738	114.3241	0.035147
1028.35	119.0529	114.2719	0.017681
1029.95	119.0528	114.2437	0.015692
1031.55	119.0776	114.2398	0.007712
1033.15	119.0684	114.248	0.082715
1034.75	119.1075	114.3745	0.046743
1036.35	119.0348	114.3569	0.032631
1037.95	119.0864	114.3648	0.017442
1039.55	119.0596	114.3728	0.029704
1041.15	119.0821	114.3309	0.023669
1042.75	119.063	114.3636	0.029644
1044.35	119.0409	114.3217	0.046889
1045.95	119.1039	114.3623	0.033175
1047.55	119.0549	114.342	0.012016
1049.15	119.0617	114.36	0.009772
1050.75	119.0495	114.3698	0.018886
1052.35	119.0647	114.3437	0.019773
1053.95	119.09	114.3247	0.032741
1055.55	119.1143	114.2783	0.019249
1057.15	119.1225	114.2486	0.002412
1058.75	119.1226	114.2447	0.029067
1060.35	119.0761	114.2442	0.02269
1061.95	119.0404	114.2372	0.049442
1063.55	119.0964	114.2931	0.040271
1065.15	119.0481	114.3357	0.031205
1066.75	119.0948	114.3534	0.000301
1068.35	119.0943	114.3533	0.006583
1069.95	119.1013	114.3612	0.007444
1071.55	119.0952	114.3509	0.061099
1073.15	119.115	114.2552	0.039114
1074.75	119.0548	114.2721	0.019572
1076.35	119.0833	114.2592	0.030124
1077.95	119.0649	114.3038	0.017865
1079.55	119.0467	114.3258	0.026679
1081.15	119.0811	114.3005	0.045443
1082.75	119.0716	114.3726	0.038436
1084.35	119.0408	114.3193	0.059433
1085.95	119.0825	114.2338	0.040559
1087.55	119.077	114.2985	0.02229
1089.15	119.0638	114.2653	0.01502
1090.75	119.0402	114.2608	0.057517
1092.35	119.0492	114.3524	0.053912
1093.95	119.0172	114.2723	0.042589
1095.55	119.0599	114.3254	0.006438
1097.15	119.0514	114.3313	0.035708
1098.75	119.1011	114.3595	0.044133
1100.35	119.0651	114.2988	0.046636
1101.95	119.1027	114.2344	0.026034
1103.55	119.0975	114.2757	0.028582
1105.15	119.0543	114.2607	0.032208
1106.75	119.0743	114.2132	0.008342
1108.35	119.0704	114.226	0.036423
1109.95	119.0341	114.2716	0.0411
1111.55	119.0524	114.3348	0.020052
1113.15	119.0628	114.3044	0.014942
1114.75	119.0468	114.2866	0.045007
1116.35	119.099	114.3362	0.051917
1117.95	119.0541	114.2664	0.017634
1119.55	119.0274	114.2571	0.055595
1121.15	119.0732	114.3334	0.037201
1122.75	119.0628	114.2748	0.028532
1124.35	119.1053	114.2579	0.039419
1125.95	119.104	114.3209	0.036899
1127.55	119.0524	114.2923	0.042713
1129.15	119.0782	114.229	0.037514
1130.75	119.1038	114.2833	0.026593
1132.35	119.0659	114.3026	0.02087
1133.95	119.0398	114.2817	0.013598
1135.55	119.0382	114.3034	0.017177
1137.15	119.0638	114.3133	0.023382
1138.75	119.0577	114.2764	0.015073
1140.35	119.0355	114.2858	0.002407
1141.95	119.0385	114.2882	0.037433
1143.55	119.061	114.3437	0.015374
1145.15	119.0374	114.3368	0.038115
1146.75	119.0878	114.371	0.033937
1148.35	119.055	114.3278	0.023134
1149.95	119.087	114.3092	0.027237
1151.55	119.0961	114.2665	0.014785
1153.15	119.1098	114.2473	0.016283
1154.75	119.0913	114.2656	0.065684
1156.35	119.0914	114.3707	0.058939
1157.95	119.0848	114.2767	0.036396
1159.55	119.0693	114.2205	0.069021
1161.15	119.065	114.3309	0.017222
1162.75	119.0517	114.3067	0.001936
1164.35	119.0518	114.3098	0.068032
1165.95	119.0028	114.2126	0.081969
1167.55	119.0404	114.3383	0.01054
1169.15	119.0569	114.3419	0.040378
1170.75	119.0071	114.3007	0.043282
1172.35	119.0715	114.2752	0.015082
1173.95	119.0888	114.2584	0.014688
1175.55	119.0715	114.2424	0.0164
1177.15	119.0454	114.2451	0.048387
1178.75	119.0096	114.3137	0.023171
1180.35	119.0373	114.3383	0.028723
1181.95	119.0484	114.2937	0.032125
1183.55	119.0403	114.2429	0.060658
1185.15	119.0934	114.3242	0.012419
1186.75	119.0736	114.323	0.012891
1188.35	119.0531	114.326	0.019266
1189.95	119.0836	114.3212	0.011809
1191.55	119.0955	114.3066	0.048595
1193.15	119.0965	114.3843	0.052284
1194.75	119.1024	114.3009	0.039352
1196.35	119.0869	114.2398	0.027887
1197.95	119.1315	114.2422	0.025671
1199.55	119.0991	114.2674	0.023488
1201.15	119.0621	114.2608	0.024532
1202.75	119.097	114.2429	0.039239
1204.35	119.0966	114.3057	0.022281
1205.95	119.0671	114.3258	0.021052
1207.55	119.0606	114.2928	0.060652
1209.15	119.1196	114.3698	0.01405
1210.75	119.1017	114.3833	0.015423
1212.35	119.0816	114.369	0.026631
1213.95	119.1117	114.3388	0.032722
1215.55	119.0668	114.3119	0.031394
1217.15	119.117	114.3133	0.035176
1218.75	119.1163	114.257	0.010792
1220.35	119.129	114.2453	0.009285
1221.95	119.1407	114.2546	0.013275
1223.55	119.121	114.2626	0.044778
1225.15	119.1424	114.3309	0.028395
1226.75	119.1018	114.3512	0.014349
1228.35	119.0793	114.3463	0.013064
1229.95	119.0967	114.3346	0.031239
1231.55	119.0905	114.285	0.046929
1233.15	119.088	114.21	0.037884
1234.75	119.1098	114.2666	0.082397
1236.35	119.1178	114.3982	0.018796
1237.95	119.0943	114.3794	0.014968
1239.55	119.0791	114.3608	0.011227
1241.15	119.0945	114.3515	0.007875
1242.75	119.1058	114.3571	0.053968
1244.35	119.1167	114.2714	0.013203
1245.95	119.1344	114.2599	0.083675
1247.55	119.0871	114.3851	0.024523
1249.15	119.0565	114.3605	0.054645
1250.75	119.0774	114.2756	0.066613
1252.35	119.1446	114.3583	0.036105
1253.95	119.1161	114.4086	0.024902
1255.55	119.0943	114.3753	0.022251
1257.15	119.1239	114.395	0.049411
1258.75	119.0605	114.3478	0.050309
1260.35	119.0878	114.2721	0.019452
1261.95	119.1111	114.2514	0.06404
1263.55	119.098	114.3531	0.025518
1265.15	119.0573	114.3555	0.042872
1266.75	119.1085	114.3099	0.017071
1268.35	119.0959	114.2857	0.054029
1269.95	119.058	114.3634	0.027777
1271.55	119.0824	114.3262	0.029936
1273.15	119.1112	114.3645	0.039972
1274.75	119.0641	114.3213	0.024895
1276.35	119.0915	114.3502	0.018919
1277.95	119.1003	114.3791	0.01037
1279.55	119.0842	114.3755	0.01866
1281.15	119.0699	114.3493	0.027942
1282.75	119.1096	114.3287	0.03328
1284.35	119.1475	114.2913	0.018537
1285.95	119.1364	114.2638	0.024599
1287.55	119.1641	114.2359	0.040682
1289.15	119.1196	114.2834	0.036024
1290.75	119.1092	114.3401	0.02565
1292.35	119.1479	114.3536	0.035329
1293.95	119.1273	114.301	0.047103
1295.55	119.1376	114.2263	0.026146
1297.15	119.0985	114.2113	0.028394
1298.75	119.0859	114.2549	0.055132
1300.35	119.1347	114.3284	0.025051
1301.95	119.1417	114.3678	0.037436
1303.55	119.0868	114.3441	0.025946
1305.15	119.0927	114.3852	0.035712
1306.75	119.0514	114.3457	0.036821
1308.35	119.1067	114.3661	0.034849
1309.95	119.061	114.3341	0.005776
1311.55	119.0695	114.3302	0.014065
1313.15	119.0596	114.31	0.03843
1314.75	119.107	114.3491	0.016166
1316.35	119.1025	114.3237	0.033979
1317.95	119.122	114.3744	0.033222
1319.55	119.1602	114.3375	0.035213
1321.15	119.1331	114.2881	0.014614
1322.75	119.1538	114.2774	0.020057
1324.35	119.1597	114.2458	0.067774
1325.95	119.0884	114.3275	0.042334
1327.55	119.1195	114.3877	0.026801
1329.15	119.0789	114.3738	0.025794
1330.75	119.0435	114.3527	0.012457
1332.35	119.062	114.3599	0.007954
1333.95	119.0717	114.3517	0.046699
1335.55	119.0849	114.2781	0.038212
1337.15	119.108	114.2215	0.008957
1338.75	119.095	114.2276	0.002176
1340.35	119.0973	114.225	0.017738
1341.95	119.1239	114.2349	0.035548
1343.55	119.0717	114.2122	0.033233
1345.15	119.1171	114.24	0.018377
1346.75	119.1023	114.2146	0.006195
1348.35	119.0926	114.2124	0.063841
