# Supplementary material for: Seeking safety: Movement dynamics after post-contact immobility
Source: PLoS One. 2024 Aug 22;19(8):e0307370. doi: 10.1371/journal.pone.0307370 (PMC11340899; doi:10.1371/journal.pone.0307370)
Supplement: S3 Data — (ZIP) [file pone.0307370.s012.zip › Franks_etal_AntLionTracksPaperData_PLoSOne_2024/al10_dt16_v2.txt]

0.85	119.1899	114.6445	0.199262
2.45	119.0493	114.3583	0.086505
4.05	118.9984	114.2297	0.056906
5.65	119.0528	114.3026	0.101446
7.25	119.138	114.4408	0.069046
8.85	119.1605	114.549	0.0056
10.45	119.1572	114.5573	0.02301
12.05	119.1871	114.5788	0.017548
13.65	119.1771	114.605	0.020578
15.25	119.159	114.5775	0.012757
16.85	119.1676	114.596	0.01046
18.45	119.151	114.5977	0.020899
20.05	119.1816	114.5842	0.029463
21.65	119.1887	114.5376	0.043254
23.25	119.227	114.5952	0.0332
24.85	119.1797	114.5711	0.00266
26.45	119.1829	114.5683	0.039608
28.05	119.175	114.5055	0.014116
29.65	119.1974	114.5081	0.019255
31.25	119.2282	114.5073	0.022326
32.85	119.1952	114.4936	0.021045
34.45	119.2289	114.4935	0.041824
36.05	119.1624	114.501	0.014199
37.65	119.1708	114.5221	0.010273
39.25	119.1613	114.5355	0.010296
40.85	119.1657	114.5514	0.034017
42.45	119.208	114.5856	0.024904
44.05	119.1696	114.5749	0.019032
45.65	119.1888	114.5986	0.007684
47.25	119.1815	114.5887	0.028932
48.85	119.1562	114.5499	0.028171
50.45	119.2013	114.5503	0.050105
52.05	119.1368	114.5027	0.02008
53.65	119.1626	114.4836	0.014589
55.25	119.1745	114.5037	0.029936
56.85	119.195	114.4604	0.046164
58.45	119.1309	114.4237	0.010968
60.05	119.1184	114.4114	0.06063
61.65	119.1831	114.4837	0.050569
63.25	119.1498	114.41	0.016656
64.85	119.1323	114.4301	0.033799
66.45	119.1538	114.4798	0.027128
68.05	119.1414	114.5214	0.032534
69.65	119.1861	114.548	0.008304
71.25	119.194	114.5587	0.024348
72.85	119.1572	114.5716	0.016349
74.45	119.1832	114.5682	0.046665
76.05	119.2414	114.6149	0.053034
77.65	119.1583	114.5977	0.025575
79.25	119.196	114.5818	0.005078
80.85	119.2018	114.5875	0.017424
82.45	119.1809	114.569	0.014058
84.05	119.1592	114.5748	0.007065
85.65	119.1579	114.5636	0.005712
87.25	119.1651	114.5579	0.050733
88.85	119.1614	114.4768	0.031522
90.45	119.1166	114.4536	0.032465
92.05	119.1678	114.4445	0.020597
93.65	119.1998	114.4522	0.054495
95.25	119.1385	114.3902	0.044816
96.85	119.1768	114.4508	0.003133
98.45	119.1802	114.4472	0.03512
100.05	119.1465	114.4022	0.01035
101.65	119.1527	114.3869	0.049628
103.25	119.2043	114.4472	0.026511
104.85	119.1727	114.4189	0.062977
106.45	119.1919	114.5178	0.056892
108.05	119.2146	114.606	0.043408
109.65	119.1855	114.5429	0.0187
111.25	119.1844	114.5728	0.017159
112.85	119.2072	114.5575	0.012377
114.45	119.2157	114.5754	0.013658
116.05	119.2341	114.5872	0.061598
117.65	119.1771	114.5068	0.009588
119.25	119.1746	114.5219	0.025212
120.85	119.1983	114.5545	0.006846
122.45	119.1929	114.5449	0.015732
124.05	119.202	114.5684	0.026252
125.65	119.1808	114.5322	0.036117
127.25	119.2382	114.5252	0.04213
128.85	119.1798	114.559	0.051818
130.45	119.2377	114.6184	0.017824
132.05	119.2148	114.6014	0.027041
133.65	119.1876	114.5677	0.014854
135.25	119.2075	114.5807	0.059266
136.85	119.1834	114.489	0.037798
138.45	119.1654	114.4313	0.011573
140.05	119.1559	114.4471	0.026517
141.65	119.1561	114.4047	0.031766
143.25	119.1089	114.4237	0.012964
144.85	119.1104	114.403	0.004214
146.45	119.1146	114.4082	0.03429
148.05	119.0598	114.4064	0.05907
149.65	119.1542	114.4013	0.015695
151.25	119.1302	114.4088	0.037157
152.85	119.0841	114.3713	0.028347
154.45	119.1263	114.3877	0.023638
156.05	119.0943	114.4079	0.005688
157.65	119.0899	114.3999	0.01926
159.25	119.119	114.3896	0.027313
160.85	119.0956	114.3527	0.051468
162.45	119.1539	114.4109	0.080657
164.05	119.1755	114.5381	0.016077
165.65	119.1508	114.5453	0.044012
167.25	119.1924	114.4885	0.042397
168.85	119.1332	114.4552	0.022391
170.45	119.1599	114.4791	0.001091
172.05	119.1609	114.4806	0.028401
173.65	119.1638	114.5259	0.037685
175.25	119.217	114.5543	0.018287
176.85	119.1906	114.5669	0.011382
178.45	119.1781	114.5537	0.01795
180.05	119.1573	114.5735	0.023605
181.65	119.1355	114.6043	0.008769
183.25	119.1395	114.5909	0.037565
184.85	119.164	114.536	0.01335
186.45	119.1649	114.5146	0.099619
188.05	119.078	114.381	0.030389
189.65	119.1027	114.4229	0.022007
191.25	119.1362	114.4121	0.030612
192.85	119.1098	114.4534	0.011177
194.45	119.113	114.4358	0.028525
196.05	119.113	114.3902	0.012603
197.65	119.1182	114.4097	0.084812
199.25	119.1606	114.5385	0.010901
200.85	119.1433	114.5362	0.041321
202.45	119.1896	114.5834	0.008996
204.05	119.204	114.5838	0.09918
205.65	119.1138	114.4533	0.032731
207.25	119.1598	114.4782	0.020907
208.85	119.1543	114.5112	0.009544
210.45	119.1391	114.51	0.021047
212.05	119.1502	114.5418	0.039707
213.65	119.1987	114.583	0.023241
215.25	119.1707	114.5584	0.034336
216.85	119.197	114.6066	0.027014
218.45	119.2359	114.5877	0.042086
220.05	119.178	114.5534	0.019421
221.65	119.1471	114.5497	0.047422
223.25	119.1933	114.61	0.04925
224.85	119.1212	114.5781	0.03555
226.45	119.1667	114.6122	0.070788
228.05	119.1211	114.5085	0.04051
229.65	119.1835	114.5261	0.068209
231.25	119.1484	114.4228	0.025943
232.85	119.1829	114.4459	0.052449
234.45	119.1398	114.3739	0.05421
236.05	119.1627	114.4575	0.011725
237.65	119.1451	114.451	0.056412
239.25	119.0641	114.4111	0.037703
240.85	119.0793	114.3527	0.069846
242.45	119.1456	114.4427	0.011832
244.05	119.1645	114.4434	0.036707
245.65	119.1327	114.394	0.038753
247.25	119.166	114.4463	0.04637
248.85	119.1332	114.5128	0.039254
250.45	119.1008	114.5667	0.058499
252.05	119.1944	114.5657	0.024013
253.65	119.1768	114.5315	0.01673
255.25	119.1786	114.5583	0.008046
256.85	119.1657	114.5582	0.001967
258.45	119.1629	114.5568	0.02844
260.05	119.1655	114.6022	0.022422
261.65	119.1583	114.5671	0.025398
263.25	119.1927	114.5455	0.078151
264.85	119.1839	114.4208	0.048106
266.45	119.1102	114.3988	0.028925
268.05	119.1557	114.4069	0.049441
269.65	119.1801	114.4822	0.048614
271.25	119.1394	114.5485	0.025444
272.85	119.159	114.5128	0.021578
274.45	119.1414	114.4831	0.026067
276.05	119.1818	114.4933	0.009853
277.65	119.196	114.5001	0.011989
279.25	119.2091	114.5141	0.042739
280.85	119.2325	114.5784	0.026236
282.45	119.1995	114.5524	0.024594
284.05	119.201	114.5918	0.03114
285.65	119.2476	114.5742	0.025775
287.25	119.2106	114.5924	0.015249
288.85	119.224	114.572	0.063764
290.45	119.1714	114.4847	0.039706
292.05	119.1681	114.4212	0.012225
293.65	119.1785	114.4378	0.011599
295.25	119.1796	114.4563	0.020167
296.85	119.148	114.4628	0.039111
298.45	119.1578	114.5246	0.01219
300.05	119.1389	114.52	0.043975
301.65	119.1825	114.5752	0.027816
303.25	119.1452	114.5509	0.024417
304.85	119.1809	114.5669	0.015103
306.45	119.1798	114.591	0.045251
308.05	119.114	114.5609	0.033547
309.65	119.1332	114.611	0.014832
311.25	119.1505	114.6273	0.056616
312.85	119.0701	114.5855	0.073959
314.45	119.1786	114.6329	0.036288
316.05	119.1276	114.605	0.033611
317.65	119.1693	114.5711	0.034546
319.25	119.1163	114.5554	0.050008
320.85	119.171	114.6139	0.035748
322.45	119.1439	114.5635	0.034348
324.05	119.1966	114.579	0.025292
325.65	119.1693	114.5492	0.01906
327.25	119.1836	114.5761	0.057529
328.85	119.169	114.4852	0.028355
330.45	119.2006	114.5178	0.026368
332.05	119.2257	114.5517	0.049653
333.65	119.1509	114.5249	0.058662
335.25	119.2157	114.5928	0.006972
336.85	119.2208	114.6027	0.068493
338.45	119.1556	114.5146	0.048087
340.05	119.1209	114.5833	0.015712
341.65	119.1448	114.5911	0.02275
343.25	119.1779	114.6063	0.022605
344.85	119.1605	114.5746	0.033684
346.45	119.1723	114.6272	0.048642
348.05	119.1314	114.561	0.00652
349.65	119.1415	114.5586	0.020592
351.25	119.1278	114.5286	0.035316
352.85	119.1367	114.4728	0.040823
354.45	119.1941	114.5041	0.032407
356.05	119.1685	114.459	0.014137
357.65	119.1465	114.4539	0.009953
359.25	119.1371	114.441	0.004126
360.85	119.1342	114.4351	0.023119
362.45	119.1013	114.4519	0.020435
364.05	119.0844	114.424	0.057003
365.65	119.1617	114.4723	0.023646
367.25	119.1248	114.4805	0.019557
368.85	119.1393	114.4528	0.029852
370.45	119.1137	114.4124	0.042871
372.05	119.1419	114.4749	0.016281
373.65	119.1206	114.4599	0.023247
375.25	119.1127	114.4236	0.039519
376.85	119.1464	114.4771	0.031005
378.45	119.1067	114.4472	0.03636
380.05	119.0747	114.3986	0.020584
381.65	119.0983	114.4217	0.018861
383.25	119.1249	114.4358	0.003743
384.85	119.1263	114.4417	0.017275
386.45	119.0987	114.4412	0.011725
388.05	119.0807	114.436	0.036734
389.65	119.0472	114.3877	0.026769
391.25	119.0858	114.4063	0.026652
392.85	119.1268	114.4179	0.010222
394.45	119.1256	114.4342	0.007781
396.05	119.1272	114.4466	0.02531
397.65	119.0871	114.4523	0.059077
399.25	119.1333	114.5347	0.041814
400.85	119.151	114.5993	0.016548
402.45	119.1696	114.6182	0.014687
404.05	119.1653	114.595	0.010692
405.65	119.1801	114.6037	0.020368
407.25	119.1512	114.5886	0.026184
408.85	119.1157	114.5664	0.022202
410.45	119.1506	114.5599	0.018394
412.05	119.1693	114.5827	0.03448
413.65	119.1418	114.5348	0.040674
415.25	119.1779	114.589	0.026382
416.85	119.1721	114.5472	0.041368
418.45	119.1186	114.5861	0.024588
420.05	119.1456	114.5575	0.008924
421.65	119.1357	114.5678	0.013053
423.25	119.1519	114.5809	0.029372
424.85	119.1109	114.6039	0.03153
426.45	119.1585	114.6207	0.02157
428.05	119.1246	114.6142	0.026368
429.65	119.1558	114.5859	0.014616
431.25	119.1702	114.6043	0.043184
432.85	119.139	114.5427	0.02279
434.45	119.1748	114.5356	0.046812
436.05	119.1566	114.463	0.056311
437.65	119.0763	114.422	0.050994
439.25	119.1365	114.4771	0.031065
440.85	119.1853	114.4868	0.047485
442.45	119.1236	114.4424	0.041893
444.05	119.1687	114.492	0.063669
445.65	119.0875	114.4305	0.028157
447.25	119.1031	114.4727	0.007815
448.85	119.1009	114.4604	0.02024
450.45	119.1236	114.4374	0.062679
452.05	119.2104	114.4877	0.054514
453.65	119.1267	114.4631	0.048116
455.25	119.199	114.4895	0.046866
456.85	119.1297	114.5182	0.044711
458.45	119.1289	114.5898	0.013124
460.05	119.119	114.5712	0.036396
461.65	119.1716	114.5964	0.033788
463.25	119.1508	114.5465	0.016946
464.85	119.1396	114.5711	0.011234
466.45	119.1469	114.5547	0.095835
468.05	119.1242	114.403	0.031677
469.65	119.0778	114.4234	0.069937
471.25	119.1793	114.4705	0.020488
472.85	119.1465	114.4696	0.070915
474.45	119.1619	114.5821	0.01396
476.05	119.1778	114.5977	0.022567
477.65	119.1424	114.5905	0.065128
479.25	119.2385	114.631	0.065845
480.85	119.1775	114.5451	0.027412
482.45	119.1442	114.5166	0.013343
484.05	119.162	114.5283	0.042487
485.65	119.1801	114.5939	0.022631
487.25	119.2115	114.5758	0.098128
488.85	119.1662	114.4255	0.009643
490.45	119.156	114.4371	0.01036
492.05	119.1506	114.4214	0.01207
493.65	119.1693	114.4261	0.037454
495.25	119.1927	114.4813	0.020273
496.85	119.1604	114.479	0.070472
498.45	119.1904	114.5876	0.034309
500.05	119.1381	114.571	0.042456
501.65	119.1998	114.5995	0.031703
503.25	119.1497	114.6076	0.046035
504.85	119.1919	114.5472	0.02757
506.45	119.2174	114.5832	0.010217
508.05	119.2148	114.567	0.011254
509.65	119.2089	114.5841	0.022671
511.25	119.2011	114.6195	0.034543
512.85	119.2337	114.5748	0.018608
514.45	119.2069	114.5618	0.013823
516.05	119.2084	114.5839	0.023432
517.65	119.1932	114.6182	0.039441
519.25	119.16	114.5645	0.014004
520.85	119.1405	114.5534	0.039025
522.45	119.1995	114.5738	0.025144
524.05	119.1611	114.5619	0.029643
525.65	119.188	114.5229	0.060913
527.25	119.1491	114.4336	0.023275
528.85	119.1619	114.3986	0.050651
530.45	119.2118	114.4625	0.029977
532.05	119.19	114.4197	0.035677
533.65	119.1393	114.3936	0.023366
535.25	119.1741	114.4071	0.052401
536.85	119.1278	114.3373	0.030498
538.45	119.1278	114.386	0.033133
540.05	119.0892	114.3497	0.06551
541.65	119.1426	114.4399	0.00524
543.25	119.1501	114.4437	0.040215
544.85	119.2064	114.4749	0.028504
546.45	119.2461	114.4972	0.021052
548.05	119.2388	114.4644	0.03009
549.65	119.1953	114.4851	0.042281
551.25	119.158	114.4286	0.034694
552.85	119.1939	114.471	0.059583
554.45	119.1257	114.4043	0.065699
556.05	119.182	114.4931	0.066929
557.65	119.1918	114.5997	0.021465
559.25	119.184	114.6332	0.012261
560.85	119.1685	114.6213	0.014404
562.45	119.1903	114.6287	0.034782
564.05	119.216	114.5793	0.011585
565.65	119.232	114.5888	0.046004
567.25	119.1717	114.5465	0.027471
568.85	119.1521	114.5072	0.017504
570.45	119.18	114.505	0.067587
572.05	119.2306	114.6006	0.019354
573.65	119.1998	114.597	0.073662
575.25	119.1995	114.4791	0.032261
576.85	119.175	114.4336	0.023121
578.45	119.1457	114.4111	0.012228
580.05	119.1299	114.3996	0.015664
581.65	119.15	114.3847	0.045901
583.25	119.1516	114.4581	0.052057
584.85	119.1196	114.3812	0.003859
586.45	119.1139	114.3834	0.075584
588.05	119.1965	114.4717	0.029147
589.65	119.2238	114.4339	0.079525
591.25	119.2258	114.5611	0.024433
592.85	119.1876	114.553	0.036862
594.45	119.2284	114.5956	0.028082
596.05	119.1844	114.5865	0.036389
597.65	119.2301	114.6225	0.010402
599.25	119.2158	114.6141	0.015098
600.85	119.1986	114.5971	0.021008
602.45	119.1879	114.5652	0.021459
604.05	119.2023	114.5963	0.005134
605.65	119.1954	114.5919	0.015933
607.25	119.2101	114.571	0.035912
608.85	119.2419	114.6189	0.046557
610.45	119.2578	114.5461	0.040731
612.05	119.2589	114.6113	0.031473
613.65	119.2349	114.567	0.020946
615.25	119.2045	114.5811	0.016814
616.85	119.2313	114.583	0.002151
618.45	119.2296	114.586	0.010887
620.05	119.2233	114.5697	0.021358
621.65	119.1892	114.567	0.005645
623.25	119.1964	114.5725	0.021957
624.85	119.2246	114.5516	0.029538
626.45	119.1847	114.5263	0.03184
628.05	119.2012	114.5745	0.018884
629.65	119.2231	114.5953	0.010192
631.25	119.207	114.5927	0.008923
632.85	119.2211	114.5904	0.009573
634.45	119.234	114.5986	0.024263
636.05	119.2224	114.5616	0.007758
637.65	119.2274	114.5729	0.010233
639.25	119.2126	114.5659	0.002057
640.85	119.2159	114.5652	0.013343
642.45	119.233	114.578	0.028535
644.05	119.1983	114.5483	0.035212
645.65	119.1695	114.5967	0.025891
647.25	119.1966	114.628	0.028114
648.85	119.1831	114.5851	0.023806
650.45	119.2208	114.5906	0.041813
652.05	119.1579	114.5677	0.058532
653.65	119.2412	114.6105	0.082272
655.25	119.146	114.5196	0.048943
656.85	119.2122	114.5615	0.006906
658.45	119.2212	114.5551	0.034135
660.05	119.172	114.5314	0.016813
661.65	119.1647	114.5574	0.015041
663.25	119.1886	114.5601	0.024601
664.85	119.1914	114.5209	0.027437
666.45	119.1768	114.4795	0.048863
668.05	119.1292	114.4174	0.053949
669.65	119.2076	114.4536	0.043466
671.25	119.1639	114.3995	0.023064
672.85	119.1423	114.4293	0.033997
674.45	119.132	114.3759	0.010601
676.05	119.1167	114.3687	0.015602
677.65	119.0917	114.3684	0.03315
679.25	119.1428	114.3825	0.038319
680.85	119.1471	114.4437	0.0687
682.45	119.1714	114.5509	0.052092
684.05	119.2134	114.6229	0.033608
685.65	119.2599	114.5959	0.030824
687.25	119.2207	114.5659	0.003297
688.85	119.2235	114.5704	0.014783
690.45	119.21	114.551	0.026666
692.05	119.2478	114.5708	0.04011
693.65	119.1906	114.5417	0.010751
695.25	119.1815	114.5271	0.0565
696.85	119.2182	114.6098	0.040545
698.45	119.1772	114.5595	0.0247
700.05	119.2164	114.5645	0.058919
701.65	119.1758	114.4794	0.043142
703.25	119.1652	114.4112	0.035498
704.85	119.195	114.4595	0.061004
706.45	119.1564	114.3699	0.040218
708.05	119.1371	114.4312	0.008053
709.65	119.148	114.438	0.011691
711.25	119.1634	114.4487	0.075673
712.85	119.1596	114.5697	0.047208
714.45	119.2337	114.5548	0.015608
716.05	119.228	114.5792	0.02401
717.65	119.1989	114.5541	0.016713
719.25	119.1909	114.5286	0.015178
720.85	119.2009	114.5507	0.02392
722.45	119.201	114.589	0.027535
724.05	119.2245	114.5517	0.030055
725.65	119.1764	114.5531	0.038191
727.25	119.2262	114.5886	0.011648
728.85	119.2082	114.5837	0.055958
730.45	119.1855	114.4971	0.015859
732.05	119.1965	114.4742	0.013806
733.65	119.2152	114.4625	0.018542
735.25	119.1871	114.453	0.002859
736.85	119.1894	114.457	0.025836
738.45	119.2056	114.419	0.018139
740.05	119.1766	114.4168	0.047335
741.65	119.1061	114.3892	0.021621
743.25	119.128	114.416	0.01579
744.85	119.1186	114.3925	0.016243
746.45	119.1274	114.417	0.03574
748.05	119.1157	114.361	0.018416
749.65	119.1181	114.3904	0.047281
751.25	119.147	114.4603	0.045716
752.85	119.1499	114.5334	0.028525
754.45	119.1557	114.5786	0.04707
756.05	119.2296	114.564	0.029157
757.65	119.2166	114.5192	0.015988
759.25	119.1983	114.5013	0.041305
760.85	119.1359	114.4797	0.007833
762.45	119.1398	114.4678	0.048164
764.05	119.2084	114.5029	0.010899
765.65	119.2141	114.5194	0.028673
767.25	119.1726	114.4997	0.011569
768.85	119.1793	114.4824	0.011109
770.45	119.1846	114.4994	0.027328
772.05	119.1564	114.466	0.052065
773.65	119.2168	114.5233	0.023053
775.25	119.1893	114.4988	0.022521
776.85	119.1605	114.4772	0.032909
778.45	119.2084	114.499	0.01553
780.05	119.2031	114.5232	0.009118
781.65	119.1889	114.5267	0.036649
783.25	119.1704	114.4711	0.026512
784.85	119.1996	114.5018	0.042363
786.45	119.1469	114.4592	0.073024
788.05	119.2412	114.5281	0.021956
789.65	119.2072	114.5192	0.028062
791.25	119.226	114.5601	0.042877
792.85	119.2262	114.6287	0.036202
794.45	119.1949	114.5799	0.005079
796.05	119.1873	114.5828	0.019446
797.65	119.2175	114.5904	0.01462
799.25	119.1974	114.6023	0.025029
800.85	119.2209	114.6348	0.040151
802.45	119.1705	114.595	0.014778
804.05	119.1643	114.6178	0.025047
805.65	119.2039	114.6238	0.015288
807.25	119.2283	114.6257	0.069685
808.85	119.13	114.5731	0.056873
810.45	119.2173	114.5988	0.01279
812.05	119.1968	114.5993	0.02686
813.65	119.1817	114.5591	0.020882
815.25	119.215	114.5565	0.023853
816.85	119.1831	114.5773	0.017557
818.45	119.2073	114.5915	0.026333
820.05	119.1655	114.5973	0.01988
821.65	119.1956	114.5868	0.017759
823.25	119.2237	114.5909	0.015876
824.85	119.2005	114.5805	0.018001
826.45	119.1909	114.6077	0.021064
828.05	119.2239	114.6143	0.047726
829.65	119.1527	114.5868	0.022011
831.25	119.1875	114.5924	0.005841
832.85	119.1919	114.6006	0.018058
834.45	119.1855	114.5724	0.021504
836.05	119.2098	114.5968	0.049084
837.65	119.1366	114.5685	0.053176
839.25	119.2087	114.6136	0.079563
840.85	119.1528	114.4993	0.010218
842.45	119.1665	114.4904	0.014708
844.05	119.1846	114.5053	0.004197
845.65	119.1878	114.4994	0.020173
847.25	119.1626	114.4792	0.008205
848.85	119.1757	114.4783	0.00755
850.45	119.173	114.4665	0.016532
852.05	119.1881	114.4882	0.016774
853.65	119.1952	114.5141	0.024554
855.25	119.1739	114.481	0.030648
856.85	119.2112	114.5129	0.030561
858.45	119.2079	114.5617	0.043207
860.05	119.1409	114.5785	0.021106
861.65	119.1261	114.5481	0.034114
863.25	119.1733	114.5207	0.039302
864.85	119.1487	114.4628	0.02181
866.45	119.1818	114.4737	0.053077
868.05	119.1255	114.4101	0.015059
869.65	119.1456	114.3969	0.088655
871.25	119.2297	114.5112	0.097022
872.85	119.1103	114.412	0.053631
874.45	119.1733	114.4702	0.056822
876.05	119.1333	114.3886	0.076422
877.65	119.1925	114.4955	0.016855
879.25	119.1747	114.4753	0.03751
880.85	119.2313	114.4952	0.022805
882.45	119.1983	114.5106	0.036132
884.05	119.2561	114.5107	0.104499
885.65	119.1149	114.4211	0.038637
887.25	119.174	114.403	0.023548
888.85	119.1464	114.4286	0.030252
890.45	119.1418	114.4768	0.041624
892.05	119.2006	114.4456	0.020097
893.65	119.1839	114.473	0.036672
895.25	119.1566	114.4211	0.029584
896.85	119.1935	114.4507	0.01443
898.45	119.2078	114.4689	0.098862
900.05	119.1095	114.345	0.060896
901.65	119.1643	114.4255	0.02679
903.25	119.1587	114.383	0.015026
904.85	119.1514	114.4059	0.062941
906.45	119.1709	114.5047	0.022727
908.05	119.1459	114.4783	0.026652
909.65	119.1566	114.5196	0.024351
911.25	119.1696	114.5563	0.014505
912.85	119.1551	114.5382	0.005705
914.45	119.1471	114.5426	0.063662
916.05	119.1511	114.4408	0.046268
917.65	119.2108	114.4845	0.072703
919.25	119.1211	114.4105	0.047474
920.85	119.1769	114.462	0.006173
922.45	119.1714	114.4702	0.027505
924.05	119.1379	114.4417	0.029386
925.65	119.1781	114.466	0.01701
927.25	119.1932	114.4887	0.031719
928.85	119.1972	114.5393	0.013314
930.45	119.1791	114.5505	0.027466
932.05	119.1572	114.5887	0.021908
933.65	119.1652	114.6228	0.036631
935.25	119.2062	114.5808	0.019283
936.85	119.1788	114.5665	0.038158
938.45	119.2289	114.6015	0.038808
940.05	119.1935	114.5504	0.012549
941.65	119.1956	114.5704	0.011053
943.25	119.1854	114.5849	0.037989
944.85	119.1523	114.5339	0.03221
946.45	119.1513	114.4824	0.019114
948.05	119.136	114.4559	0.049233
949.65	119.197	114.5058	0.021404
951.25	119.2068	114.5386	0.026975
952.85	119.1654	114.5266	0.033101
954.45	119.1996	114.567	0.026753
956.05	119.2149	114.607	0.017056
957.65	119.2195	114.5801	0.060085
959.25	119.1533	114.5103	0.020434
960.85	119.1853	114.5168	0.027004
962.45	119.1605	114.4815	0.014371
964.05	119.182	114.4735	0.030727
965.65	119.2177	114.5073	0.036427
967.25	119.2251	114.5652	0.057454
968.85	119.1774	114.4866	0.015055
970.45	119.1829	114.5101	0.012143
972.05	119.1724	114.4937	0.013646
973.65	119.1915	114.5043	0.032387
975.25	119.1641	114.4603	0.018519
976.85	119.1831	114.483	0.022294
978.45	119.1643	114.5134	0.063352
980.05	119.2182	114.5992	0.027362
981.65	119.176	114.5876	0.014381
983.25	119.1733	114.6105	0.033482
984.85	119.2129	114.5744	0.034771
986.45	119.1705	114.5384	0.030996
988.05	119.2142	114.5149	0.050073
989.65	119.1728	114.4463	0.037339
991.25	119.1598	114.388	0.002329
992.85	119.1583	114.3845	0.038552
994.45	119.1781	114.443	0.031784
996.05	119.1544	114.3979	0.028731
997.65	119.1643	114.4428	0.017921
999.25	119.1447	114.4219	0.014939
1000.85	119.1273	114.4055	0.009955
1002.45	119.1241	114.4211	0.013703
1004.05	119.1027	114.4256	0.038982
1005.65	119.1554	114.459	0.034455
1007.25	119.1569	114.4039	0.039024
1008.85	119.1852	114.4595	0.011544
1010.45	119.1785	114.4423	0.03389
1012.05	119.2008	114.4918	0.02761
1013.65	119.1833	114.5323	0.023034
1015.25	119.1645	114.564	0.032376
1016.85	119.1982	114.6033	0.037491
1018.45	119.1465	114.5728	0.013792
1020.05	119.1308	114.5574	0.052557
1021.65	119.2015	114.6029	0.015483
1023.25	119.1795	114.5915	0.017532
1024.85	119.2038	114.6055	0.02969
1026.45	119.2212	114.5612	0.044706
1028.05	119.2419	114.6297	0.063544
1029.65	119.156	114.5753	0.017901
1031.25	119.159	114.6038	0.017536
1032.85	119.1731	114.6281	0.042439
1034.45	119.1223	114.583	0.022587
1036.05	119.1565	114.5714	0.028045
1037.65	119.1677	114.5279	0.019552
1039.25	119.1983	114.5216	0.087458
1040.85	119.1386	114.3951	0.057671
1042.45	119.188	114.473	0.064477
1044.05	119.1173	114.3978	0.014644
1045.65	119.124	114.4203	0.028417
1047.25	119.0788	114.4159	0.062208
1048.85	119.171	114.4532	0.079993
1050.45	119.0896	114.3545	0.016898
1052.05	119.115	114.3638	0.035203
1053.65	119.1607	114.3967	0.018668
1055.25	119.1416	114.4196	0.024536
1056.85	119.1809	114.42	0.013327
1058.45	119.1717	114.4393	0.018351
1060.05	119.1879	114.4638	0.044456
1061.65	119.186	114.5349	0.029384
1063.25	119.1693	114.5788	0.069725
1064.85	119.2548	114.6504	0.041267
1066.45	119.234	114.5877	0.015129
1068.05	119.2495	114.5691	0.012848
1069.65	119.2346	114.5549	0.017032
1071.25	119.2096	114.5657	0.025885
1072.85	119.2361	114.5976	0.028064
1074.45	119.207	114.5633	0.012062
1076.05	119.2247	114.5712	0.023845
1077.65	119.1921	114.5911	0.015017
1079.25	119.2092	114.5742	0.011691
1080.85	119.2066	114.5556	0.011727
1082.45	119.1908	114.5456	0.067285
1084.05	119.2285	114.6464	0.034178
1085.65	119.2117	114.5944	0.021715
1087.25	119.2144	114.629	0.05973
1088.85	119.1792	114.5402	0.024287
1090.45	119.216	114.5526	0.032446
1092.05	119.2305	114.6024	0.022373
1093.65	119.215	114.5701	0.01532
1095.25	119.2272	114.5489	0.052459
1096.85	119.2008	114.4692	0.016707
1098.45	119.1857	114.4912	0.007215
1100.05	119.197	114.4893	0.058038
1101.65	119.1274	114.4279	0.017871
1103.25	119.146	114.4496	0.014877
1104.85	119.1668	114.4379	0.014236
1106.45	119.1699	114.4154	0.028305
1108.05	119.1762	114.4602	0.03246
1109.65	119.1707	114.5119	0.041377
1111.25	119.1849	114.5765	0.016592
1112.85	119.2031	114.5959	0.036823
1114.45	119.2498	114.6319	0.01009
1116.05	119.2423	114.6175	0.012655
1117.65	119.2282	114.632	0.069445
1119.25	119.1293	114.5813	0.022907
1120.85	119.1619	114.5982	0.029114
1122.45	119.2044	114.6171	0.022851
1124.05	119.2357	114.5982	0.017599
1125.65	119.2116	114.5838	0.005512
1127.25	119.2203	114.5825	0.00452
1128.85	119.2228	114.5893	0.012265
1130.45	119.2329	114.6061	0.033223
1132.05	119.1929	114.5711	0.043664
1133.65	119.2312	114.6295	0.041594
1135.25	119.1857	114.581	0.030357
1136.85	119.1971	114.6282	0.039899
1138.45	119.2072	114.5651	0.034891
1140.05	119.2021	114.6207	0.022774
1141.65	119.1984	114.5845	0.002568
1143.25	119.1981	114.5804	0.030059
1144.85	119.1904	114.6279	0.025167
1146.45	119.1501	114.627	0.016345
1148.05	119.1725	114.6134	0.028327
1149.65	119.2129	114.634	0.02634
1151.25	119.2196	114.5924	0.005585
1152.85	119.2168	114.6009	0.033483
1154.45	119.2158	114.5474	0.029898
1156.05	119.223	114.5947	0.022931
1157.65	119.1871	114.602	0.029754
1159.25	119.2344	114.5971	0.012069
1160.85	119.2211	114.6111	0.020492
1162.45	119.2009	114.5853	0.0252
1164.05	119.231	114.6122	0.010781
1165.65	119.2366	114.6284	0.058195
1167.25	119.1731	114.5603	0.024175
1168.85	119.196	114.5916	0.012601
1170.45	119.196	114.6117	0.027498
1172.05	119.24	114.6095	0.006617
1173.65	119.2375	114.6197	0.060022
1175.25	119.1446	114.5952	0.041612
1176.85	119.2112	114.5965	0.006817
1178.45	119.2055	114.5872	0.02415
1180.05	119.1729	114.5665	0.045072
1181.65	119.2156	114.6246	0.015247
1183.25	119.1951	114.6114	0.036234
1184.85	119.2529	114.6161	0.052513
1186.45	119.1787	114.5765	0.030845
1188.05	119.2266	114.5887	0.038554
1189.65	119.1788	114.5496	0.04977
1191.25	119.2535	114.5773	0.031658
1192.85	119.2069	114.5574	0.02009
1194.45	119.1778	114.571	0.02006
1196.05	119.1805	114.603	0.035348
1197.65	119.2347	114.6194	0.032714
1199.25	119.1829	114.6268	0.005897
1200.85	119.1801	114.6178	0.025121
1202.45	119.2174	114.6029	0.037453
1204.05	119.172	114.5639	0.05559
1205.65	119.1868	114.4762	0.012886
1207.25	119.1691	114.4656	0.002915
1208.85	119.1734	114.4675	0.02775
1210.45	119.1997	114.5032	0.056667
1212.05	119.1424	114.433	0.020537
1213.65	119.1168	114.4124	0.052001
1215.25	119.1506	114.4884	0.021238
1216.85	119.1756	114.4654	0.003164
1218.45	119.1724	114.4615	0.012431
1220.05	119.1856	114.4764	0.03625
1221.65	119.1611	114.529	0.028315
1223.25	119.1652	114.5741	0.027607
1224.85	119.1859	114.6131	0.025311
1226.45	119.1513	114.5921	0.020046
1228.05	119.1796	114.6072	0.018158
1229.65	119.2083	114.6028	0.027639
1231.25	119.1643	114.607	0.041849
1232.85	119.2261	114.6327	0.025373
1234.45	119.2	114.6016	0.023091
1236.05	119.1793	114.571	0.004377
1237.65	119.1815	114.5777	0.020209
1239.25	119.2054	114.5994	0.045931
1240.85	119.1556	114.5454	0.042838
1242.45	119.1675	114.4779	0.047563
1244.05	119.1223	114.4167	0.012394
1245.65	119.1402	114.4253	0.020732
1247.25	119.1517	114.4564	0.014302
1248.85	119.1669	114.4736	0.042046
1250.45	119.1338	114.415	0.015714
1252.05	119.1207	114.4364	0.007242
1253.65	119.1117	114.4437	0.011608
1255.25	119.1223	114.4285	0.038824
1256.85	119.1676	114.471	0.035513
1258.45	119.2035	114.515	0.02342
1260.05	119.1922	114.4793	0.014521
1261.65	119.1952	114.5024	0.01023
1263.25	119.1794	114.498	0.060308
1264.85	119.2272	114.5819	0.025123
1266.45	119.192	114.6012	0.015984
1268.05	119.2152	114.6119	0.018334
1269.65	119.1876	114.6219	0.003945
1271.25	119.1823	114.6185	0.014997
1272.85	119.185	114.6424	0.030346
1274.45	119.1418	114.6202	0.028515
1276.05	119.1874	114.6183	0.016944
1277.65	119.1651	114.6339	0.027466
1279.25	119.1919	114.599	0.019207
1280.85	119.1691	114.6197	0.037504
1282.45	119.2253	114.6409	0.039502
1284.05	119.1722	114.6067	0.020343
1285.65	119.1909	114.6333	0.025374
1287.25	119.1735	114.5966	0.026793
1288.85	119.1967	114.6326	0.017434
1290.45	119.2238	114.6393	0.028731
1292.05	119.2051	114.5973	0.014069
1293.65	119.2118	114.6188	0.025767
1295.25	119.1706	114.6191	0.007115
1296.85	119.1805	114.6135	0.023488
1298.45	119.193	114.649	0.011383
1300.05	119.2064	114.6366	0.022322
1301.65	119.2087	114.6722	0.050653
1303.25	119.1698	114.6011	0.014839
1304.85	119.1559	114.6204	0.033742
1306.45	119.1733	114.5693	0.045023
1308.05	119.2251	114.6193	0.018588
1309.65	119.2001	114.6033	0.023095
1311.25	119.1637	114.597	0.02483
1312.85	119.1473	114.5608	0.022561
1314.45	119.1798	114.5765	0.020174
1316.05	119.1988	114.6026	0.043574
1317.65	119.1601	114.5446	0.034433
1319.25	119.1963	114.5861	0.024412
1320.85	119.1823	114.6226	0.008598
1322.45	119.1714	114.631	0.010446
1324.05	119.159	114.6199	0.012046
1325.65	119.14	114.6228	0.046996
1327.25	119.2073	114.6564	0.074288
1328.85	119.1515	114.5514	0.040879
1330.45	119.2169	114.5517	0.078387
1332.05	119.1437	114.4498	0.014678
1333.65	119.1526	114.428	0.049572
1335.25	119.1904	114.4978	0.041249
1336.85	119.1432	114.4516	0.017652
1338.45	119.1596	114.4746	0.03387
1340.05	119.1065	114.4637	0.021857
1341.65	119.1269	114.4353	0.04053
1343.25	119.1773	114.476	0.012946
1344.85	119.1676	114.4943	0.035804
1346.45	119.1408	114.5449	0.035659
1348.05	119.1522	114.6008	0.017642
