# Supplementary material for: Seeking safety: Movement dynamics after post-contact immobility
Source: PLoS One. 2024 Aug 22;19(8):e0307370. doi: 10.1371/journal.pone.0307370 (PMC11340899; doi:10.1371/journal.pone.0307370)
Supplement: S3 Data — (ZIP) [file pone.0307370.s012.zip › Franks_etal_AntLionTracksPaperData_PLoSOne_2024/al10_dt16_v3.txt]

0.85	119.1943	114.7689	0.050435
2.45	119.223	114.6935	0.059593
4.05	119.1807	114.608	0.025717
5.65	119.1882	114.5675	0.005504
7.25	119.1867	114.5762	0.002714
8.85	119.1897	114.573	0.02728
10.45	119.1869	114.5295	0.028058
12.05	119.1477	114.5075	0.010919
13.65	119.1542	114.5237	0.039203
15.25	119.2165	114.5308	0.03893
16.85	119.1545	114.5253	0.014496
18.45	119.1739	114.538	0.008639
20.05	119.1698	114.5248	0.012738
21.65	119.1827	114.5406	0.014162
23.25	119.1612	114.5335	0.021113
24.85	119.1948	114.5371	0.023001
26.45	119.1685	114.5113	0.011965
28.05	119.1823	114.5246	0.010217
29.65	119.1787	114.5405	0.033648
31.25	119.2173	114.5781	0.016815
32.85	119.1938	114.5912	0.038654
34.45	119.2468	114.6231	0.013236
36.05	119.2302	114.6363	0.010312
37.65	119.2371	114.6513	0.033626
39.25	119.1871	114.6315	0.027451
40.85	119.2056	114.6714	0.016368
42.45	119.2092	114.6454	0.003847
44.05	119.2075	114.6514	0.042392
45.65	119.2449	114.5947	0.028939
47.25	119.2217	114.5547	0.061986
48.85	119.1362	114.5044	0.052598
50.45	119.2188	114.5205	0.023947
52.05	119.2351	114.5552	0.032612
53.65	119.1867	114.5357	0.022423
55.25	119.1668	114.5058	0.034287
56.85	119.209	114.5409	0.065086
58.45	119.1632	114.4474	0.050344
60.05	119.2078	114.5145	0.017921
61.65	119.2355	114.5072	0.020186
63.25	119.2421	114.5388	0.052917
64.85	119.2091	114.6168	0.028834
66.45	119.1801	114.6526	0.029985
68.05	119.2235	114.6323	0.009033
69.65	119.2323	114.6208	0.004479
71.25	119.2369	114.6263	0.038976
72.85	119.1746	114.6283	0.03408
74.45	119.2173	114.6622	0.008081
76.05	119.2229	114.6505	0.027183
77.65	119.2616	114.6306	0.02154
79.25	119.2432	114.6015	0.07232
80.85	119.1708	114.5112	0.006046
82.45	119.1805	114.5112	0.036212
84.05	119.2253	114.5479	0.02043
85.65	119.2223	114.5154	0.022565
87.25	119.1876	114.5054	0.025998
88.85	119.17	114.4677	0.016284
90.45	119.1657	114.4934	0.08234
92.05	119.2097	114.6176	0.012192
93.65	119.212	114.6369	0.008406
95.25	119.2059	114.6489	0.013543
96.85	119.1958	114.6681	0.025357
98.45	119.1819	114.6301	0.027764
100.05	119.2255	114.6216	0.028673
101.65	119.1832	114.6395	0.008374
103.25	119.1829	114.6528	0.01075
104.85	119.1993	114.6581	0.038377
106.45	119.1399	114.6422	0.014094
108.05	119.1576	114.6282	0.038238
109.65	119.215	114.6494	0.02909
111.25	119.1685	114.653	0.031833
112.85	119.219	114.6463	0.016851
114.45	119.1927	114.6405	0.007016
116.05	119.1843	114.6331	0.013217
117.65	119.1654	114.6426	0.016297
119.25	119.191	114.6374	0.006484
120.85	119.1817	114.6421	0.005841
122.45	119.1878	114.635	0.026707
124.05	119.2061	114.5963	0.024315
125.65	119.1911	114.5604	0.02374
127.25	119.2242	114.5792	0.077077
128.85	119.1319	114.4973	0.037996
130.45	119.1694	114.5452	0.058338
132.05	119.2137	114.6273	0.014961
133.65	119.2178	114.6509	0.053703
135.25	119.1584	114.5889	0.035897
136.85	119.1758	114.6436	0.028439
138.45	119.1426	114.6125	0.061542
140.05	119.2241	114.5574	0.014011
141.65	119.202	114.5612	0.008193
143.25	119.1894	114.5578	0.032239
144.85	119.1836	114.609	0.036007
146.45	119.2363	114.6322	0.049229
148.05	119.1973	114.5638	0.047725
149.65	119.162	114.6315	0.000798
151.25	119.1613	114.6304	0.020758
152.85	119.1787	114.6021	0.041492
154.45	119.2254	114.5549	0.020471
156.05	119.1962	114.54	0.03878
157.65	119.1513	114.4973	0.066202
159.25	119.149	114.6032	0.026841
160.85	119.1872	114.5835	0.022306
162.45	119.1902	114.619	0.010417
164.05	119.1942	114.6352	0.0345
165.65	119.1747	114.5836	0.03072
167.25	119.1931	114.538	0.029637
168.85	119.1481	114.5231	0.086828
170.45	119.1851	114.657	0.063949
172.05	119.1561	114.5589	0.040754
173.65	119.1869	114.6164	0.009899
175.25	119.1809	114.631	0.02754
176.85	119.1555	114.595	0.05998
178.45	119.2373	114.5447	0.004949
180.05	119.2308	114.5492	0.041773
181.65	119.2037	114.6103	0.004762
183.25	119.2003	114.6035	0.019355
184.85	119.2266	114.6199	0.038329
186.45	119.1659	114.6107	0.014362
188.05	119.1745	114.632	0.060485
189.65	119.2444	114.565	0.035055
191.25	119.2079	114.5225	0.024198
192.85	119.1751	114.5429	0.059648
194.45	119.2338	114.6181	0.022385
196.05	119.198	114.6196	0.01011
197.65	119.209	114.6078	0.02739
199.25	119.1857	114.6449	0.040175
200.85	119.1866	114.5806	0.035648
202.45	119.1921	114.5239	0.002521
204.05	119.1892	114.5267	0.059011
205.65	119.1725	114.6196	0.039221
207.25	119.1962	114.5615	0.019855
208.85	119.2023	114.5927	0.021071
210.45	119.2359	114.5958	0.044385
212.05	119.167	114.6132	0.044105
213.65	119.2368	114.6028	0.030379
215.25	119.2534	114.5571	0.048708
216.85	119.1792	114.5332	0.035612
218.45	119.2066	114.5832	0.039407
220.05	119.2514	114.6276	0.024795
221.65	119.2139	114.6146	0.024194
223.25	119.2216	114.6525	0.069234
224.85	119.1542	114.5646	0.049482
226.45	119.2166	114.5157	0.039697
228.05	119.163	114.4816	0.07214
229.65	119.2258	114.5784	0.04524
231.25	119.2107	114.6492	0.046343
232.85	119.2031	114.5755	0.032809
234.45	119.2146	114.6267	0.013205
236.05	119.2197	114.6062	0.051997
237.65	119.2211	114.523	0.016994
239.25	119.2154	114.4964	0.02459
240.85	119.1761	114.4974	0.113717
242.45	119.255	114.6613	0.019144
244.05	119.2499	114.6311	0.015662
245.65	119.2419	114.6074	0.019056
247.25	119.2223	114.6307	0.021848
248.85	119.1999	114.6039	0.046249
250.45	119.2502	114.5496	0.073399
252.05	119.1555	114.4803	0.062777
253.65	119.2246	114.5531	0.051742
255.25	119.2149	114.6354	0.014264
256.85	119.199	114.6516	0.014027
258.45	119.182	114.637	0.042412
260.05	119.1832	114.5691	0.020686
261.65	119.1948	114.5381	0.046997
263.25	119.1423	114.4843	0.021057
264.85	119.1737	114.4721	0.068729
266.45	119.2008	114.5787	0.064983
268.05	119.1973	114.6826	0.03286
269.65	119.2005	114.6301	0.017247
271.25	119.1835	114.6084	0.028693
272.85	119.1759	114.6537	0.036999
274.45	119.1999	114.5996	0.044527
276.05	119.1601	114.5405	0.038803
277.65	119.2222	114.5392	0.009622
279.25	119.2341	114.5489	0.053928
280.85	119.2142	114.6329	0.007859
282.45	119.2025	114.6282	0.016918
284.05	119.178	114.6397	0.0234
285.65	119.2119	114.624	0.02705
287.25	119.238	114.5895	0.016853
288.85	119.2289	114.5641	0.017483
290.45	119.2091	114.5443	0.022774
292.05	119.219	114.5794	0.063032
293.65	119.1568	114.6588	0.042748
295.25	119.2166	114.6255	0.03161
296.85	119.1669	114.6353	0.012795
298.45	119.1813	114.6206	0.041545
300.05	119.1812	114.5541	0.019637
301.65	119.1877	114.5234	0.030809
303.25	119.2066	114.5689	0.010551
304.85	119.1996	114.5842	0.010425
306.45	119.2048	114.6001	0.022278
308.05	119.1725	114.5851	0.044934
309.65	119.1918	114.6544	0.040938
311.25	119.1786	114.5902	0.02942
312.85	119.2099	114.555	0.002158
314.45	119.2105	114.5584	0.028648
316.05	119.1647	114.5577	0.050867
317.65	119.2131	114.6231	0.039121
319.25	119.1665	114.5813	0.046988
320.85	119.1801	114.6553	0.036158
322.45	119.1899	114.5982	0.040264
324.05	119.1882	114.5338	0.04253
325.65	119.2411	114.5766	0.066637
327.25	119.1436	114.5336	0.05149
328.85	119.1695	114.6118	0.035006
330.45	119.2248	114.6204	0.032833
332.05	119.1833	114.6526	0.014762
333.65	119.1635	114.6397	0.045741
335.25	119.1863	114.5701	0.004621
336.85	119.1935	114.5689	0.015065
338.45	119.1955	114.5448	0.009036
340.05	119.205	114.534	0.048964
341.65	119.1773	114.6073	0.01872
343.25	119.1765	114.6372	0.01964
344.85	119.1563	114.6132	0.008637
346.45	119.1701	114.6133	0.030784
348.05	119.1278	114.6385	0.044097
349.65	119.1928	114.6111	0.03283
351.25	119.1919	114.5586	0.003769
352.85	119.1944	114.5532	0.010836
354.45	119.1842	114.5391	0.024538
356.05	119.1964	114.5765	0.033122
357.65	119.1604	114.6153	0.051999
359.25	119.2383	114.5863	0.041126
360.85	119.1737	114.5985	0.024418
362.45	119.1849	114.6359	0.011073
364.05	119.1906	114.6527	0.044105
365.65	119.1795	114.583	0.029459
367.25	119.2108	114.5478	0.005739
368.85	119.2022	114.551	0.023741
370.45	119.1853	114.517	0.025567
372.05	119.208	114.551	0.049797
373.65	119.1508	114.6064	0.011626
375.25	119.1694	114.6063	0.019458
376.85	119.1995	114.5981	0.008698
378.45	119.1901	114.6084	0.030584
380.05	119.1757	114.6552	0.020412
381.65	119.179	114.6227	0.053047
383.25	119.2222	114.5496	0.050581
384.85	119.1432	114.5321	0.033681
386.45	119.1968	114.5384	0.009203
388.05	119.2113	114.5363	0.041042
389.65	119.1663	114.5841	0.025289
391.25	119.1736	114.6239	0.032033
392.85	119.1808	114.5732	0.007414
394.45	119.1917	114.5778	0.019101
396.05	119.2136	114.5565	0.024224
397.65	119.2168	114.5951	0.007163
399.25	119.2157	114.6065	0.023117
400.85	119.1865	114.6292	0.027204
402.45	119.1664	114.6678	0.013785
404.05	119.1752	114.6476	0.037048
405.65	119.2228	114.6122	0.045315
407.25	119.17	114.5626	0.030854
408.85	119.1988	114.5225	0.017753
410.45	119.177	114.5042	0.014723
412.05	119.1999	114.5099	0.029364
413.65	119.1529	114.5087	0.044108
415.25	119.2035	114.5578	0.053172
416.85	119.2246	114.6403	0.015358
418.45	119.2472	114.65	0.031942
420.05	119.2249	114.604	0.010524
421.65	119.2118	114.6145	0.0252
423.25	119.1717	114.6185	0.017283
424.85	119.1988	114.6239	0.026395
426.45	119.2225	114.6589	0.029819
428.05	119.2201	114.6112	0.04475
429.65	119.1705	114.5596	0.040452
431.25	119.2339	114.5728	0.019091
432.85	119.2071	114.558	0.013934
434.45	119.2209	114.5405	0.028077
436.05	119.2405	114.5809	0.085438
437.65	119.1325	114.4972	0.047009
439.25	119.2038	114.5212	0.023695
440.85	119.1672	114.5312	0.050805
442.45	119.195	114.6076	0.026154
444.05	119.195	114.6494	0.010014
445.65	119.2102	114.6445	0.008972
447.25	119.2064	114.6583	0.019517
448.85	119.1855	114.6352	0.021134
450.45	119.2193	114.6365	0.061282
452.05	119.1812	114.5461	0.037304
453.65	119.1592	114.4907	0.027126
455.25	119.1316	114.5241	0.038888
456.85	119.1927	114.5359	0.031195
458.45	119.1529	114.5058	0.015596
460.05	119.1775	114.5097	0.015752
461.65	119.2024	114.5056	0.050468
463.25	119.207	114.5863	0.025399
464.85	119.2041	114.6268	0.003288
466.45	119.207	114.6224	0.016828
468.05	119.196	114.6469	0.041043
469.65	119.1475	114.6027	0.014184
471.25	119.1249	114.6048	0.017807
472.85	119.1496	114.6189	0.012176
474.45	119.1544	114.6378	0.012984
476.05	119.1588	114.6175	0.02125
477.65	119.1877	114.5997	0.046576
479.25	119.1494	114.5357	0.021403
480.85	119.1833	114.5307	0.010291
482.45	119.172	114.5427	0.004458
484.05	119.1663	114.5384	0.022383
485.65	119.2018	114.5334	0.04257
487.25	119.1632	114.5896	0.041934
488.85	119.1986	114.6466	0.035062
490.45	119.183	114.5927	0.040672
492.05	119.2238	114.6434	0.023924
493.65	119.1998	114.6136	0.018331
495.25	119.1747	114.6287	0.013005
496.85	119.1555	114.6207	0.046823
498.45	119.2043	114.5639	0.009726
500.05	119.2016	114.5485	0.011395
501.65	119.2186	114.5551	0.027517
503.25	119.1765	114.5423	0.037532
504.85	119.1713	114.6021	0.032856
506.45	119.2031	114.644	0.030946
508.05	119.1867	114.5973	0.010054
509.65	119.184	114.6131	0.01557
511.25	119.1596	114.6177	0.022285
512.85	119.1693	114.652	0.040917
514.45	119.2253	114.6181	0.022895
516.05	119.2113	114.5843	0.023416
517.65	119.216	114.5471	0.008699
519.25	119.2074	114.558	0.021193
520.85	119.1821	114.5354	0.03747
522.45	119.1595	114.591	0.018391
524.05	119.1714	114.564	0.028802
525.65	119.1805	114.6092	0.036808
527.25	119.1658	114.5522	0.056945
528.85	119.1654	114.6433	0.006611
530.45	119.1735	114.6364	0.005094
532.05	119.1694	114.6435	0.037655
533.65	119.1374	114.5925	0.037896
535.25	119.1408	114.5319	0.021489
536.85	119.1751	114.5338	0.028706
538.45	119.2037	114.5698	0.058756
540.05	119.1391	114.5015	0.065227
541.65	119.2186	114.5691	0.067762
543.25	119.1389	114.4956	0.034714
544.85	119.1898	114.5179	0.042035
546.45	119.148	114.5706	0.028264
548.05	119.176	114.6061	0.006122
549.65	119.1827	114.6132	0.004919
551.25	119.1906	114.6133	0.017353
552.85	119.2082	114.5918	0.001096
554.45	119.2068	114.5908	0.007209
556.05	119.2167	114.5967	0.012659
557.65	119.2361	114.6025	0.048796
559.25	119.1632	114.5744	0.030145
560.85	119.1554	114.622	0.02466
562.45	119.1731	114.6573	0.024349
564.05	119.1617	114.62	0.009371
565.65	119.1711	114.6317	0.026744
567.25	119.1828	114.5905	0.02815
568.85	119.2051	114.5514	0.007639
570.45	119.1965	114.56	0.032613
572.05	119.1443	114.5613	0.02031
573.65	119.1762	114.5675	0.050717
575.25	119.1617	114.4877	0.037954
576.85	119.1721	114.5475	0.068204
578.45	119.1628	114.6562	0.02099
580.05	119.1802	114.6275	0.018394
581.65	119.182	114.5981	0.023788
583.25	119.1773	114.5604	0.023898
584.85	119.1391	114.5608	0.063303
586.45	119.1914	114.6475	0.014791
588.05	119.1877	114.6241	0.040442
589.65	119.1345	114.6611	0.052453
591.25	119.2157	114.6398	0.038562
592.85	119.1951	114.5816	0.025632
594.45	119.1904	114.5409	0.014506
596.05	119.1785	114.521	0.022935
597.65	119.2068	114.5444	0.01373
599.25	119.2171	114.5638	0.042865
600.85	119.1761	114.6187	0.020866
602.45	119.201	114.6409	0.023868
604.05	119.1853	114.6061	0.036388
605.65	119.1872	114.5479	0.014905
607.25	119.1657	114.5584	0.034919
608.85	119.1676	114.6142	0.02781
610.45	119.1786	114.6573	0.039287
612.05	119.1295	114.618	0.034281
613.65	119.1708	114.5818	0.028804
615.25	119.2043	114.5501	0.016487
616.85	119.1818	114.5364	0.010866
618.45	119.1706	114.5497	0.047065
620.05	119.1337	114.6154	0.032019
621.65	119.165	114.5747	0.033279
623.25	119.2096	114.6037	0.014413
624.85	119.2184	114.6251	0.048696
626.45	119.151	114.6641	0.038436
628.05	119.1884	114.6154	0.032331
629.65	119.1529	114.5777	0.040666
631.25	119.176	114.5169	0.034082
632.85	119.2158	114.5541	0.036613
634.45	119.1625	114.5298	0.057262
636.05	119.1646	114.6214	0.020311
637.65	119.1898	114.6009	0.014683
639.25	119.167	114.6069	0.019147
640.85	119.1456	114.6288	0.020004
642.45	119.1736	114.6132	0.034869
644.05	119.224	114.5894	0.019092
645.65	119.2211	114.559	0.022197
647.25	119.1858	114.5551	0.04049
648.85	119.1783	114.6195	0.042104
650.45	119.132	114.5706	0.045787
652.05	119.1628	114.637	0.007306
653.65	119.1534	114.6441	0.011541
655.25	119.163	114.6283	0.043731
656.85	119.1716	114.5588	0.044663
658.45	119.2424	114.5683	0.050394
660.05	119.1668	114.5405	0.047787
661.65	119.148	114.6146	0.044067
663.25	119.2164	114.5973	0.028296
664.85	119.18	114.6242	0.016153
666.45	119.1761	114.5986	0.035902
668.05	119.1766	114.6561	0.023966
669.65	119.1947	114.6223	0.040145
671.25	119.2106	114.56	0.013049
672.85	119.1913	114.552	0.003469
674.45	119.1952	114.556	0.018268
676.05	119.1802	114.531	0.039331
677.65	119.1726	114.5934	0.007872
679.25	119.1625	114.6009	0.034704
680.85	119.2171	114.5908	0.029133
682.45	119.172	114.6028	0.035085
684.05	119.2281	114.6007	0.02288
685.65	119.2019	114.6262	0.021428
687.25	119.1678	114.6299	0.032326
688.85	119.1448	114.5835	0.041774
690.45	119.1962	114.5408	0.03189
692.05	119.242	114.5632	0.009254
693.65	119.242	114.5484	0.0366
695.25	119.186	114.5656	0.044388
696.85	119.2082	114.6331	0.013735
698.45	119.2301	114.6349	0.019739
700.05	119.2614	114.6308	0.021654
701.65	119.2305	114.6466	0.012969
703.25	119.2098	114.6473	0.009632
704.85	119.2041	114.633	0.022969
706.45	119.2224	114.6011	0.037019
708.05	119.2477	114.5476	0.024885
709.65	119.212	114.5652	0.011319
711.25	119.2301	114.5661	0.038953
712.85	119.1977	114.5129	0.069237
714.45	119.215	114.6223	0.026391
716.05	119.1813	114.6478	0.032594
717.65	119.2323	114.6369	0.040622
719.25	119.185	114.5923	0.029981
720.85	119.1911	114.6399	0.022613
722.45	119.2267	114.6337	0.028359
724.05	119.1846	114.6504	0.028483
725.65	119.2093	114.6121	0.033244
727.25	119.2292	114.5628	0.008421
728.85	119.2374	114.5735	0.029809
730.45	119.2109	114.5338	0.013682
732.05	119.2197	114.5539	0.013726
733.65	119.2027	114.5678	0.068691
735.25	119.2395	114.6714	0.038905
736.85	119.2375	114.6092	0.027393
738.45	119.2769	114.6283	0.033677
740.05	119.2282	114.6512	0.02552
741.65	119.269	114.6507	0.048796
743.25	119.2369	114.5796	0.030248
744.85	119.2083	114.5405	0.019512
746.45	119.2394	114.5382	0.013674
748.05	119.2348	114.5596	0.045647
749.65	119.2457	114.6318	0.024995
751.25	119.2106	114.6126	0.019892
752.85	119.2312	114.5884	0.021803
754.45	119.243	114.6213	0.016862
756.05	119.2235	114.6399	0.034355
757.65	119.214	114.5858	0.031523
759.25	119.2334	114.5392	0.009004
760.85	119.2406	114.5517	0.015295
762.45	119.2215	114.5364	0.074391
764.05	119.2092	114.6548	0.016941
765.65	119.2084	114.6277	0.016613
767.25	119.1938	114.6055	0.02925
768.85	119.2163	114.6465	0.011387
770.45	119.1981	114.6461	0.030792
772.05	119.1934	114.5971	0.010386
773.65	119.1905	114.5807	0.03793
775.25	119.1814	114.5207	0.024052
776.85	119.1443	114.5103	0.037653
778.45	119.1699	114.5648	0.041887
780.05	119.1668	114.4979	0.035108
781.65	119.2005	114.5428	0.020435
783.25	119.1866	114.5724	0.037327
784.85	119.1974	114.6312	0.022401
786.45	119.1616	114.6333	0.024149
788.05	119.1967	114.6172	0.012484
789.65	119.2165	114.6204	0.008563
791.25	119.2274	114.6287	0.03233
792.85	119.1885	114.5945	0.027878
794.45	119.2279	114.6154	0.03872
796.05	119.1845	114.6596	0.020054
797.65	119.2096	114.6396	0.030263
799.25	119.2198	114.5923	0.031514
800.85	119.1945	114.5487	0.019632
802.45	119.2184	114.5691	0.025266
804.05	119.1961	114.5354	0.007489
805.65	119.1879	114.5267	0.02547
807.25	119.1809	114.5668	0.032596
808.85	119.1757	114.6187	0.031696
810.45	119.1875	114.5694	0.031468
812.05	119.2329	114.5912	0.037461
813.65	119.1732	114.5973	0.036504
815.25	119.1778	114.6555	0.017261
816.85	119.2053	114.6536	0.026134
818.45	119.2133	114.6125	0.035785
820.05	119.1946	114.5584	0.014223
821.65	119.1951	114.5357	0.012587
823.25	119.1876	114.517	0.028441
824.85	119.1877	114.5625	0.03276
826.45	119.2298	114.5313	0.03548
828.05	119.1973	114.5778	0.042905
829.65	119.1786	114.6439	0.029138
831.25	119.2251	114.6472	0.023161
832.85	119.2008	114.6192	0.016663
834.45	119.2129	114.643	0.014775
836.05	119.1901	114.6369	0.002371
837.65	119.1879	114.64	0.042777
839.25	119.1768	114.5724	0.013623
840.85	119.1801	114.5509	0.038982
842.45	119.2392	114.5706	0.046463
844.05	119.1742	114.5346	0.049267
845.65	119.192	114.6114	0.02353
847.25	119.1998	114.6482	0.045829
848.85	119.1818	114.5771	0.047385
850.45	119.2117	114.6468	0.01496
852.05	119.1913	114.6594	0.007855
853.65	119.2021	114.6529	0.01406
855.25	119.1797	114.6504	0.028405
856.85	119.2246	114.6434	0.024448
858.45	119.2243	114.6043	0.036713
860.05	119.2321	114.546	0.020401
861.65	119.2106	114.5215	0.018798
863.25	119.1822	114.5315	0.030567
864.85	119.2223	114.5596	0.087331
866.45	119.1133	114.4721	0.084733
868.05	119.225	114.5489	0.049732
869.65	119.1894	114.62	0.018737
871.25	119.197	114.649	0.035693
872.85	119.2503	114.6287	0.027697
874.45	119.2195	114.6605	0.015189
876.05	119.1967	114.6689	0.015339
877.65	119.2196	114.66	0.050665
879.25	119.1627	114.6022	0.035091
880.85	119.2046	114.6396	0.006483
882.45	119.2072	114.6295	0.020444
884.05	119.2319	114.608	0.033302
885.65	119.275	114.5768	0.048332
887.25	119.2026	114.5497	0.031734
888.85	119.1587	114.5242	0.013247
890.45	119.1793	114.519	0.024395
892.05	119.2116	114.5408	0.043935
893.65	119.1873	114.6067	0.022465
895.25	119.2132	114.6316	0.009048
896.85	119.2255	114.6394	0.009343
898.45	119.2264	114.6543	0.022171
900.05	119.2068	114.6838	0.024473
901.65	119.205	114.6447	0.045902
903.25	119.19	114.5728	0.022439
904.85	119.1966	114.5375	0.016254
906.45	119.2049	114.5129	0.019731
908.05	119.2083	114.5443	0.003912
909.65	119.2029	114.5411	0.011142
911.25	119.2204	114.5445	0.055
912.85	119.2346	114.6313	0.03166
914.45	119.2817	114.6499	0.03712
916.05	119.2375	114.6103	0.015673
917.65	119.2507	114.6316	0.0278
919.25	119.2092	114.6477	0.030182
920.85	119.1626	114.635	0.044689
922.45	119.2341	114.6375	0.007709
924.05	119.2266	114.6277	0.032842
925.65	119.2117	114.5773	0.041157
927.25	119.2749	114.5591	0.039883
928.85	119.2175	114.5313	0.025216
930.45	119.1794	114.518	0.030809
932.05	119.2246	114.5377	0.019416
933.65	119.2117	114.5094	0.050787
935.25	119.2056	114.5905	0.030058
936.85	119.2317	114.6309	0.025615
938.45	119.2501	114.6675	0.012229
940.05	119.2373	114.6527	0.014863
941.65	119.2435	114.6297	0.011215
943.25	119.2261	114.6253	0.017178
944.85	119.2194	114.652	0.017754
946.45	119.1969	114.6693	0.032888
948.05	119.2491	114.676	0.027151
949.65	119.2196	114.6441	0.033276
951.25	119.2134	114.5912	0.049105
952.85	119.1776	114.5213	0.024778
954.45	119.2145	114.5357	0.00949
956.05	119.2001	114.5405	0.029908
957.65	119.2411	114.5652	0.040806
959.25	119.1988	114.5154	0.027491
960.85	119.2283	114.5481	0.065714
962.45	119.2019	114.6499	0.011971
964.05	119.2203	114.6444	0.035307
965.65	119.2741	114.6272	0.01706
967.25	119.2468	114.6268	0.021493
968.85	119.2337	114.6586	0.030075
970.45	119.2006	114.6936	0.020622
972.05	119.2152	114.664	0.018117
973.65	119.2442	114.6642	0.034099
975.25	119.2416	114.6097	0.020319
976.85	119.2441	114.5773	0.020561
978.45	119.2363	114.5453	0.015344
980.05	119.2126	114.5517	0.020816
981.65	119.1849	114.5332	0.010614
983.25	119.2018	114.5344	0.084054
984.85	119.2427	114.6625	0.020315
986.45	119.2212	114.6381	0.03082
988.05	119.2702	114.6323	0.037359
989.65	119.2126	114.6482	0.009417
991.25	119.2165	114.6627	0.018372
992.85	119.1872	114.6602	0.037862
994.45	119.2476	114.6653	0.026483
996.05	119.2283	114.6276	0.033473
997.65	119.2121	114.5766	0.006486
999.25	119.2203	114.5703	0.024324
1000.85	119.243	114.5387	0.009858
1002.45	119.2276	114.5418	0.032485
1004.05	119.1786	114.5244	0.020159
1005.65	119.2103	114.5182	0.016457
1007.25	119.2336	114.5304	0.068977
1008.85	119.251	114.6394	0.015922
1010.45	119.2259	114.6435	0.001013
1012.05	119.2268	114.6422	0.009342
1013.65	119.2201	114.6556	0.011443
1015.25	119.202	114.6584	0.017239
1016.85	119.2296	114.6573	0.029434
1018.45	119.2343	114.6105	0.019962
1020.05	119.223	114.5806	0.027344
1021.65	119.221	114.5369	0.009697
1023.25	119.2105	114.5255	0.033425
1024.85	119.2574	114.5513	0.041083
1026.45	119.1948	114.5714	0.027811
1028.05	119.2029	114.6152	0.01964
1029.65	119.225	114.5928	0.038891
1031.25	119.231	114.6548	0.011622
1032.85	119.2295	114.6733	0.031167
1034.45	119.2387	114.6243	0.02307
1036.05	119.2216	114.5916	0.033594
1037.65	119.2746	114.5823	0.042429
1039.25	119.2229	114.5383	0.019077
1040.85	119.2419	114.5622	0.035413
1042.45	119.207	114.5176	0.037852
1044.05	119.1775	114.5704	0.052333
1045.65	119.2186	114.6433	0.023496
1047.25	119.251	114.6243	0.030481
1048.85	119.2938	114.6478	0.020347
1050.45	119.2635	114.6358	0.026524
1052.05	119.2333	114.6657	0.016301
1053.65	119.2096	114.655	0.024145
1055.25	119.2463	114.6432	0.05253
1056.85	119.225	114.5619	0.027142
1058.45	119.2635	114.5419	0.027587
1060.05	119.2202	114.5503	0.005881
1061.65	119.2142	114.5575	0.004036
1063.25	119.2112	114.5632	0.044044
1064.85	119.2082	114.6336	0.050946
1066.45	119.287	114.6542	0.046191
1068.05	119.2137	114.6448	0.016621
1069.65	119.2375	114.6567	0.016888
1071.25	119.2113	114.6503	0.025655
1072.85	119.2335	114.6158	0.040673
1074.45	119.2276	114.551	0.001782
1076.05	119.2283	114.5537	0.031606
1077.65	119.1843	114.5287	0.025119
1079.25	119.2059	114.5626	0.030159
1080.85	119.2429	114.5317	0.016567
1082.45	119.2272	114.553	0.05593
1084.05	119.2454	114.6406	0.016925
1085.65	119.234	114.6652	0.007778
1087.25	119.2464	114.6664	0.010878
1088.85	119.2469	114.649	0.013202
1090.45	119.2541	114.6689	0.025887
1092.05	119.2137	114.6599	0.003008
1093.65	119.2141	114.6551	0.039201
1095.25	119.1948	114.5954	0.03544
1096.85	119.2511	114.6023	0.050142
1098.45	119.2012	114.5395	0.031514
1100.05	119.2035	114.4891	0.045702
1101.65	119.2395	114.5528	0.014277
1103.25	119.2549	114.5696	0.012484
1104.85	119.2413	114.555	0.026982
1106.45	119.234	114.5125	0.042769
1108.05	119.2131	114.5777	0.064103
1109.65	119.2508	114.673	0.027055
1111.25	119.2766	114.6383	0.015533
1112.85	119.26	114.6568	0.005
1114.45	119.2534	114.6523	0.033393
1116.05	119.3066	114.6567	0.035751
1117.65	119.2518	114.6406	0.007278
1119.25	119.2403	114.6425	0.030754
1120.85	119.2409	114.5933	0.041815
1122.45	119.2365	114.5266	0.007158
1124.05	119.2338	114.5154	0.027223
1125.65	119.2658	114.545	0.003591
1127.25	119.2611	114.5417	0.04918
1128.85	119.2652	114.6203	0.031448
1130.45	119.3123	114.6378	0.039689
1132.05	119.2495	114.6283	0.014516
1133.65	119.2708	114.6377	0.028454
1135.25	119.262	114.6824	0.019809
1136.85	119.265	114.6508	0.010171
1138.45	119.2537	114.6391	0.040272
1140.05	119.3176	114.6479	0.047492
1141.65	119.2632	114.5948	0.031791
1143.25	119.3133	114.5858	0.013347
1144.85	119.2963	114.5728	0.040637
1146.45	119.2369	114.5464	0.025845
1148.05	119.2734	114.5659	0.015856
1149.65	119.2586	114.5453	0.049818
1151.25	119.2708	114.6241	0.018165
1152.85	119.2933	114.6425	0.005299
1154.45	119.288	114.6359	0.021535
1156.05	119.2566	114.6217	0.030314
1157.65	119.2965	114.6492	0.02187
1159.25	119.2633	114.6382	0.025343
1160.85	119.2822	114.674	0.046608
1162.45	119.2252	114.6259	0.030506
1164.05	119.2722	114.6126	0.03064
1165.65	119.2807	114.5643	0.007524
1167.25	119.2695	114.5598	0.011883
1168.85	119.2585	114.5443	0.030423
1170.45	119.2866	114.584	0.036287
1172.05	119.2649	114.6379	0.032688
1173.65	119.3101	114.6642	0.010431
1175.25	119.2954	114.672	0.037752
1176.85	119.2367	114.6576	0.010079
1178.45	119.2501	114.6486	0.020698
1180.05	119.2779	114.6305	0.039587
1181.65	119.3185	114.5819	0.048618
1183.25	119.2713	114.5201	0.025361
1184.85	119.26	114.5591	0.028417
1186.45	119.2632	114.5138	0.065603
1188.05	119.3027	114.611	0.010651
1189.65	119.2878	114.6191	0.019285
1191.25	119.3163	114.6074	0.031198
1192.85	119.3232	114.6569	0.014702
1194.45	119.3064	114.6404	0.040673
1196.05	119.301	114.5756	0.028545
1197.65	119.3166	114.5326	0.037088
1199.25	119.3291	114.5907	0.059346
1200.85	119.2587	114.5269	0.023855
1202.45	119.2379	114.4949	0.014266
1204.05	119.2409	114.5175	0.039713
1205.65	119.3002	114.5404	0.027767
1207.25	119.2862	114.4982	0.053562
1208.85	119.2501	114.576	0.056585
1210.45	119.2471	114.6665	0.023287
1212.05	119.2798	114.6486	0.011504
1213.65	119.2957	114.6578	0.006352
1215.25	119.2976	114.6478	0.028186
1216.85	119.2585	114.6254	0.005908
1218.45	119.2607	114.6346	0.014085
1220.05	119.2813	114.6437	0.021854
1221.65	119.2512	114.626	0.01373
1223.25	119.23	114.6199	0.020633
1224.85	119.2373	114.5877	0.007184
1226.45	119.242	114.5772	0.03216
1228.05	119.2882	114.5547	0.005496
1229.65	119.2797	114.557	0.028682
1231.25	119.239	114.5359	0.024357
1232.85	119.2318	114.4976	0.06025
1234.45	119.2804	114.5808	0.034577
1236.05	119.2358	114.6135	0.049241
1237.65	119.3066	114.648	0.025791
1239.25	119.2674	114.635	0.019579
1240.85	119.2667	114.6663	0.006262
1242.45	119.2647	114.6565	0.011308
1244.05	119.2795	114.6461	0.015972
1245.65	119.3049	114.649	0.021265
1247.25	119.2713	114.6544	0.017984
1248.85	119.2736	114.6258	0.009071
1250.45	119.282	114.614	0.012114
1252.05	119.2727	114.597	0.048543
1253.65	119.2079	114.5542	0.031742
1255.25	119.2585	114.5504	0.020843
1256.85	119.2848	114.571	0.013144
1258.45	119.2718	114.5544	0.016969
1260.05	119.2452	114.5597	0.029203
1261.65	119.2014	114.5433	0.030124
1263.25	119.2462	114.5254	0.009674
1264.85	119.2612	114.5219	0.017793
1266.45	119.2879	114.5118	0.047545
1268.05	119.219	114.5442	0.070339
1269.65	119.2941	114.628	0.023968
1271.25	119.2987	114.666	0.019321
1272.85	119.3195	114.6431	0.025883
1274.45	119.2793	114.6532	0.020718
1276.05	119.3085	114.6375	0.025539
1277.65	119.2831	114.6054	0.033171
1279.25	119.3247	114.6384	0.026468
1280.85	119.2825	114.6413	0.009819
1282.45	119.2962	114.649	0.012777
1284.05	119.3166	114.6498	0.016382
1285.65	119.2998	114.6699	0.010726
1287.25	119.2873	114.6817	0.024872
1288.85	119.2708	114.6455	0.015872
1290.45	119.2487	114.6328	0.040384
1292.05	119.3133	114.6329	0.037508
1293.65	119.2789	114.5837	0.03141
1295.25	119.3292	114.5838	0.039546
1296.85	119.2706	114.5597	0.006177
1298.45	119.2634	114.553	0.021729
1300.05	119.2932	114.5709	0.028594
1301.65	119.2608	114.5386	0.020189
1303.25	119.2364	114.5175	0.026974
1304.85	119.2665	114.5484	0.010259
1306.45	119.2663	114.5648	0.019299
1308.05	119.242	114.5457	0.015697
1309.65	119.265	114.5557	0.011891
1311.25	119.283	114.5619	0.035836
1312.85	119.2403	114.5237	0.045649
1314.45	119.3058	114.556	0.011568
1316.05	119.2906	114.5454	0.009118
1317.65	119.2779	114.5382	0.013827
1319.25	119.2559	114.5368	0.004384
1320.85	119.2625	114.5344	0.009281
1322.45	119.2574	114.5484	0.03286
1324.05	119.3099	114.551	0.05265
1325.65	119.2311	114.5212	0.005289
1327.25	119.234	114.5133	0.05082
1328.85	119.2833	114.578	0.089569
1330.45	119.1814	114.4772	0.066463
1332.05	119.2519	114.5568	0.011571
1333.65	119.2348	114.5497	0.019424
1335.25	119.2165	114.5246	0.054004
1336.85	119.2782	114.585	0.014448
1338.45	119.2697	114.5635	0.010605
1340.05	119.28	114.55	0.012724
1341.65	119.283	114.5702	0.023669
1343.25	119.2541	114.5946	0.021305
1344.85	119.2772	114.6196	0.030116
1346.45	119.301	114.6615	0.017249
1348.05	119.3141	114.6373	0.039406
