# Supplementary material for: Seeking safety: Movement dynamics after post-contact immobility
Source: PLoS One. 2024 Aug 22;19(8):e0307370. doi: 10.1371/journal.pone.0307370 (PMC11340899; doi:10.1371/journal.pone.0307370)
Supplement: S3 Data — (ZIP) [file pone.0307370.s012.zip › Franks_etal_AntLionTracksPaperData_PLoSOne_2024/al10_dt16_v4.txt]

0.85	119.0386	114.0146	0.112261
2.45	118.8819	113.9269	0.195029
4.05	118.7001	113.6733	0.05849
5.65	118.6256	113.6166	0.036673
7.25	118.6241	113.6752	0.042056
8.85	118.5717	113.633	0.027538
10.45	118.5679	113.5891	0.025573
12.05	118.5998	113.6148	0.018725
13.65	118.6242	113.6321	0.008498
15.25	118.6111	113.6358	0.005824
16.85	118.6077	113.6271	0.013208
18.45	118.6243	113.614	0.012926
20.05	118.6337	113.6325	0.01416
21.65	118.6279	113.6106	0.016536
23.25	118.6227	113.6365	0.021042
24.85	118.6051	113.6652	0.033567
26.45	118.5949	113.6125	0.023749
28.05	118.617	113.6434	0.021509
29.65	118.5826	113.6438	0.015456
31.25	118.5999	113.6261	0.010302
32.85	118.6139	113.6349	0.004017
34.45	118.6097	113.6397	0.005316
36.05	118.6041	113.6462	0.02874
37.65	118.5712	113.614	0.029201
39.25	118.5974	113.6527	0.013656
40.85	118.619	113.6492	0.016756
42.45	118.5988	113.6316	0.013973
44.05	118.5927	113.6531	0.012186
45.65	118.5926	113.6336	0.02599
47.25	118.5658	113.6017	0.013219
48.85	118.5861	113.5956	0.011703
50.45	118.6032	113.588	0.052348
52.05	118.6753	113.6307	0.019117
53.65	118.7054	113.6357	0.011081
55.25	118.7003	113.6527	0.012313
56.85	118.7149	113.6394	0.004411
58.45	118.72	113.6443	0.015224
60.05	118.696	113.6488	0.014835
61.65	118.695	113.6725	0.008192
63.25	118.7042	113.6632	0.010677
64.85	118.7186	113.654	0.008985
66.45	118.709	113.6433	0.010724
68.05	118.6919	113.6435	0.016557
69.65	118.7009	113.6684	0.015068
71.25	118.6836	113.6516	0.010315
72.85	118.6705	113.6617	0.04449
74.45	118.6136	113.619	0.022752
76.05	118.5773	113.616	0.034093
77.65	118.5975	113.6667	0.021667
79.25	118.6295	113.6535	0.008927
80.85	118.6182	113.6622	0.025444
82.45	118.5826	113.6425	0.018734
84.05	118.6042	113.6633	0.008125
85.65	118.6114	113.6525	0.034413
87.25	118.5677	113.619	0.04021
88.85	118.6226	113.6525	0.010476
90.45	118.639	113.6561	0.022788
92.05	118.6731	113.6432	0.021103
93.65	118.6874	113.6738	0.014823
95.25	118.6654	113.6825	0.02648
96.85	118.691	113.6489	0.015723
98.45	118.6941	113.6738	0.001611
100.05	118.6926	113.6717	0.015002
101.65	118.6828	113.6498	0.027935
103.25	118.7176	113.6778	0.017246
104.85	118.69	113.6793	0.014179
106.45	118.7073	113.6646	0.002713
108.05	118.703	113.6653	0.010375
109.65	118.7193	113.6619	0.004884
111.25	118.727	113.6628	0.013389
112.85	118.7079	113.6725	0.016188
114.45	118.7149	113.6476	0.010869
116.05	118.7121	113.6648	0.008268
117.65	118.7243	113.6699	0.019398
119.25	118.6974	113.6853	0.021133
120.85	118.7139	113.6558	0.023392
122.45	118.6778	113.6658	0.007823
124.05	118.6903	113.667	0.025566
125.65	118.7254	113.6879	0.008493
127.25	118.7119	113.6893	0.013301
128.85	118.7256	113.673	0.021938
130.45	118.6986	113.6505	0.01434
132.05	118.7076	113.6716	0.008787
133.65	118.6947	113.6771	0.018645
135.25	118.6768	113.6532	0.002039
136.85	118.6794	113.6513	0.030009
138.45	118.6319	113.6583	0.018255
140.05	118.6036	113.6513	0.00129
141.65	118.6055	113.652	0.014964
143.25	118.5861	113.638	0.00513
144.85	118.5782	113.6402	0.003069
146.45	118.5794	113.6354	0.030239
148.05	118.6258	113.6489	0.011881
149.65	118.6211	113.6305	0.015677
151.25	118.6398	113.6472	0.028784
152.85	118.6735	113.6786	0.015642
154.45	118.6975	113.6716	0.005229
156.05	118.6972	113.6632	0.006133
157.65	118.6983	113.6729	0.013609
159.25	118.7003	113.6946	0.028923
160.85	118.6847	113.6511	0.017776
162.45	118.7	113.6751	0.004032
164.05	118.702	113.6689	0.025904
165.65	118.6756	113.637	0.016045
167.25	118.6901	113.6582	0.016514
168.85	118.7149	113.649	0.009603
170.45	118.7195	113.6344	0.034297
172.05	118.7099	113.6884	0.00835
173.65	118.6989	113.6808	0.018716
175.25	118.6965	113.651	0.031165
176.85	118.6495	113.6342	0.031973
178.45	118.599	113.6422	0.009167
180.05	118.6032	113.6562	0.007454
181.65	118.6137	113.6618	0.01423
183.25	118.6326	113.6745	0.015789
184.85	118.6528	113.6897	0.031715
186.45	118.6039	113.6761	0.011352
188.05	118.593	113.6616	0.032541
189.65	118.6443	113.653	0.007686
191.25	118.6498	113.642	0.020789
192.85	118.6742	113.6646	0.010175
194.45	118.6775	113.6806	0.013178
196.05	118.6899	113.6636	0.010608
197.65	118.7032	113.6742	0.009147
199.25	118.6934	113.6633	0.011561
200.85	118.6918	113.6817	0.030922
202.45	118.6837	113.6329	0.051531
204.05	118.6027	113.648	0.013409
205.65	118.5871	113.6627	0.018784
207.25	118.6112	113.6449	0.035354
208.85	118.6414	113.6928	0.009964
210.45	118.6535	113.6824	0.025255
212.05	118.688	113.6613	0.009921
213.65	118.6798	113.675	0.005123
215.25	118.6874	113.6718	0.015791
216.85	118.703	113.6916	0.016533
218.45	118.7022	113.6652	0.012111
220.05	118.716	113.6787	0.012718
221.65	118.696	113.6822	0.011131
223.25	118.6808	113.6914	0.015282
224.85	118.6821	113.667	0.03479
226.45	118.6397	113.6309	0.043306
228.05	118.5713	113.6421	0.032071
229.65	118.6223	113.6475	0.013206
231.25	118.6042	113.6584	0.026158
232.85	118.6452	113.6502	0.026356
234.45	118.6124	113.6767	0.01901
236.05	118.5953	113.6516	0.046751
237.65	118.6677	113.6705	0.020507
239.25	118.657	113.6394	0.013546
240.85	118.6768	113.6482	0.019585
242.45	118.6743	113.6794	0.009749
244.05	118.6885	113.6729	0.013556
245.65	118.6697	113.6838	0.027091
247.25	118.7123	113.6757	0.007042
248.85	118.7015	113.6723	0.013558
250.45	118.7075	113.6931	0.022082
252.05	118.6883	113.6635	0.014672
253.65	118.7079	113.6764	0.014459
255.25	118.7239	113.6931	0.018213
256.85	118.7156	113.6652	0.019153
258.45	118.6877	113.6777	0.015653
260.05	118.7092	113.665	0.000998
261.65	118.7107	113.6642	0.010399
263.25	118.6944	113.6605	0.008476
264.85	118.708	113.6616	0.01853
266.45	118.682	113.6473	0.034291
268.05	118.6274	113.6419	0.023983
269.65	118.591	113.6539	0.011539
271.25	118.5765	113.6654	0.026933
272.85	118.6185	113.6557	0.017075
274.45	118.6343	113.678	0.017931
276.05	118.6597	113.6914	0.041038
277.65	118.5948	113.6809	0.028794
279.25	118.6252	113.6463	0.027893
280.85	118.6636	113.669	0.019288
282.45	118.692	113.6812	0.009193
284.05	118.679	113.6744	0.014021
285.65	118.6965	113.6883	0.008338
287.25	118.6902	113.6766	0.017942
288.85	118.7187	113.6793	0.018749
290.45	118.7	113.6559	0.018794
292.05	118.7172	113.6806	0.013177
293.65	118.6974	113.6877	0.015309
295.25	118.7199	113.678	0.008331
296.85	118.729	113.6877	0.024639
298.45	118.691	113.6772	0.026987
300.05	118.7162	113.7123	0.033511
301.65	118.6673	113.6903	0.019538
303.25	118.6975	113.6822	0.033574
304.85	118.6509	113.6555	0.027597
306.45	118.6692	113.6957	0.028071
308.05	118.6301	113.6737	0.021989
309.65	118.6589	113.6536	0.01656
311.25	118.6684	113.6783	0.002984
312.85	118.6643	113.6758	0.009683
314.45	118.6496	113.6807	0.014516
316.05	118.6484	113.7039	0.016205
317.65	118.6361	113.6811	0.016213
319.25	118.6609	113.6887	0.039044
320.85	118.6108	113.6514	0.008695
322.45	118.6167	113.664	0.006454
324.05	118.6064	113.6628	0.014086
325.65	118.6281	113.669	0.024935
327.25	118.6577	113.6957	0.021643
328.85	118.6242	113.6868	0.029793
330.45	118.598	113.647	0.005544
332.05	118.595	113.6553	0.007302
333.65	118.5836	113.6577	0.016145
335.25	118.5578	113.6568	0.026294
336.85	118.5851	113.6888	0.016441
338.45	118.6048	113.6713	0.00639
340.05	118.5961	113.6768	0.026607
341.65	118.5753	113.6397	0.030635
343.25	118.6056	113.6782	0.010613
344.85	118.595	113.6649	0.010593
346.45	118.5804	113.6734	0.024087
348.05	118.586	113.6353	0.02609
349.65	118.6027	113.6735	0.01271
351.25	118.623	113.6755	0.01636
352.85	118.6059	113.6557	0.005433
354.45	118.6031	113.664	0.031922
356.05	118.65	113.6843	0.028575
357.65	118.6093	113.6634	0.027726
359.25	118.632	113.7015	0.02504
360.85	118.5931	113.6919	0.025873
362.45	118.5809	113.6523	0.029779
364.05	118.6275	113.6624	0.014187
365.65	118.6235	113.6848	0.013395
367.25	118.6035	113.6771	0.031602
368.85	118.654	113.6749	0.00569
370.45	118.663	113.6733	0.012932
372.05	118.6459	113.6617	0.010482
373.65	118.6613	113.6683	0.002054
375.25	118.6598	113.6654	0.010218
376.85	118.6761	113.6644	0.010565
378.45	118.6891	113.6752	0.024799
380.05	118.6721	113.6394	0.056789
381.65	118.7425	113.6969	0.014718
383.25	118.7376	113.6738	0.009581
384.85	118.7444	113.6601	0.013311
386.45	118.7502	113.6806	0.008674
388.05	118.7372	113.6853	0.012941
389.65	118.7165	113.6846	0.007224
391.25	118.7168	113.673	0.013373
392.85	118.738	113.6701	0.012709
394.45	118.7256	113.6862	0.008844
396.05	118.7123	113.6813	0.010485
397.65	118.7051	113.6662	0.013823
399.25	118.7244	113.677	0.008255
400.85	118.7311	113.6883	0.017172
402.45	118.7557	113.6761	0.007134
404.05	118.7639	113.684	0.011463
405.65	118.7617	113.6658	0.007342
407.25	118.7539	113.6571	0.014975
408.85	118.7765	113.6648	0.014419
410.45	118.7581	113.651	0.031135
412.05	118.7183	113.681	0.008635
413.65	118.7047	113.6783	0.013125
415.25	118.7257	113.6798	0.008875
416.85	118.7399	113.6801	0.011053
418.45	118.7413	113.6625	0.007893
420.05	118.7427	113.6751	0.020269
421.65	118.7236	113.7013	0.021206
423.25	118.7335	113.6688	0.02778
424.85	118.6916	113.6836	0.016773
426.45	118.7183	113.6813	0.006452
428.05	118.7081	113.683	0.020498
429.65	118.6936	113.6536	0.011638
431.25	118.6796	113.6659	0.022819
432.85	118.6446	113.6557	0.01359
434.45	118.6658	113.6511	0.021063
436.05	118.698	113.6611	0.012176
437.65	118.694	113.6802	0.009044
439.25	118.7077	113.6848	0.011544
440.85	118.7116	113.7029	0.013352
442.45	118.7179	113.6825	0.012206
444.05	118.6996	113.6893	0.038484
445.65	118.6694	113.6357	0.015051
447.25	118.6531	113.6534	0.019692
448.85	118.6217	113.6553	0.010459
450.45	118.6171	113.6714	0.009701
452.05	118.6285	113.6609	0.003141
453.65	118.6254	113.6569	0.010931
455.25	118.6089	113.6626	0.016742
456.85	118.6357	113.6621	0.02843
458.45	118.5938	113.6798	0.025974
460.05	118.5844	113.6393	0.035608
461.65	118.6203	113.6835	0.010454
463.25	118.6351	113.6758	0.02124
464.85	118.6151	113.7033	0.015418
466.45	118.6079	113.6797	0.010355
468.05	118.6206	113.669	0.030191
469.65	118.6688	113.6723	0.017749
471.25	118.6945	113.6843	0.006203
472.85	118.6871	113.6909	0.00892
474.45	118.6827	113.6773	0.021546
476.05	118.7035	113.7048	0.029864
477.65	118.7433	113.7312	0.008945
479.25	118.7337	113.7206	0.009569
480.85	118.7313	113.7054	0.005343
482.45	118.7379	113.7109	0.027663
484.05	118.7078	113.6785	0.017092
485.65	118.7192	113.7034	0.021796
487.25	118.689	113.6858	0.006067
488.85	118.6796	113.6836	0.02379
490.45	118.684	113.6458	0.024339
492.05	118.6464	113.6559	0.024381
493.65	118.6513	113.6946	0.027032
495.25	118.6154	113.6704	0.014598
496.85	118.6363	113.6808	0.012809
498.45	118.6158	113.6801	0.008683
500.05	118.6279	113.6731	0.013835
501.65	118.6481	113.682	0.012476
503.25	118.6535	113.6628	0.026281
504.85	118.6765	113.698	0.00473
506.45	118.6841	113.6983	0.007509
508.05	118.6833	113.7103	0.018747
509.65	118.6791	113.6806	0.015067
511.25	118.6554	113.6764	0.006975
512.85	118.6595	113.6661	0.009263
514.45	118.6544	113.6522	0.023009
516.05	118.6766	113.6815	0.006278
517.65	118.6859	113.6854	0.02644
519.25	118.7231	113.7056	0.020817
520.85	118.6976	113.6841	0.011397
522.45	118.7089	113.6697	0.022487
524.05	118.6885	113.6994	0.004289
525.65	118.6939	113.6951	0.0129
527.25	118.7073	113.7108	0.011853
528.85	118.6917	113.7001	0.01252
530.45	118.7066	113.6867	0.023209
532.05	118.7239	113.7196	0.01218
533.65	118.7055	113.713	0.010193
535.25	118.7012	113.6973	0.007535
536.85	118.7068	113.708	0.025416
538.45	118.6817	113.676	0.025891
540.05	118.6615	113.6398	0.019358
541.65	118.6459	113.6666	0.010263
543.25	118.652	113.6513	0.011228
544.85	118.6374	113.6618	0.012168
546.45	118.6188	113.656	0.002958
548.05	118.6226	113.6589	0.02567
549.65	118.6377	113.6971	0.045784
551.25	118.5741	113.6608	0.022408
552.85	118.6038	113.6809	0.013667
554.45	118.6223	113.6924	0.007296
556.05	118.6332	113.6966	0.016846
557.65	118.6169	113.6752	0.027082
559.25	118.6361	113.714	0.048595
560.85	118.5958	113.6475	0.007364
562.45	118.6075	113.6491	0.045583
564.05	118.6728	113.6815	0.017349
565.65	118.6652	113.6548	0.029496
567.25	118.7058	113.6788	0.006544
568.85	118.6979	113.6856	0.006535
570.45	118.7077	113.6891	0.021647
572.05	118.7418	113.6826	0.003091
573.65	118.7377	113.6798	0.002552
575.25	118.7368	113.6837	0.016464
576.85	118.7268	113.7081	0.01063
578.45	118.7414	113.6993	0.013108
580.05	118.7283	113.6829	0.011003
581.65	118.7387	113.6686	0.021701
583.25	118.7286	113.7019	0.017246
584.85	118.7061	113.686	0.009168
586.45	118.7024	113.7002	0.013224
588.05	118.7236	113.6995	0.008825
589.65	118.7141	113.6891	0.006111
591.25	118.7171	113.6798	0.011766
592.85	118.7012	113.6898	0.013371
594.45	118.7226	113.6901	0.006926
596.05	118.7156	113.6814	0.00962
597.65	118.7131	113.6966	0.01296
599.25	118.7042	113.6779	0.015668
600.85	118.7199	113.6974	0.014937
602.45	118.7149	113.7208	0.024557
604.05	118.7025	113.6835	0.006898
605.65	118.6979	113.6935	0.019717
607.25	118.6685	113.682	0.007707
608.85	118.6565	113.6789	0.025089
610.45	118.6792	113.7121	0.010634
612.05	118.668	113.6992	0.015588
613.65	118.645	113.6896	0.00554
615.25	118.6366	113.687	0.014513
616.85	118.6485	113.707	0.010201
618.45	118.6414	113.6923	0.022297
620.05	118.6158	113.6674	0.024398
621.65	118.6547	113.6649	0.026166
623.25	118.6874	113.6912	0.021966
624.85	118.7178	113.6737	0.018661
626.45	118.6911	113.6604	0.029075
628.05	118.7305	113.6851	0.005142
629.65	118.7305	113.6769	0.010007
631.25	118.7146	113.6782	0.009384
632.85	118.7014	113.671	0.011743
634.45	118.7026	113.6897	0.009754
636.05	118.6972	113.6751	0.010359
637.65	118.6989	113.6916	0.013288
639.25	118.7015	113.6705	0.040989
640.85	118.7372	113.7255	0.032784
642.45	118.6948	113.6945	0.009845
644.05	118.7091	113.6879	0.030556
645.65	118.6705	113.7179	0.029876
647.25	118.6395	113.6816	0.011875
648.85	118.6349	113.7	0.011777
650.45	118.6471	113.7144	0.025543
652.05	118.6169	113.6869	0.023526
653.65	118.6383	113.7178	0.006227
655.25	118.6418	113.7085	0.007444
656.85	118.6322	113.7015	0.008714
658.45	118.6184	113.7035	0.004575
660.05	118.6181	113.6962	0.02368
661.65	118.5893	113.6715	0.018127
663.25	118.5919	113.6426	0.029425
664.85	118.6388	113.6468	0.041458
666.45	118.6758	113.7018	0.013627
668.05	118.6865	113.6828	0.010724
669.65	118.6694	113.6831	0.018494
671.25	118.6594	113.6552	0.01849
672.85	118.6413	113.6318	0.018139
674.45	118.6479	113.6601	0.021521
676.05	118.6212	113.6383	0.014868
677.65	118.6225	113.6621	0.006312
679.25	118.6145	113.6683	0.020412
680.85	118.6023	113.6986	0.026452
682.45	118.5949	113.6569	0.010262
684.05	118.6113	113.6577	0.053011
685.65	118.6652	113.7233	0.010055
687.25	118.6782	113.7327	0.01566
688.85	118.6545	113.7245	0.012563
690.45	118.638	113.7131	0.007765
692.05	118.6482	113.706	0.010787
693.65	118.6654	113.706	0.002735
695.25	118.6636	113.71	0.00979
696.85	118.6771	113.702	0.020844
698.45	118.6956	113.6743	0.026238
700.05	118.7283	113.7007	0.006746
701.65	118.7183	113.6966	0.01887
703.25	118.6889	113.7034	0.014538
704.85	118.7108	113.7112	0.015632
706.45	118.7292	113.6942	0.006885
708.05	118.7201	113.7004	0.006252
709.65	118.7125	113.6939	0.001671
711.25	118.7129	113.6966	0.005335
712.85	118.7047	113.6942	0.016642
714.45	118.7305	113.7007	0.006857
716.05	118.7274	113.6902	0.020643
717.65	118.6948	113.6953	0.005237
719.25	118.7027	113.6928	0.016967
720.85	118.7296	113.6967	0.026569
722.45	118.6875	113.7023	0.020615
724.05	118.7204	113.7003	0.011273
725.65	118.7024	113.6994	0.001206
727.25	118.7043	113.6995	0.005827
728.85	118.6964	113.6945	0.01884
730.45	118.7228	113.7091	0.019954
732.05	118.6992	113.6876	0.005648
733.65	118.7036	113.6955	0.009636
735.25	118.6944	113.6831	0.020429
736.85	118.7206	113.7027	0.029017
738.45	118.6846	113.6733	0.00675
740.05	118.6787	113.6643	0.011332
741.65	118.6673	113.6785	0.018371
743.25	118.6564	113.6512	0.026038
744.85	118.6773	113.6872	0.013473
746.45	118.6578	113.6781	0.021162
748.05	118.677	113.706	0.008189
749.65	118.6772	113.6929	0.008733
751.25	118.6716	113.6801	0.013986
752.85	118.6896	113.6933	0.021086
754.45	118.6664	113.7178	0.020021
756.05	118.6456	113.6934	0.011019
757.65	118.646	113.6758	0.011637
759.25	118.6413	113.6938	0.024387
760.85	118.6417	113.6548	0.031989
762.45	118.6561	113.7039	0.019606
764.05	118.6863	113.7124	0.037227
765.65	118.6401	113.6748	0.038733
767.25	118.5785	113.6815	0.016101
768.85	118.5997	113.667	0.016818
770.45	118.6192	113.6855	0.017771
772.05	118.6161	113.7138	0.009185
773.65	118.6305	113.7111	0.010318
775.25	118.6257	113.6953	0.030289
776.85	118.6601	113.6612	0.036772
778.45	118.6937	113.7094	0.017863
780.05	118.7187	113.6954	0.02403
781.65	118.6986	113.6626	0.009137
783.25	118.7006	113.6771	0.010153
784.85	118.7168	113.6785	0.017356
786.45	118.6944	113.6621	0.022321
788.05	118.7021	113.697	0.011131
789.65	118.7005	113.6793	0.015104
791.25	118.6953	113.7029	0.014465
792.85	118.7184	113.7047	0.017943
794.45	118.7079	113.678	0.006974
796.05	118.6969	113.6798	0.061273
797.65	118.6009	113.66	0.03777
799.25	118.6225	113.7164	0.020818
800.85	118.6092	113.6859	0.010046
802.45	118.5947	113.6788	0.038747
804.05	118.6368	113.7243	0.037055
805.65	118.6917	113.7018	0.028362
807.25	118.737	113.7044	0.021897
808.85	118.7086	113.6838	0.006066
810.45	118.7082	113.6935	0.007805
812.05	118.7206	113.6953	0.011574
813.65	118.7314	113.6802	0.004289
815.25	118.7381	113.6813	0.00755
816.85	118.7302	113.6722	0.005411
818.45	118.7286	113.6807	0.008377
820.05	118.7315	113.6938	0.006598
821.65	118.7364	113.7032	0.006274
823.25	118.741	113.7121	0.035752
824.85	118.7698	113.7615	0.007937
826.45	118.7818	113.7574	0.023975
828.05	118.7519	113.7334	0.026981
829.65	118.7747	113.7701	0.012369
831.25	118.7561	113.7633	0.013757
832.85	118.7637	113.784	0.010842
834.45	118.7495	113.774	0.010391
836.05	118.7337	113.7793	0.006373
837.65	118.7329	113.7895	0.013909
839.25	118.7441	113.7703	0.006236
840.85	118.7363	113.7641	0.018174
842.45	118.7481	113.7374	0.015537
844.05	118.7688	113.7511	0.020437
845.65	118.7681	113.7185	0.035448
847.25	118.7284	113.678	0.01995
848.85	118.7537	113.6974	0.029357
850.45	118.7118	113.6763	0.009744
852.05	118.7107	113.6919	0.013148
853.65	118.7303	113.6842	0.017301
855.25	118.7062	113.6705	0.014647
856.85	118.727	113.6813	0.006286
858.45	118.7236	113.6718	0.004777
860.05	118.7241	113.6794	0.009756
861.65	118.734	113.6674	0.011521
863.25	118.7181	113.6766	0.005259
864.85	118.7103	113.6798	0.009783
866.45	118.7239	113.6874	0.001269
868.05	118.7232	113.6893	0.025725
869.65	118.7272	113.6484	0.017953
871.25	118.723	113.6768	0.013994
872.85	118.7112	113.6577	0.00604
874.45	118.7129	113.6482	0.033227
876.05	118.7379	113.6952	0.007034
877.65	118.7405	113.6842	0.016875
879.25	118.727	113.6608	0.008616
880.85	118.7135	113.6638	0.005371
882.45	118.7202	113.6693	0.006695
884.05	118.7256	113.6785	0.004878
885.65	118.7334	113.6794	0.013297
887.25	118.754	113.6847	0.016402
888.85	118.7359	113.6657	0.017073
890.45	118.7366	113.693	0.018822
892.05	118.7177	113.6695	0.014901
893.65	118.7382	113.6817	0.003565
895.25	118.7407	113.6766	0.020396
896.85	118.717	113.6542	0.008966
898.45	118.7138	113.6682	0.011248
900.05	118.7312	113.6726	0.012333
901.65	118.7366	113.6915	0.01219
903.25	118.7183	113.6848	0.002676
904.85	118.7173	113.6807	0.002433
906.45	118.7137	113.6821	0.007986
908.05	118.7207	113.6928	0.013919
909.65	118.6988	113.6888	0.018329
911.25	118.7178	113.6664	0.008965
912.85	118.7316	113.6702	0.014333
914.45	118.7537	113.6639	0.039315
916.05	118.6925	113.6495	0.035686
917.65	118.7324	113.6902	0.005661
919.25	118.7234	113.6895	0.015058
920.85	118.7171	113.6663	0.033377
922.45	118.7452	113.7116	0.012454
924.05	118.7318	113.6969	0.017636
925.65	118.7207	113.671	0.019275
927.25	118.7212	113.6401	0.031961
928.85	118.7516	113.6812	0.011633
930.45	118.7364	113.6705	0.015325
932.05	118.731	113.6465	0.031851
933.65	118.7403	113.6967	0.01263
935.25	118.7312	113.6786	0.016341
936.85	118.736	113.7043	0.021073
938.45	118.7273	113.6717	0.028123
940.05	118.6823	113.6702	0.01751
941.65	118.7076	113.6822	0.009342
943.25	118.6971	113.6928	0.022095
944.85	118.7283	113.7094	0.018546
946.45	118.7578	113.7132	0.033231
948.05	118.7945	113.7516	0.028576
949.65	118.7569	113.7776	0.01772
951.25	118.7489	113.7504	0.027518
952.85	118.7166	113.7804	0.012009
954.45	118.7011	113.7918	0.00478
956.05	118.7086	113.7935	0.024186
957.65	118.6909	113.7591	0.003881
959.25	118.6848	113.7604	0.008211
960.85	118.6955	113.7679	0.018528
962.45	118.6808	113.7422	0.023865
964.05	118.7055	113.7713	0.00253
965.65	118.7017	113.7725	0.009338
967.25	118.6943	113.7855	0.018743
968.85	118.6897	113.7559	0.005701
970.45	118.6834	113.7493	0.009199
972.05	118.6848	113.764	0.009299
973.65	118.6771	113.7512	0.014172
975.25	118.6998	113.7526	0.00415
976.85	118.6973	113.7587	0.027504
978.45	118.7263	113.7918	0.011983
980.05	118.7255	113.7726	0.012118
981.65	118.7253	113.792	0.01579
983.25	118.7431	113.774	0.009801
984.85	118.7583	113.7779	0.020292
986.45	118.7849	113.7965	0.031225
988.05	118.7477	113.7631	0.016188
989.65	118.7721	113.7719	0.00211
991.25	118.7754	113.7711	0.013727
992.85	118.7656	113.7514	0.065091
994.45	118.7137	113.6612	0.033259
996.05	118.7211	113.7139	0.013397
997.65	118.714	113.6936	0.010712
999.25	118.7255	113.6809	0.007944
1000.85	118.7128	113.6817	0.009848
1002.45	118.7255	113.6724	0.029223
1004.05	118.7618	113.7019	0.036238
1005.65	118.7571	113.7597	0.010074
1007.25	118.7651	113.7737	0.034344
1008.85	118.7106	113.7668	0.012332
1010.45	118.6981	113.7515	0.022648
1012.05	118.7046	113.7872	0.007541
1013.65	118.6961	113.7786	0.013071
1015.25	118.6954	113.7995	0.015146
1016.85	118.6991	113.7755	0.006312
1018.45	118.7065	113.7686	0.006171
1020.05	118.7078	113.7784	0.015147
1021.65	118.7234	113.7598	0.017348
1023.25	118.7404	113.7817	0.012874
1024.85	118.7572	113.7936	0.015505
1026.45	118.7788	113.7814	0.00676
1028.05	118.7737	113.7909	0.012154
1029.65	118.7923	113.7854	0.018651
1031.25	118.8209	113.794	0.020377
1032.85	118.7886	113.7987	0.009511
1034.45	118.798	113.7867	0.009234
1036.05	118.7948	113.8011	0.035584
1037.65	118.7441	113.7753	0.002147
1039.25	118.7444	113.7718	0.032898
1040.85	118.7934	113.791	0.035662
1042.45	118.7567	113.7474	0.021472
1044.05	118.7891	113.7586	0.010981
1045.65	118.7724	113.7638	0.022996
1047.25	118.8003	113.7877	0.025621
1048.85	118.7829	113.7506	0.025146
1050.45	118.7634	113.7155	0.01295
1052.05	118.7452	113.7055	0.013183
1053.65	118.7244	113.7019	0.001451
1055.25	118.7224	113.7007	0.00893
1056.85	118.7099	113.6939	0.008356
1058.45	118.7219	113.6882	0.006067
1060.05	118.7247	113.6789	0.010307
1061.65	118.7082	113.6787	0.029406
1063.25	118.7486	113.7028	0.019748
1064.85	118.747	113.6713	0.029377
1066.45	118.7711	113.7116	0.014105
1068.05	118.7529	113.6982	0.009885
1069.65	118.7402	113.6888	0.001146
1071.25	118.7387	113.6899	0.011303
1072.85	118.725	113.6781	0.01703
1074.45	118.7498	113.6894	0.016488
1076.05	118.7351	113.6675	0.015043
1077.65	118.7462	113.6888	0.03118
1079.25	118.7275	113.6426	0.017702
1080.85	118.739	113.6685	0.008269
1082.45	118.7265	113.664	0.012221
1084.05	118.7454	113.6591	0.017683
1085.65	118.7623	113.6818	0.013485
1087.25	118.754	113.7017	0.011195
1088.85	118.7617	113.6855	0.011523
1090.45	118.7437	113.6817	0.012895
1092.05	118.748	113.7018	0.007745
1093.65	118.7579	113.6944	0.004576
1095.25	118.763	113.6997	0.016479
1096.85	118.7389	113.6889	0.016639
1098.45	118.744	113.6628	0.017565
1100.05	118.7171	113.6707	0.008917
1101.65	118.7307	113.6663	0.011175
1103.25	118.7438	113.6785	0.00817
1104.85	118.7394	113.6908	0.008427
1106.45	118.7315	113.6798	0.005045
1108.05	118.7353	113.687	0.012135
1109.65	118.738	113.6678	0.013962
1111.25	118.7321	113.6893	0.04285
1112.85	118.7048	113.6264	0.011754
1114.45	118.6975	113.6437	0.042717
1116.05	118.7415	113.696	0.023016
1117.65	118.7198	113.6663	0.009174
1119.25	118.7226	113.6807	0.013224
1120.85	118.731	113.6612	0.011069
1122.45	118.7312	113.6789	0.012737
1124.05	118.7515	113.6765	0.018603
1125.65	118.7232	113.6859	0.012706
1127.25	118.7368	113.6708	0.006511
1128.85	118.7384	113.6811	0.009095
1130.45	118.7277	113.6713	0.011719
1132.05	118.7379	113.687	0.005376
1133.65	118.7298	113.6841	0.017539
1135.25	118.7523	113.7009	0.005439
1136.85	118.7517	113.6922	0.005889
1138.45	118.7495	113.683	0.008915
1140.05	118.753	113.6692	0.018791
1141.65	118.7662	113.6962	0.014133
1143.25	118.7506	113.7126	0.03967
1144.85	118.7966	113.7564	0.019604
1146.45	118.7879	113.7262	0.021863
1148.05	118.8065	113.7559	0.01493
1149.65	118.7842	113.7646	0.009516
1151.25	118.7919	113.7777	0.01621
1152.85	118.7743	113.7587	0.027017
1154.45	118.8081	113.7857	0.020421
1156.05	118.7798	113.8021	0.029735
1157.65	118.8199	113.7765	0.038608
1159.25	118.778	113.7311	0.01826
1160.85	118.7878	113.7586	0.013129
1162.45	118.8071	113.767	0.035114
1164.05	118.7669	113.7278	0.033034
1165.65	118.7292	113.6908	0.009373
1167.25	118.7434	113.6954	0.018298
1168.85	118.7142	113.6964	0.029137
1170.45	118.7543	113.7201	0.016247
1172.05	118.7626	113.6954	0.023129
1173.65	118.7299	113.678	0.022426
1175.25	118.7604	113.6969	0.014877
1176.85	118.7458	113.6781	0.01015
1178.45	118.7295	113.6781	0.013123
1180.05	118.7504	113.6755	0.008782
1181.65	118.7464	113.689	0.006616
1183.25	118.7417	113.6795	0.001761
1184.85	118.7389	113.6797	0.011691
1186.45	118.7261	113.6661	0.014096
1188.05	118.7449	113.6785	0.015322
1189.65	118.7465	113.703	0.03147
1191.25	118.7886	113.7306	0.019552
1192.85	118.764	113.7113	0.046938
1194.45	118.803	113.7755	0.033167
1196.05	118.7972	113.8283	0.012458
1197.65	118.7926	113.8089	0.049287
1199.25	118.7174	113.7853	0.003087
1200.85	118.7132	113.7826	0.005152
1202.45	118.7141	113.7908	0.046134
1204.05	118.7847	113.8123	0.047039
1205.65	118.7711	113.7383	0.047925
1207.25	118.7251	113.677	0.027086
1208.85	118.7612	113.7009	0.025247
1210.45	118.727	113.6794	0.048835
1212.05	118.7793	113.7374	0.00233
1213.65	118.7779	113.7409	0.037966
1215.25	118.7991	113.7978	0.02117
1216.85	118.7784	113.771	0.022004
1218.45	118.7983	113.8001	0.028886
1220.05	118.7667	113.7663	0.018678
1221.65	118.7643	113.7961	0.017535
1223.25	118.7372	113.7887	0.012934
1224.85	118.7526	113.8026	0.033727
1226.45	118.8065	113.804	0.054195
1228.05	118.7611	113.7301	0.016095
1229.65	118.7484	113.7077	0.008243
1231.25	118.7616	113.7084	0.011639
1232.85	118.746	113.6983	0.014965
1234.45	118.7585	113.7187	0.005874
1236.05	118.7602	113.7094	0.010783
1237.65	118.7448	113.7017	0.036858
1239.25	118.7754	113.7521	0.024738
1240.85	118.806	113.7772	0.009354
1242.45	118.7934	113.7853	0.01699
1244.05	118.8046	113.8101	0.008291
1245.65	118.7993	113.7979	0.002393
1247.25	118.8027	113.7962	0.007582
1248.85	118.7915	113.8009	0.003245
1250.45	118.7943	113.7965	0.007258
1252.05	118.7889	113.7863	0.005327
1253.65	118.7949	113.7923	0.016045
1255.25	118.7908	113.8176	0.022905
1256.85	118.783	113.7818	0.011764
1258.45	118.7828	113.8006	0.035291
1260.05	118.7264	113.797	0.008672
1261.65	118.7394	113.8019	0.024213
1263.25	118.7027	113.7894	0.011729
1264.85	118.7213	113.7868	0.001258
1266.45	118.7231	113.7858	0.011588
1268.05	118.7086	113.7743	0.021071
1269.65	118.7365	113.7932	0.006531
1271.25	118.7469	113.7945	0.023266
1272.85	118.784	113.7913	0.044727
1274.45	118.7607	113.7237	0.044206
1276.05	118.7152	113.6695	0.032768
1277.65	118.7643	113.6879	0.006349
1279.25	118.7549	113.6919	0.013022
1280.85	118.7559	113.7128	0.010231
1282.45	118.7411	113.7058	0.004859
1284.05	118.7483	113.7029	0.021837
1285.65	118.7749	113.7256	0.016967
1287.25	118.7609	113.7489	0.030339
1288.85	118.7957	113.7827	0.01022
1290.45	118.7991	113.7987	0.009801
1292.05	118.8128	113.8062	0.016722
1293.65	118.7882	113.7957	0.012982
1295.25	118.8026	113.8107	0.000598
1296.85	118.8025	113.8097	0.001352
1298.45	118.8013	113.8079	0.006358
1300.05	118.8114	113.8068	0.014273
1301.65	118.796	113.7899	0.008888
1303.25	118.7819	113.7884	0.0046
1304.85	118.7748	113.7904	0.012465
1306.45	118.7549	113.7918	0.004869
1308.05	118.7472	113.7908	0.012216
1309.65	118.7644	113.8001	0.006839
1311.25	118.7722	113.7924	0.010957
1312.85	118.7888	113.7979	0.031419
1314.45	118.7391	113.7906	0.015387
1316.05	118.7148	113.7866	0.020766
1317.65	118.7422	113.7678	0.011107
1319.25	118.7594	113.7722	0.018341
1320.85	118.7566	113.8015	0.014714
1322.45	118.7518	113.7784	0.005445
1324.05	118.7586	113.7729	0.007612
1325.65	118.7474	113.7682	0.017236
1327.25	118.7425	113.7953	0.007412
1328.85	118.7531	113.8007	0.033974
1330.45	118.7121	113.7649	0.013872
1332.05	118.7092	113.7869	0.00574
1333.65	118.7031	113.7801	0.007809
1335.25	118.7053	113.7678	0.01493
1336.85	118.7064	113.7917	0.007478
1338.45	118.6952	113.7874	0.006436
1340.05	118.6877	113.7945	0.00852
1341.65	118.7007	113.7984	0.011175
1343.25	118.697	113.7809	0.011124
1344.85	118.7066	113.7959	0.02413
1346.45	118.7367	113.7717	0.015914
1348.05	118.7555	113.7888	0.021915
