# Supplementary material for: Seeking safety: Movement dynamics after post-contact immobility
Source: PLoS One. 2024 Aug 22;19(8):e0307370. doi: 10.1371/journal.pone.0307370 (PMC11340899; doi:10.1371/journal.pone.0307370)
Supplement: S3 Data — (ZIP) [file pone.0307370.s012.zip › Franks_etal_AntLionTracksPaperData_PLoSOne_2024/al11_dt16_v1.txt]

47.75	110.8472	107.7996	0.0273
49.35	110.8218	107.7642	0.041119
50.95	110.8677	107.8113	0.022933
52.55	110.8318	107.8034	0.018375
54.15	110.8532	107.7832	0.031253
55.75	110.8034	107.7789	0.015728
57.35	110.8236	107.7938	0.009043
58.95	110.8194	107.8076	0.004921
60.55	110.8173	107.8152	0.037044
62.15	110.7725	107.7765	0.011857
63.75	110.7651	107.7939	0.019912
65.35	110.7898	107.7739	0.01273
66.95	110.8018	107.7903	0.010192
68.55	110.791	107.7782	0.027094
70.15	110.8286	107.7996	0.018131
71.75	110.8525	107.8161	0.01671
73.35	110.8473	107.8423	0.022141
74.95	110.8555	107.8768	0.031162
76.55	110.816	107.8464	0.041094
78.15	110.8733	107.8786	0.007158
79.75	110.8757	107.8674	0.033984
81.35	110.8514	107.8188	0.020984
82.95	110.824	107.8382	0.011007
84.55	110.8077	107.8315	0.012209
86.15	110.7883	107.8336	0.029014
87.75	110.7422	107.828	0.041489
89.35	110.8083	107.8344	0.020725
90.95	110.7864	107.8095	0.01881
92.55	110.7623	107.8276	0.042658
94.15	110.8301	107.8353	0.047264
95.75	110.7591	107.8093	0.036515
97.35	110.7633	107.8676	0.004294
98.95	110.7607	107.8612	0.012634
100.55	110.7767	107.8735	0.021595
102.15	110.809	107.8614	0.028776
103.75	110.7649	107.8484	0.021634
105.35	110.79	107.8722	0.016109
106.95	110.8039	107.8939	0.026096
108.55	110.7711	107.8681	0.024498
110.15	110.7654	107.9069	0.008905
111.75	110.7761	107.9163	0.0063
113.35	110.7841	107.9103	0.015756
114.95	110.7601	107.9026	0.015372
116.55	110.7808	107.8893	0.011946
118.15	110.7791	107.9083	0.019319
119.75	110.8023	107.9287	0.008666
121.35	110.7938	107.9396	0.018
122.95	110.768	107.9269	0.010582
124.55	110.7529	107.9347	0.024571
126.15	110.7366	107.8989	0.044307
127.75	110.71	107.9647	0.052523
129.35	110.7902	107.9395	0.031435
130.95	110.7432	107.9575	0.033544
132.55	110.791	107.9819	0.033121
134.15	110.7575	107.9409	0.030668
135.75	110.7385	107.9861	0.006252
137.35	110.7418	107.9766	0.019673
138.95	110.7169	107.9573	0.009411
140.55	110.7097	107.9442	0.017074
142.15	110.7266	107.9656	0.005343
143.75	110.7213	107.9722	0.013481
145.35	110.7286	107.9925	0.004714
146.95	110.7225	107.9881	0.016927
148.55	110.6958	107.9929	0.035534
150.15	110.7492	108.0125	0.036539
151.75	110.6973	107.9856	0.015856
153.35	110.7223	107.99	0.016513
154.95	110.7409	108.0087	0.011521
156.55	110.7253	107.999	0.03352
158.15	110.7644	108.0357	0.047574
159.75	110.716	107.9769	0.011421
161.35	110.7126	107.959	0.022816
162.95	110.7169	107.9952	0.013861
164.55	110.7378	108.0026	0.003401
166.15	110.7359	108.0077	0.00573
167.75	110.7424	108.0012	0.012051
169.35	110.7346	108.0188	0.019443
170.95	110.7218	107.9905	0.02135
172.55	110.6961	107.968	0.017658
174.15	110.7122	107.9912	0.028138
175.75	110.7341	108.0305	0.021077
177.35	110.7109	108.006	0.020639
178.95	110.7342	108.0294	0.022653
180.55	110.7176	107.9972	0.00579
182.15	110.7241	108.0039	0.021926
183.75	110.7254	108.0389	0.037808
185.35	110.7856	108.0329	0.037792
186.95	110.7845	107.9724	0.018007
188.55	110.7559	107.9764	0.035563
190.15	110.8039	108.007	0.013084
191.75	110.821	108.0191	0.038179
193.35	110.7853	107.9695	0.018401
194.95	110.8059	107.9905	0.017984
196.55	110.7967	107.9633	0.025403
198.15	110.7971	108.0039	0.028639
199.75	110.7977	107.9581	0.017052
201.35	110.7868	107.9831	0.034094
202.95	110.8315	108.0144	0.01641
204.55	110.8079	108.0028	0.019791
206.15	110.8164	108.0333	0.018234
207.75	110.8037	108.007	0.021642
209.35	110.8137	108.0402	0.015754
210.95	110.8314	108.0222	0.013384
212.55	110.81	108.0208	0.018356
214.15	110.7892	108.0415	0.042247
215.75	110.8481	108.0748	0.030106
217.35	110.8194	108.0361	0.014652
218.95	110.8366	108.052	0.011493
220.55	110.8548	108.0543	0.034818
222.15	110.806	108.0274	0.038788
223.75	110.8592	108.0593	0.069845
225.35	110.7898	107.9718	0.035349
226.95	110.8306	108.0109	0.018079
228.55	110.8019	108.0143	0.01374
230.15	110.8184	108.0288	0.008944
231.75	110.8306	108.0212	0.015104
233.35	110.8364	108.0446	0.018827
234.95	110.824	108.0171	0.021613
236.55	110.7968	108.0385	0.013622
238.15	110.7873	108.0188	0.011294
239.75	110.797	108.0341	0.019339
241.35	110.7668	108.0407	0.025339
242.95	110.8071	108.0366	0.013071
244.55	110.8001	108.0563	0.026786
246.15	110.8409	108.0694	0.019014
247.75	110.8142	108.0547	0.023572
249.35	110.8017	108.0902	0.030619
250.95	110.756	108.0727	0.010235
252.55	110.7694	108.082	0.019572
254.15	110.7805	108.0527	0.02416
255.75	110.7419	108.054	0.024407
257.35	110.7098	108.0318	0.020877
258.95	110.7344	108.0544	0.010104
260.55	110.7199	108.0616	0.017865
262.15	110.7476	108.0689	0.015074
263.75	110.761	108.0489	0.030519
265.35	110.7827	108.0927	0.040805
266.95	110.7519	108.0351	0.017461
268.55	110.7686	108.0575	0.01123
270.15	110.7509	108.0541	0.008436
271.75	110.7641	108.0572	0.015809
273.35	110.7712	108.0329	0.006557
274.95	110.7722	108.0434	0.02784
276.55	110.7866	108.0856	0.030725
278.15	110.834	108.0983	0.00171
279.75	110.8365	108.0995	0.024514
281.35	110.8615	108.0692	0.018106
282.95	110.8465	108.094	0.03349
284.55	110.8996	108.1014	0.005074
286.15	110.906	108.0963	0.048024
287.75	110.8445	108.0502	0.026554
289.35	110.8617	108.0891	0.010686
290.95	110.8644	108.0722	0.001892
292.55	110.8615	108.0729	0.007061
294.15	110.8695	108.0808	0.020377
295.75	110.8424	108.0627	0.025628
297.35	110.829	108.1015	0.031735
298.95	110.7878	108.0718	0.011962
300.55	110.7704	108.0799	0.025548
302.15	110.8029	108.1048	0.032235
303.75	110.7818	108.0577	0.010765
305.35	110.7731	108.0725	0.031727
306.95	110.8005	108.1153	0.011907
308.55	110.7953	108.0969	0.010266
310.15	110.7868	108.0829	0.002741
311.75	110.7847	108.0868	0.006631
313.35	110.7927	108.0798	0.010706
314.95	110.7975	108.0962	0.021888
316.55	110.7696	108.0751	0.009086
318.15	110.7799	108.0854	0.006614
319.75	110.7729	108.0774	0.005101
321.35	110.7717	108.0855	0.049525
322.95	110.847	108.1101	0.017543
324.55	110.8716	108.0966	0.051853
326.15	110.8098	108.0412	0.006469
327.75	110.8111	108.0309	0.034098
329.35	110.8246	108.0838	0.036146
330.95	110.8237	108.026	0.043976
332.55	110.8581	108.0873	0.023042
334.15	110.88	108.117	0.034815
335.75	110.8428	108.0755	0.035451
337.35	110.8841	108.1145	0.018802
338.95	110.8606	108.0957	0.00774
340.55	110.8722	108.0913	0.042087
342.15	110.9155	108.1429	0.023969
343.75	110.8782	108.1342	0.010354
345.35	110.8648	108.1244	0.019162
346.95	110.8348	108.1306	0.029942
348.55	110.7872	108.1252	0.01845
350.15	110.815	108.1351	0.024123
351.75	110.7787	108.122	0.014892
353.35	110.7987	108.1349	0.015874
354.95	110.8185	108.1191	0.011169
356.55	110.8007	108.1201	0.006549
358.15	110.8101	108.1248	0.016734
359.75	110.8366	108.1284	0.023921
361.35	110.874	108.1204	0.01522
362.95	110.8563	108.1037	0.013092
364.55	110.8719	108.0897	0.017093
366.15	110.8498	108.0737	0.015736
367.75	110.8749	108.0718	0.013993
369.35	110.8525	108.0715	0.006224
370.95	110.852	108.0615	0.01996
372.55	110.8218	108.0512	0.035471
374.15	110.8476	108.1018	0.012658
375.75	110.8672	108.1068	0.037781
377.35	110.8238	108.0647	0.017878
378.95	110.844	108.0849	0.01681
380.55	110.8501	108.1111	0.027478
382.15	110.8077	108.123	0.03494
383.75	110.7576	108.0983	0.023141
385.35	110.7894	108.0793	0.006153
386.95	110.7841	108.0876	0.015519
388.55	110.7605	108.0952	0.024301
390.15	110.7992	108.0919	0.029475
391.75	110.7521	108.0903	0.031038
393.35	110.7981	108.0714	0.007223
394.95	110.8005	108.0827	0.03478
396.55	110.8315	108.1289	0.057676
398.15	110.7501	108.0854	0.057039
399.75	110.8082	108.1558	0.017864
401.35	110.8338	108.1432	0.037461
402.95	110.7901	108.1022	0.011615
404.55	110.7978	108.1191	0.041205
406.15	110.8631	108.1284	0.032778
407.75	110.9117	108.148	0.059806
409.35	110.8517	108.0735	0.027371
410.95	110.8742	108.1111	0.008505
412.55	110.8808	108.1229	0.029553
414.15	110.8396	108.0997	0.043624
415.75	110.9057	108.1221	0.023459
417.35	110.8687	108.1158	0.047083
418.95	110.8247	108.0547	0.04393
420.55	110.8644	108.1127	0.032684
422.15	110.9098	108.1387	0.006183
423.75	110.9031	108.1314	0.008331
425.35	110.9043	108.1447	0.011185
426.95	110.8905	108.1333	0.028529
428.55	110.8449	108.1319	0.02881
430.15	110.7999	108.122	0.018313
431.75	110.8288	108.1174	0.030142
433.35	110.7971	108.1537	0.015983
434.95	110.7849	108.1312	0.010219
436.55	110.7914	108.1463	0.018657
438.15	110.7655	108.1314	0.012281
439.75	110.7572	108.1136	0.005316
441.35	110.7634	108.1077	0.013792
442.95	110.7611	108.1297	0.012016
444.55	110.7713	108.1134	0.019719
446.15	110.7562	108.1411	0.017026
447.75	110.771	108.164	0.022324
449.35	110.7646	108.1288	0.016742
450.95	110.7611	108.1023	0.011175
452.55	110.7636	108.0846	0.025234
454.15	110.8039	108.0874	0.034138
455.75	110.8447	108.1238	0.041245
457.35	110.7866	108.0924	0.006555
458.95	110.795	108.086	0.018893
460.55	110.7651	108.09	0.032515
462.15	110.8143	108.1069	0.008241
463.75	110.8068	108.096	0.0043
465.35	110.8005	108.0988	0.018419
466.95	110.8214	108.1196	0.008098
468.55	110.8343	108.118	0.013695
470.15	110.8186	108.1027	0.008164
471.75	110.8204	108.1157	0.022674
473.35	110.7916	108.0936	0.0154
474.95	110.8114	108.1083	0.010678
476.55	110.8284	108.1097	0.007904
478.15	110.8282	108.1223	0.010857
479.75	110.8231	108.1057	0.014218
481.35	110.8319	108.1267	0.025024
482.95	110.7959	108.1092	0.002068
484.55	110.7926	108.1093	0.005425
486.15	110.7895	108.1012	0.009435
487.75	110.776	108.1079	0.02834
489.35	110.7314	108.0996	0.032998
490.95	110.7795	108.1215	0.012963
492.55	110.791	108.1387	0.019835
494.15	110.8135	108.1163	0.029664
495.75	110.7664	108.1109	0.007994
497.35	110.7731	108.1218	0.01524
498.95	110.7542	108.1065	0.027215
500.55	110.7966	108.1164	0.004631
502.15	110.8026	108.112	0.008145
503.75	110.7899	108.109	0.017128
505.35	110.7626	108.112	0.02372
506.95	110.8005	108.1101	0.007438
508.55	110.789	108.1071	0.005941
510.15	110.7894	108.1166	0.004984
511.75	110.7963	108.1206	0.016164
513.35	110.7771	108.1032	0.022701
514.95	110.8128	108.1103	0.027211
516.55	110.7754	108.088	0.022099
518.15	110.7956	108.1169	0.018483
519.75	110.7679	108.1066	0.016537
521.35	110.7936	108.113	0.026808
522.95	110.7605	108.0857	0.029658
524.55	110.7874	108.1248	0.013219
526.15	110.7845	108.1039	0.023237
527.75	110.7474	108.1056	0.011748
529.35	110.7622	108.1171	0.015819
530.95	110.7554	108.1415	0.022829
532.55	110.7191	108.138	0.029274
534.15	110.7542	108.169	0.028011
535.75	110.7337	108.1291	0.079779
537.35	110.8592	108.1523	0.013665
538.95	110.8464	108.1346	0.004431
540.55	110.8427	108.1286	0.00851
542.15	110.8507	108.1396	0.045276
543.75	110.792	108.0971	0.013427
545.35	110.7764	108.1119	0.027671
546.95	110.7482	108.1461	0.015766
548.55	110.7321	108.1267	0.025816
550.15	110.7674	108.1053	0.023432
551.75	110.8047	108.1094	0.016331
553.35	110.7792	108.1036	0.009891
554.95	110.795	108.1025	0.022735
556.55	110.7598	108.1118	0.007554
558.15	110.7644	108.1006	0.031367
559.75	110.7588	108.1505	0.022733
561.35	110.7499	108.1858	0.025427
562.95	110.7098	108.1789	0.027733
564.55	110.7522	108.1657	0.032672
566.15	110.7014	108.1532	0.01589
567.75	110.7183	108.1341	0.040186
569.35	110.7757	108.163	0.011904
570.95	110.7838	108.1457	0.036337
572.55	110.7335	108.1166	0.018728
574.15	110.7055	108.1274	0.021228
575.75	110.7357	108.143	0.015409
577.35	110.7314	108.1187	0.017553
578.95	110.7578	108.1283	0.023524
580.55	110.7921	108.1128	0.004775
582.15	110.786	108.1175	0.01886
583.75	110.8139	108.106	0.008358
585.35	110.8006	108.1059	0.012381
586.95	110.7895	108.0894	0.01543
588.55	110.7782	108.1113	0.024421
590.15	110.7397	108.1184	0.017851
591.75	110.7458	108.1463	0.021353
593.35	110.7176	108.1656	0.041519
594.95	110.784	108.1633	0.015726
596.55	110.7914	108.1392	0.038748
598.15	110.7322	108.1208	0.035796
599.75	110.7689	108.1647	0.013705
601.35	110.7873	108.1527	0.02728
602.95	110.7558	108.1225	0.015039
604.55	110.7759	108.1094	0.003485
606.15	110.7784	108.1044	0.00748
607.75	110.7701	108.113	0.03271
609.35	110.8219	108.1209	0.006525
610.95	110.8208	108.1105	0.014255
612.55	110.8019	108.1233	0.019358
614.15	110.7798	108.1016	0.014288
615.75	110.7862	108.1235	0.012784
617.35	110.7861	108.144	0.018196
618.95	110.758	108.1364	0.017273
620.55	110.7478	108.1107	0.018141
622.15	110.7501	108.1396	0.014325
623.75	110.7727	108.136	0.024462
625.35	110.7339	108.131	0.016415
626.95	110.7517	108.1117	0.006632
628.55	110.7584	108.1199	0.00155
630.15	110.7588	108.1224	0.01387
631.75	110.7438	108.1061	0.002954
633.35	110.7485	108.1063	0.00824
634.95	110.7542	108.1182	0.019127
636.55	110.7675	108.1458	0.00984
638.15	110.7833	108.1462	0.011749
639.75	110.8019	108.149	0.046869
641.35	110.7307	108.1254	0.019262
642.95	110.7613	108.1293	0.0089
644.55	110.7512	108.1394	0.016666
646.15	110.753	108.1128	0.039474
647.75	110.7808	108.1695	0.02962
649.35	110.734	108.1768	0.009906
650.95	110.749	108.1819	0.020788
652.55	110.774	108.2038	0.035535
654.15	110.7288	108.1694	0.006053
655.75	110.7383	108.1677	0.014099
657.35	110.7157	108.1672	0.006486
658.95	110.7257	108.17	0.004972
660.55	110.7291	108.1628	0.014816
662.15	110.7326	108.1863	0.016559
663.75	110.7338	108.1598	0.025589
665.35	110.7031	108.1868	0.016171
666.95	110.7155	108.1642	0.008711
668.55	110.7224	108.1763	0.01341
670.15	110.7399	108.1888	0.023212
671.75	110.7679	108.1644	0.023666
673.35	110.7312	108.1739	0.092241
674.95	110.8098	108.2989	0.028449
676.55	110.8498	108.3206	0.023494
678.15	110.8719	108.351	0.012108
679.75	110.8741	108.3702	0.013831
681.35	110.8575	108.3556	0.008247
682.95	110.8696	108.3608	0.012118
684.55	110.8673	108.38	0.013077
686.15	110.8817	108.3648	0.008318
687.75	110.8704	108.3577	0.012552
689.35	110.8515	108.3509	0.018181
690.95	110.8762	108.3663	0.007347
692.55	110.8801	108.3773	0.015356
694.15	110.8623	108.3605	0.003764
695.75	110.8576	108.3642	0.018234
697.35	110.8842	108.3523	0.041791
698.95	110.821	108.3305	0.035072
700.55	110.8099	108.2755	0.023077
702.15	110.8187	108.3113	0.015322
703.75	110.7942	108.3105	0.008624
705.35	110.7923	108.2969	0.011524
706.95	110.7884	108.2788	0.036633
708.55	110.8464	108.2703	0.028337
710.15	110.8563	108.3145	0.0187
711.75	110.8322	108.3323	0.02894
713.35	110.8704	108.3586	0.006982
714.95	110.8742	108.3481	0.011187
716.55	110.8854	108.3342	0.022573
718.15	110.9058	108.364	0.010423
719.75	110.9185	108.3531	0.021917
721.35	110.9392	108.3814	0.008823
722.95	110.9516	108.3747	0.015837
724.55	110.9401	108.3521	0.023629
726.15	110.9581	108.3853	0.014843
727.75	110.9494	108.3632	0.017129
729.35	110.9288	108.3813	0.014396
730.95	110.9095	108.3688	0.025608
732.55	110.8744	108.3476	0.014787
734.15	110.8548	108.3607	0.013988
735.75	110.8404	108.3435	0.011274
737.35	110.8451	108.3261	0.032282
738.95	110.8212	108.2803	0.040882
740.55	110.8355	108.3442	0.017822
742.15	110.8294	108.3163	0.013985
743.75	110.8453	108.3005	0.040481
745.35	110.8791	108.3558	0.024016
746.95	110.9175	108.354	0.024747
748.55	110.9491	108.3779	0.009135
750.15	110.9617	108.3853	0.022499
751.75	110.9815	108.4154	0.033229
753.35	110.9559	108.3687	0.022209
754.95	110.923	108.382	0.01443
756.55	110.9041	108.3687	0.019312
758.15	110.8739	108.3623	0.015666
759.75	110.8491	108.3583	0.008219
761.35	110.8587	108.3493	0.037795
762.95	110.8127	108.31	0.005969
764.55	110.8219	108.3126	0.010508
766.15	110.824	108.2959	0.014817
767.75	110.8183	108.3189	0.010996
769.35	110.8357	108.316	0.007485
770.95	110.8467	108.3206	0.014498
772.55	110.8555	108.3421	0.019479
774.15	110.8813	108.3596	0.029784
775.75	110.928	108.3691	0.00924
777.35	110.9388	108.3792	0.012065
778.95	110.9579	108.3818	0.019673
780.55	110.9762	108.4074	0.016351
782.15	110.9989	108.4204	0.032288
783.75	110.9664	108.3802	0.014318
785.35	110.9681	108.4031	0.005744
786.95	110.9613	108.3969	0.003015
788.55	110.9571	108.3945	0.028354
790.15	110.9139	108.3808	0.003333
791.75	110.9109	108.3764	0.017501
793.35	110.8904	108.3573	0.008224
794.95	110.8813	108.3668	0.003672
796.55	110.8806	108.3726	0.028564
798.15	110.8399	108.3519	0.014638
799.75	110.8213	108.3376	0.006356
801.35	110.8195	108.3276	0.035566
802.95	110.823	108.2708	0.024539
804.55	110.812	108.3085	0.001271
806.15	110.8114	108.3104	0.00675
807.75	110.8025	108.3166	0.016529
809.35	110.7982	108.2905	0.018043
810.95	110.7698	108.2955	0.019824
812.55	110.7936	108.3164	0.030436
814.15	110.8206	108.2759	0.021819
815.75	110.8	108.3041	0.036267
817.35	110.8575	108.3115	0.034534
818.95	110.8139	108.2776	0.012474
820.55	110.7949	108.2835	0.028938
822.15	110.8346	108.3073	0.03445
823.75	110.8399	108.3622	0.024371
825.35	110.8772	108.3509	0.010232
826.95	110.891	108.3598	0.019692
828.55	110.8982	108.3291	0.003704
830.15	110.8926	108.3311	0.01731
831.75	110.9182	108.3417	0.01887
833.35	110.9336	108.3676	0.023284
834.95	110.9162	108.3347	0.022705
836.55	110.9352	108.3657	0.008863
838.15	110.9393	108.3792	0.011781
839.75	110.9292	108.3633	0.010847
841.35	110.9388	108.3778	0.004144
842.95	110.9361	108.3838	0.015618
844.55	110.9497	108.4048	0.007946
846.15	110.9379	108.3999	0.002461
847.75	110.9345	108.3981	0.018653
849.35	110.9117	108.3788	0.003225
850.95	110.9129	108.3737	0.006238
852.55	110.9054	108.3671	0.009202
854.15	110.8957	108.356	0.018149
855.75	110.8697	108.3689	0.012036
857.35	110.8544	108.3572	0.018482
858.95	110.8329	108.3775	0.026129
860.55	110.8733	108.3669	0.018043
862.15	110.8614	108.3406	0.061217
863.75	110.7697	108.3061	0.013506
865.35	110.786	108.2919	0.017374
866.95	110.7872	108.2641	0.050259
868.55	110.7816	108.3443	0.021233
870.15	110.8014	108.3167	0.021194
871.75	110.7688	108.3073	0.011126
873.35	110.7668	108.325	0.012311
874.95	110.7472	108.323	0.010623
876.55	110.7561	108.3375	0.030353
878.15	110.7566	108.2889	0.032778
879.75	110.7554	108.3414	0.017674
881.35	110.7743	108.3203	0.029077
882.95	110.7312	108.3379	0.009634
884.55	110.7428	108.3481	0.02203
886.15	110.7607	108.3178	0.014845
887.75	110.7844	108.3164	0.028575
889.35	110.7563	108.3524	0.02771
890.95	110.7984	108.3385	0.031587
892.55	110.7563	108.3104	0.009198
894.15	110.7422	108.3063	0.022617
895.75	110.7769	108.2959	0.023838
897.35	110.808	108.3179	0.014532
898.95	110.8124	108.2951	0.046334
900.55	110.8548	108.3559	0.015859
902.15	110.8799	108.352	0.017369
903.75	110.9016	108.3694	0.008395
905.35	110.8931	108.359	0.008074
906.95	110.9048	108.3536	0.00558
908.55	110.9048	108.3625	0.029637
910.15	110.8777	108.3236	0.013249
911.75	110.8857	108.3432	0.009605
913.35	110.8897	108.3581	0.015697
914.95	110.8968	108.334	0.005035
916.55	110.8935	108.3413	0.010905
918.15	110.9025	108.3562	0.007947
919.75	110.9004	108.3437	0.017382
921.35	110.9172	108.3659	0.006354
922.95	110.9086	108.3605	0.035881
924.55	110.95	108.4002	0.002806
926.15	110.9518	108.396	0.006941
927.75	110.9433	108.3889	0.002147
929.35	110.9399	108.3897	0.012007
930.95	110.9211	108.386	0.001464
932.55	110.9188	108.3862	0.003947
934.15	110.913	108.3836	0.011164
935.75	110.902	108.3695	0.009137
937.35	110.8876	108.3719	0.008714
938.95	110.8737	108.3726	0.004726
940.55	110.8736	108.3802	0.008769
942.15	110.8657	108.3918	0.007148
943.75	110.8641	108.3805	0.003705
945.35	110.8591	108.3836	0.014697
946.95	110.8529	108.3609	0.016438
948.55	110.8335	108.3431	0.0304
950.15	110.796	108.3122	0.025277
951.75	110.8291	108.3354	0.025892
953.35	110.8006	108.3053	0.015022
954.95	110.7806	108.3187	0.020986
956.55	110.748	108.3268	0.009328
958.15	110.7502	108.3415	0.020609
959.75	110.7271	108.318	0.024989
961.35	110.7655	108.3068	0.041207
962.95	110.8313	108.3108	0.026188
964.55	110.8441	108.2709	0.046973
966.15	110.8537	108.3454	0.027439
967.75	110.8975	108.3435	0.016292
969.35	110.9082	108.3673	0.037315
970.95	110.8891	108.3107	0.125732
972.55	110.8898	108.1095	0.03869
974.15	110.8998	108.1706	0.009372
975.75	110.885	108.173	0.025758
977.35	110.8819	108.2141	0.012799
978.95	110.8615	108.2133	0.020647
980.55	110.8758	108.1835	0.02932
982.15	110.864	108.1382	0.033736
983.75	110.8228	108.1032	0.0074
985.35	110.8325	108.11	0.046392
986.95	110.7938	108.0467	0.024105
988.55	110.8164	108.0779	0.008061
990.15	110.8265	108.0698	0.017753
991.75	110.8083	108.0479	0.021977
993.35	110.7783	108.0296	0.008543
994.95	110.7919	108.028	0.008632
996.55	110.7782	108.0256	0.018925
998.15	110.7618	108.0002	0.0036
999.75	110.7579	108.0044	0.01823
1001.35	110.7454	107.9781	0.022171
1002.95	110.7621	108.0094	0.015109
1004.55	110.7518	107.9875	0.020642
1006.15	110.7334	107.9601	0.002912
1007.75	110.7377	107.9584	0.011619
1009.35	110.745	107.9755	0.018603
1010.95	110.7666	107.996	0.012771
1012.55	110.7648	107.9757	0.034559
1014.15	110.8034	108.0152	0.009134
1015.75	110.817	108.0206	0.037098
1017.35	110.8713	108.0445	0.025652
1018.95	110.8327	108.0306	0.018539
1020.55	110.8533	108.0519	0.036695
1022.15	110.8826	108.1028	0.013224
1023.75	110.8921	108.1218	0.024256
1025.35	110.885	108.0836	0.015712
1026.95	110.8785	108.1079	0.01549
1028.55	110.8898	108.1299	0.027163
1030.15	110.8797	108.0877	0.042489
1031.75	110.8368	108.0349	0.009099
1033.35	110.8426	108.0215	0.033267
1034.95	110.7897	108.0158	0.01041
1036.55	110.7807	108.0018	0.018636
1038.15	110.7567	107.9841	0.012363
1039.75	110.737	107.9831	0.019838
1041.35	110.7217	107.9552	0.01211
1042.95	110.7297	107.9729	0.013559
1044.55	110.7448	107.9885	0.016989
1046.15	110.7299	107.9658	0.024485
1047.75	110.7584	107.9926	0.007989
1049.35	110.7461	107.996	0.008665
1050.95	110.7511	108.0089	0.007736
1052.55	110.758	108.0192	0.006615
1054.15	110.7686	108.0197	0.013531
1055.75	110.748	108.0131	0.005828
1057.35	110.7489	108.0038	0.018681
1058.95	110.7242	107.987	0.026106
1060.55	110.76	108.0084	0.038656
1062.15	110.708	107.9749	0.028899
1063.75	110.7518	107.9896	0.033452
1065.35	110.798	108.0166	0.048083
1066.95	110.831	108.0862	0.059762
1068.55	110.8985	108.1539	0.013228
1070.15	110.9176	108.163	0.003386
1071.75	110.9128	108.1655	0.018116
1073.35	110.91	108.1944	0.012205
1074.95	110.8943	108.1828	0.009472
1076.55	110.8928	108.1677	0.027386
1078.15	110.8815	108.1254	0.034752
1079.75	110.8482	108.0808	0.046993
1081.35	110.7947	108.028	0.010076
1082.95	110.8027	108.042	0.012272
1084.55	110.7836	108.0375	0.017153
1086.15	110.7797	108.0103	0.002455
1087.75	110.7826	108.0077	0.028581
1089.35	110.7375	107.9998	0.02158
1090.95	110.7376	108.0344	0.030166
1092.55	110.7527	107.9885	0.03913
1094.15	110.7972	108.0325	0.03572
1095.75	110.8505	108.0532	0.067673
1097.35	110.8905	108.1538	0.020324
1098.95	110.8986	108.1853	0.010748
1100.55	110.9109	108.1733	0.005648
1102.15	110.9188	108.1778	0.019934
1103.75	110.8876	108.1712	0.042013
1105.35	110.8687	108.1066	0.027728
1106.95	110.8277	108.0898	0.032831
1108.55	110.7955	108.0482	0.001672
1110.15	110.7948	108.0457	0.019446
1111.75	110.796	108.0146	0.022984
1113.35	110.7594	108.011	0.004817
1114.95	110.7521	108.0136	0.015189
1116.55	110.7648	108.0343	0.013312
1118.15	110.7569	108.0145	0.010327
1119.75	110.7436	108.0244	0.01777
1121.35	110.7396	107.9963	0.032716
1122.95	110.7791	108.0307	0.020724
1124.55	110.8111	108.022	0.044693
1126.15	110.8353	108.0892	0.037186
1127.75	110.8855	108.1213	0.020042
1129.35	110.8747	108.0911	0.022838
1130.95	110.8884	108.125	0.01113
1132.55	110.906	108.1229	0.014813
1134.15	110.9048	108.1466	0.007103
1135.75	110.8936	108.1487	0.01475
1137.35	110.888	108.1258	0.02724
1138.95	110.8477	108.1091	0.044594
1140.55	110.8283	108.0405	0.028073
1142.15	110.8161	107.9972	0.026521
1143.75	110.7806	108.0205	0.009756
1145.35	110.783	108.005	0.017567
1146.95	110.758	107.9921	0.00569
1148.55	110.7647	107.9859	0.013151
1150.15	110.759	108.0062	0.020497
1151.75	110.7375	107.9813	0.02222
1153.35	110.7686	107.9986	0.024
1154.95	110.805	108.0109	0.011068
1156.55	110.8221	108.0154	0.017064
1158.15	110.838	108.0376	0.014469
1159.75	110.8551	108.0531	0.018715
1161.35	110.8739	108.0765	0.014498
1162.95	110.8709	108.0995	0.016549
1164.55	110.897	108.1042	0.006079
1166.15	110.9	108.1135	0.010071
1167.75	110.8854	108.1203	0.019641
1169.35	110.9094	108.1406	0.002331
1170.95	110.907	108.1434	0.010797
1172.55	110.8969	108.1293	0.001182
1174.15	110.8969	108.1275	0.012443
1175.75	110.8801	108.1166	0.012777
1177.35	110.9005	108.1182	0.009436
1178.95	110.8881	108.1096	0.027863
1180.55	110.8895	108.1542	0.008179
1182.15	110.8967	108.1433	0.008133
1183.75	110.9072	108.1511	0.012242
1185.35	110.888	108.1474	0.00952
1186.95	110.8995	108.1375	0.009478
1188.55	110.9101	108.1483	0.008382
1190.15	110.8978	108.143	0.016512
1191.75	110.9242	108.1427	0.023432
1193.35	110.8867	108.1424	0.008342
1194.95	110.8963	108.1516	0.016885
1196.55	110.8886	108.1257	0.009731
1198.15	110.8992	108.1372	0.002829
1199.75	110.8992	108.1417	0.027652
1201.35	110.8899	108.0984	0.030658
1202.95	110.8972	108.147	0.035402
1204.55	110.8841	108.0919	0.027483
1206.15	110.8916	108.1352	0.007953
1207.75	110.8983	108.1243	0.011629
1209.35	110.8906	108.1074	0.009129
1210.95	110.8962	108.1209	0.006629
1212.55	110.8864	108.1248	0.014957
1214.15	110.883	108.1011	0.005558
1215.75	110.8758	108.1062	0.008422
1217.35	110.8837	108.1171	0.002293
1218.95	110.8852	108.1205	0.0052
1220.55	110.8931	108.123	0.002003
1222.15	110.8948	108.1203	0.001631
1223.75	110.8928	108.1186	0.001231
1225.35	110.8909	108.1191	0.003662
1226.95	110.8936	108.1139	0.018165
1228.55	110.8992	108.1424	0.015813
1230.15	110.9005	108.1171	0.041246
1231.75	110.8596	108.0654	0.014666
1233.35	110.8555	108.0423	0.009365
1234.95	110.8416	108.0366	0.038071
1236.55	110.7942	107.9984	0.037401
1238.15	110.7411	107.9707	0.009275
1239.75	110.7559	107.9708	0.005228
1241.35	110.7481	107.9738	0.013174
1242.95	110.7684	107.9796	0.011025
1244.55	110.7819	107.9682	0.028025
1246.15	110.802	108.0083	0.012794
1247.75	110.8141	108.0248	0.006288
1249.35	110.8209	108.0322	0.030618
1250.95	110.8341	108.0794	0.022767
1252.55	110.8488	108.1127	0.020306
1254.15	110.8791	108.1246	0.017781
1255.75	110.8936	108.1491	0.016768
1257.35	110.9051	108.1733	0.009567
1258.95	110.9201	108.1762	0.009475
1260.55	110.9077	108.1848	0.014219
1262.15	110.9024	108.1627	0.01027
1263.75	110.9175	108.1563	0.010626
1265.35	110.9167	108.1733	0.009739
1266.95	110.9027	108.1801	0.041364
1268.55	110.8925	108.1148	0.017318
1270.15	110.8665	108.1052	0.028205
1271.75	110.8625	108.0603	0.044523
1273.35	110.7923	108.0482	0.017819
1274.95	110.7768	108.0243	0.012213
1276.55	110.7636	108.0099	0.016723
1278.15	110.7727	108.035	0.012841
1279.75	110.7926	108.0403	0.018266
1281.35	110.7642	108.0333	0.019901
1282.95	110.7371	108.0165	0.025177
1284.55	110.7697	108.0403	0.015478
1286.15	110.7804	108.0179	0.017356
1287.75	110.7548	108.0286	0.013646
1289.35	110.7615	108.0079	0.005693
1290.95	110.7664	108.0156	0.010725
1292.55	110.7669	108.0328	0.014126
1294.15	110.7884	108.0397	0.014209
1295.75	110.7665	108.0335	0.007684
1297.35	110.7771	108.0398	0.008171
1298.95	110.7897	108.0366	0.031269
1300.55	110.8374	108.0518	0.037004
1302.15	110.8588	108.107	0.017081
1303.75	110.8826	108.1205	0.014132
1305.35	110.8966	108.1382	0.00454
1306.95	110.8894	108.1386	0.014009
1308.55	110.9017	108.1573	0.003515
1310.15	110.8966	108.155	0.018241
1311.75	110.9022	108.1837	0.006805
1313.35	110.9083	108.1746	0.003951
1314.95	110.9071	108.1684	0.011365
1316.55	110.8975	108.1839	0.012055
1318.15	110.9162	108.1793	0.003784
1319.75	110.9121	108.1748	0.008858
1321.35	110.9261	108.1768	0.014729
1322.95	110.9294	108.2001	0.030126
1324.55	110.8987	108.163	0.003802
1326.15	110.896	108.1684	0.008109
1327.75	110.9055	108.1596	0.042333
1329.35	110.8582	108.1111	0.010952
1330.95	110.8582	108.1286	0.018812
1332.55	110.833	108.1121	0.030357
1334.15	110.8532	108.0679	0.020766
1335.75	110.8291	108.0908	0.013849
1337.35	110.8154	108.0733	0.017594
1338.95	110.8261	108.0472	0.016377
1340.55	110.8498	108.0362	0.020782
1342.15	110.826	108.0594	0.02227
1343.75	110.8542	108.0812	0.02777
1345.35	110.8589	108.1254	0.033947
1346.95	110.829	108.08	0.020899
1348.55	110.8622	108.0835	0.026521
