# Supplementary material for: Seeking safety: Movement dynamics after post-contact immobility
Source: PLoS One. 2024 Aug 22;19(8):e0307370. doi: 10.1371/journal.pone.0307370 (PMC11340899; doi:10.1371/journal.pone.0307370)
Supplement: S3 Data — (ZIP) [file pone.0307370.s012.zip › Franks_etal_AntLionTracksPaperData_PLoSOne_2024/al11_dt16_v2.txt]

0.85	110.8658	108.0793	0.009832
2.45	110.8662	108.095	0.017835
4.05	110.8828	108.1182	0.013662
5.65	110.8915	108.0982	0.031615
7.25	110.8599	108.0587	0.006862
8.85	110.8505	108.0644	0.028795
10.45	110.8174	108.0324	0.011428
12.05	110.8054	108.0462	0.024995
13.65	110.7968	108.0072	0.032352
15.25	110.7465	107.9953	0.008113
16.85	110.7469	107.9823	0.006859
18.45	110.7359	107.982	0.006737
20.05	110.7315	107.9721	0.034441
21.65	110.7795	107.9992	0.032105
23.25	110.8262	108.0207	0.028025
24.85	110.8507	108.0582	0.039284
26.45	110.881	108.1133	0.014068
28.05	110.8617	108.1016	0.026643
29.65	110.8847	108.1375	0.01723
31.25	110.8958	108.1628	0.00878
32.85	110.8834	108.1562	0.024725
34.45	110.8994	108.12	0.015767
36.05	110.8945	108.1447	0.016102
37.65	110.8888	108.1196	0.024172
39.25	110.8798	108.082	0.027746
40.85	110.8969	108.041	0.001515
42.45	110.8945	108.0414	0.018133
44.05	110.881	108.0158	0.019775
45.65	110.9021	108.0393	0.011955
47.25	110.8876	108.0268	0.005974
48.85	110.894	108.034	0.018631
50.45	110.8732	108.0126	0.008665
52.05	110.8705	108.0262	0.008614
53.65	110.8818	108.0184	0.040653
55.25	110.9183	108.0722	0.026351
56.85	110.9033	108.1116	0.025066
58.45	110.8809	108.0784	0.014514
60.05	110.8997	108.0921	0.014378
61.65	110.884	108.0752	0.017101
63.25	110.9091	108.0862	0.032085
64.85	110.8767	108.0464	0.022139
66.45	110.8848	108.0809	0.006879
68.05	110.8956	108.0829	0.006259
69.65	110.8856	108.0827	0.003926
71.25	110.8877	108.0886	0.016229
72.85	110.8745	108.0662	0.013619
74.45	110.8846	108.0469	0.01394
76.05	110.8638	108.0549	0.017168
77.65	110.8696	108.028	0.010171
79.25	110.8535	108.0253	0.000544
80.85	110.8544	108.0255	0.011218
82.45	110.8448	108.0103	0.016379
84.05	110.8682	108.0221	0.009406
85.65	110.8634	108.0364	0.005611
87.25	110.8703	108.0307	0.00542
88.85	110.876	108.0241	0.006943
90.45	110.8819	108.0336	0.01103
92.05	110.8644	108.0362	0.012917
93.65	110.8511	108.0205	0.008004
95.25	110.8639	108.0196	0.014925
96.85	110.8401	108.0215	0.003338
98.45	110.8425	108.0167	0.008893
100.05	110.8309	108.0249	0.004693
101.65	110.837	108.0205	0.008279
103.25	110.84	108.0076	0.005769
104.85	110.8309	108.0094	0.009942
106.45	110.832	107.9935	0.011084
108.05	110.8287	108.0109	0.005853
109.65	110.8207	108.0061	0.004366
111.25	110.826	108.0016	0.012606
112.85	110.8392	108.0168	0.012165
114.45	110.8587	108.016	0.013098
116.05	110.8755	108.0285	0.008041
117.65	110.8814	108.04	0.004929
119.25	110.88	108.0478	0.004383
120.85	110.886	108.0515	0.00332
122.45	110.8829	108.0471	0.002659
124.05	110.8867	108.049	0.003103
125.65	110.8889	108.0445	0.010081
127.25	110.8731	108.0478	0.016188
128.85	110.8724	108.022	0.004472
130.45	110.8783	108.026	0.019351
132.05	110.8916	108.0539	0.011247
133.65	110.8909	108.0359	0.009983
135.25	110.875	108.0368	0.010537
136.85	110.8869	108.0488	0.017893
138.45	110.8696	108.0716	0.020162
140.05	110.8888	108.0457	0.004294
141.65	110.8824	108.0481	0.024128
143.25	110.8608	108.016	0.007875
144.85	110.8643	108.0281	0.029443
146.45	110.8176	108.0217	0.00972
148.05	110.8243	108.0357	0.005944
149.65	110.8329	108.0316	0.022637
151.25	110.8504	108.0633	0.023094
152.85	110.8861	108.0537	0.023958
154.45	110.8478	108.0558	0.006737
156.05	110.847	108.0665	0.00577
157.65	110.8547	108.0716	0.013294
159.25	110.8341	108.0664	0.021973
160.85	110.8676	108.077	0.011443
162.45	110.8507	108.07	0.001879
164.05	110.8478	108.0709	0.01417
165.65	110.8568	108.0501	0.004196
167.25	110.8501	108.0508	0.014569
168.85	110.8665	108.0342	0.018443
170.45	110.8432	108.0524	0.018692
172.05	110.8321	108.0246	0.017489
173.65	110.8126	108.0045	0.016677
175.25	110.7928	107.9867	0.040429
176.85	110.7281	107.9843	0.015948
178.45	110.7304	107.9589	0.011698
180.05	110.7272	107.9773	0.014014
181.65	110.7161	107.9579	0.02289
183.25	110.7373	107.9877	0.032696
184.85	110.7859	108.007	0.050235
186.45	110.8648	108.0226	0.017064
188.05	110.8846	108.0413	0.019333
189.65	110.856	108.0529	0.020315
191.25	110.8884	108.0552	0.009659
192.85	110.8729	108.0555	0.011131
194.45	110.868	108.0383	0.015065
196.05	110.8743	108.0616	0.013918
197.65	110.8578	108.0467	0.01559
199.25	110.8783	108.0609	0.006533
200.85	110.874	108.0514	0.012641
202.45	110.8601	108.0661	0.004516
204.05	110.8616	108.0731	0.008671
205.65	110.8544	108.0612	0.014562
207.25	110.8654	108.0818	0.008387
208.85	110.8785	108.0788	0.011435
210.45	110.884	108.0962	0.037579
212.05	110.846	108.0496	0.03518
213.65	110.8848	108.0905	0.008573
215.25	110.872	108.0855	0.008481
216.85	110.8855	108.0849	0.01338
218.45	110.8918	108.1053	0.010824
220.05	110.8932	108.0881	0.002284
221.65	110.8897	108.0893	0.011422
223.25	110.8763	108.0769	0.008254
224.85	110.8787	108.0639	0.020746
226.45	110.8808	108.0308	0.01317
228.05	110.8818	108.0518	0.007214
229.65	110.8789	108.063	0.017883
231.25	110.8593	108.0421	0.010478
232.85	110.8758	108.0453	0.049556
234.45	110.8115	107.9989	0.043705
236.05	110.7512	107.9635	0.015897
237.65	110.7275	107.9544	0.011621
239.25	110.7091	107.9513	0.011861
240.85	110.7276	107.9472	0.005441
242.45	110.7362	107.9456	0.014874
244.05	110.7399	107.9691	0.009629
245.65	110.7311	107.9565	0.011558
247.25	110.7462	107.9457	0.027084
248.85	110.7747	107.9783	0.032737
250.45	110.8198	108.005	0.025769
252.05	110.847	108.036	0.023831
253.65	110.8836	108.0466	0.004701
255.25	110.8872	108.0532	0.006074
256.85	110.8806	108.0603	0.020421
258.45	110.8635	108.0325	0.020283
260.05	110.8908	108.05	0.005738
261.65	110.8844	108.0434	0.014029
263.25	110.8815	108.0211	0.025016
264.85	110.8967	108.0581	0.008122
266.45	110.8863	108.0503	0.002297
268.05	110.89	108.05	0.005014
269.65	110.882	108.0499	0.013364
271.25	110.8657	108.036	0.020485
272.85	110.8472	108.009	0.032784
274.45	110.7964	107.9958	0.056856
276.05	110.7326	107.9309	0.023451
277.65	110.7095	107.9604	0.031265
279.25	110.7594	107.9582	0.02113
280.85	110.7302	107.9413	0.020522
282.45	110.7278	107.9741	0.00363
284.05	110.7332	107.9762	0.006763
285.65	110.7261	107.9681	0.009354
287.25	110.7405	107.964	0.01587
288.85	110.7539	107.9856	0.026272
290.45	110.7193	107.9617	0.012247
292.05	110.7375	107.9543	0.019605
293.65	110.7119	107.9725	0.016577
295.25	110.7307	107.9538	0.01114
296.85	110.72	107.968	0.00623
298.45	110.7283	107.9735	0.02523
300.05	110.7659	107.9881	0.021504
301.65	110.7551	107.9555	0.010666
303.25	110.7457	107.9697	0.015606
304.85	110.7706	107.9706	0.012385
306.45	110.7801	107.9879	0.001626
308.05	110.7827	107.9879	0.013174
309.65	110.8038	107.988	0.003132
311.25	110.801	107.9922	0.006332
312.85	110.7969	107.9829	0.007714
314.45	110.8057	107.9916	0.000205
316.05	110.8059	107.9914	0.01208
317.65	110.8129	108.0094	0.005105
319.25	110.8055	108.013	0.0163
320.85	110.8124	107.9878	0.020429
322.45	110.8188	108.0199	0.003652
324.05	110.8133	108.0218	0.007528
325.65	110.8223	108.0137	0.004475
327.25	110.8157	108.0109	0.007095
328.85	110.8207	108.0211	0.025309
330.45	110.7935	107.9911	0.012495
332.05	110.8074	107.9767	0.041494
333.65	110.747	107.949	0.022688
335.25	110.7124	107.9601	0.01324
336.85	110.7336	107.9602	0.005014
338.45	110.734	107.9682	0.016192
340.05	110.7192	107.9469	0.012693
341.65	110.731	107.9635	0.014337
343.25	110.7391	107.942	0.016316
344.85	110.7221	107.9618	0.008251
346.45	110.7324	107.9535	0.003661
348.05	110.7266	107.9543	0.046998
349.65	110.7987	107.9757	0.047415
351.25	110.8471	108.034	0.01595
352.85	110.8569	108.0576	0.009699
354.45	110.8724	108.0559	0.011969
356.05	110.8786	108.074	0.015127
357.65	110.8828	108.0501	0.016557
359.25	110.8834	108.0766	0.010306
360.85	110.8784	108.0609	0.001776
362.45	110.8757	108.0603	0.013313
364.05	110.8605	108.0453	0.004147
365.65	110.8587	108.0517	0.013782
367.25	110.8397	108.0404	0.039266
368.85	110.793	107.9984	0.012677
370.45	110.8029	107.9807	0.033146
372.05	110.7552	107.9575	0.019116
373.65	110.7247	107.9598	0.025764
375.25	110.7549	107.9879	0.035525
376.85	110.7269	107.9384	0.015341
378.45	110.7106	107.9568	0.009647
380.05	110.7252	107.9519	0.004837
381.65	110.7176	107.9531	0.024536
383.25	110.7442	107.982	0.053761
384.85	110.8268	108.0061	0.047581
386.45	110.8845	108.0557	0.007264
388.05	110.8804	108.0666	0.011132
389.65	110.8721	108.0509	0.025103
391.25	110.8899	108.0869	0.027423
392.85	110.876	108.0453	0.019857
394.45	110.8685	108.0761	0.007785
396.05	110.8727	108.0644	0.009126
397.65	110.879	108.0512	0.011653
399.25	110.8658	108.0381	0.047302
400.85	110.796	108.0087	0.023987
402.45	110.781	107.9733	0.026395
404.05	110.7395	107.9656	0.015826
405.65	110.7194	107.9502	0.016815
407.25	110.7435	107.9622	0.007421
408.85	110.7492	107.9726	0.023732
410.45	110.7211	107.9471	0.019734
412.05	110.7364	107.9747	0.008197
413.65	110.735	107.9877	0.013659
415.25	110.7227	107.9696	0.003937
416.85	110.729	107.9692	0.048139
418.45	110.7986	108.002	0.035011
420.05	110.8522	108.0185	0.026438
421.65	110.8761	108.0534	0.006518
423.25	110.8657	108.0546	0.006021
424.85	110.8743	108.059	0.011703
426.45	110.8925	108.0547	0.012173
428.05	110.8736	108.0502	0.00497
429.65	110.8802	108.0546	0.009187
431.25	110.8819	108.0692	0.005864
432.85	110.877	108.0772	0.015498
434.45	110.8562	108.0637	0.000679
436.05	110.8552	108.0632	0.024297
437.65	110.8789	108.0324	0.025068
439.25	110.8392	108.0274	0.016903
440.85	110.8261	108.0037	0.045414
442.45	110.7563	107.9837	0.021022
444.05	110.7237	107.9754	0.014638
445.65	110.7265	107.9522	0.008474
447.25	110.7393	107.9567	0.013746
448.85	110.7357	107.9784	0.007872
450.45	110.7243	107.9838	0.009314
452.05	110.7312	107.9705	0.019913
453.65	110.7609	107.9821	0.047381
455.25	110.8262	108.0206	0.026119
456.85	110.8623	108.0417	0.012935
458.45	110.8797	108.0529	0.004126
460.05	110.8807	108.0594	0.002478
461.65	110.8835	108.0622	0.0103
463.25	110.8715	108.0735	0.010545
464.85	110.8848	108.0631	0.009808
466.45	110.8767	108.0497	0.010179
468.05	110.8621	108.0569	0.010645
469.65	110.8705	108.0717	0.017346
471.25	110.8846	108.0478	0.003522
472.85	110.8838	108.0533	0.013771
474.45	110.8782	108.0747	0.021448
476.05	110.8887	108.042	0.016023
477.65	110.8961	108.0666	0.013967
479.25	110.8764	108.077	0.005156
480.85	110.8838	108.0805	0.010431
482.45	110.8729	108.0679	0.00771
484.05	110.8845	108.0637	0.00754
485.65	110.8924	108.0728	0.008168
487.25	110.8803	108.0776	0.011262
488.85	110.8912	108.0633	0.013387
490.45	110.8714	108.0716	0.006963
492.05	110.8605	108.0695	0.00452
493.65	110.8673	108.0719	0.015288
495.25	110.8448	108.0624	0.022688
496.85	110.881	108.0601	0.020303
498.45	110.8524	108.0448	0.015971
500.05	110.8629	108.0215	0.007379
501.65	110.8521	108.0263	0.019431
503.25	110.8214	108.0312	0.021589
504.85	110.8089	107.999	0.005592
506.45	110.8074	108.0078	0.009732
508.05	110.8112	107.9927	0.017148
509.65	110.7942	107.9712	0.012035
511.25	110.7833	107.9871	0.002513
512.85	110.7832	107.9911	0.031137
514.45	110.7404	107.9655	0.016585
516.05	110.7669	107.9658	0.012375
517.65	110.7526	107.9521	0.015828
519.25	110.7376	107.9725	0.001756
520.85	110.7404	107.9728	0.010515
522.45	110.7348	107.9569	0.013756
524.05	110.7132	107.961	0.008046
525.65	110.7231	107.9692	0.010912
527.25	110.7132	107.9548	0.012236
528.85	110.7321	107.9598	0.006999
530.45	110.7349	107.9706	0.015231
532.05	110.7135	107.9822	0.017318
533.65	110.7231	107.9562	0.048809
535.25	110.7835	108.0058	0.055911
536.85	110.8659	108.0407	0.023623
538.45	110.8742	108.0776	0.01344
540.05	110.8795	108.0567	0.010916
541.65	110.8716	108.0412	0.021604
543.25	110.8771	108.0753	0.014725
544.85	110.8675	108.0538	0.015855
546.45	110.8434	108.0457	0.016241
548.05	110.8566	108.0232	0.021095
549.65	110.8232	108.0285	0.040917
551.25	110.7714	107.9886	0.026706
552.85	110.7433	107.9563	0.0118
554.45	110.7445	107.9752	0.026958
556.05	110.7113	107.9476	0.008652
557.65	110.716	107.9607	0.007105
559.25	110.7179	107.9719	0.034887
560.85	110.7677	107.997	0.06672
562.45	110.8675	108.035	0.026685
564.05	110.8822	108.0751	0.005154
565.65	110.8893	108.0792	0.011684
567.25	110.8769	108.0652	0.008311
568.85	110.8823	108.0773	0.014794
570.45	110.8639	108.0625	0.00618
572.05	110.8658	108.0528	0.020577
573.65	110.841	108.0313	0.000883
575.25	110.8423	108.0307	0.003235
576.85	110.8445	108.0354	0.017959
578.45	110.8169	108.0271	0.030186
580.05	110.7874	107.9889	0.022737
581.65	110.752	107.9807	0.010441
583.25	110.7385	107.9905	0.012176
584.85	110.7228	107.979	0.020995
586.45	110.7233	107.9454	0.032928
588.05	110.765	107.9776	0.066618
589.65	110.8541	108.0361	0.031372
591.25	110.8877	108.0734	0.021234
592.85	110.8758	108.0416	0.010816
594.45	110.889	108.0527	0.016469
596.05	110.8645	108.0429	0.009324
597.65	110.8707	108.0565	0.015401
599.25	110.8946	108.0506	0.02222
600.85	110.8638	108.033	0.039089
602.45	110.813	107.9965	0.012039
604.05	110.7953	107.989	0.02051
605.65	110.7946	107.9561	0.030277
607.25	110.7462	107.954	0.010396
608.85	110.7303	107.949	0.005486
610.45	110.7328	107.9575	0.00702
612.05	110.744	107.9575	0.007768
613.65	110.7557	107.9617	0.014055
615.25	110.7631	107.9829	0.016703
616.85	110.7465	107.9619	0.007414
618.45	110.7347	107.9623	0.007493
620.05	110.7448	107.9559	0.008926
621.65	110.7323	107.9629	0.01388
623.25	110.7351	107.9408	0.016932
624.85	110.7195	107.963	0.031695
626.45	110.7641	107.9871	0.050064
628.05	110.839	108.0155	0.038745
629.65	110.887	108.0547	0.00838
631.25	110.875	108.0607	0.008453
632.85	110.8818	108.0724	0.012986
634.45	110.8867	108.0522	0.021233
636.05	110.8592	108.0322	0.023025
637.65	110.8745	108.0657	0.005099
639.25	110.8783	108.0585	0.003849
640.85	110.8739	108.0542	0.109153
642.45	111.0485	108.0582	0.04669
644.05	111.1232	108.0601	0.023329
645.65	111.096	108.0346	0.019069
647.25	111.0742	108.056	0.040226
648.85	111.0126	108.0376	0.018084
650.45	111.0244	108.0111	0.008697
652.05	111.0214	108.0247	0.011733
653.65	111.024	108.0061	0.028962
655.25	111.0594	108.036	0.029199
656.85	111.1001	108.059	0.025856
658.45	111.1155	108.0974	0.018673
660.05	111.1135	108.1272	0.034018
661.65	111.0815	108.0832	0.050179
663.25	111.1488	108.127	0.035853
664.85	111.1246	108.0749	0.003326
666.45	111.125	108.0696	0.027043
668.05	111.0851	108.053	0.039562
669.65	111.022	108.0481	0.017451
671.25	111.0057	108.0254	0.017021
672.85	111.0303	108.037	0.012452
674.45	111.0489	108.0299	0.02989
676.05	111.0967	108.0316	0.037448
677.65	111.0953	108.0915	0.013312
679.25	111.0814	108.1077	0.000383
680.85	111.0819	108.108	0.026436
682.45	111.1175	108.1308	0.015202
684.05	111.1081	108.1084	0.003538
685.65	111.1137	108.1094	0.023487
687.25	111.1214	108.0726	0.0254
688.85	111.0944	108.0423	0.029598
690.45	111.048	108.0517	0.016372
692.05	111.023	108.0596	0.034713
693.65	111.0286	108.0044	0.010269
695.25	111.044	108.0101	0.018627
696.85	111.029	108.0359	0.035094
698.45	111.0848	108.0298	0.023063
700.05	111.0966	108.0648	0.021403
701.65	111.1101	108.0962	0.014696
703.25	111.0874	108.1024	0.007827
704.85	111.0783	108.111	0.017941
706.45	111.0607	108.0883	0.017884
708.05	111.0777	108.1113	0.00572
709.65	111.0759	108.1203	0.035379
711.25	111.0747	108.0637	0.037551
712.85	111.1172	108.1061	0.025334
714.45	111.091	108.0752	0.020047
716.05	111.1179	108.0579	0.021109
717.65	111.0929	108.0352	0.038832
719.25	111.0388	108.0658	0.02937
720.85	111.0232	108.0215	0.012536
722.45	111.0137	108.0038	0.010732
724.05	111.016	108.0208	0.037167
725.65	111.0726	108.0391	0.013677
727.25	111.0791	108.0182	0.01726
728.85	111.1012	108.0348	0.028901
730.45	111.1435	108.0535	0.017118
732.05	111.1374	108.0802	0.008996
733.65	111.1514	108.0835	0.020028
735.25	111.1354	108.0557	0.007027
736.85	111.1389	108.0451	0.019894
738.45	111.1103	108.0591	0.05551
740.05	111.0287	108.0241	0.010181
741.65	111.0364	108.0097	0.01333
743.25	111.0577	108.0114	0.03227
744.85	111.0188	107.9774	0.024838
746.45	111.0408	108.0105	0.009372
748.05	111.0305	107.9996	0.054683
749.65	111.1151	108.0218	0.027052
751.25	111.1359	108.0598	0.007895
752.85	111.1436	108.0497	0.016147
754.45	111.1303	108.0719	0.011982
756.05	111.1181	108.0572	0.013425
757.65	111.1308	108.0399	0.0336
759.25	111.0771	108.0396	0.022763
760.85	111.0445	108.0232	0.01698
762.45	111.0327	107.9987	0.003604
764.05	111.0333	107.993	0.028262
765.65	111.0738	108.0131	0.050496
767.25	111.1266	108.0742	0.003352
768.85	111.1243	108.0694	0.004756
770.45	111.1201	108.0631	0.041592
772.05	111.0556	108.0468	0.029478
773.65	111.0374	108.0033	0.028499
775.25	110.9918	108.0043	0.01747
776.85	111.0189	108.0112	0.039538
778.45	111.078	108.0338	0.059402
780.05	111.1211	108.1185	0.025615
781.65	111.1363	108.0804	0.012562
783.25	111.1174	108.0735	0.014981
784.85	111.1306	108.0534	0.052
786.45	111.0486	108.0676	0.026219
788.05	111.0281	108.0311	0.039933
789.65	111.0083	107.9703	0.057002
791.25	111.0504	108.0512	0.02473
792.85	111.0894	108.0579	0.031064
794.45	111.1136	108.1013	0.008852
796.05	111.1277	108.1014	0.006231
797.65	111.1293	108.0916	0.023584
799.25	111.1415	108.0559	0.051579
800.85	111.0618	108.0771	0.031009
802.45	111.0446	108.0305	0.015925
804.05	111.0302	108.0095	0.039476
805.65	110.9943	107.9575	0.137488
807.25	110.8803	107.7694	0.046141
808.85	110.9254	107.8279	0.012497
810.45	110.9055	107.8255	0.046541
812.05	110.9756	107.8507	0.036306
813.65	110.9177	107.8456	0.021115
815.25	110.9459	107.827	0.008067
816.85	110.933	107.8257	0.017154
818.45	110.9387	107.8526	0.051363
820.05	110.8795	107.7956	0.028705
821.65	110.9051	107.8338	0.02574
823.25	110.8905	107.7952	0.029998
824.85	110.9353	107.8124	0.026282
826.45	110.8934	107.8094	0.025578
828.05	110.9061	107.7706	0.018884
829.65	110.8959	107.799	0.020384
831.25	110.8783	107.8264	0.017143
832.85	110.9052	107.8319	0.030293
834.45	110.9535	107.836	0.024802
836.05	110.9139	107.8336	0.001303
837.65	110.9121	107.8325	0.002917
839.25	110.9162	107.8303	0.015285
840.85	110.8949	107.8183	0.01543
842.45	110.9173	107.8287	0.027054
844.05	110.8823	107.8032	0.015127
845.65	110.905	107.8115	0.008523
847.25	110.8964	107.801	0.037496
848.85	110.8418	107.7761	0.049787
850.45	110.9125	107.8127	0.0393
852.05	110.859	107.7797	0.037689
853.65	110.914	107.8045	0.043163
855.25	110.9052	107.873	0.022565
856.85	110.9173	107.839	0.01281
858.45	110.8986	107.8305	0.023512
860.05	110.935	107.8402	0.014703
861.65	110.9118	107.8441	0.010062
863.25	110.9255	107.8357	0.006597
864.85	110.9154	107.8388	0.006661
866.45	110.9132	107.8283	0.005989
868.05	110.9065	107.8352	0.022837
869.65	110.9403	107.8489	0.01626
871.25	110.9145	107.8517	0.008967
872.85	110.9154	107.8374	0.025882
874.45	110.9112	107.7962	0.022087
876.05	110.8791	107.7813	0.011743
877.65	110.8687	107.797	0.011827
879.25	110.8866	107.8029	0.008171
880.85	110.8997	107.8037	0.035697
882.45	110.8473	107.7809	0.03153
884.05	110.8954	107.7962	0.00836
885.65	110.8869	107.8064	0.04015
887.25	110.9487	107.8238	0.028714
888.85	110.9077	107.8031	0.007602
890.45	110.915	107.7934	0.010691
892.05	110.8991	107.7997	0.02714
893.65	110.858	107.7857	0.000654
895.25	110.8571	107.7862	0.005626
896.85	110.8651	107.7903	0.04402
898.45	110.9105	107.8442	0.009331
900.05	110.9129	107.8294	0.007922
901.65	110.9003	107.8314	0.010783
903.25	110.9025	107.8485	0.021833
904.85	110.9294	107.8708	0.026673
906.45	110.9597	107.8408	0.032089
908.05	110.9084	107.838	0.009814
909.65	110.9176	107.8507	0.012883
911.25	110.9306	107.8347	0.050811
912.85	110.8642	107.7878	0.016474
914.45	110.8379	107.7859	0.058869
916.05	110.9237	107.8247	0.01452
917.65	110.907	107.8086	0.023977
919.25	110.8688	107.8125	0.016818
920.85	110.8817	107.7889	0.037502
922.45	110.9076	107.8431	0.023502
924.05	110.945	107.8393	0.011956
925.65	110.9377	107.857	0.004132
927.25	110.9433	107.8534	0.016112
928.85	110.9222	107.8386	0.008405
930.45	110.9246	107.8518	0.008806
932.05	110.9153	107.8412	0.04499
933.65	110.9099	107.7694	0.035671
935.25	110.8607	107.7984	0.003813
936.85	110.8546	107.7991	0.023084
938.45	110.8879	107.8151	0.021776
940.05	110.9221	107.8217	0.028843
941.65	110.8859	107.793	0.023548
943.25	110.9125	107.8198	0.01725
944.85	110.9306	107.7991	0.014995
946.45	110.9288	107.823	0.024708
948.05	110.8929	107.8065	0.03841
949.65	110.9543	107.8065	0.017484
951.25	110.9277	107.7981	0.021004
952.85	110.8942	107.8014	0.017474
954.45	110.895	107.7735	0.04247
956.05	110.8925	107.8414	0.031652
957.65	110.9375	107.8646	0.023732
959.25	110.9382	107.8266	0.015792
960.85	110.9151	107.8368	0.026139
962.45	110.9541	107.8519	0.012117
964.05	110.9568	107.8711	0.012547
965.65	110.9416	107.858	0.020688
967.25	110.948	107.8905	0.035941
968.85	110.9099	107.8474	0.01946
970.45	110.941	107.8492	0.010846
972.05	110.9245	107.844	0.011697
973.65	110.9387	107.8561	0.0203
975.25	110.9666	107.8395	0.028447
976.85	110.9211	107.8407	0.012972
978.45	110.9374	107.8535	0.01226
980.05	110.9196	107.8454	0.027199
981.65	110.9139	107.8022	0.019732
983.25	110.9189	107.8334	0.033131
984.85	110.8892	107.7895	0.016987
986.45	110.8623	107.793	0.028729
988.05	110.9043	107.8116	0.002023
989.65	110.9069	107.8097	0.011478
991.25	110.9096	107.8278	0.019176
992.85	110.8973	107.7997	0.035603
994.45	110.949	107.8236	0.021654
996.05	110.9149	107.8177	0.039732
997.65	110.8601	107.7854	0.026145
999.25	110.898	107.8032	0.007634
1000.85	110.8858	107.8045	0.023032
1002.45	110.9079	107.834	0.018417
1004.05	110.8812	107.8216	0.024284
1005.65	110.9199	107.8184	0.029784
1007.25	110.8781	107.7955	0.016354
1008.85	110.8982	107.8122	0.009727
1010.45	110.9138	107.8124	0.012501
1012.05	110.9121	107.7925	0.028112
1013.65	110.9318	107.833	0.021149
1015.25	110.9167	107.8632	0.000461
1016.85	110.9174	107.8635	0.024621
1018.45	110.9256	107.825	0.01573
1020.05	110.9506	107.8224	0.015042
1021.65	110.9276	107.8154	0.01373
1023.25	110.9388	107.8343	0.01233
1024.85	110.9192	107.8321	0.016196
1026.45	110.9003	107.8498	0.022014
1028.05	110.8656	107.856	0.032695
1029.65	110.9176	107.8622	0.039141
1031.25	110.8914	107.8053	0.021284
1032.85	110.86	107.8186	0.024749
1034.45	110.829	107.794	0.03156
1036.05	110.8773	107.8087	0.007211
1037.65	110.8864	107.8159	0.033272
1039.25	110.8476	107.7794	0.055114
1040.85	110.9292	107.8128	0.008131
1042.45	110.9171	107.8082	0.025077
1044.05	110.9531	107.8258	0.011331
1045.65	110.9367	107.8336	0.003856
1047.25	110.9422	107.8308	0.016419
1048.85	110.9413	107.8046	0.01926
1050.45	110.9524	107.8333	0.006046
1052.05	110.9553	107.8425	0.014061
1053.65	110.9342	107.8502	0.013268
1055.25	110.9511	107.8374	0.011594
1056.85	110.9475	107.8192	0.01578
1058.45	110.9457	107.8444	0.005615
1060.05	110.95	107.8365	0.023278
1061.65	110.9154	107.8502	0.029079
1063.25	110.9581	107.8316	0.006913
1064.85	110.9636	107.8221	0.006948
1066.45	110.9549	107.8289	0.003603
1068.05	110.9515	107.8335	0.002991
1069.65	110.9471	107.8355	0.012648
1071.25	110.9357	107.8522	0.011003
1072.85	110.9373	107.8347	0.032927
1074.45	110.9041	107.7938	0.02497
1076.05	110.9435	107.801	0.0143
1077.65	110.9404	107.8236	0.037708
1079.25	110.8862	107.7972	0.019784
1080.85	110.9159	107.7862	0.00696
1082.45	110.9183	107.7971	0.014375
1084.05	110.9378	107.8093	0.019578
1085.65	110.9071	107.8032	0.004315
1087.25	110.9109	107.7975	0.015345
1088.85	110.9354	107.7956	0.013326
1090.45	110.9144	107.7995	0.006325
1092.05	110.9239	107.796	0.045278
1093.65	110.9224	107.8685	0.031663
1095.25	110.9555	107.8301	0.021071
1096.85	110.9415	107.7994	0.006027
1098.45	110.9419	107.8091	0.019754
1100.05	110.9714	107.7978	0.014736
1101.65	110.9527	107.8122	0.015356
1103.25	110.9441	107.8352	0.027281
1104.85	110.9184	107.7999	0.048764
1106.45	110.9543	107.8692	0.047673
1108.05	110.9215	107.8003	0.013022
1109.65	110.9306	107.819	0.018072
1111.25	110.91	107.7987	0.012871
1112.85	110.8986	107.8159	0.009052
1114.45	110.9065	107.828	0.02648
1116.05	110.8875	107.7902	0.015861
1117.65	110.9127	107.7931	0.015924
1119.25	110.9376	107.7983	0.010033
1120.85	110.9472	107.8112	0.006556
1122.45	110.9509	107.821	0.007964
1124.05	110.9417	107.8122	0.019047
1125.65	110.9152	107.7971	0.002737
1127.25	110.911	107.7983	0.004019
1128.85	110.907	107.8033	0.006078
1130.45	110.8974	107.8015	0.006462
1132.05	110.8886	107.7961	0.016827
1133.65	110.914	107.8051	0.01201
1135.25	110.9312	107.8136	0.00911
1136.85	110.921	107.8032	0.011228
1138.45	110.903	107.8033	0.002754
1140.05	110.902	107.7991	0.018065
1141.65	110.9296	107.8077	0.018022
1143.25	110.9074	107.7892	0.010157
1144.85	110.9066	107.8054	0.002692
1146.45	110.9096	107.8085	0.003279
1148.05	110.91	107.8137	0.01956
1149.65	110.8866	107.793	0.020697
1151.25	110.9191	107.7995	0.001974
1152.85	110.9175	107.7968	0.0065
1154.45	110.9231	107.788	0.031656
1156.05	110.9481	107.832	0.001661
1157.65	110.9494	107.8344	0.010002
1159.25	110.934	107.8385	0.004799
1160.85	110.9376	107.8318	0.011564
1162.45	110.9475	107.8161	0.012462
1164.05	110.9595	107.8321	0.117325
1165.65	111.1383	107.8895	0.011807
1167.25	111.1416	107.8709	0.012732
1168.85	111.1482	107.8902	0.014645
1170.45	111.1548	107.8677	0.021603
1172.05	111.1584	107.9021	0.008653
1173.65	111.1446	107.9034	0.010544
1175.25	111.1511	107.8878	0.006119
1176.85	111.1413	107.8869	0.009446
1178.45	111.1546	107.8797	0.013279
1180.05	111.1349	107.8877	0.028412
1181.65	111.1786	107.9004	0.012981
1183.25	111.1604	107.8903	0.014265
1184.85	111.1742	107.9085	0.018977
1186.45	111.2045	107.9084	0.009666
1188.05	111.1977	107.8945	0.014285
1189.65	111.2185	107.8851	0.037346
1191.25	111.1987	107.9414	0.030241
1192.85	111.22	107.9849	0.011289
1194.45	111.2168	107.9671	0.011608
1196.05	111.204	107.9537	0.01293
1197.65	111.2178	107.969	0.012543
1199.25	111.2103	107.9504	0.015172
1200.85	111.2234	107.9709	0.009916
1202.45	111.2095	107.9785	0.047255
1204.05	111.1818	107.9082	0.034104
1205.65	111.193	107.8548	0.020561
1207.25	111.1623	107.8665	0.005837
1208.85	111.1662	107.8749	0.019257
1210.45	111.1469	107.851	0.021504
1212.05	111.1388	107.8844	0.013849
1213.65	111.1605	107.8891	0.004893
1215.25	111.1575	107.8963	0.006409
1216.85	111.1673	107.8932	0.005734
1218.45	111.1589	107.897	0.007621
1220.05	111.1702	107.9017	0.00812
1221.65	111.1761	107.8901	0.031737
1223.25	111.2267	107.8951	0.032123
1224.85	111.2075	107.9427	0.026894
1226.45	111.2099	107.9857	0.011391
1228.05	111.2031	107.9688	0.023455
1229.65	111.2405	107.9718	0.008998
1231.25	111.2498	107.9608	0.011337
1232.85	111.2355	107.9719	0.019242
1234.45	111.2199	107.9454	0.035221
1236.05	111.1911	107.8969	0.021578
1237.65	111.1588	107.8849	0.021729
1239.25	111.1773	107.9143	0.006837
1240.85	111.167	107.9107	0.02542
1242.45	111.1972	107.8835	0.047206
1244.05	111.1965	107.959	0.025636
1245.65	111.226	107.9875	0.002055
1247.25	111.2227	107.9872	0.012957
1248.85	111.2327	107.9691	0.005439
1250.45	111.2405	107.973	0.006132
1252.05	111.2439	107.9638	0.017756
1253.65	111.2189	107.9772	0.053921
1255.25	111.207	107.8918	0.018756
1256.85	111.1781	107.8837	0.016696
1258.45	111.1575	107.9008	0.002672
1260.05	111.157	107.905	0.005374
1261.65	111.1555	107.9135	0.011544
1263.25	111.174	107.914	0.023412
1264.85	111.2066	107.8957	0.024335
1266.45	111.2	107.934	0.015845
1268.05	111.2005	107.9594	0.015826
1269.65	111.1985	107.9846	0.007108
1271.25	111.2095	107.9819	0.00747
1272.85	111.2184	107.9739	0.008862
1274.45	111.2321	107.9701	0.008961
1276.05	111.2262	107.9832	0.017877
1277.65	111.2476	107.9642	0.011662
1279.25	111.238	107.9802	0.014891
1280.85	111.2148	107.9746	0.008793
1282.45	111.2269	107.9673	0.009156
1284.05	111.2177	107.9559	0.046826
1285.65	111.1688	107.8991	0.010519
1287.25	111.1553	107.8891	0.01088
1288.85	111.165	107.9036	0.029169
1290.45	111.1933	107.9407	0.033614
1292.05	111.2067	107.8886	0.055994
1293.65	111.2029	107.9781	0.008541
1295.25	111.2145	107.9709	0.013438
1296.85	111.236	107.9698	0.004844
1298.45	111.2437	107.9689	0.008922
1300.05	111.2296	107.9665	0.058062
1301.65	111.1689	107.8962	0.015993
1303.25	111.1434	107.8945	0.021697
1304.85	111.176	107.9064	0.017569
1306.45	111.2039	107.9095	0.008969
1308.05	111.2142	107.8995	0.054574
1309.65	111.1908	107.9836	0.01055
1311.25	111.2072	107.9795	0.007165
1312.85	111.213	107.9697	0.013517
1314.45	111.2343	107.9733	0.021582
1316.05	111.2678	107.9651	0.028698
1317.65	111.2221	107.9686	0.022962
1319.25	111.2196	107.9319	0.046073
1320.85	111.167	107.8803	0.009237
1322.45	111.1603	107.8935	0.002667
1324.05	111.1645	107.8942	0.018592
1325.65	111.1741	107.9223	0.025727
1327.25	111.1894	107.8841	0.055523
1328.85	111.1946	107.9728	0.017021
1330.45	111.1701	107.9608	0.019556
1332.05	111.2004	107.9688	0.024781
1333.65	111.24	107.9675	0.008402
1335.25	111.2528	107.9634	0.038806
1336.85	111.1907	107.9631	0.016981
1338.45	111.2179	107.9621	0.063463
1340.05	111.1901	107.8644	0.023708
1341.65	111.1605	107.8882	0.011942
1343.25	111.1536	107.8703	0.027303
1344.85	111.1791	107.9058	0.005702
1346.45	111.1702	107.9075	0.026728
1348.05	111.2077	107.8869	0.043815
