# Supplementary material for: Seeking safety: Movement dynamics after post-contact immobility
Source: PLoS One. 2024 Aug 22;19(8):e0307370. doi: 10.1371/journal.pone.0307370 (PMC11340899; doi:10.1371/journal.pone.0307370)
Supplement: S3 Data — (ZIP) [file pone.0307370.s012.zip › Franks_etal_AntLionTracksPaperData_PLoSOne_2024/al11_dt16_v3.txt]

0.85	111.2943	108.5542	0.22452
2.45	111.2828	108.1952	0.068109
4.05	111.2325	108.0985	0.061066
5.65	111.216	108.0022	0.071676
7.25	111.1655	107.8992	0.005193
8.85	111.1573	107.8979	0.006692
10.45	111.1467	107.899	0.014162
12.05	111.1609	107.9166	0.032374
13.65	111.2081	107.9379	0.015088
15.25	111.232	107.9414	0.034483
16.85	111.1851	107.9705	0.019576
18.45	111.206	107.9938	0.014354
20.05	111.1956	107.9733	0.00827
21.65	111.1946	107.9602	0.00312
23.25	111.1903	107.9577	0.025782
24.85	111.2179	107.9883	0.038984
26.45	111.1821	107.9372	0.035389
28.05	111.1847	107.8807	0.035777
29.65	111.1505	107.9265	0.010636
31.25	111.1549	107.9101	0.012713
32.85	111.1673	107.9262	0.015564
34.45	111.1448	107.9155	0.011403
36.05	111.1627	107.9186	0.007082
37.65	111.1733	107.9144	0.019323
39.25	111.1675	107.9448	0.021407
40.85	111.1984	107.93	0.028412
42.45	111.217	107.8885	0.01455
44.05	111.2086	107.9103	0.046364
45.65	111.2102	107.9844	0.014723
47.25	111.233	107.9903	0.015601
48.85	111.2101	107.9804	0.007731
50.45	111.1985	107.9761	0.008431
52.05	111.2047	107.9642	0.004419
53.65	111.1998	107.9693	0.02605
55.25	111.1893	107.9289	0.038026
56.85	111.1527	107.8803	0.019316
58.45	111.1535	107.9112	0.007622
60.05	111.1566	107.8994	0.013238
61.65	111.1737	107.9119	0.014563
63.25	111.1949	107.9216	0.044392
64.85	111.2299	107.9834	0.025062
66.45	111.1924	107.9694	0.015847
68.05	111.2159	107.9598	0.014877
69.65	111.1955	107.9721	0.050948
71.25	111.184	107.8914	0.020368
72.85	111.1533	107.9022	0.003139
74.45	111.1555	107.8977	0.020356
76.05	111.1787	107.9205	0.026607
77.65	111.2191	107.9341	0.028411
79.25	111.1947	107.8957	0.070974
80.85	111.2323	108.0029	0.021869
82.45	111.2013	107.9866	0.016732
84.05	111.2273	107.9803	0.032525
85.65	111.2041	107.9337	0.041328
87.25	111.191	107.8689	0.0263
88.85	111.1494	107.8754	0.019845
90.45	111.181	107.8777	0.008251
92.05	111.1737	107.8887	0.023451
93.65	111.1442	107.9118	0.03031
95.25	111.1348	107.9594	0.013489
96.85	111.1165	107.9708	0.005967
98.45	111.1158	107.9613	0.008945
100.05	111.13	107.9596	0.023943
101.65	111.1681	107.9552	0.009706
103.25	111.1568	107.9659	0.04163
104.85	111.1885	107.9073	0.017185
106.45	111.1766	107.8825	0.012077
108.05	111.1688	107.9002	0.019978
109.65	111.1937	107.8801	0.01651
111.25	111.1753	107.8611	0.003733
112.85	111.1699	107.8637	0.008762
114.45	111.1701	107.8778	0.020155
116.05	111.1634	107.8462	0.022309
117.65	111.1866	107.8733	0.019642
119.25	111.1707	107.9004	0.029544
120.85	111.1525	107.944	0.030979
122.45	111.1029	107.9456	0.007959
124.05	111.1103	107.9559	0.008719
125.65	111.0964	107.9548	0.018505
127.25	111.1237	107.9664	0.031067
128.85	111.1669	107.9419	0.011212
130.45	111.1582	107.9576	0.019705
132.05	111.1897	107.9574	0.027149
133.65	111.1977	107.9147	0.197356
135.25	111.5131	107.9306	0.095502
136.85	111.6659	107.9274	0.022045
138.45	111.7004	107.9344	0.030002
140.05	111.6525	107.9327	0.020639
141.65	111.6825	107.9464	0.024045
143.25	111.6473	107.931	0.008481
144.85	111.6452	107.9176	0.014378
146.45	111.654	107.9389	0.004992
148.05	111.6482	107.9334	0.014523
149.65	111.671	107.929	0.003389
151.25	111.6723	107.9342	0.044738
152.85	111.6126	107.8947	0.006263
154.45	111.6057	107.902	0.026563
156.05	111.6437	107.9211	0.006218
157.65	111.6347	107.9167	0.009198
159.25	111.639	107.9308	0.023505
160.85	111.6764	107.9264	0.007965
162.45	111.6883	107.931	0.00809
164.05	111.7008	107.9277	0.027621
165.65	111.662	107.9489	0.017957
167.25	111.6349	107.9392	0.009181
168.85	111.6496	107.9387	0.004794
170.45	111.6542	107.9449	0.007622
172.05	111.666	107.942	0.008711
173.65	111.6701	107.9287	0.022238
175.25	111.6348	107.9244	0.022689
176.85	111.6677	107.9091	0.023283
178.45	111.6314	107.9173	0.010522
180.05	111.6155	107.9118	0.061252
181.65	111.7111	107.9335	0.033216
183.25	111.6646	107.9077	0.029662
184.85	111.7033	107.9352	0.030908
186.45	111.6577	107.9161	0.012235
188.05	111.6685	107.9324	0.023576
189.65	111.6311	107.9276	0.008728
191.25	111.6198	107.9194	0.042816
192.85	111.6865	107.9348	0.019385
194.45	111.6741	107.9063	0.012832
196.05	111.6538	107.9093	0.004192
197.65	111.6482	107.9058	0.006989
199.25	111.6378	107.9099	0.012018
200.85	111.6569	107.9079	0.016356
202.45	111.6352	107.9224	0.012933
204.05	111.6268	107.9035	0.029703
205.65	111.6638	107.9333	0.004899
207.25	111.6707	107.9371	0.012329
208.85	111.687	107.926	0.004542
210.45	111.6892	107.9329	0.012002
212.05	111.6724	107.9236	0.016396
213.65	111.6975	107.9315	0.023641
215.25	111.6623	107.9455	0.013434
216.85	111.6707	107.9257	0.006859
218.45	111.6757	107.9355	0.011203
220.05	111.6581	107.9317	0.018996
221.65	111.6607	107.962	0.013975
223.25	111.6712	107.9423	0.018393
224.85	111.6436	107.9318	0.010547
226.45	111.6604	107.9296	0.010498
228.05	111.6766	107.9252	0.004757
229.65	111.6803	107.9319	0.025478
231.25	111.6397	107.9351	0.030918
232.85	111.684	107.9131	0.003167
234.45	111.6792	107.9115	0.018065
236.05	111.7053	107.8991	0.050444
237.65	111.6247	107.8946	0.015138
239.25	111.6005	107.8934	0.014415
240.85	111.623	107.8986	0.025175
242.45	111.6607	107.9127	0.008878
244.05	111.6609	107.9269	0.011187
245.65	111.6517	107.9116	0.012314
247.25	111.6332	107.9185	0.009263
248.85	111.6468	107.9245	0.004881
250.45	111.6421	107.9308	0.014193
252.05	111.6649	107.9309	0.031051
253.65	111.7141	107.9245	0.004668
255.25	111.7114	107.9314	0.000985
256.85	111.7103	107.9303	0.01321
258.45	111.69	107.9242	0.002423
260.05	111.6931	107.9218	0.012264
261.65	111.7091	107.9332	0.010623
263.25	111.6922	107.9314	0.023327
264.85	111.6694	107.9018	0.021728
266.45	111.6918	107.9284	0.006908
268.05	111.7028	107.9297	0.097331
269.65	111.7991	108.052	0.026526
271.25	111.7574	108.0441	0.0349
272.85	111.7198	108.0029	0.030033
274.45	111.7428	108.0451	0.033348
276.05	111.7376	107.992	0.011324
277.65	111.7273	108.0068	0.010028
279.25	111.7242	107.9911	0.015668
280.85	111.7458	108.0037	0.008048
282.45	111.7354	108.0112	0.005984
284.05	111.7395	108.0025	0.005934
285.65	111.7354	107.9939	0.010052
287.25	111.7215	108.002	0.032852
288.85	111.7731	108.0122	0.037004
290.45	111.7663	108.071	0.038941
292.05	111.7364	108.0164	0.048048
293.65	111.6733	108.0603	0.026959
295.25	111.7164	108.0586	0.045589
296.85	111.6595	108.0129	0.064162
298.45	111.7544	108.0522	0.007076
300.05	111.7459	108.0597	0.009047
301.65	111.7596	108.0551	0.044394
303.25	111.7836	108.1219	0.020642
304.85	111.7766	108.0896	0.010366
306.45	111.7842	108.1044	0.007409
308.05	111.7812	108.0929	0.032829
309.65	111.802	108.0447	0.037714
311.25	111.7438	108.0289	0.021779
312.85	111.7393	107.9943	0.027548
314.45	111.7561	108.0351	0.00908
316.05	111.7431	108.0286	0.022421
317.65	111.7349	107.9937	0.003988
319.25	111.7285	107.9928	0.007584
320.85	111.7208	107.9835	0.019699
322.45	111.7386	108.0095	0.005407
324.05	111.7386	108.0008	0.018889
325.65	111.7434	108.0307	0.009817
327.25	111.7439	108.015	0.025074
328.85	111.7225	107.981	0.012717
330.45	111.7177	108.0008	0.010682
332.05	111.7216	108.0174	0.01731
333.65	111.7485	108.0241	0.018435
335.25	111.7363	107.9972	0.022791
336.85	111.7428	108.0331	0.02322
338.45	111.7439	107.996	0.010688
340.05	111.7301	108.0061	0.007941
341.65	111.7321	108.0187	0.012631
343.25	111.7362	107.9989	0.006604
344.85	111.7338	108.0092	0.0031
346.45	111.7296	108.0118	0.011542
348.05	111.7446	108.0011	0.019488
349.65	111.7134	108.002	0.006994
351.25	111.7176	108.0124	0.010008
352.85	111.7239	107.9977	0.005427
354.45	111.7276	107.9898	0.023533
356.05	111.7391	108.0256	0.012389
357.65	111.7445	108.0447	0.013933
359.25	111.7345	108.0248	0.01349
360.85	111.7352	108.0464	0.013157
362.45	111.7443	108.0274	0.009828
364.05	111.7599	108.0297	0.041641
365.65	111.7827	108.0922	0.013323
367.25	111.7617	108.0954	0.018084
368.85	111.7615	108.0664	0.00769
370.45	111.7644	108.0784	0.005428
372.05	111.7724	108.075	0.004485
373.65	111.7655	108.0771	0.007498
375.25	111.7541	108.0807	0.024819
376.85	111.7311	108.1131	0.006823
378.45	111.7348	108.1029	0.021228
380.05	111.7217	108.0715	0.037526
381.65	111.6616	108.0698	0.017642
383.25	111.6894	108.0748	0.020939
384.85	111.6789	108.0429	0.04445
386.45	111.6096	108.0588	0.0702
388.05	111.7193	108.0829	0.008381
389.65	111.7084	108.0751	0.037617
391.25	111.7605	108.0449	0.012532
392.85	111.7777	108.0552	0.008985
394.45	111.7635	108.0577	0.036284
396.05	111.7212	108.018	0.011272
397.65	111.7392	108.0167	0.012109
399.25	111.7357	107.9976	0.01337
400.85	111.7157	108.0053	0.007719
402.45	111.7042	108.0007	0.02251
404.05	111.7402	108.0017	0.025215
405.65	111.7641	108.0342	0.030616
407.25	111.7865	108.0778	0.011273
408.85	111.7697	108.0711	0.0117
410.45	111.7512	108.0739	0.006562
412.05	111.7482	108.084	0.023491
413.65	111.7757	108.1096	0.002455
415.25	111.7769	108.1059	0.004299
416.85	111.7793	108.0995	0.024158
418.45	111.7424	108.088	0.00565
420.05	111.7356	108.0939	0.048318
421.65	111.7413	108.0168	0.030077
423.25	111.7471	108.0645	0.011055
424.85	111.7445	108.082	0.04936
426.45	111.6696	108.0569	0.029076
428.05	111.6379	108.0228	0.045229
429.65	111.7047	108.0506	0.032414
431.25	111.7564	108.0461	0.023237
432.85	111.7759	108.0777	0.019672
434.45	111.7726	108.0464	0.037727
436.05	111.7376	107.9973	0.00709
437.65	111.7318	108.0071	0.005518
439.25	111.7334	107.9984	0.006086
440.85	111.7313	108.0079	0.018476
442.45	111.7464	108.0333	0.0043
444.05	111.7395	108.0336	0.021696
445.65	111.7061	108.0244	0.022656
447.25	111.7293	107.9965	0.029741
448.85	111.7475	108.0405	0.013491
450.45	111.7452	108.019	0.03976
452.05	111.7811	108.0715	0.020347
453.65	111.7783	108.0391	0.021995
455.25	111.7647	108.0716	0.005976
456.85	111.7726	108.0768	0.001294
458.45	111.7747	108.0768	0.031797
460.05	111.7333	108.0472	0.028036
461.65	111.7104	108.0858	0.025075
463.25	111.7326	108.1192	0.016917
464.85	111.7056	108.1165	0.024459
466.45	111.7104	108.0777	0.00581
468.05	111.7197	108.0784	0.007396
469.65	111.7099	108.0717	0.007365
471.25	111.7001	108.0783	0.029612
472.85	111.6558	108.0949	0.032633
474.45	111.7078	108.0902	0.021722
476.05	111.7327	108.066	0.00698
477.65	111.7364	108.0765	0.014315
479.25	111.7592	108.0783	0.043226
480.85	111.7776	108.1449	0.034793
482.45	111.7815	108.0894	0.020389
484.05	111.7573	108.0674	0.010984
485.65	111.7529	108.0504	0.004795
487.25	111.7518	108.0428	0.006644
488.85	111.7434	108.0363	0.015965
490.45	111.7457	108.0109	0.010426
492.05	111.7314	108.0195	0.002003
493.65	111.7342	108.0178	0.002691
495.25	111.7364	108.0215	0.005324
496.85	111.7392	108.0296	0.007507
498.45	111.7423	108.018	0.014343
500.05	111.7224	108.0065	0.038098
501.65	111.7519	108.0599	0.017732
503.25	111.7802	108.0585	0.030216
504.85	111.7436	108.027	0.020931
506.45	111.7684	108.0495	0.041566
508.05	111.7826	108.1144	0.007046
509.65	111.7814	108.1032	0.017346
511.25	111.7539	108.0996	0.015515
512.85	111.7783	108.0951	0.015554
514.45	111.7688	108.118	0.014793
516.05	111.7701	108.1417	0.060538
517.65	111.762	108.0452	0.029305
519.25	111.751	108.0907	0.117039
520.85	111.8948	108.2106	0.037164
522.45	111.9164	108.266	0.01963
524.05	111.9318	108.2386	0.005022
525.65	111.9275	108.2454	0.019895
527.25	111.8958	108.2429	0.012011
528.85	111.8789	108.252	0.012283
530.45	111.8973	108.2589	0.013448
532.05	111.8762	108.2548	0.01808
533.65	111.8991	108.2372	0.020903
535.25	111.9075	108.2696	0.005429
536.85	111.9124	108.2623	0.009375
538.45	111.9197	108.2492	0.007454
540.05	111.9316	108.2488	0.02068
541.65	111.9273	108.2816	0.020103
543.25	111.923	108.2497	0.003741
544.85	111.9288	108.2482	0.00774
546.45	111.9329	108.2599	0.020543
548.05	111.9106	108.284	0.001091
549.65	111.912	108.2851	0.008484
551.25	111.9245	108.2798	0.011141
552.85	111.9117	108.2673	0.006811
554.45	111.9217	108.2717	0.006985
556.05	111.9324	108.2685	0.011496
557.65	111.9162	108.2597	0.021332
559.25	111.8823	108.2558	0.015498
560.85	111.9042	108.2673	0.026762
562.45	111.8616	108.263	0.004922
564.05	111.8538	108.262	0.008279
565.65	111.842	108.256	0.04312
567.25	111.9016	108.2908	0.021577
568.85	111.8809	108.2632	0.016045
570.45	111.8574	108.2528	0.012826
572.05	111.8718	108.2382	0.005175
573.65	111.8714	108.2464	0.010627
575.25	111.8791	108.2313	0.017514
576.85	111.8854	108.2586	0.019522
578.45	111.8717	108.2305	0.018883
580.05	111.8958	108.2488	0.003045
581.65	111.891	108.248	0.018285
583.25	111.8621	108.2528	0.006686
584.85	111.8723	108.2561	0.008768
586.45	111.8767	108.2428	0.014412
588.05	111.8755	108.2658	0.009729
589.65	111.8601	108.2642	0.011243
591.25	111.8542	108.2472	0.027035
592.85	111.8953	108.2605	0.004665
594.45	111.8882	108.2583	0.019206
596.05	111.9185	108.2531	0.008512
597.65	111.905	108.2509	0.010314
599.25	111.8889	108.2542	0.002173
600.85	111.8923	108.2548	0.01459
602.45	111.8722	108.2428	0.015526
604.05	111.8963	108.2489	0.019323
605.65	111.8656	108.2456	0.018128
607.25	111.8888	108.263	0.01059
608.85	111.9036	108.2546	0.012574
610.45	111.9168	108.2698	0.0044
612.05	111.9121	108.2645	0.005398
613.65	111.9192	108.2596	0.020838
615.25	111.8868	108.2674	0.013237
616.85	111.9049	108.2564	0.015909
618.45	111.8797	108.2527	0.017488
620.05	111.8988	108.2732	0.016751
621.65	111.8984	108.2464	0.022723
623.25	111.862	108.246	0.032164
624.85	111.9	108.2807	0.021995
626.45	111.8655	108.274	0.009898
628.05	111.8617	108.2586	0.004522
629.65	111.8688	108.2601	0.004908
631.25	111.864	108.2663	0.005488
632.85	111.8559	108.2629	0.035047
634.45	111.9109	108.2738	0.022402
636.05	111.8837	108.2504	0.018874
637.65	111.9135	108.2451	0.041527
639.25	111.9316	108.309	0.040605
640.85	111.9964	108.3053	0.009557
642.45	111.9998	108.3203	0.031972
644.05	112.043	108.3476	0.019476
645.65	112.0382	108.3169	0.018074
647.25	112.0129	108.3308	0.012343
648.85	112.0323	108.3274	0.012051
650.45	112.018	108.3144	0.027259
652.05	112.0553	108.337	0.009014
653.65	112.0492	108.3501	0.026678
655.25	112.0114	108.3302	0.046226
656.85	111.9648	108.2728	0.017369
658.45	111.9544	108.2986	0.01124
660.05	111.9652	108.313	0.010409
661.65	111.9578	108.3279	0.014096
663.25	111.9451	108.3093	0.022284
664.85	111.9145	108.2909	0.017516
666.45	111.9165	108.2629	0.019579
668.05	111.9276	108.2922	0.011226
669.65	111.9196	108.2761	0.011427
671.25	111.9014	108.277	0.003944
672.85	111.9045	108.2825	0.034903
674.45	111.9546	108.3072	0.014638
676.05	111.9546	108.3306	0.016633
677.65	111.9811	108.3274	0.026389
679.25	111.972	108.2862	0.038037
680.85	112.0133	108.3308	0.006508
682.45	112.0232	108.3342	0.0187
684.05	111.9932	108.3342	0.024316
685.65	112.0285	108.3178	0.006862
687.25	112.0176	108.3185	0.019652
688.85	112.0287	108.3479	0.020594
690.45	112.0061	108.324	0.032015
692.05	111.9565	108.311	0.018801
693.65	111.9852	108.3201	0.035264
695.25	111.9317	108.3021	0.016625
696.85	111.9337	108.2756	0.001883
698.45	111.9343	108.2785	0.01709
700.05	111.9247	108.2529	0.007026
701.65	111.9166	108.2607	0.002591
703.25	111.9183	108.2569	0.01148
704.85	111.9021	108.2483	0.006394
706.45	111.9082	108.2565	0.019518
708.05	111.884	108.2763	0.021263
709.65	111.8745	108.2436	0.011969
711.25	111.8897	108.2552	0.005609
712.85	111.881	108.2575	0.003613
714.45	111.8836	108.2627	0.012226
716.05	111.8667	108.2528	0.015926
717.65	111.8842	108.2713	0.007134
719.25	111.8791	108.2611	0.02412
720.85	111.8406	108.2581	0.029723
722.45	111.8877	108.2648	0.005986
724.05	111.8971	108.2629	0.012965
725.65	111.8887	108.2439	0.010008
727.25	111.9015	108.2536	0.018243
728.85	111.9253	108.2368	0.013659
730.45	111.9294	108.2583	0.016359
732.05	111.9413	108.2816	0.016414
733.65	111.9307	108.2575	0.035204
735.25	111.9101	108.3099	0.037552
736.85	111.9651	108.3341	0.023443
738.45	111.9965	108.3136	0.015173
740.05	111.9988	108.3378	0.027788
741.65	112.0421	108.3277	0.003431
743.25	112.0368	108.3291	0.008569
744.85	112.0231	108.3305	0.057758
746.45	112.0399	108.4214	0.050252
748.05	112.082	108.4899	0.021656
749.65	112.0605	108.4628	0.005883
751.25	112.0696	108.4651	0.00757
752.85	112.0706	108.4772	0.013245
754.45	112.0855	108.4621	0.022484
756.05	112.0781	108.4973	0.002858
757.65	112.0741	108.4952	0.011127
759.25	112.0821	108.4793	0.028437
760.85	112.0465	108.451	0.022045
762.45	112.0649	108.4811	0.005703
764.05	112.074	108.4796	0.010552
765.65	112.0894	108.4727	0.019757
767.25	112.0632	108.4905	0.019138
768.85	112.0905	108.4766	0.014132
770.45	112.0885	108.4992	0.011419
772.05	112.0884	108.4809	0.02362
773.65	112.0667	108.4499	0.016567
775.25	112.0446	108.4354	0.008779
776.85	112.0308	108.4381	0.053912
778.45	111.9839	108.3657	0.023265
780.05	111.973	108.3301	0.007092
781.65	111.9696	108.341	0.02636
783.25	111.9275	108.3378	0.032346
784.85	111.9727	108.363	0.020119
786.45	111.9559	108.3356	0.031596
788.05	112.003	108.3538	0.002179
789.65	112.0036	108.3504	0.003068
791.25	112.0084	108.3497	0.014479
792.85	111.9936	108.3319	0.01964
794.45	111.9969	108.3631	0.009217
796.05	111.9937	108.3776	0.015557
797.65	112.0077	108.3569	0.008205
799.25	111.995	108.3535	0.011147
800.85	111.9772	108.3517	0.010766
802.45	111.9885	108.3647	0.011907
804.05	111.9868	108.3458	0.00693
805.65	111.9878	108.3568	0.011294
807.25	111.987	108.3388	0.040896
808.85	112.0523	108.3436	0.015512
810.45	112.0311	108.3306	0.029329
812.05	112.0123	108.3736	0.019082
813.65	112.0055	108.3439	0.007547
815.25	112.0162	108.3494	0.007455
816.85	112.0066	108.3564	0.010699
818.45	111.9937	108.3451	0.005016
820.05	111.9885	108.3512	0.006437
821.65	111.99	108.3411	0.016032
823.25	111.9664	108.3311	0.017441
824.85	111.948	108.3521	0.008906
826.45	111.9547	108.3396	0.005572
828.05	111.9602	108.3465	0.012784
829.65	111.9616	108.367	0.016291
831.25	111.979	108.3476	0.016963
832.85	111.9529	108.3548	0.011215
834.45	111.9708	108.3558	0.025613
836.05	112.0071	108.3748	0.035131
837.65	111.9843	108.3234	0.00744
839.25	111.9745	108.3302	0.047399
840.85	112.0466	108.3537	0.007358
842.45	112.0582	108.3553	0.00426
844.05	112.0644	108.3523	0.008614
845.65	112.0509	108.3494	0.021351
847.25	112.0175	108.3565	0.013359
848.85	112.0374	108.3643	0.021262
850.45	112.0057	108.3766	0.015731
852.05	112.0261	108.3912	0.007551
853.65	112.0328	108.3812	0.017235
855.25	112.0431	108.4068	0.005794
856.85	112.0338	108.4067	0.009757
858.45	112.0266	108.4206	0.008379
860.05	112.04	108.4214	0.009401
861.65	112.0528	108.4135	0.002804
863.25	112.0512	108.4177	0.010889
864.85	112.0343	108.4134	0.011764
866.45	112.0529	108.416	0.019213
868.05	112.0736	108.3933	0.014265
869.65	112.0589	108.4107	0.019273
871.25	112.0429	108.3843	0.024553
872.85	112.0819	108.3888	0.014748
874.45	112.0594	108.3816	0.008755
876.05	112.0674	108.3701	0.004167
877.65	112.0681	108.3635	0.009708
879.25	112.0639	108.3485	0.008149
880.85	112.0673	108.3611	0.00844
882.45	112.0547	108.366	0.017274
884.05	112.0357	108.3459	0.008872
885.65	112.0403	108.3325	0.035031
887.25	111.9849	108.3409	0.032626
888.85	111.9327	108.3392	0.018156
890.45	111.949	108.3152	0.012409
892.05	111.955	108.3341	0.010978
893.65	111.9686	108.3452	0.002864
895.25	111.9641	108.346	0.004238
896.85	111.9672	108.3399	0.018657
898.45	111.9453	108.3196	0.011302
900.05	111.9534	108.3035	0.014553
901.65	111.9734	108.3154	0.011844
903.25	111.9551	108.3201	0.003981
904.85	111.9612	108.322	0.003492
906.45	111.9667	108.322	0.01347
908.05	111.9452	108.3227	0.019912
909.65	111.9724	108.3392	0.016767
911.25	111.9545	108.3193	0.008315
912.85	111.9672	108.3153	0.010982
914.45	111.9661	108.3328	0.013104
916.05	111.9532	108.3163	0.015701
917.65	111.9683	108.3363	0.024814
919.25	111.9429	108.3058	0.003724
920.85	111.9392	108.3012	0.016985
922.45	111.9599	108.3188	0.019139
924.05	111.9782	108.2942	0.015588
925.65	111.9649	108.3153	0.003535
927.25	111.9592	108.3153	0.006322
928.85	111.962	108.3251	0.005948
930.45	111.9686	108.3319	0.038693
932.05	112.0255	108.3563	0.01785
933.65	112.0395	108.3314	0.035448
935.25	111.9847	108.3457	0.002294
936.85	111.9813	108.3443	0.009298
938.45	111.9758	108.3304	0.007557
940.05	111.9869	108.3351	0.007363
941.65	111.9919	108.3458	0.021709
943.25	112.0243	108.3582	0.019341
944.85	112.0034	108.3355	0.011964
946.45	112.0211	108.3428	0.008845
948.05	112.0194	108.3568	0.014967
949.65	111.9961	108.3515	0.018477
951.25	112.0256	108.35	0.029398
952.85	111.987	108.3231	0.035231
954.45	112.0029	108.3772	0.01177
956.05	111.991	108.3626	0.001323
957.65	111.9917	108.3646	0.006855
959.25	112.0009	108.3705	0.002269
960.85	112.0037	108.3682	0.008743
962.45	111.9941	108.358	0.029539
964.05	112.0182	108.3986	0.01774
965.65	112.0233	108.3707	0.015302
967.25	112.0303	108.3472	0.006917
968.85	112.0256	108.3573	0.022927
970.45	112.0103	108.3239	0.00414
972.05	112.0054	108.3283	0.012629
973.65	112.0129	108.347	0.022451
975.25	112.0208	108.3821	0.011977
976.85	112.0158	108.3636	0.010538
978.45	112.0308	108.3559	0.009869
980.05	112.0212	108.3433	0.014271
981.65	112.0438	108.3468	0.019272
983.25	112.015	108.3578	0.011094
984.85	112.0323	108.3614	0.015874
986.45	112.0102	108.349	0.013923
988.05	112.026	108.3334	0.012546
989.65	112.0101	108.3456	0.011406
991.25	112.0206	108.3606	0.005218
992.85	112.0127	108.358	0.005145
994.45	112.0137	108.3662	0.010846
996.05	111.9965	108.3686	0.015351
997.65	112.0036	108.3921	0.006762
999.25	112.0141	108.3893	0.015772
1000.85	112.0027	108.3668	0.00719
1002.45	111.9913	108.3653	0.007369
1004.05	111.9864	108.3545	0.022453
1005.65	112.0028	108.3226	0.023609
1007.25	112.0171	108.3575	0.012555
1008.85	112.0371	108.3557	0.026243
1010.45	112.045	108.3969	0.034373
1012.05	112.0939	108.4222	0.029945
1013.65	112.0479	108.4357	0.024393
1015.25	112.0865	108.4299	0.015935
1016.85	112.1119	108.4276	0.023998
1018.45	112.0749	108.4172	0.00207
1020.05	112.0717	108.4166	0.002621
1021.65	112.0748	108.4194	0.010208
1023.25	112.0876	108.4295	0.025841
1024.85	112.1286	108.4353	0.028057
1026.45	112.0852	108.4236	0.027654
1028.05	112.0742	108.3807	0.002872
1029.65	112.0697	108.3816	0.010025
1031.25	112.0545	108.3765	0.039191
1032.85	112.1129	108.3993	0.035812
1034.45	112.0861	108.3487	0.020649
1036.05	112.0548	108.3379	0.034708
1037.65	112.0618	108.393	0.036845
1039.25	112.0605	108.334	0.019194
1040.85	112.0386	108.3555	0.013134
1042.45	112.0596	108.3558	0.004452
1044.05	112.0617	108.349	0.013237
1045.65	112.0488	108.3322	0.005821
1047.25	112.0424	108.3254	0.011388
1048.85	112.0567	108.3141	0.029825
1050.45	112.0823	108.3544	0.059973
1052.05	112.1403	108.4308	0.038701
1053.65	112.0851	108.4027	0.031382
1055.25	112.116	108.4423	0.004708
1056.85	112.1235	108.4425	0.01482
1058.45	112.1391	108.4603	0.004229
1060.05	112.1341	108.4648	0.012151
1061.65	112.1162	108.4571	0.018403
1063.25	112.1443	108.448	0.038001
1064.85	112.0865	108.4669	0.029091
1066.45	112.1327	108.4721	0.020166
1068.05	112.1017	108.4811	0.038446
1069.65	112.1632	108.4789	0.057641
1071.25	112.0804	108.4383	0.025615
1072.85	112.1196	108.4502	0.013194
1074.45	112.1235	108.4709	0.022425
1076.05	112.1562	108.4857	0.020745
1077.65	112.137	108.4586	0.010602
1079.25	112.144	108.474	0.003204
1080.85	112.1406	108.4703	0.013923
1082.45	112.1619	108.4765	0.020801
1084.05	112.1294	108.4836	0.008827
1085.65	112.1239	108.4706	0.038572
1087.25	112.1836	108.4862	0.031993
1088.85	112.1396	108.46	0.039909
1090.45	112.0792	108.4394	0.012957
1092.05	112.0999	108.4386	0.037309
1093.65	112.0686	108.3878	0.011772
1095.25	112.0515	108.3798	0.036392
1096.85	112.0307	108.3254	0.009917
1098.45	112.0433	108.335	0.032794
1100.05	112.0621	108.384	0.008825
1101.65	112.0506	108.3759	0.03227
1103.25	112.0313	108.328	0.006577
1104.85	112.037	108.3369	0.001256
1106.45	112.0389	108.3374	0.012061
1108.05	112.0551	108.3479	0.003639
1109.65	112.0519	108.3431	0.008463
1111.25	112.0383	108.3439	0.060847
1112.85	112.1155	108.4033	0.007806
1114.45	112.1119	108.4152	0.061674
1116.05	112.1822	108.4845	0.004213
1117.65	112.1887	108.4863	0.029675
1119.25	112.1416	108.4798	0.007201
1120.85	112.1354	108.4701	0.011815
1122.45	112.1503	108.4584	0.013479
1124.05	112.135	108.4432	0.008564
1125.65	112.1214	108.4446	0.044262
1127.25	112.0687	108.3973	0.021432
1128.85	112.0678	108.363	0.023219
1130.45	112.0392	108.3393	0.062459
1132.05	112.0169	108.4367	0.174971
1133.65	111.9974	108.716	0.011251
1135.25	112.0015	108.6984	0.023955
1136.85	111.9917	108.7355	0.022412
1138.45	111.9743	108.7041	0.001471
1140.05	111.9739	108.7065	0.009347
1141.65	111.973	108.6915	0.053965
1143.25	112.0594	108.6915	0.041397
1144.85	112.0045	108.7287	0.016898
1146.45	112.0316	108.7286	0.020295
1148.05	112.0639	108.7319	0.004357
1149.65	112.0651	108.7251	0.010979
1151.25	112.0675	108.7424	0.016204
1152.85	112.0565	108.719	0.009117
1154.45	112.0492	108.7317	0.003341
1156.05	112.0478	108.7265	0.012273
1157.65	112.0581	108.7432	0.030257
1159.25	112.0198	108.7137	0.023129
1160.85	112.0444	108.7413	0.022827
1162.45	112.009	108.7325	0.020236
1164.05	112.0221	108.7029	0.02669
1165.65	111.9809	108.714	0.02375
1167.25	111.9562	108.6851	0.037455
1168.85	111.999	108.7271	0.009316
1170.45	112.0133	108.7312	0.005747
1172.05	112.0056	108.7362	0.027298
1173.65	111.9829	108.6989	0.018562
1175.25	111.9792	108.7284	0.018204
1176.85	112.0079	108.7232	0.038416
1178.45	111.9508	108.7004	0.042518
1180.05	112.0069	108.7389	0.043494
1181.65	111.9478	108.702	0.026153
1183.25	111.9832	108.7243	0.004621
1184.85	111.984	108.717	0.017079
1186.45	111.9568	108.7153	0.00988
1188.05	111.9725	108.7143	0.022892
1189.65	111.9391	108.6994	0.040129
1191.25	112.0002	108.7192	0.012573
1192.85	112	108.6991	0.014717
1194.45	111.9826	108.7149	0.015264
1196.05	111.9692	108.6945	0.008145
1197.65	111.976	108.6833	0.02347
1199.25	112.0058	108.7062	0.012055
1200.85	111.9868	108.7029	0.008747
1202.45	111.989	108.689	0.01836
1204.05	111.971	108.6658	0.037946
1205.65	111.9822	108.7254	0.014297
1207.25	111.9976	108.7085	0.014718
1208.85	111.9742	108.7057	0.033062
1210.45	112.0143	108.7403	0.02105
1212.05	112.0066	108.7075	0.021408
1213.65	111.9723	108.7083	0.009792
1215.25	111.9862	108.7156	0.010616
1216.85	112.0014	108.7081	0.019939
1218.45	111.971	108.6986	0.042002
1220.05	112.0183	108.7463	0.028039
1221.65	111.9931	108.7092	0.015493
1223.25	111.9693	108.7161	0.004973
1224.85	111.9719	108.7236	0.019172
1226.45	111.9916	108.7	0.015348
1228.05	111.9674	108.6959	0.007473
1229.65	111.9694	108.6842	0.03741
1231.25	112.0128	108.7253	0.027055
1232.85	111.9729	108.7084	0.005317
1234.45	111.9783	108.715	0.006804
1236.05	111.9881	108.7102	0.028877
1237.65	111.9482	108.6869	0.015816
1239.25	111.968	108.7027	0.03229
1240.85	112.0189	108.7114	0.01284
1242.45	112.0184	108.7319	0.024526
1244.05	112.0551	108.7458	0.027886
1245.65	112.0948	108.7661	0.0085
1247.25	112.1007	108.7784	0.016783
1248.85	112.1233	108.7639	0.054618
1250.45	112.0392	108.7402	0.010657
1252.05	112.0451	108.7242	0.016443
1253.65	112.0221	108.7371	0.033687
1255.25	111.9772	108.7073	0.006929
1256.85	111.9669	108.7112	0.013799
1258.45	111.9601	108.7322	0.019051
1260.05	111.9838	108.7131	0.027897
1261.65	111.9413	108.6997	0.02976
1263.25	111.9848	108.7189	0.03694
1264.85	112.0203	108.7662	0.017517
1266.45	112.0445	108.752	0.050737
1268.05	112.0975	108.8134	0.00911
1269.65	112.0909	108.8005	0.002412
1271.25	112.0935	108.8033	0.010202
1272.85	112.1012	108.7889	0.007027
1274.45	112.0951	108.7984	0.018921
1276.05	112.1254	108.7998	0.026343
1277.65	112.0944	108.7712	0.007556
1279.25	112.1031	108.7629	0.012819
1280.85	112.1032	108.7834	0.000562
1282.45	112.1039	108.7829	0.003508
1284.05	112.1035	108.7773	0.012933
1285.65	112.1115	108.7582	0.038528
1287.25	112.0558	108.7846	0.041524
1288.85	112.1214	108.7744	0.012113
1290.45	112.1351	108.7607	0.015681
1292.05	112.1117	108.7696	0.003367
1293.65	112.1112	108.775	0.012325
1295.25	112.0928	108.7677	0.019007
1296.85	112.117	108.7861	0.01352
1298.45	112.112	108.8072	0.020852
1300.05	112.1263	108.777	0.031717
1301.65	112.0896	108.8121	0.01818
1303.25	112.0973	108.784	0.02007
1304.85	112.07	108.801	0.009566
1306.45	112.0839	108.7946	0.011017
1308.05	112.0817	108.7771	0.022544
1309.65	112.0994	108.8085	0.020256
1311.25	112.0846	108.7797	0.010582
1312.85	112.1011	108.7834	0.060834
1314.45	112.1098	108.8803	0.012081
1316.05	112.1149	108.8989	0.003657
1317.65	112.1146	108.8931	0.01724
1319.25	112.1227	108.9195	0.02682
1320.85	112.0853	108.8984	0.025321
1322.45	112.1258	108.8994	0.01033
1324.05	112.117	108.9134	0.009068
1325.65	112.1138	108.9275	0.045982
1327.25	112.1856	108.9112	0.023758
1328.85	112.1495	108.9231	0.007882
1330.45	112.1384	108.917	0.006879
1332.05	112.1401	108.9062	0.011012
1333.65	112.1228	108.9029	0.022628
1335.25	112.1099	108.8691	0.013473
1336.85	112.1302	108.8763	0.01041
1338.45	112.115	108.8831	0.025295
1340.05	112.1554	108.8815	0.009033
1341.65	112.142	108.8763	0.024808
1343.25	112.181	108.8834	0.029311
1344.85	112.1345	108.8773	0.020564
1346.45	112.1191	108.8482	0.016138
1348.05	112.1419	108.8603	0.024359
