# Supplementary material for: Seeking safety: Movement dynamics after post-contact immobility
Source: PLoS One. 2024 Aug 22;19(8):e0307370. doi: 10.1371/journal.pone.0307370 (PMC11340899; doi:10.1371/journal.pone.0307370)
Supplement: S3 Data — (ZIP) [file pone.0307370.s012.zip › Franks_etal_AntLionTracksPaperData_PLoSOne_2024/al11_dt16_v4.txt]

0.85	112.1441	108.7889	0.090181
2.45	112.2091	108.9177	0.092995
4.05	112.0624	108.8929	0.049852
5.65	112.0714	108.9721	0.023872
7.25	112.0459	108.9437	0.03144
8.85	112.0874	108.9722	0.019354
10.45	112.057	108.9661	0.013801
12.05	112.0555	108.944	0.026691
13.65	112.0629	108.9861	0.006068
15.25	112.0708	108.9805	0.002641
16.85	112.0715	108.9763	0.012909
18.45	112.0636	108.9572	0.00755
20.05	112.063	108.9693	0.003194
21.65	112.0608	108.9739	0.008309
23.25	112.0725	108.9676	0.068091
24.85	112.1813	108.9724	0.018465
26.45	112.2109	108.9723	0.002849
28.05	112.2102	108.9678	0.010476
29.65	112.1963	108.9585	0.015343
31.25	112.1771	108.9431	0.02217
32.85	112.1504	108.9198	0.004377
34.45	112.1571	108.9217	0.008545
36.05	112.1706	108.9241	0.026232
37.65	112.1986	108.9553	0.012737
39.25	112.214	108.9687	0.061715
40.85	112.1174	108.9483	0.038636
42.45	112.0559	108.9545	0.016611
44.05	112.0432	108.9312	0.035548
45.65	112.0837	108.971	0.017645
47.25	112.0755	108.9981	0.02245
48.85	112.0661	108.9634	0.016356
50.45	112.0749	108.988	0.002925
52.05	112.0702	108.9884	0.0304
53.65	112.0536	108.9427	0.022615
55.25	112.0502	108.9788	0.020277
56.85	112.0661	108.9504	0.087142
58.45	112.1991	108.9921	0.019766
60.05	112.1814	108.9659	0.017676
61.65	112.2087	108.9586	0.00756
63.25	112.1976	108.9634	0.015828
64.85	112.1779	108.9474	0.00681
66.45	112.1823	108.9374	0.006176
68.05	112.1825	108.9473	0.006823
69.65	112.1758	108.9387	0.028185
71.25	112.142	108.9088	0.018654
72.85	112.1621	108.9308	0.016589
74.45	112.1822	108.9482	0.009203
76.05	112.1961	108.9532	0.015409
77.65	112.2172	108.9659	0.044188
79.25	112.1476	108.9535	0.060574
80.85	112.0517	108.9675	0.014136
82.45	112.0742	108.9653	0.021151
84.05	112.0634	108.9973	0.024262
85.65	112.084	109.0302	0.042282
87.25	112.0597	108.9671	0.010363
88.85	112.0463	108.9574	0.046607
90.45	112.1098	108.9964	0.037857
92.05	112.1701	108.9908	0.021475
93.65	112.2029	108.9803	0.013674
95.25	112.1961	108.9595	0.007127
96.85	112.2074	108.958	0.000953
98.45	112.2086	108.9571	0.008765
100.05	112.1953	108.9526	0.015584
101.65	112.1723	108.943	0.005607
103.25	112.1659	108.9367	0.009171
104.85	112.1784	108.9443	0.004302
106.45	112.1765	108.9377	0.006527
108.05	112.187	108.9376	0.003645
109.65	112.184	108.9426	0.008153
111.25	112.1912	108.9535	0.087344
112.85	112.0564	108.9904	0.024011
114.45	112.0534	108.9521	0.022777
116.05	112.0677	108.9857	0.011231
117.65	112.0834	108.9944	0.018407
119.25	112.0622	108.974	0.015633
120.85	112.0821	108.9891	0.021395
122.45	112.0978	109.0196	0.042691
124.05	112.0551	108.9662	0.055959
125.65	112.1428	108.9842	0.019869
127.25	112.1745	108.987	0.014172
128.85	112.1917	108.9723	0.007215
130.45	112.2015	108.9662	0.007786
132.05	112.2091	108.9563	0.011967
133.65	112.1911	108.95	0.008045
135.25	112.1814	108.9415	0.003916
136.85	112.1776	108.9465	0.009407
138.45	112.1892	108.9561	0.021012
140.05	112.1693	108.929	0.015077
141.65	112.1872	108.9451	0.02181
143.25	112.2097	108.9718	0.051423
144.85	112.1426	109.0193	0.048598
146.45	112.0666	109.0027	0.013844
148.05	112.0884	108.999	0.022393
149.65	112.0901	109.0348	0.004516
151.25	112.0868	109.0283	0.025872
152.85	112.0774	108.988	0.030407
154.45	112.1135	109.0207	0.055698
156.05	112.2026	109.0194	0.024631
157.65	112.2013	108.98	0.015259
159.25	112.1985	108.9558	0.028838
160.85	112.1604	108.9297	0.010288
162.45	112.1601	108.9462	0.013468
164.05	112.1808	108.9401	0.009792
165.65	112.1914	108.9517	0.014306
167.25	112.2029	108.9714	0.031386
168.85	112.1567	108.991	0.062167
170.45	112.0594	108.97	0.029418
172.05	112.078	109.0133	0.028108
173.65	112.053	108.9759	0.016129
175.25	112.075	108.9894	0.029214
176.85	112.0908	109.0334	0.028973
178.45	112.0725	108.9908	0.067499
180.05	112.1776	109.0154	0.005795
181.65	112.1826	109.0075	0.016802
183.25	112.1857	108.9808	0.010388
184.85	112.1979	108.9695	0.001834
186.45	112.1972	108.9667	0.022712
188.05	112.1694	108.9433	0.002243
189.65	112.1724	108.9414	0.034042
191.25	112.1323	108.9045	0.040356
192.85	112.1839	108.9433	0.022721
194.45	112.2127	108.9655	0.026402
196.05	112.235	109.0014	0.017662
197.65	112.2073	109.0069	0.016673
199.25	112.2092	108.9803	0.034376
200.85	112.1966	109.0338	0.07452
202.45	112.0864	108.9882	0.034879
204.05	112.0937	109.0435	0.024358
205.65	112.0796	109.0072	0.066217
207.25	112.1538	109.0828	0.045896
208.85	112.0863	109.054	0.013442
210.45	112.0711	109.0388	0.024193
212.05	112.1031	109.0606	0.028872
213.65	112.1492	109.062	0.025723
215.25	112.1894	109.0709	0.03026
216.85	112.1926	109.0226	0.012317
218.45	112.2048	109.007	0.006616
220.05	112.2078	108.9969	0.005438
221.65	112.2054	108.9885	0.033961
223.25	112.1684	108.9488	0.026477
224.85	112.1889	108.9858	0.085587
226.45	112.1782	109.1223	0.045945
228.05	112.2198	109.1829	0.054692
229.65	112.2876	109.2383	0.028259
231.25	112.3325	109.2439	0.009928
232.85	112.335	109.2283	0.026882
234.45	112.359	109.264	0.018817
236.05	112.3445	109.2376	0.009212
237.65	112.3578	109.244	0.018317
239.25	112.3292	109.2375	0.008595
240.85	112.3165	109.2322	0.039792
242.45	112.3655	109.2729	0.077343
244.05	112.2487	109.2318	0.014895
245.65	112.2707	109.2226	0.023513
247.25	112.2459	109.1943	0.014042
248.85	112.2264	109.1832	0.015029
250.45	112.2059	109.1706	0.023915
252.05	112.2111	109.1327	0.015232
253.65	112.1935	109.1159	0.038309
255.25	112.2252	109.1683	0.054855
256.85	112.2805	109.2365	0.036029
258.45	112.3378	109.2425	0.010185
260.05	112.3256	109.2532	0.014966
261.65	112.3495	109.2516	0.016309
263.25	112.3364	109.2291	0.026904
264.85	112.294	109.2219	0.014224
266.45	112.2738	109.2113	0.042215
268.05	112.2275	109.1622	0.008539
269.65	112.2164	109.1541	0.034635
271.25	112.1807	109.1117	0.022076
272.85	112.1568	109.1377	0.077208
274.45	112.2522	109.2162	0.046509
276.05	112.3116	109.261	0.052156
277.65	112.395	109.2644	0.036449
279.25	112.3419	109.2402	0.007124
280.85	112.3477	109.25	0.005334
282.45	112.3398	109.2533	0.023421
284.05	112.3694	109.2762	0.008026
285.65	112.3745	109.2644	0.02882
287.25	112.3364	109.2385	0.011475
288.85	112.3473	109.2532	0.016061
290.45	112.3238	109.2428	0.022798
292.05	112.2873	109.2438	0.028133
293.65	112.2744	109.2007	0.047608
295.25	112.2052	109.1688	0.021729
296.85	112.1883	109.1384	0.020311
298.45	112.1998	109.108	0.022654
300.05	112.1899	109.1429	0.06194
301.65	112.2582	109.2147	0.013827
303.25	112.2659	109.2355	0.058491
304.85	112.355	109.264	0.012161
306.45	112.3704	109.2521	0.014864
308.05	112.3466	109.2515	0.006456
309.65	112.3486	109.2617	0.014476
311.25	112.3717	109.2611	0.011099
312.85	112.3868	109.2705	0.024502
314.45	112.3498	109.2574	0.019363
316.05	112.3194	109.2634	0.037663
317.65	112.2835	109.215	0.011008
319.25	112.2863	109.2324	0.01468
320.85	112.2661	109.2204	0.037573
322.45	112.2202	109.1815	0.011193
324.05	112.2128	109.1652	0.008373
325.65	112.1997	109.1627	0.015981
327.25	112.219	109.146	0.009348
328.85	112.2043	109.1436	0.01332
330.45	112.2105	109.164	0.032864
332.05	112.2053	109.1117	0.008565
333.65	112.1946	109.1032	0.019941
335.25	112.1864	109.134	0.019284
336.85	112.2142	109.1206	0.001677
338.45	112.2157	109.1228	0.01526
340.05	112.192	109.1286	0.005623
341.65	112.1886	109.1369	0.011234
343.25	112.2036	109.127	0.010595
344.85	112.2112	109.1422	0.003652
346.45	112.2072	109.1464	0.013944
348.05	112.2063	109.1687	0.007239
349.65	112.1953	109.1723	0.017342
351.25	112.2215	109.1814	0.034017
352.85	112.2632	109.2164	0.023049
354.45	112.2823	109.2479	0.012183
356.05	112.2782	109.2289	0.03164
357.65	112.3263	109.2447	0.0198
359.25	112.358	109.2451	0.00883
360.85	112.3507	109.2572	0.017711
362.45	112.3742	109.2731	0.02634
364.05	112.3345	109.2588	0.034001
365.65	112.3866	109.2745	0.043443
367.25	112.3201	109.2544	0.018397
368.85	112.3495	109.2543	0.012723
370.45	112.3673	109.2642	0.019821
372.05	112.3879	109.2883	0.017297
373.65	112.3648	109.2731	0.029053
375.25	112.3303	109.2419	0.030496
376.85	112.2816	109.2429	0.022011
378.45	112.3036	109.2704	0.030295
380.05	112.269	109.2365	0.032536
381.65	112.2338	109.1981	0.022942
383.25	112.2012	109.1813	0.007697
384.85	112.1956	109.1703	0.036499
386.45	112.1582	109.1255	0.019487
388.05	112.1757	109.1512	0.013801
389.65	112.1848	109.1311	0.00653
391.25	112.1914	109.1392	0.015466
392.85	112.2003	109.1623	0.012689
394.45	112.1812	109.1554	0.013473
396.05	112.202	109.161	0.035207
397.65	112.2441	109.1984	0.010049
399.25	112.2554	109.2099	0.021737
400.85	112.2781	109.2362	0.010258
402.45	112.2655	109.2257	0.029366
404.05	112.3039	109.2527	0.003073
405.65	112.3033	109.2576	0.007877
407.25	112.3021	109.2702	0.02435
408.85	112.2736	109.2436	0.027057
410.45	112.259	109.2028	0.025899
412.05	112.2277	109.1757	0.00844
413.65	112.2183	109.1854	0.005332
415.25	112.211	109.181	0.016142
416.85	112.1916	109.164	0.014644
418.45	112.2059	109.1455	0.004614
420.05	112.21	109.1394	0.004171
421.65	112.2035	109.138	0.011557
423.25	112.1913	109.1241	0.027635
424.85	112.18	109.0813	0.001788
426.45	112.1772	109.0815	0.026359
428.05	112.1926	109.1207	0.039481
429.65	112.1331	109.1419	0.015567
431.25	112.1195	109.121	0.042883
432.85	112.1663	109.1711	0.007237
434.45	112.1599	109.1615	0.013373
436.05	112.1779	109.173	0.008612
437.65	112.1909	109.1775	0.016027
439.25	112.2132	109.1902	0.008889
440.85	112.2159	109.2042	0.001433
442.45	112.2176	109.2057	0.013434
444.05	112.2389	109.2087	0.071271
445.65	112.1299	109.1753	0.00314
447.25	112.1335	109.1788	0.00495
448.85	112.1261	109.1816	0.014376
450.45	112.1042	109.1746	0.011498
452.05	112.1223	109.1777	0.012964
453.65	112.1271	109.1575	0.052395
455.25	112.203	109.1931	0.031987
456.85	112.1559	109.1731	0.053621
458.45	112.1078	109.1021	0.035082
460.05	112.1336	109.1519	0.026833
461.65	112.1112	109.1153	0.04496
463.25	112.1584	109.1696	0.02587
464.85	112.1957	109.1877	0.017782
466.45	112.2204	109.2017	0.014625
468.05	112.2367	109.2185	0.005141
469.65	112.2445	109.2211	0.022878
471.25	112.211	109.2064	0.030786
472.85	112.1617	109.2062	0.021017
474.45	112.1393	109.1811	0.006011
476.05	112.1489	109.1816	0.017908
477.65	112.1228	109.1698	0.007266
479.25	112.128	109.1802	0.013091
480.85	112.1465	109.1899	0.010581
482.45	112.1504	109.1734	0.015759
484.05	112.1253	109.1716	0.014941
485.65	112.1373	109.1922	0.008223
487.25	112.1249	109.1879	0.002567
488.85	112.1228	109.1844	0.012061
490.45	112.1307	109.202	0.007857
492.05	112.1389	109.1925	0.04716
493.65	112.2122	109.2105	0.013901
495.25	112.2344	109.2115	0.011948
496.85	112.2164	109.2049	0.009835
498.45	112.2296	109.2135	0.030646
500.05	112.1972	109.1767	0.00986
501.65	112.1998	109.1922	0.018784
503.25	112.17	109.1879	0.012932
504.85	112.1868	109.1758	0.004657
506.45	112.1841	109.1689	0.009799
508.05	112.1961	109.179	0.002939
509.65	112.1918	109.1809	0.004641
511.25	112.1844	109.1808	0.01864
512.85	112.1565	109.1702	0.014748
514.45	112.1781	109.1797	0.035657
516.05	112.1463	109.1324	0.021511
517.65	112.1121	109.1366	0.012222
519.25	112.1167	109.1176	0.059905
520.85	112.1823	109.1875	0.028034
522.45	112.2157	109.2174	0.051311
524.05	112.1465	109.1732	0.010161
525.65	112.1369	109.1863	0.014562
527.25	112.1144	109.1923	0.016753
528.85	112.1346	109.1746	0.014914
530.45	112.1551	109.1869	0.044991
532.05	112.2265	109.1958	0.006027
533.65	112.2175	109.1922	0.018671
535.25	112.19	109.1806	0.022161
536.85	112.155	109.1865	0.016728
538.45	112.1483	109.1606	0.041252
540.05	112.1118	109.1056	0.009675
541.65	112.1016	109.094	0.032823
543.25	112.1203	109.1431	0.046404
544.85	112.1841	109.1811	0.036095
546.45	112.2319	109.2135	0.066754
548.05	112.1306	109.1795	0.010157
549.65	112.1149	109.1754	0.018455
551.25	112.1443	109.1729	0.021271
552.85	112.1115	109.1818	0.015571
554.45	112.1245	109.1606	0.021562
556.05	112.135	109.1934	0.018826
557.65	112.1243	109.1653	0.018316
559.25	112.1519	109.1555	0.017399
560.85	112.1337	109.1766	0.006133
562.45	112.143	109.1796	0.009409
564.05	112.1293	109.1734	0.012789
565.65	112.1102	109.1661	0.021067
567.25	112.127	109.1953	0.013799
568.85	112.1487	109.1992	0.018891
570.45	112.137	109.1713	0.055567
572.05	112.2214	109.1996	0.001898
573.65	112.2203	109.2024	0.016228
575.25	112.2327	109.2252	0.010722
576.85	112.2258	109.2095	0.011289
578.45	112.2137	109.1961	0.016999
580.05	112.1897	109.1832	0.034242
581.65	112.1448	109.1519	0.004979
583.25	112.1368	109.1526	0.034349
584.85	112.1028	109.1095	0.029834
586.45	112.1278	109.0688	0.023991
588.05	112.112	109.1038	0.056414
589.65	112.1589	109.1809	0.029388
591.25	112.1313	109.1429	0.047749
592.85	112.1959	109.1836	0.021844
594.45	112.2208	109.2082	0.026281
596.05	112.183	109.1897	0.058088
597.65	112.0914	109.174	0.026659
599.25	112.1338	109.1695	0.010111
600.85	112.1211	109.1595	0.028214
602.45	112.1565	109.1874	0.02167
604.05	112.1238	109.1988	0.012686
605.65	112.1296	109.1794	0.005528
607.25	112.127	109.1878	0.019045
608.85	112.0969	109.1829	0.029751
610.45	112.1435	109.1731	0.018364
612.05	112.1238	109.1513	0.032287
613.65	112.1603	109.1879	0.017743
615.25	112.1812	109.1687	0.006782
616.85	112.1741	109.1769	0.032794
618.45	112.2248	109.1904	0.011234
620.05	112.2202	109.2078	0.012949
621.65	112.2357	109.2216	0.00768
623.25	112.2475	109.225	0.018991
624.85	112.2293	109.2007	0.009596
626.45	112.2329	109.1857	0.019734
628.05	112.234	109.2173	0.006343
629.65	112.2383	109.2265	0.018204
631.25	112.2227	109.2019	0.008778
632.85	112.2311	109.2132	0.009328
634.45	112.2164	109.2107	0.008658
636.05	112.2273	109.2192	0.009108
637.65	112.2388	109.2281	0.017919
639.25	112.2216	109.2052	0.00189
640.85	112.222	109.2082	0.002052
642.45	112.2233	109.2112	0.004214
644.05	112.2255	109.2048	0.006557
645.65	112.2252	109.2153	0.016413
647.25	112.2097	109.1941	0.01122
648.85	112.1931	109.1874	0.004996
650.45	112.1852	109.1858	0.007112
652.05	112.1963	109.1886	0.004289
653.65	112.1895	109.1896	0.013894
655.25	112.1749	109.1729	0.018926
656.85	112.1933	109.1969	0.005593
658.45	112.1982	109.1894	0.003215
660.05	112.1947	109.1856	0.010476
661.65	112.1784	109.1816	0.008771
663.25	112.189	109.1909	0.006047
664.85	112.1858	109.1818	0.015086
666.45	112.1641	109.1711	0.00432
668.05	112.1703	109.1681	0.0062
669.65	112.1621	109.1626	0.0096
671.25	112.1678	109.1768	0.005243
672.85	112.1649	109.1847	0.008965
674.45	112.1755	109.1751	0.004097
676.05	112.1693	109.1769	0.022131
677.65	112.1447	109.1514	0.020113
679.25	112.1754	109.1609	0.010629
680.85	112.1656	109.1747	0.00809
682.45	112.1722	109.1636	0.015333
684.05	112.1912	109.1792	0.003899
685.65	112.1958	109.1834	0.010781
687.25	112.2097	109.1936	0.024426
688.85	112.2378	109.2208	0.01622
690.45	112.227	109.1972	0.005789
692.05	112.2184	109.2006	0.004774
693.65	112.217	109.1931	0.003409
695.25	112.215	109.188	0.024811
696.85	112.2437	109.2155	0.045295
698.45	112.1713	109.2108	0.020374
700.05	112.1461	109.1902	0.032298
701.65	112.1003	109.1662	0.010426
703.25	112.1084	109.1808	0.004082
704.85	112.1024	109.178	0.021754
706.45	112.1372	109.1755	0.01817
708.05	112.1156	109.195	0.013498
709.65	112.1347	109.2052	0.013199
711.25	112.1146	109.1986	0.010245
712.85	112.1306	109.195	0.009208
714.45	112.1172	109.2011	0.007828
716.05	112.1293	109.1977	0.011463
717.65	112.115	109.2092	0.024726
719.25	112.1064	109.1706	0.012341
720.85	112.1249	109.1774	0.007682
722.45	112.1153	109.1851	0.045077
724.05	112.1852	109.2027	0.017743
725.65	112.2135	109.2003	0.020048
727.25	112.1869	109.1823	0.047741
728.85	112.1238	109.1394	0.004363
730.45	112.1268	109.1457	0.009749
732.05	112.1122	109.1513	0.017626
733.65	112.139	109.1601	0.027385
735.25	112.1786	109.1789	0.010476
736.85	112.1916	109.1895	0.009754
738.45	112.2071	109.1909	0.003819
740.05	112.2123	109.1942	0.001572
741.65	112.2105	109.1924	0.012054
743.25	112.2195	109.2095	0.0156
744.85	112.2444	109.208	0.018695
746.45	112.2157	109.1997	0.066329
748.05	112.1117	109.1783	0.011468
749.65	112.1031	109.1621	0.047576
751.25	112.1732	109.1918	0.019395
752.85	112.1425	109.187	0.002322
754.45	112.1391	109.1856	0.002267
756.05	112.1419	109.1834	0.016197
757.65	112.1161	109.1824	0.006256
759.25	112.1259	109.1806	0.014705
760.85	112.1494	109.1813	0.009284
762.45	112.1361	109.1747	0.05891
764.05	112.2279	109.1964	0.010705
765.65	112.2393	109.2091	0.019761
767.25	112.2088	109.2007	0.004821
768.85	112.2126	109.194	0.009247
770.45	112.1993	109.1875	0.00658
772.05	112.1924	109.1795	0.029212
773.65	112.2336	109.2016	0.021424
775.25	112.2012	109.1904	0.007636
776.85	112.1991	109.1783	0.013518
778.45	112.1789	109.1861	0.01295
780.05	112.1996	109.1854	0.031354
781.65	112.1578	109.1577	0.015317
783.25	112.1333	109.1581	0.00847
784.85	112.146	109.1629	0.012921
786.45	112.1388	109.1435	0.025721
788.05	112.1702	109.1701	0.012138
789.65	112.1544	109.1588	0.012413
791.25	112.1392	109.146	0.027019
792.85	112.177	109.1671	0.003792
794.45	112.1779	109.1731	0.012504
796.05	112.197	109.1788	0.022014
797.65	112.217	109.2079	0.00561
799.25	112.2141	109.1994	0.002142
800.85	112.2153	109.1962	0.012372
802.45	112.2226	109.2146	0.00907
804.05	112.2354	109.2078	0.072175
805.65	112.1319	109.1566	0.009768
807.25	112.1442	109.1663	0.017185
808.85	112.1239	109.1848	0.006166
810.45	112.1143	109.1826	0.013213
812.05	112.1295	109.1679	0.021952
813.65	112.1309	109.203	0.02672
815.25	112.1043	109.1696	0.022045
816.85	112.1185	109.2019	0.003295
818.45	112.121	109.2065	0.001464
820.05	112.1222	109.2045	0.004802
821.65	112.1298	109.2038	0.008478
823.25	112.1177	109.1977	0.025722
824.85	112.1454	109.1672	0.02737
826.45	112.1024	109.1589	0.005723
828.05	112.0933	109.1579	0.044393
829.65	112.1633	109.1699	0.04282
831.25	112.2253	109.1991	0.007143
832.85	112.2203	109.2093	0.012603
834.45	112.2128	109.1906	0.009118
836.05	112.1982	109.1906	0.028622
837.65	112.239	109.2115	0.005901
839.25	112.2411	109.2207	0.01386
840.85	112.2576	109.2355	0.014201
842.45	112.2452	109.2165	0.059281
844.05	112.1587	109.1774	0.049246
845.65	112.0834	109.1544	0.026043
847.25	112.1191	109.1758	0.031558
848.85	112.1658	109.195	0.020817
850.45	112.1341	109.1848	0.008692
852.05	112.1214	109.1792	0.007078
853.65	112.1301	109.1865	0.005099
855.25	112.1248	109.1802	0.01669
856.85	112.1508	109.1742	0.023468
858.45	112.1162	109.1598	0.009816
860.05	112.1315	109.1632	0.007034
861.65	112.1307	109.1744	0.007193
863.25	112.1286	109.1631	0.013675
864.85	112.1459	109.1765	0.021905
866.45	112.111	109.1734	0.02748
868.05	112.1533	109.1854	0.020959
869.65	112.1199	109.1887	0.000481
871.25	112.1207	109.1888	0.021565
872.85	112.1247	109.2231	0.072741
874.45	112.1344	109.3391	0.004962
876.05	112.1265	109.3383	0.005184
877.65	112.1218	109.3452	0.014852
879.25	112.142	109.3577	0.004996
880.85	112.15	109.357	0.013765
882.45	112.1542	109.3353	0.014812
884.05	112.1754	109.346	0.064278
885.65	112.0936	109.2836	0.02092
887.25	112.0708	109.308	0.050425
888.85	111.9981	109.273	0.035047
890.45	111.9687	109.2252	0.020266
892.05	111.9906	109.2012	0.00328
893.65	111.9876	109.2055	0.010816
895.25	111.9931	109.2219	0.048711
896.85	112.0515	109.2736	0.026871
898.45	112.0676	109.3135	0.010921
900.05	112.0512	109.3195	0.014226
901.65	112.0288	109.3151	0.01846
903.25	112.0474	109.2921	0.010114
904.85	112.0355	109.3031	0.025843
906.45	112.071	109.3243	0.009558
908.05	112.0716	109.309	0.015015
909.65	112.0484	109.3154	0.008505
911.25	112.0349	109.3137	0.01321
912.85	112.0559	109.3118	0.028446
914.45	112.0129	109.297	0.012575
916.05	112.0229	109.2796	0.024802
917.65	112.009	109.2424	0.016049
919.25	111.9848	109.251	0.033892
920.85	111.9758	109.1975	0.029003
922.45	111.9505	109.1586	0.029871
924.05	111.9882	109.188	0.011321
925.65	111.9785	109.2034	0.027938
927.25	111.9885	109.1598	0.031342
928.85	111.9953	109.2095	0.016469
930.45	111.9844	109.1854	0.00473
932.05	111.978	109.1814	0.02308
933.65	112.0149	109.1794	0.036223
935.25	111.9722	109.2186	0.02081
936.85	112.0038	109.2289	0.023269
938.45	111.9714	109.2106	0.02656
940.05	111.9708	109.1681	0.062953
941.65	111.9893	109.2671	0.047649
943.25	112.0083	109.1933	0.013946
944.85	112.0276	109.2045	0.025624
946.45	111.9892	109.1903	0.08243
948.05	112.0212	109.3183	0.02056
949.65	112.0108	109.2871	0.034537
951.25	111.9671	109.2533	0.133838
952.85	111.963	109.4674	0.053224
954.45	111.9679	109.5524	0.153012
956.05	111.7231	109.5581	0.197911
957.65	111.5948	109.8476	0.134599
959.25	111.5738	110.062	0.665327
960.85	111.4023	111.1126	0.151888
962.45	111.3529	111.3505	0.517119
964.05	110.5498	111.5495	0.487682
965.65	109.7866	111.387	0.420916
967.25	109.1976	111.7136	1.0014
968.85	107.6275	112.0331	0.494829
970.45	106.8703	111.8021	0.653378
972.05	106.0377	111.1698	0.825139
973.65	105.0513	110.2924	0.299929
975.25	104.7472	109.9212	0.03527
976.85	104.7272	109.974	0.024442
978.45	104.7064	109.9409	0.034171
980.05	104.6833	109.8913	0.120901
981.65	104.8728	109.9303	0.20796
983.25	104.9876	109.618	0.23242
984.85	104.7852	109.306	0.028511
986.45	104.7613	109.2672	0.024396
988.05	104.7833	109.2349	0.014531
989.65	104.7771	109.2573	0.041408
991.25	104.8337	109.2916	0.029665
992.85	104.8013	109.2569	0.012784
994.45	104.8111	109.239	0.01459
996.05	104.7883	109.2439	0.011228
997.65	104.7992	109.2296	0.024555
999.25	104.8262	109.2582	0.037702
1000.85	104.7675	109.2439	0.017271
1002.45	104.7948	109.2484	0.017821
1004.05	104.823	109.2529	0.012073
1005.65	104.8065	109.2428	0.019613
1007.25	104.7975	109.2729	0.035174
1008.85	104.8525	109.261	0.007728
1010.45	104.8402	109.2602	0.012752
1012.05	104.8507	109.2427	0.03356
1013.65	104.797	109.2422	0.010605
1015.25	104.785	109.2542	0.009135
1016.85	104.7965	109.2452	0.016687
1018.45	104.8084	109.2691	0.018716
1020.05	104.8367	109.2789	0.01377
1021.65	104.8198	109.2929	0.023236
1023.25	104.8035	109.2595	0.019545
1024.85	104.7741	109.2702	0.027045
1026.45	104.7895	109.3106	0.007709
1028.05	104.8011	109.3064	0.008041
1029.65	104.812	109.3132	0.005798
1031.25	104.8035	109.3169	0.023393
1032.85	104.8032	109.2795	0.014824
1034.45	104.801	109.3031	0.016502
1036.05	104.8077	109.2776	0.014128
1037.65	104.8041	109.2999	0.270324
1039.25	105.0167	108.9232	0.514982
1040.85	105.5426	108.2889	0.37154
1042.45	105.8326	107.77	0.754325
1044.05	106.4118	106.7111	0.603546
1045.65	107.1536	106.0928	0.888372
1047.25	108.4125	105.4329	0.707352
1048.85	109.5357	105.5716	0.94718
1050.45	110.967	106.0697	1.054571
1052.05	112.4307	106.9091	1.402695
1053.65	114.1961	108.2949	1.237308
1055.25	115.6007	109.69	1.500899
1056.85	116.2261	112.0086	1.590391
1058.45	116.0382	114.5463	1.537755
1060.05	115.2849	116.8885	1.042626
1061.65	114.5309	118.3766	1.66798
1063.25	112.8534	120.4522	1.531274
1064.85	110.5459	121.2756	1.554869
1066.45	108.063	121.4312	1.526805
1068.05	105.8928	120.3097	2.097735
1069.65	103.1965	118.3108	2.180396
1071.25	100.3125	116.3478	2.014632
1072.85	98.1492	113.9582	2.296477
1074.45	96.3273	110.7673	2.322151
1076.05	95.9092	107.0755	1.746934
1077.65	97.3914	104.7057	2.502702
1079.25	100.5364	102.2271	2.926423
1080.85	104.4726	99.6914	3.043501
1082.45	107.6741	96.0222	2.571428
1084.05	110.7038	93.2385	2.199438
1085.65	113.23	90.7886	1.602687
1087.25	115.3187	89.301	2.185367
1088.85	118.3022	87.4776	2.168072
1090.45	121.4795	86.0854	1.467138
1092.05	123.5125	84.9119	0.990247
1093.65	124.8389	84.0452	2.293733
1095.25	128.2716	82.7472	2.686189
1096.85	132.4477	81.7311	2.70235
1098.45	136.6425	82.779	2.536293
1100.05	140.4532	84.1743	2.262236
1101.65	143.52	86.0969	2.32226
1103.25	146.0976	88.773	2.025913
1104.85	148.0115	91.3891	1.671759
1106.45	147.9674	94.0635	1.262009
1108.05	146.716	95.6482	1.496014
1109.65	144.3861	96.1969	2.673011
1111.25	140.1245	96.5575	3.241544
1112.85	134.9396	96.684	2.646284
1114.45	130.7325	96.2073	3.333748
1116.05	125.6842	94.485	3.556567
1117.65	120.488	92.1652	2.698657
1119.25	116.6295	90.2271	2.599008
1120.85	114.7079	86.5393	3.37601
1122.45	113.4689	81.2817	3.522368
1124.05	111.8431	75.8855	2.224402
1125.65	110.4585	72.6069	1.346584
1127.25	108.546	71.6146	1.581612
1128.85	106.1377	70.8375	1.202427
1130.45	105.5104	72.6562	2.638603
1132.05	106.4257	76.7776	2.752183
1133.65	108.8487	80.4545	2.981068
1135.25	112.1088	83.9362	3.696223
1136.85	115.7371	88.6063	4.162927
1138.45	121.1189	92.5307	4.416691
1140.05	127.1713	96.1786	3.79059
1141.65	132.8316	98.3568	3.092977
1143.25	137.531	99.9079	3.84768
1144.85	141.6922	104.4449	3.780742
1146.45	145.9258	108.7657	3.459883
1148.05	149.8597	112.6605	3.824806
1149.65	154.3456	116.8231	3.870851
1151.25	159.4013	120.4004	3.98672
1152.85	163.3978	125.372	3.207604
1154.45	167.4062	128.577	3.644467
1156.05	172.3801	131.6205	4.04122
1157.65	178.0145	134.7924	3.727154
1159.25	183.6405	136.77	4.299346
1160.85	190.2294	138.7465	3.414787
1162.45	195.1977	141.0197	3.023883
1164.05	199.6843	142.8305	3.288134
1165.65	204.6864	144.4606	3.260328
1167.25	209.1518	147.1573	3.630456
