# Supplementary material for: Seeking safety: Movement dynamics after post-contact immobility
Source: PLoS One. 2024 Aug 22;19(8):e0307370. doi: 10.1371/journal.pone.0307370 (PMC11340899; doi:10.1371/journal.pone.0307370)
Supplement: S3 Data — (ZIP) [file pone.0307370.s012.zip › Franks_etal_AntLionTracksPaperData_PLoSOne_2024/al12_dt16_v1.txt]

77.75	115.9271	116.3509	0.012252
79.35	115.9176	116.368	0.045261
80.95	115.924	116.2959	0.006673
82.55	115.9333	116.2906	0.008395
84.15	115.9247	116.2802	0.030162
85.75	115.9464	116.2371	0.046112
87.35	115.948	116.1634	0.052046
88.95	115.9483	116.0801	0.061862
90.55	115.9713	115.9838	0.017696
92.15	115.9864	115.9599	0.02078
93.75	115.9909	115.9928	0.016911
95.35	116.0151	115.9806	0.015838
96.95	116.0399	115.9858	0.004583
98.55	116.0411	115.993	0.018107
100.15	116.0496	115.9653	0.030886
101.75	116.0861	115.9985	0.009181
103.35	116.0995	116.0046	0.019863
104.95	116.095	116.036	0.019165
106.55	116.1053	116.0649	0.052901
108.15	116.0721	116.1428	0.041605
109.75	116.022	116.1867	0.005686
111.35	116.022	116.1776	0.13614
112.95	116.2376	116.1466	0.178846
114.55	116.4155	116.3708	0.049188
116.15	116.4157	116.4495	0.002387
117.75	116.4125	116.4515	0.017748
119.35	116.4095	116.4798	0.028012
120.95	116.4258	116.438	0.004554
122.55	116.4209	116.4435	0.033416
124.15	116.4593	116.4807	0.121016
125.75	116.6314	116.5694	0.319282
127.35	116.998	116.9251	0.019745
128.95	116.9723	116.9067	0.074393
130.55	116.9827	117.0253	0.104044
132.15	116.916	117.1778	0.095209
133.75	116.9142	117.3301	0.125754
135.35	116.9787	117.1395	0.05912
136.95	116.9465	117.0506	0.005595
138.55	116.9543	117.0461	0.077327
140.15	116.9936	117.1634	0.021556
141.75	117.0068	117.1953	0.019137
143.35	116.9982	117.1659	0.020827
144.95	116.9699	117.1835	0.075405
146.55	116.8793	117.1039	0.084463
148.15	116.9083	117.2358	0.034234
149.75	116.9545	117.2653	0.052126
151.35	116.9	117.2022	0.046791
152.95	116.9085	117.2766	0.029538
154.55	116.8614	117.2724	0.008389
156.15	116.873	117.2791	0.017753
157.75	116.8834	117.2527	0.006599
159.35	116.8937	117.2505	0.059402
160.95	116.8962	117.1554	0.037315
162.55	116.9454	117.1893	0.025298
164.15	116.9052	117.1946	0.028541
165.75	116.9413	117.2226	0.019412
167.35	116.9659	117.2036	0.018186
168.95	116.9897	117.187	0.016098
170.55	116.9698	117.1707	0.072832
172.15	116.8666	117.2247	0.005587
173.75	116.8726	117.2313	0.021288
175.35	116.9013	117.213	0.016567
176.95	116.925	117.2011	0.012852
178.55	116.9434	117.2103	0.014172
180.15	116.9471	117.1879	0.01252
181.75	116.9275	117.1839	0.044249
183.35	116.9222	117.2545	0.041721
184.95	116.8576	117.2377	0.003589
186.55	116.8519	117.2375	0.053382
188.15	116.8821	117.1576	0.045622
189.75	116.9107	117.2247	0.042213
191.35	116.946	117.1672	0.016014
192.95	116.9264	117.1837	0.034267
194.55	116.8948	117.2285	0.062582
196.15	116.9935	117.2448	0.060836
197.75	116.9137	117.1892	0.018776
199.35	116.9437	117.1885	0.007818
200.95	116.9421	117.2009	0.010683
202.55	116.9253	117.1977	0.027059
204.15	116.8884	117.1751	0.01072
205.75	116.8712	117.175	0.02017
207.35	116.8631	117.2062	0.051876
208.95	116.9434	117.2273	0.051652
210.55	116.8753	117.2742	0.020832
212.15	116.9071	117.2641	0.026901
213.75	116.9091	117.2211	0.041945
215.35	116.9301	117.2848	0.029766
216.95	116.8869	117.2647	0.062663
218.55	116.8602	117.1681	0.058969
220.15	116.9243	117.2373	0.020823
221.75	116.8911	117.2346	0.015107
223.35	116.9088	117.2511	0.020941
224.95	116.8792	117.2352	0.025324
226.55	116.9061	117.2049	0.026955
228.15	116.9351	117.173	0.033565
229.75	116.9283	117.2263	0.013627
231.35	116.909	117.2161	0.030491
232.95	116.9413	117.1796	0.033355
234.55	116.9411	117.233	0.033005
236.15	116.9208	117.2817	0.046568
237.75	116.9948	117.273	0.045229
239.35	116.9552	117.2124	0.045455
240.95	116.906	117.1589	0.035368
242.55	116.9375	117.2059	0.013382
244.15	116.9175	117.2134	0.011517
245.75	116.8993	117.2103	0.030216
247.35	116.8799	117.166	0.031689
248.95	116.9169	117.2007	0.039447
250.55	116.8546	117.2108	0.039822
252.15	116.9086	117.2445	0.027501
253.75	116.8657	117.2348	0.005231
255.35	116.8739	117.2368	0.01926
256.95	116.8731	117.206	0.026453
258.55	116.8819	117.1646	0.0379
260.15	116.8877	117.2249	0.024414
261.75	116.9263	117.2186	0.046395
263.35	116.9032	117.148	0.065776
264.95	116.9603	117.2364	0.057703
266.55	116.8919	117.1744	0.031763
268.15	116.8412	117.1709	0.062526
269.75	116.9059	117.2472	0.040155
271.35	116.9443	117.1957	0.046001
272.95	116.8801	117.2316	0.013238
274.55	116.896	117.2455	0.010327
276.15	116.9104	117.2537	0.045833
277.75	116.8993	117.1812	0.091314
279.35	117.0436	117.2039	0.029365
280.95	117.0109	117.1702	0.058814
282.55	116.9192	117.1493	0.08036
284.15	116.8611	117.264	0.025616
285.75	116.8835	117.2297	0.021949
287.35	116.8787	117.1949	0.031026
288.95	116.9127	117.2311	0.003862
290.55	116.9181	117.234	0.008375
292.15	116.9275	117.2245	0.059493
293.75	116.9167	117.3191	0.020261
295.35	116.9362	117.2932	0.051375
296.95	116.8762	117.2369	0.030083
298.55	116.8833	117.2845	0.026365
300.15	116.8765	117.2429	0.013318
301.75	116.8574	117.2523	0.053646
303.35	116.9001	117.1778	0.022755
304.95	116.895	117.1418	0.049167
306.55	116.9029	117.2201	0.051675
308.15	116.9831	117.1997	0.014542
309.75	116.996	117.1803	0.065907
311.35	116.9047	117.2331	0.045797
312.95	116.8923	117.1609	0.039647
314.55	116.9539	117.1456	0.057318
316.15	116.9587	117.2372	0.064295
317.75	116.8847	117.1658	0.050638
319.35	116.9114	117.2423	0.020692
320.95	116.9137	117.2093	0.023154
322.55	116.8863	117.1843	0.009948
324.15	116.8806	117.1695	0.011788
325.75	116.8723	117.1525	0.025778
327.35	116.8757	117.1936	0.03596
328.95	116.8907	117.1381	0.02634
330.55	116.9224	117.1659	0.029185
332.15	116.9541	117.2002	0.034736
333.75	116.9129	117.2375	0.02039
335.35	116.9393	117.2184	0.018196
336.95	116.9501	117.1914	0.036264
338.55	116.9297	117.2457	0.022595
340.15	116.9014	117.2682	0.04013
341.75	116.8624	117.2172	0.033429
343.35	116.874	117.2695	0.031081
344.95	116.9071	117.2324	0.032288
346.55	116.9073	117.1807	0.033774
348.15	116.8801	117.2275	0.023401
349.75	116.8761	117.2647	0.038383
351.35	116.8887	117.2046	0.287671
352.95	117.2004	117.5432	0.087018
354.55	117.2441	117.411	0.26066
356.15	117.5866	117.1731	0.34028
357.75	117.6704	117.711	0.163491
359.35	117.9175	117.6251	0.543152
360.95	118.2204	116.8105	0.306706
362.55	118.2185	116.3198	0.458129
364.15	118.5518	115.667	0.565247
365.75	118.4806	114.7654	0.786788
367.35	118.3305	113.5155	0.617397
368.95	117.5521	112.9073	0.826273
370.55	116.4987	112.1084	1.439239
372.15	114.3555	111.2662	1.730905
373.75	111.6364	110.7408	1.959537
375.35	108.5023	110.6529	1.205372
376.95	106.574	110.6235	1.341239
378.55	104.4314	110.7455	1.670379
380.15	102.0032	111.8619	1.896522
381.75	99.5094	113.5907	1.776593
383.35	96.8186	114.5071	2.197391
384.95	93.6084	115.9407	2.195761
386.55	90.7253	117.9484	2.031186
388.15	88.0555	119.8015	2.122605
389.75	85.2454	121.7086	2.520526
391.35	82.0865	124.2157	1.95302
392.95	79.896	126.4442	2.063668
394.55	78.1114	129.2222	2.179552
396.15	76.5534	132.3421	1.81881
397.75	75.8291	135.1606	1.865006
399.35	75.2901	138.0956	1.614013
400.95	75.8775	140.6103	1.761673
402.55	77.9291	142.5431	1.682115
404.15	79.8701	144.4076	2.221913
405.75	83.334	145.2076	2.532242
407.35	87.3843	145.106	2.342161
408.95	91.1172	144.7758	1.692509
410.55	93.8154	144.5455	2.131978
412.15	97.2244	144.6662	1.960121
413.75	100.3519	144.433	2.143608
415.35	102.6141	141.8551	2.627234
416.95	103.9138	137.8574	2.347872
418.55	103.9835	134.1015	2.463485
420.15	103.7347	130.1678	2.019329
421.75	103.1	126.9998	1.973005
423.35	102.1383	123.9931	2.550696
424.95	99.6885	120.729	2.089557
426.55	97.8711	117.9228	2.655048
428.15	94.8034	114.9842	2.524692
429.75	91.5837	112.5448	2.552515
431.35	88.1448	110.3417	2.153078
432.95	85.2456	108.481	1.894427
434.55	82.4857	107.2279	0.906352
436.15	81.1123	106.7622	1.586047
437.75	78.6059	106.3652	2.263831
439.35	75.0455	107.0311	2.573519
440.95	71.0276	107.9318	3.160944
442.55	66.4983	110.1822	2.638392
444.15	62.9711	112.5014	2.510824
445.75	60.2033	115.4132	2.730734
447.35	58.1657	119.2781	1.78772
448.95	58.5776	122.1087	2.419638
450.55	60.575	125.4251	2.668257
452.15	64.5561	126.9668	3.024933
453.75	69.3224	127.8075	3.437059
455.35	74.6157	129.2986	2.786278
456.95	78.7061	131.0715	2.887586
458.55	82.948	132.9022	2.737001
460.15	87.123	134.2238	3.024787
461.75	91.9587	134.0261	3.284109
463.35	97.1979	134.4277	2.18515
464.95	100.6747	134.7955	0.81305
466.55	101.9715	134.8981	0.015961
468.15	101.9658	134.923	1.171121
469.75	103.833	134.7653	2.611517
471.35	107.9375	133.983	2.79004
472.95	111.7471	131.656	3.827859
474.55	117.3456	129.1725	3.273077
476.15	121.9172	126.6181	3.126218
477.75	125.6781	123.3203	3.79944
479.35	129.8933	118.94	3.822315
480.95	134.4254	114.8336	3.751728
482.55	139.4246	111.5109	2.997833
484.15	143.8466	109.6526	2.992419
485.75	148.4797	108.445	3.422024
487.35	153.2056	105.6803	3.475444
488.95	157.6904	102.3927	3.653071
490.55	162.6683	99.3295	3.509281
492.15	167.5716	96.5938	1.909798
493.75	170.3735	95.3745	3.165606
495.35	175.2339	93.9495	3.770887
496.95	180.6474	91.2857	3.838382
498.55	185.9608	88.206	4.345546
500.15	191.5545	84.0765	4.32243
501.75	198.2896	82.5055	3.897048
503.35	204.4602	81.6095	4.530098
