# Supplementary material for: Seeking safety: Movement dynamics after post-contact immobility
Source: PLoS One. 2024 Aug 22;19(8):e0307370. doi: 10.1371/journal.pone.0307370 (PMC11340899; doi:10.1371/journal.pone.0307370)
Supplement: S3 Data — (ZIP) [file pone.0307370.s012.zip › Franks_etal_AntLionTracksPaperData_PLoSOne_2024/al13_dt16_v1.txt]

91.75	126.4818	114.023	0.028963
93.35	126.4529	113.9868	0.013691
94.95	126.4669	113.97	0.01349
96.55	126.4457	113.9738	0.030032
98.15	126.444	113.9257	0.006125
99.75	126.4437	113.9355	0.021697
101.35	126.4421	113.9702	0.006153
102.95	126.4473	113.9786	0.020904
104.55	126.4576	114.0104	0.049524
106.15	126.3881	114.0485	0.014248
107.75	126.3929	114.0708	0.015254
109.35	126.4161	114.0633	0.015794
110.95	126.4245	114.0871	0.037906
112.55	126.3787	114.0473	0.00592
114.15	126.3849	114.0545	0.021847
115.75	126.4135	114.0746	0.038481
117.35	126.4748	114.0796	0.018243
118.95	126.4919	114.0559	0.002566
120.55	126.4929	114.0519	0.020998
122.15	126.4618	114.0392	0.025515
123.75	126.4299	114.0137	0.031218
125.35	126.4261	114.0635	0.005897
126.95	126.4302	114.055	0.015522
128.55	126.455	114.0566	0.008908
130.15	126.447	114.0683	0.011926
131.75	126.4622	114.0569	0.022835
133.35	126.4988	114.0574	0.018117
134.95	126.4703	114.0518	0.022144
136.55	126.4389	114.0681	0.035217
138.15	126.3846	114.0831	0.015633
139.75	126.4077	114.0927	0.013933
141.35	126.3976	114.0728	0.006083
142.95	126.4058	114.0781	0.007304
144.55	126.4164	114.083	0.004249
146.15	126.4096	114.0825	0.004896
147.75	126.4116	114.0901	0.015605
149.35	126.4255	114.1109	0.028068
150.95	126.3863	114.0889	0.029129
152.55	126.433	114.0885	0.01325
154.15	126.4187	114.0728	0.036549
155.75	126.4769	114.0784	0.020037
157.35	126.5054	114.0638	0.016035
158.95	126.4798	114.0627	0.039878
160.55	126.4238	114.0933	0.027422
162.15	126.4095	114.1348	0.015443
163.75	126.419	114.112	0.034704
165.35	126.4619	114.0768	0.03856
166.95	126.4023	114.0925	0.012919
168.55	126.4207	114.1019	0.007832
170.15	126.4096	114.1077	0.018431
171.75	126.4326	114.0891	0.035184
173.35	126.4847	114.068	0.029514
174.95	126.4433	114.0906	0.036058
176.55	126.4285	114.1464	0.020094
178.15	126.411	114.1194	0.032363
179.75	126.4464	114.0815	0.023185
181.35	126.4094	114.0841	0.017012
182.95	126.423	114.1077	0.007323
184.55	126.4344	114.105	0.014741
186.15	126.4114	114.1104	0.008438
187.75	126.3983	114.1074	0.032255
189.35	126.4497	114.1026	0.023962
190.95	126.4675	114.0687	0.047223
192.55	126.4231	114.1298	0.004144
194.15	126.4183	114.1344	0.002043
195.75	126.4152	114.1334	0.016818
197.35	126.4129	114.1602	0.016076
198.95	126.4204	114.1356	0.00953
200.55	126.4327	114.1266	0.044175
202.15	126.4635	114.063	0.049718
203.75	126.3914	114.0966	0.014541
205.35	126.4134	114.1042	0.002033
206.95	126.4143	114.101	0.003543
208.55	126.4169	114.1061	0.008642
210.15	126.4034	114.1092	0.013062
211.75	126.3845	114.1003	0.015557
213.35	126.4027	114.1172	0.033782
214.95	126.4491	114.0894	0.002241
216.55	126.4456	114.0901	0.011233
218.15	126.4477	114.0723	0.049392
219.75	126.4172	114.1451	0.003595
221.35	126.4144	114.1502	0.007318
222.95	126.4121	114.1617	0.009144
224.55	126.415	114.1473	0.007186
226.15	126.4145	114.1588	0.012447
227.75	126.4206	114.1398	0.005795
229.35	126.4175	114.1486	0.005756
230.95	126.4166	114.1394	0.023372
232.55	126.4278	114.1038	0.00924
234.15	126.4398	114.095	0.015547
235.75	126.4201	114.0798	0.034338
237.35	126.3792	114.1165	0.009316
238.95	126.3776	114.1017	0.008178
240.55	126.368	114.0928	0.004041
242.15	126.3741	114.0949	0.010476
243.75	126.3582	114.0896	0.003417
245.35	126.3587	114.095	0.00743
246.95	126.369	114.1008	0.0129
248.55	126.3896	114.102	0.008506
250.15	126.3778	114.0954	0.009567
251.75	126.389	114.1058	0.005659
253.35	126.3926	114.0975	0.018148
254.95	126.4174	114.1126	0.006764
256.55	126.4068	114.1103	0.012487
258.15	126.4262	114.1153	0.004318
259.75	126.4327	114.1131	0.009892
261.35	126.4174	114.1092	0.005205
262.95	126.4248	114.1131	0.002571
264.55	126.4289	114.1137	0.002499
266.15	126.425	114.1125	0.002034
267.75	126.4264	114.1095	0.001099
269.35	126.4266	114.1078	0.004479
270.95	126.4299	114.1142	0.012631
272.55	126.41	114.1107	0.000435
274.15	126.4097	114.11	0.000284
275.75	126.4099	114.1097	0.00234
277.35	126.4065	114.1112	0.010597
278.95	126.4234	114.111	0.001122
280.55	126.423	114.1127	0.004907
282.15	126.4308	114.1134	0.002755
283.75	126.4298	114.1177	0.009837
285.35	126.4149	114.1126	0.005477
286.95	126.4064	114.1107	0.018582
288.55	126.3767	114.1096	0.003607
290.15	126.3713	114.1118	0.00934
291.75	126.3839	114.1198	0.006816
293.35	126.376	114.1273	0.030362
294.95	126.3538	114.1706	0.025841
296.55	126.395	114.1671	0.009018
298.15	126.4031	114.1551	0.006952
299.75	126.4137	114.1517	0.00235
301.35	126.4109	114.1542	0.026771
302.95	126.3699	114.1416	0.025299
304.55	126.3635	114.1017	0.005054
306.15	126.3702	114.1062	0.020371
307.75	126.4027	114.1077	0.002311
309.35	126.4002	114.1105	0.019208
310.95	126.3698	114.1063	0.002148
312.55	126.3712	114.1094	0.008469
314.15	126.3736	114.1227	0.042526
315.75	126.327	114.1723	0.018309
317.35	126.356	114.1766	0.033289
318.95	126.4053	114.1565	0.005103
320.55	126.4134	114.1573	0.005986
322.15	126.408	114.1652	0.004418
323.75	126.4018	114.1686	0.034403
325.35	126.3694	114.1241	0.010947
326.95	126.3692	114.1065	0.017561
328.55	126.3968	114.1121	0.003546
330.15	126.4025	114.112	0.024396
331.75	126.3634	114.1107	0.038493
333.35	126.3342	114.1649	0.019893
334.95	126.3652	114.1724	0.02129
336.55	126.398	114.1633	0.007665
338.15	126.4058	114.1727	0.011271
339.75	126.3991	114.156	0.013643
341.35	126.3779	114.1612	0.035115
342.95	126.354	114.1104	0.007727
344.55	126.3491	114.099	0.008089
346.15	126.357	114.1093	0.011019
347.75	126.3503	114.1256	0.043334
349.35	126.3218	114.1888	0.047125
350.95	126.3943	114.1683	0.005163
352.55	126.3979	114.1609	0.022838
354.15	126.3629	114.1504	0.01914
355.75	126.3895	114.1657	0.011373
357.35	126.3947	114.1483	0.015413
358.95	126.3839	114.1704	0.029388
360.55	126.3381	114.1596	0.033647
362.15	126.3552	114.1086	0.009586
363.75	126.3479	114.0951	0.005323
365.35	126.3547	114.1001	0.009923
366.95	126.3669	114.1103	0.013237
368.55	126.3535	114.1267	0.041455
370.15	126.3244	114.1863	0.039762
371.75	126.3867	114.1736	0.009333
373.35	126.4015	114.1713	0.02
374.95	126.3754	114.1526	0.007989
376.55	126.3777	114.1652	0.016972
378.15	126.4048	114.1671	0.03374
379.75	126.3518	114.157	0.027475
381.35	126.3553	114.1132	0.008133
382.95	126.3667	114.1069	0.004164
384.55	126.363	114.1125	0.015885
386.15	126.3482	114.1331	0.041658
387.75	126.3118	114.1889	0.00296
389.35	126.3126	114.1936	0.038044
390.95	126.3722	114.1809	0.011851
392.55	126.3878	114.1702	0.006916
394.15	126.3977	114.1653	0.009094
395.75	126.4117	114.161	0.002574
397.35	126.4075	114.1609	0.002079
398.95	126.4088	114.164	0.004532
400.55	126.4034	114.1688	0.004505
402.15	126.4007	114.1621	0.003515
403.75	126.4063	114.1615	0.003291
405.35	126.406	114.1668	0.016963
406.95	126.3792	114.1624	0.013248
408.55	126.3583	114.1594	0.017511
410.15	126.3862	114.1569	0.006315
411.75	126.3912	114.1656	0.008975
413.35	126.4053	114.1685	0.007523
414.95	126.3951	114.1749	0.022741
416.55	126.3589	114.1717	0.026054
418.15	126.3172	114.1725	0.045627
419.75	126.3626	114.1153	0.002087
421.35	126.3659	114.115	0.003101
422.95	126.3647	114.1102	0.004445
424.55	126.3718	114.1099	0.005462
426.15	126.3634	114.1075	0.003204
427.75	126.3588	114.1052	0.002718
429.35	126.3611	114.1089	0.005272
430.95	126.3679	114.1138	0.00498
432.55	126.3733	114.1197	0.001533
434.15	126.3757	114.1195	0.008798
435.75	126.3723	114.1331	0.009483
437.35	126.3572	114.1342	0.005963
438.95	126.365	114.1287	0.012641
440.55	126.3845	114.1234	0.006188
442.15	126.3748	114.1214	0.001052
443.75	126.3744	114.1231	0.014265
445.35	126.3541	114.1335	0.017356
446.95	126.3806	114.1251	0.008964
448.55	126.3679	114.1317	0.007986
450.15	126.3683	114.1445	0.003786
451.75	126.3647	114.1494	0.013158
453.35	126.3545	114.1678	0.017967
454.95	126.3468	114.1955	0.014234
456.55	126.3252	114.2026	0.006135
458.15	126.3156	114.2003	0.005614
459.75	126.3067	114.2011	0.033581
461.35	126.354	114.1757	0.011743
462.95	126.3687	114.164	0.016482
464.55	126.3944	114.1699	0.013669
466.15	126.4135	114.1591	0.0103
467.75	126.4142	114.1756	0.044693
469.35	126.3491	114.1458	0.024201
470.95	126.3835	114.1637	0.008578
472.55	126.3968	114.1672	0.031582
474.15	126.3504	114.1472	0.024886
475.75	126.3592	114.1083	0.00239
477.35	126.3629	114.1074	0.018373
478.95	126.3766	114.1334	0.054501
480.55	126.3121	114.192	0.044228
482.15	126.3802	114.1728	0.019737
483.75	126.4102	114.163	0.013829
485.35	126.3913	114.1514	0.026276
486.95	126.3495	114.1554	0.016804
488.55	126.3379	114.1312	0.032559
490.15	126.3849	114.1537	0.010973
491.75	126.3898	114.1706	0.030018
493.35	126.3599	114.1329	0.019162
494.95	126.3623	114.1024	0.006313
496.55	126.3532	114.1067	0.01012
498.15	126.3675	114.1142	0.013461
499.75	126.374	114.1347	0.024115
501.35	126.3422	114.1565	0.019918
502.95	126.3447	114.1882	0.039452
504.55	126.4022	114.1621	0.009125
506.15	126.4082	114.1487	0.011348
507.75	126.4088	114.1669	0.000893
509.35	126.4078	114.1659	0.010265
510.95	126.3925	114.1598	0.016903
512.55	126.3687	114.1471	0.002116
514.15	126.3657	114.1487	0.01428
515.75	126.3438	114.1553	0.010503
517.35	126.3571	114.1656	0.022705
518.95	126.3253	114.1481	0.009568
520.55	126.3405	114.1462	0.005247
522.15	126.3432	114.1542	0.008182
523.75	126.3309	114.1588	0.008663
525.35	126.3383	114.147	0.009417
526.95	126.3263	114.1561	0.012196
528.55	126.3363	114.1394	0.016071
530.15	126.3612	114.1459	0.032731
531.75	126.4128	114.1543	0.023559
533.35	126.3769	114.1656	0.028484
534.95	126.3313	114.1662	0.039427
536.55	126.3651	114.1129	0.003511
538.15	126.3697	114.1161	0.001926
539.75	126.3728	114.1155	0.002528
541.35	126.3693	114.1134	0.010757
542.95	126.3854	114.1196	0.0195
544.55	126.3669	114.1447	0.0382
546.15	126.3218	114.1859	0.003514
547.75	126.3227	114.1915	0.012162
549.35	126.3422	114.1908	0.034382
550.95	126.3933	114.1703	0.006486
552.55	126.4034	114.1679	0.002551
554.15	126.4031	114.1638	0.012894
555.75	126.3826	114.1618	0.024533
557.35	126.3433	114.1638	0.006276
558.95	126.3457	114.1735	0.004352
560.55	126.3389	114.1718	0.014462
562.15	126.3611	114.1653	0.009619
563.75	126.3738	114.1566	0.023009
565.35	126.4097	114.1649	0.004378
566.95	126.4038	114.1687	0.010106
568.55	126.3878	114.1662	0.016157
570.15	126.3636	114.1755	0.037838
571.75	126.3062	114.1946	0.034328
573.35	126.3411	114.1522	0.027802
574.95	126.3751	114.1236	0.006162
576.55	126.3759	114.1137	0.007337
578.15	126.3845	114.1217	0.011547
579.75	126.3661	114.1227	0.004436
581.35	126.3703	114.117	0.003181
582.95	126.3754	114.117	0.009547
584.55	126.3641	114.1067	0.004488
586.15	126.3656	114.1138	0.0046
587.75	126.366	114.1211	0.00558
589.35	126.3714	114.1141	0.006402
590.95	126.3612	114.1134	0.002173
592.55	126.3631	114.1105	0.013471
594.15	126.3827	114.1194	0.020474
595.75	126.3525	114.1067	0.01358
597.35	126.3714	114.1174	0.002438
598.95	126.3688	114.1145	0.0081
600.55	126.3567	114.11	0.005377
602.15	126.3631	114.1157	0.004514
603.75	126.3703	114.1155	0.004964
605.35	126.3632	114.1119	0.004245
606.95	126.3693	114.1149	0.003885
608.55	126.3733	114.1197	0.005263
610.15	126.3806	114.1239	0.014725
611.75	126.3572	114.127	0.033032
613.35	126.3297	114.172	0.007056
614.95	126.3261	114.1828	0.014085
616.55	126.3076	114.1957	0.026625
618.15	126.3482	114.1828	0.023268
619.75	126.3831	114.1698	0.011512
621.35	126.4006	114.1759	0.007904
622.95	126.4056	114.1642	0.012186
624.55	126.393	114.1792	0.013261
626.15	126.3818	114.1612	0.004566
627.75	126.3746	114.1599	0.019747
629.35	126.3599	114.1879	0.012285
630.95	126.3405	114.1843	0.010263
632.55	126.3503	114.1711	0.011126
634.15	126.3326	114.1733	0.00611
635.75	126.3362	114.1825	0.002204
637.35	126.3361	114.186	0.000704
638.95	126.3369	114.1867	0.010492
640.55	126.3344	114.1701	0.013307
642.15	126.3525	114.1813	0.009499
643.75	126.3503	114.1662	0.021503
645.35	126.3834	114.1753	0.008702
646.95	126.3744	114.1648	0.015065
648.55	126.364	114.1865	0.025626
650.15	126.3235	114.1799	0.048069
651.75	126.3753	114.1231	0.019822
653.35	126.3446	114.1153	0.004399
654.95	126.3508	114.112	0.04018
656.55	126.3384	114.175	0.023566
658.15	126.3076	114.1968	0.005858
659.75	126.3146	114.1906	0.029074
661.35	126.3607	114.1844	0.01696
662.95	126.3866	114.1762	0.003289
664.55	126.391	114.179	0.022227
666.15	126.3558	114.1744	0.008639
667.75	126.3486	114.1863	0.006058
669.35	126.3571	114.1909	0.018414
670.95	126.3796	114.1719	0.020923
672.55	126.348	114.183	0.007721
674.15	126.3374	114.1768	0.039684
675.75	126.3754	114.1259	0.006966
677.35	126.3693	114.1353	0.026093
678.95	126.342	114.1669	0.028962
680.55	126.3109	114.2012	0.004858
682.15	126.3102	114.1935	0.011468
683.75	126.3283	114.1901	0.029748
685.35	126.3755	114.1841	0.014423
686.95	126.3973	114.1766	0.015331
688.55	126.379	114.1602	0.019605
690.15	126.3713	114.1906	0.016521
691.75	126.3455	114.185	0.004152
693.35	126.3494	114.1903	0.009304
694.95	126.3575	114.1779	0.00184
696.55	126.356	114.1804	0.013956
698.15	126.3337	114.1794	0.036042
699.75	126.3616	114.1289	0.005948
701.35	126.3711	114.1292	0.005131
702.95	126.376	114.1226	0.034461
704.55	126.3454	114.1684	0.022994
706.15	126.3254	114.1993	0.009143
707.75	126.3108	114.2003	0.003426
709.35	126.306	114.1977	0.007922
710.95	126.3171	114.2039	0.039035
712.55	126.3711	114.1726	0.012812
714.15	126.3861	114.1865	0.013572
715.75	126.368	114.1985	0.014243
717.35	126.3511	114.1831	0.011094
718.95	126.3421	114.1984	0.013398
720.55	126.3512	114.179	0.036179
722.15	126.409	114.1788	0.018735
723.75	126.3795	114.1736	0.004915
725.35	126.3751	114.1801	0.016893
726.95	126.3489	114.1868	0.023194
728.55	126.3135	114.1978	0.012027
730.15	126.3003	114.2119	0.004037
731.75	126.2952	114.208	0.015067
733.35	126.3193	114.2072	0.044389
734.95	126.3522	114.1443	0.005584
736.55	126.3512	114.1532	0.024069
738.15	126.3653	114.1173	0.004483
739.75	126.3723	114.1191	0.017554
741.35	126.3847	114.1443	0.003447
742.95	126.3798	114.1418	0.020674
744.55	126.3537	114.1622	0.022344
746.15	126.3291	114.1881	0.00569
747.75	126.3231	114.195	0.004584
749.35	126.3263	114.2016	0.019819
750.95	126.2973	114.2146	0.015493
752.55	126.3177	114.2004	0.01904
754.15	126.3454	114.1878	0.029697
755.75	126.3929	114.1864	0.003569
757.35	126.3874	114.1879	0.024299
758.95	126.3572	114.2124	0.00637
760.55	126.3511	114.2042	0.004302
762.15	126.3478	114.2102	0.002403
763.75	126.3473	114.2064	0.010985
765.35	126.3483	114.1888	0.02054
766.95	126.381	114.1864	0.00416
768.55	126.3753	114.183	0.044073
770.15	126.3073	114.2015	0.024827
771.75	126.3293	114.1685	0.025658
773.35	126.3647	114.1477	0.003671
774.95	126.3667	114.1532	0.035841
776.55	126.3289	114.1963	0.013361
778.15	126.3347	114.2169	0.009893
779.75	126.3191	114.2141	0.01255
781.35	126.2994	114.2103	0.007514
782.95	126.3114	114.2107	0.010721
784.55	126.325	114.2212	0.021047
786.15	126.3509	114.1997	0.016368
787.75	126.3733	114.1861	0.003761
789.35	126.3693	114.1906	0.021808
790.95	126.3992	114.2086	0.02379
792.55	126.3616	114.2026	0.008885
794.15	126.3475	114.2005	0.004536
795.75	126.3548	114.2011	0.004155
797.35	126.3559	114.1945	0.010102
798.95	126.3552	114.1784	0.028216
800.55	126.3375	114.2199	0.015385
802.15	126.3214	114.2013	0.011061
803.75	126.3359	114.1911	0.038049
805.35	126.3598	114.1351	0.020137
806.95	126.3516	114.1663	0.006389
808.55	126.3497	114.1562	0.010058
810.15	126.3341	114.1603	0.025196
811.75	126.3398	114.2002	0.008178
813.35	126.3366	114.2129	0.009041
814.95	126.3253	114.2039	0.007007
816.55	126.3202	114.2139	0.004209
818.15	126.3138	114.2158	0.007426
819.75	126.3034	114.2101	0.002666
821.35	126.3005	114.2133	0.003298
822.95	126.2987	114.2182	0.036047
824.55	126.3522	114.1968	0.01388
826.15	126.3729	114.205	0.021392
827.75	126.3543	114.2337	0.012242
829.35	126.3632	114.2163	0.026556
830.95	126.4055	114.212	0.020576
832.55	126.3725	114.2112	0.024199
834.15	126.411	114.2155	0.02679
835.75	126.3683	114.2114	0.014845
837.35	126.3505	114.1958	0.025489
838.95	126.3695	114.2319	0.007129
840.55	126.3644	114.2217	0.028954
842.15	126.4008	114.1931	0.019852
843.75	126.3867	114.2215	0.038615
845.35	126.325	114.2194	0.014943
846.95	126.3322	114.1966	0.019346
848.55	126.3613	114.2074	0.012328
850.15	126.3457	114.2195	0.009733
851.75	126.3303	114.2213	0.0031
853.35	126.3261	114.2187	0.016388
854.95	126.301	114.2111	0.019189
856.55	126.3263	114.1937	0.009352
858.15	126.3408	114.1974	0.034763
859.75	126.3911	114.2209	0.013207
861.35	126.38	114.203	0.012117
862.95	126.3606	114.2026	0.005809
864.55	126.3699	114.2032	0.013938
866.15	126.3589	114.1838	0.004486
867.75	126.3606	114.1908	0.008879
869.35	126.3703	114.2012	0.022333
870.95	126.3945	114.1749	0.005586
872.55	126.3866	114.1707	0.03681
874.15	126.3461	114.2134	0.010892
875.75	126.3304	114.2211	0.012071
877.35	126.3394	114.2041	0.051854
878.95	126.3766	114.1299	0.002464
880.55	126.3774	114.126	0.00911
882.15	126.364	114.1316	0.017579
883.75	126.3664	114.1596	0.004989
885.35	126.3744	114.1594	0.030081
886.95	126.3519	114.202	0.012414
888.55	126.333	114.208	0.007292
890.15	126.339	114.198	0.016084
891.75	126.3137	114.1931	0.001934
893.35	126.3164	114.1947	0.007673
894.95	126.3283	114.1918	0.019558
896.55	126.3581	114.1822	0.019455
898.15	126.3885	114.1756	0.00899
899.75	126.3903	114.1614	0.011646
901.35	126.398	114.1784	0.006558
902.95	126.4069	114.1839	0.015952
904.55	126.4125	114.2088	0.007504
906.15	126.424	114.2124	0.004913
907.75	126.4164	114.2146	0.018006
909.35	126.3987	114.1919	0.042803
910.95	126.3359	114.2194	0.010093
912.55	126.3254	114.2072	0.03302
914.15	126.3662	114.1737	0.025601
915.75	126.3956	114.1451	0.007617
917.35	126.3846	114.14	0.006893
918.95	126.3735	114.1401	0.016919
920.55	126.3556	114.1604	0.027924
922.15	126.3491	114.2046	0.007878
923.75	126.3397	114.213	0.013739
925.35	126.319	114.2056	0.002297
926.95	126.3164	114.2082	0.00111
928.55	126.318	114.209	0.019793
930.15	126.3468	114.2223	0.02912
931.75	126.3023	114.2082	0.007085
933.35	126.3136	114.2093	0.000451
934.95	126.3142	114.2098	0.009498
936.55	126.3208	114.1961	0.0076
938.15	126.3109	114.2032	0.008432
939.75	126.3238	114.1991	0.008598
941.35	126.3104	114.2024	0.003025
942.95	126.3076	114.1984	0.006179
944.55	126.3165	114.194	0.004295
946.15	126.3197	114.2001	0.021797
947.75	126.3515	114.2143	0.022069
949.35	126.3193	114.1998	0.01732
950.95	126.3463	114.1936	0.03333
952.55	126.3995	114.1978	0.011613
954.15	126.3882	114.183	0.008304
955.75	126.3893	114.1963	0.01522
957.35	126.4127	114.2032	0.001701
958.95	126.411	114.2053	0.002988
960.55	126.4065	114.2068	0.008161
962.15	126.4138	114.2176	0.019696
963.75	126.3828	114.2232	0.02141
965.35	126.4161	114.2151	0.013836
966.95	126.4009	114.199	0.025175
968.55	126.4155	114.2366	0.016587
970.15	126.411	114.2104	0.005777
971.75	126.4081	114.2016	0.005168
973.35	126.4126	114.2086	0.006096
974.95	126.4028	114.2082	0.010535
976.55	126.419	114.2132	0.011906
978.15	126.4137	114.1949	0.022826
979.75	126.4012	114.2292	0.008454
981.35	126.4001	114.2157	0.011469
982.95	126.3957	114.1979	0.01641
984.55	126.3917	114.2238	0.014816
986.15	126.4116	114.211	0.007395
987.75	126.4132	114.2227	0.010533
989.35	126.3963	114.2234	0.034228
990.95	126.4017	114.1689	0.012035
992.55	126.413	114.1845	0.01458
994.15	126.3897	114.1849	0.028767
995.75	126.3448	114.1948	0.01053
997.35	126.3462	114.2116	0.024697
998.95	126.3695	114.2435	0.012087
1000.55	126.361	114.2261	0.017804
1002.15	126.3623	114.1977	0.025686
1003.75	126.4034	114.1969	0.014284
1005.35	126.4261	114.1993	0.027601
1006.95	126.4224	114.1553	0.027177
1008.55	126.4138	114.1979	0.02213
1010.15	126.4036	114.164	0.035251
1011.75	126.4247	114.2163	0.025047
1013.35	126.3899	114.1965	0.038589
1014.95	126.3994	114.2575	0.02122
1016.55	126.3674	114.2462	0.007552
1018.15	126.3572	114.2398	0.068046
1019.75	126.4638	114.218	0.016306
1021.35	126.441	114.2054	0.008856
1022.95	126.4272	114.2087	0.006539
1024.55	126.4374	114.2065	0.024728
1026.15	126.4182	114.2411	0.022708
1027.75	126.454	114.2474	0.027252
1029.35	126.419	114.2214	0.028848
1030.95	126.4484	114.257	0.014589
1032.55	126.4311	114.2414	0.011676
1034.15	126.4144	114.233	0.004007
1035.75	126.4189	114.2285	0.010845
1037.35	126.424	114.2451	0.01098
1038.95	126.4328	114.2603	0.008585
1040.55	126.4354	114.2468	0.008516
1042.15	126.4224	114.2425	0.029628
1043.75	126.4691	114.2342	0.020385
1045.35	126.4951	114.254	0.018904
1046.95	126.5073	114.2817	0.054125
1048.55	126.4286	114.2456	0.166789
1050.15	126.6749	114.3484	0.240924
1051.75	127.0405	114.4705	0.00975
1053.35	127.0448	114.4855	0.041175
1054.95	126.9796	114.4946	0.03883
1056.55	126.9184	114.4841	0.012079
1058.15	126.9373	114.4801	0.029958
1059.75	126.8906	114.4911	0.034588
1061.35	126.9458	114.4872	0.027413
1062.95	126.902	114.4848	0.013489
1064.55	126.9179	114.4994	0.013886
1066.15	126.9024	114.4835	0.062725
1067.75	127.0026	114.4779	0.016185
1069.35	127.0282	114.4737	0.003436
1070.95	127.0241	114.4774	0.010689
1072.55	127.0412	114.478	0.015271
1074.15	127.0235	114.4611	0.007131
1075.75	127.0348	114.4626	0.01054
1077.35	127.0191	114.4564	0.017201
1078.95	127.0425	114.471	0.009064
1080.55	127.0292	114.4768	0.011362
1082.15	127.0449	114.4859	0.014486
1083.75	127.0259	114.4725	0.023592
1085.35	126.9885	114.477	0.02773
1086.95	126.9469	114.4925	0.013648
1088.55	126.9263	114.4852	0.032789
1090.15	126.978	114.4762	0.030816
1091.75	127.0263	114.4663	0.014324
1093.35	127.0459	114.4781	0.006935
1094.95	127.056	114.4735	0.014192
1096.55	127.0743	114.46	0.009389
1098.15	127.0719	114.4748	0.010468
1099.75	127.0721	114.4915	0.010312
1101.35	127.0627	114.5051	0.019605
1102.95	127.0888	114.4877	0.012393
1104.55	127.073	114.4757	0.014231
1106.15	127.0503	114.478	0.014458
1107.75	127.037	114.459	0.020789
1109.35	127.0168	114.4855	0.033224
1110.95	126.9639	114.4801	0.007462
1112.55	126.974	114.4866	0.011755
1114.15	126.9918	114.4807	0.00662
1115.75	126.9813	114.4798	0.005218
1117.35	126.9896	114.4789	0.015329
1118.95	127.014	114.4765	0.005302
1120.55	127.0221	114.4741	0.031381
1122.15	127.0705	114.4608	0.025923
1123.75	127.0291	114.4596	0.030329
1125.35	127.0774	114.4554	0.011686
1126.95	127.0859	114.4721	0.015695
1128.55	127.0891	114.4472	0.028004
1130.15	127.0515	114.4715	0.031051
1131.75	127.0992	114.4855	0.023878
1133.35	127.0653	114.468	0.018169
1134.95	127.0367	114.4627	0.012718
1136.55	127.0198	114.474	0.066186
1138.15	126.9206	114.4371	0.050465
1139.75	126.8424	114.4575	0.024599
1141.35	126.8125	114.4319	0.073567
1142.95	126.9211	114.4773	0.02203
1144.55	126.9553	114.4856	0.035374
1146.15	127.0118	114.4814	0.012469
1147.75	127.0316	114.4836	0.012824
1149.35	127.0395	114.4647	0.03546
1150.95	127.0962	114.4626	0.004615
1152.55	127.1014	114.4573	0.031684
1154.15	127.1521	114.458	0.041135
1155.75	127.0888	114.4762	0.017699
1157.35	127.0865	114.448	0.021651
1158.95	127.0647	114.4749	0.018523
1160.55	127.0857	114.4541	0.016448
1162.15	127.1031	114.4738	0.007069
1163.75	127.1109	114.4656	0.041645
1165.35	127.0449	114.4746	0.016239
1166.95	127.0365	114.45	0.007533
1168.55	127.0418	114.4609	0.006429
1170.15	127.0484	114.4688	0.007648
1171.75	127.0366	114.4652	0.020667
1173.35	127.0036	114.4637	0.016364
1174.95	126.9826	114.4793	0.0117
1176.55	126.9712	114.4644	0.010727
1178.15	126.9543	114.4675	0.00885
1179.75	126.9664	114.475	0.00751
1181.35	126.9685	114.4868	0.009155
1182.95	126.9596	114.4751	0.02859
1184.55	127.0044	114.4659	0.015344
1186.15	126.98	114.4678	0.021642
1187.75	126.9495	114.4842	0.01868
1189.35	126.9216	114.4735	0.019498
1190.95	126.9491	114.4883	0.024058
1192.55	126.9374	114.4516	0.056429
1194.15	127.0203	114.4876	0.032786
1195.75	127.0641	114.4588	0.018094
1197.35	127.0424	114.478	0.026966
1198.95	127.0024	114.462	0.018158
1200.55	127.0304	114.4695	0.017765
1202.15	127.0567	114.4585	0.017023
1203.75	127.0825	114.4672	0.052225
1205.35	127.1584	114.4324	0.012815
1206.95	127.138	114.4307	0.021907
1208.55	127.1153	114.4574	0.008954
1210.15	127.1049	114.4672	0.019911
1211.75	127.1353	114.4578	0.024018
1213.35	127.0974	114.4514	0.013013
1214.95	127.0771	114.4558	0.009908
1216.55	127.092	114.4611	0.012345
1218.15	127.0758	114.4724	0.017457
1219.75	127.1022	114.4815	0.011905
1221.35	127.0906	114.4663	0.026928
1222.95	127.0545	114.4428	0.027067
1224.55	127.0367	114.4822	0.00668
1226.15	127.0459	114.4769	0.022581
1227.75	127.0111	114.4673	0.025244
1229.35	126.9708	114.4641	0.022768
1230.95	126.9735	114.5004	0.022451
1232.55	127.0021	114.4786	0.025056
1234.15	127.0418	114.4726	0.00516
1235.75	127.0488	114.4683	0.026221
1237.35	127.0907	114.4693	0.00793
1238.95	127.085	114.4806	0.016272
1240.55	127.0591	114.4824	0.012631
1242.15	127.0398	114.4765	0.007848
1243.75	127.0287	114.4704	0.046679
1245.35	126.9544	114.4773	0.020584
1246.95	126.9344	114.5035	0.019942
1248.55	126.9173	114.4766	0.044994
1250.15	126.9889	114.4695	0.038931
1251.75	127.051	114.4646	0.001448
1253.35	127.0533	114.4651	0.000205
1254.95	127.0535	114.4649	0.010273
1256.55	127.0634	114.478	0.005653
1258.15	127.0556	114.4825	0.011995
1259.75	127.0387	114.4917	0.033977
1261.35	127.0923	114.4827	0.017842
1262.95	127.0653	114.4736	0.005102
1264.55	127.0571	114.4738	0.0093
1266.15	127.0716	114.4702	0.004159
1267.75	127.0652	114.4686	0.008467
1269.35	127.0522	114.4644	0.008758
1270.95	127.056	114.478	0.023441
1272.55	127.0934	114.4756	0.027553
1274.15	127.0503	114.4665	0.010894
1275.75	127.0451	114.4831	0.011525
1277.35	127.0584	114.4703	0.003683
1278.95	127.0641	114.4715	0.025873
1280.55	127.0228	114.4732	0.006558
1282.15	127.0302	114.4806	0.01306
1283.75	127.0509	114.4836	0.026282
1285.35	127.0106	114.4956	0.016514
1286.95	126.9903	114.4786	0.024769
1288.55	127.0296	114.4832	0.038761
1290.15	126.9682	114.4745	0.01642
1291.75	126.9917	114.4862	0.013678
1293.35	127.0118	114.4776	0.008331
1294.95	126.9988	114.4749	0.020062
1296.55	127.024	114.4551	0.029721
1298.15	127.0661	114.4771	0.017673
1299.75	127.0475	114.4558	0.020075
1301.35	127.0792	114.4611	0.015698
1302.95	127.0656	114.4822	0.015499
1304.55	127.0647	114.4574	0.016859
1306.15	127.0586	114.4837	0.019457
1307.75	127.0788	114.4599	0.032161
1309.35	127.0359	114.4884	0.010798
1310.95	127.0531	114.4874	0.012879
1312.55	127.0694	114.4748	0.070094
1314.15	126.9582	114.4889	0.006045
1315.75	126.9641	114.4812	0.017893
1317.35	126.9905	114.4702	0.050504
1318.95	127.0711	114.4762	0.01496
1320.55	127.0485	114.4841	0.003093
1322.15	127.0451	114.4805	0.007801
1323.75	127.0541	114.4719	0.00468
1325.35	127.0466	114.4723	0.005507
1326.95	127.0456	114.4811	0.012587
1328.55	127.037	114.4628	0.06892
1330.15	126.9299	114.4893	0.004453
1331.75	126.9341	114.4952	0.01847
1333.35	126.9527	114.4723	0.051161
1334.95	127.0344	114.4777	0.007405
1336.55	127.0461	114.4796	0.025678
1338.15	127.0846	114.4651	0.019201
1339.75	127.114	114.474	0.03639
1341.35	127.0562	114.4811	0.007785
1342.95	127.0637	114.4712	0.005478
1344.55	127.0555	114.4742	0.009478
1346.15	127.0635	114.4871	0.019827
1347.75	127.0328	114.479	0.035671
1349.35	126.9761	114.4852	0.031365
