# Supplementary material for: Seeking safety: Movement dynamics after post-contact immobility
Source: PLoS One. 2024 Aug 22;19(8):e0307370. doi: 10.1371/journal.pone.0307370 (PMC11340899; doi:10.1371/journal.pone.0307370)
Supplement: S3 Data — (ZIP) [file pone.0307370.s012.zip › Franks_etal_AntLionTracksPaperData_PLoSOne_2024/al13_dt16_v2.txt]

0.85	127.4561	114.7925	0.118409
2.45	127.314	114.6672	0.053657
4.05	127.2314	114.6905	0.011081
5.65	127.2146	114.6961	0.005319
7.25	127.2214	114.7012	0.02194
8.85	127.187	114.6943	0.005755
10.45	127.1876	114.7035	0.001519
12.05	127.189	114.7055	0.023545
13.65	127.1582	114.6838	0.030733
15.25	127.2073	114.6816	0.013668
16.85	127.1859	114.6771	0.017501
18.45	127.1746	114.7027	0.011174
20.05	127.1667	114.6867	0.024914
21.65	127.1963	114.7134	0.009865
23.25	127.2072	114.7248	0.003785
24.85	127.2027	114.7288	0.010185
26.45	127.2176	114.7221	0.006465
28.05	127.2265	114.7273	0.027023
29.65	127.1906	114.7032	0.015849
31.25	127.215	114.7102	0.01385
32.85	127.1929	114.7091	0.005292
34.45	127.1951	114.7009	0.020507
36.05	127.1634	114.6926	0.00246
37.65	127.1625	114.6888	0.00434
39.25	127.1675	114.6936	0.014696
40.85	127.153	114.7121	0.010302
42.45	127.1388	114.7206	0.026867
44.05	127.0989	114.7047	0.010242
45.65	127.0964	114.6885	0.018262
47.25	127.1241	114.6791	0.023339
48.85	127.1139	114.715	0.016226
50.45	127.128	114.6932	0.013177
52.05	127.1485	114.6883	0.022221
53.65	127.1821	114.7001	0.009716
55.25	127.1963	114.6939	0.016745
56.85	127.1703	114.6876	0.021069
58.45	127.204	114.6863	0.009086
60.05	127.1938	114.6967	0.015678
61.65	127.2137	114.712	0.016751
63.25	127.1951	114.6926	0.015592
64.85	127.22	114.6932	0.017247
66.45	127.219	114.7208	0.02113
68.05	127.1952	114.6967	0.006357
69.65	127.2028	114.7035	0.011078
71.25	127.2197	114.709	0.010989
72.85	127.211	114.6937	0.015636
74.45	127.2302	114.6777	0.008334
76.05	127.2222	114.6884	0.012199
77.65	127.2034	114.6938	0.00442
79.25	127.2069	114.6876	0.012568
80.85	127.214	114.7064	0.010028
82.45	127.2301	114.7064	0.0141
84.05	127.2483	114.7198	0.02211
85.65	127.2255	114.6927	0.012996
87.25	127.2416	114.7058	0.023175
88.85	127.2064	114.7173	0.015741
90.45	127.2293	114.7068	0.018315
92.05	127.2498	114.7277	0.016142
93.65	127.224	114.7284	0.010813
95.25	127.2086	114.7204	0.007588
96.85	127.2192	114.7263	0.016514
98.45	127.2001	114.7081	0.015146
100.05	127.1805	114.6939	0.00741
101.65	127.1922	114.6918	0.00725
103.25	127.1807	114.6934	0.005524
104.85	127.1787	114.702	0.030679
106.45	127.1364	114.6769	0.011213
108.05	127.1399	114.6945	0.028131
109.65	127.0951	114.6905	0.036957
111.25	127.1191	114.7445	0.034556
112.85	127.0735	114.7132	0.03329
114.45	127.1158	114.6808	0.012692
116.05	127.1352	114.6868	0.040944
117.65	127.1932	114.7172	0.016465
119.25	127.1955	114.691	0.023833
120.85	127.2058	114.7277	0.004153
122.45	127.2041	114.7212	0.005965
124.05	127.2088	114.7296	0.015246
125.65	127.1964	114.7086	0.008088
127.25	127.1945	114.7214	0.003019
128.85	127.1966	114.7257	0.012155
130.45	127.216	114.7235	0.01524
132.05	127.1922	114.7181	0.018418
133.65	127.2216	114.72	0.010788
135.25	127.2254	114.7368	0.018362
136.85	127.1971	114.7291	0.0016
138.45	127.1982	114.7314	0.014657
140.05	127.2211	114.7366	0.028991
141.65	127.1847	114.7078	0.00584
143.25	127.1882	114.7165	0.005022
144.85	127.1822	114.7112	0.006441
146.45	127.1887	114.7191	0.010169
148.05	127.1781	114.7068	0.013254
149.65	127.157	114.7048	0.022906
151.25	127.1276	114.6829	0.013625
152.85	127.1126	114.6987	0.015109
154.45	127.1285	114.7169	0.021998
156.05	127.146	114.7474	0.040505
157.65	127.0839	114.729	0.012564
159.25	127.1024	114.7369	0.005525
160.85	127.1038	114.7456	0.014661
162.45	127.1106	114.7681	0.028949
164.05	127.1525	114.7879	0.036852
165.65	127.1024	114.7567	0.036145
167.25	127.1552	114.7804	0.028676
168.85	127.1103	114.7708	0.025598
170.45	127.0884	114.7362	0.029456
172.05	127.0471	114.7134	0.022935
173.65	127.0838	114.7117	0.018959
175.25	127.0991	114.7379	0.009505
176.85	127.0858	114.7305	0.003038
178.45	127.0883	114.7346	0.017479
180.05	127.1099	114.7524	0.002195
181.65	127.1066	114.7534	0.023632
183.25	127.1389	114.773	0.046022
184.85	127.0835	114.7245	0.027381
186.45	127.1271	114.7197	0.016982
188.05	127.1163	114.6948	0.013894
189.65	127.1385	114.6955	0.015303
191.25	127.1558	114.7128	0.014662
192.85	127.1773	114.7222	0.008945
194.45	127.1913	114.7189	0.025724
196.05	127.2215	114.7469	0.011643
197.65	127.2064	114.7359	0.013547
199.25	127.1859	114.729	0.01744
200.85	127.1673	114.7082	0.003476
202.45	127.1629	114.7048	0.009404
204.05	127.148	114.7073	0.029442
205.65	127.1053	114.7271	0.024323
207.25	127.0666	114.7228	0.019392
208.85	127.0894	114.7438	0.026583
210.45	127.1057	114.7045	0.024881
212.05	127.1454	114.7025	0.005147
213.65	127.1536	114.7037	0.018884
215.25	127.1803	114.7178	0.002362
216.85	127.181	114.7215	0.015904
218.45	127.2012	114.7371	0.003774
220.05	127.1952	114.7381	0.006596
221.65	127.2034	114.7449	0.011793
223.25	127.2115	114.7619	0.014046
224.85	127.2097	114.7395	0.022029
226.45	127.1781	114.7239	0.024644
228.05	127.2139	114.7403	0.014269
229.65	127.1915	114.736	0.013274
231.25	127.1911	114.7147	0.010751
232.85	127.1905	114.7319	0.019133
234.45	127.1688	114.7104	0.002589
236.05	127.1677	114.7144	0.013194
237.65	127.1548	114.6978	0.023602
239.25	127.1786	114.727	0.008347
240.85	127.1911	114.7318	0.004612
242.45	127.1976	114.7352	0.011837
244.05	127.2004	114.7165	0.019909
245.65	127.2179	114.7431	0.006432
247.25	127.2086	114.7387	0.013262
248.85	127.193	114.7243	0.02544
250.45	127.2216	114.7532	0.010157
252.05	127.2336	114.7642	0.011944
253.65	127.2294	114.7456	0.009118
255.25	127.2241	114.7592	0.006924
256.85	127.2296	114.7496	0.002153
258.45	127.2304	114.7529	0.021514
260.05	127.2024	114.733	0.014398
261.65	127.2177	114.7502	0.003301
263.25	127.2137	114.7467	0.028934
264.85	127.256	114.7655	0.016184
266.45	127.2304	114.7619	0.032316
268.05	127.1988	114.7209	0.039859
269.65	127.1471	114.6836	0.010711
271.25	127.1449	114.7006	0.016815
272.85	127.1203	114.7116	0.029591
274.45	127.1608	114.7362	0.020144
276.05	127.1427	114.7095	0.009851
277.65	127.1582	114.7066	0.00129
279.25	127.158	114.7045	0.01241
280.85	127.1409	114.6945	0.009555
282.45	127.1561	114.6959	0.01857
284.05	127.181	114.7122	0.005228
285.65	127.175	114.718	0.009965
287.25	127.1725	114.7023	0.009378
288.85	127.1846	114.7111	0.001488
290.45	127.1863	114.7128	0.007849
292.05	127.1866	114.7254	0.007492
293.65	127.1983	114.7279	0.00723
295.25	127.1868	114.7282	0.011214
296.85	127.2031	114.7356	0.006012
298.45	127.2109	114.7412	0.008324
300.05	127.2208	114.7323	0.005432
301.65	127.2266	114.7388	0.015164
303.25	127.2403	114.7588	0.006354
304.85	127.2315	114.7536	0.008016
306.45	127.2226	114.7445	0.009482
308.05	127.2208	114.7595	0.017613
309.65	127.2135	114.7323	0.019971
311.25	127.1851	114.7471	0.027324
312.85	127.1853	114.7034	0.012027
314.45	127.1852	114.7227	0.026856
316.05	127.1555	114.7537	0.004591
317.65	127.1539	114.7465	0.019529
319.25	127.1536	114.7153	0.002455
320.85	127.1574	114.7161	0.011153
322.45	127.1751	114.7184	0.010076
324.05	127.1698	114.7031	0.042028
325.65	127.2226	114.7447	0.019677
327.25	127.1967	114.7268	0.008161
328.85	127.2069	114.735	0.023788
330.45	127.2378	114.7573	0.007993
332.05	127.2481	114.7648	0.005626
333.65	127.243	114.7574	0.00792
335.25	127.2307	114.7542	0.014254
336.85	127.2115	114.7418	0.003203
338.45	127.2105	114.7368	0.019257
340.05	127.2332	114.7576	0.00543
341.65	127.2344	114.749	0.021206
343.25	127.2007	114.7454	0.018574
344.85	127.2295	114.7525	0.010886
346.45	127.2124	114.7492	0.012485
348.05	127.2324	114.749	0.005578
349.65	127.2389	114.7429	0.008704
351.25	127.226	114.7481	0.012642
352.85	127.2166	114.7302	0.011237
354.45	127.2012	114.7209	0.014562
356.05	127.2152	114.7394	0.009682
357.65	127.2003	114.7354	0.00441
359.25	127.2073	114.7359	0.016279
360.85	127.1841	114.724	0.009584
362.45	127.1995	114.724	0.008803
364.05	127.1862	114.7192	0.004989
365.65	127.194	114.7173	0.014227
367.25	127.2098	114.7337	0.012694
368.85	127.1977	114.7174	0.015166
370.45	127.2192	114.7286	0.011002
372.05	127.2346	114.72	0.020318
373.65	127.2022	114.7225	0.012756
375.25	127.2167	114.7369	0.000777
376.85	127.2178	114.7373	0.005986
378.45	127.2274	114.7369	0.016054
380.05	127.2096	114.7183	0.006845
381.65	127.2047	114.7281	0.010852
383.25	127.222	114.7281	0.010814
384.85	127.2348	114.7165	0.031371
386.45	127.2798	114.7387	0.060647
388.05	127.3629	114.6887	0.016627
389.65	127.3389	114.6773	0.020796
391.25	127.3699	114.6894	0.008302
392.85	127.3597	114.6808	0.015749
394.45	127.3652	114.6563	0.016404
396.05	127.3725	114.6815	0.009373
397.65	127.3725	114.6965	0.020279
399.25	127.365	114.6649	0.003919
400.85	127.3641	114.6711	0.038588
402.45	127.3034	114.6821	0.004704
404.05	127.3101	114.6787	0.053221
405.65	127.3699	114.7393	0.021718
407.25	127.3841	114.771	0.039733
408.85	127.3325	114.7339	0.028207
410.45	127.2895	114.7203	0.024972
412.05	127.2774	114.6822	0.013019
413.65	127.2716	114.6622	0.034797
415.25	127.2446	114.7109	0.003311
416.85	127.2419	114.7063	0.029781
418.45	127.1974	114.6891	0.004517
420.05	127.1902	114.6893	0.028092
421.65	127.199	114.7334	0.025549
423.25	127.1711	114.7035	0.015238
424.85	127.1935	114.713	0.002775
426.45	127.1892	114.7123	0.008325
428.05	127.1967	114.7233	0.008621
429.65	127.1876	114.7337	0.010855
431.25	127.2046	114.7372	0.007727
432.85	127.2022	114.725	0.010384
434.45	127.1861	114.721	0.009683
436.05	127.1956	114.7332	0.012588
437.65	127.1832	114.7173	0.032768
439.25	127.2204	114.7543	0.031428
440.85	127.1887	114.7153	0.021953
442.45	127.1548	114.7059	0.038816
444.05	127.1078	114.7465	0.009936
445.65	127.1164	114.7599	0.005738
447.25	127.1209	114.7519	0.041408
448.85	127.1816	114.7252	0.008814
450.45	127.1905	114.7143	0.001708
452.05	127.1878	114.7147	0.011031
453.65	127.1979	114.7002	0.015972
455.25	127.2166	114.7176	0.011401
456.85	127.1997	114.7107	0.011499
458.45	127.197	114.7289	0.004102
460.05	127.1987	114.7225	0.006753
461.65	127.1956	114.7329	0.013152
463.25	127.2122	114.7458	0.006817
464.85	127.2016	114.7433	0.003613
466.45	127.202	114.7375	0.002785
468.05	127.1996	114.7338	0.006315
469.65	127.1969	114.7435	0.005775
471.25	127.2056	114.7403	0.015914
472.85	127.1937	114.7179	0.008993
474.45	127.1934	114.7322	0.01144
476.05	127.2095	114.7409	0.006106
477.65	127.2004	114.7445	0.012478
479.25	127.2161	114.7322	0.052811
480.85	127.2948	114.7014	0.014686
482.45	127.3183	114.7011	0.051793
484.05	127.2359	114.7094	0.030486
485.65	127.1874	114.7042	0.005712
487.25	127.1805	114.7102	0.014681
488.85	127.1863	114.7329	0.036829
490.45	127.1336	114.7065	0.01753
492.05	127.1612	114.7116	0.007963
493.65	127.1537	114.7013	0.018818
495.25	127.1314	114.681	0.032935
496.85	127.1668	114.7201	0.002802
498.45	127.1661	114.7157	0.009067
500.05	127.1799	114.7112	0.008012
501.65	127.1672	114.7093	0.011534
503.25	127.185	114.7142	0.008263
504.85	127.1941	114.7238	0.017265
506.45	127.172	114.7072	0.014135
508.05	127.1857	114.7252	0.00769
509.65	127.1799	114.7144	0.016325
511.25	127.1977	114.7335	0.022248
512.85	127.1712	114.7097	0.018755
514.45	127.1465	114.6927	0.008134
516.05	127.159	114.6965	0.041886
517.65	127.2124	114.7369	0.036047
519.25	127.1629	114.7073	0.01372
520.85	127.1825	114.7173	0.003568
522.45	127.1882	114.7177	0.010421
524.05	127.1746	114.708	0.029047
525.65	127.2115	114.7362	0.021246
527.25	127.1889	114.7109	0.013905
528.85	127.1886	114.7331	0.007371
530.45	127.1943	114.7227	0.029016
532.05	127.1572	114.6949	0.003983
533.65	127.1513	114.6974	0.009859
535.25	127.15	114.7131	0.009988
536.85	127.1606	114.7011	0.017374
538.45	127.1413	114.7211	0.01058
540.05	127.1258	114.728	0.016226
541.65	127.1041	114.7422	0.008546
543.25	127.0908	114.7391	0.008928
544.85	127.0814	114.7284	0.042191
546.45	127.1156	114.7866	0.037077
548.05	127.0842	114.7363	0.016821
549.65	127.1091	114.7463	0.007108
551.25	127.1026	114.737	0.009258
552.85	127.0918	114.7268	0.041208
554.45	127.1562	114.741	0.019253
556.05	127.1446	114.7125	0.02517
557.65	127.1841	114.7203	0.005904
559.25	127.1921	114.7254	0.00892
560.85	127.2007	114.7141	0.022026
562.45	127.2312	114.7319	0.025692
564.05	127.1914	114.7215	0.005338
565.65	127.1964	114.7284	0.009751
567.25	127.2112	114.7236	0.007309
568.85	127.222	114.7282	0.018531
570.45	127.2145	114.6995	0.047956
572.05	127.2772	114.7437	0.03153
573.65	127.2901	114.7925	0.041228
575.25	127.2248	114.8019	0.078828
576.85	127.1583	114.6947	0.016826
578.45	127.1726	114.7176	0.005799
580.05	127.1808	114.7218	0.03325
581.65	127.2255	114.7507	0.014519
583.25	127.2044	114.741	0.010714
584.85	127.1907	114.7307	0.003299
586.45	127.1855	114.7297	0.062227
588.05	127.0878	114.7105	0.063985
589.65	127.141	114.798	0.027743
591.25	127.1063	114.7703	0.03756
592.85	127.1018	114.7104	0.036252
594.45	127.1598	114.7122	0.015854
596.05	127.1813	114.7257	0.015892
597.65	127.2034	114.7382	0.005377
599.25	127.1969	114.7326	0.053499
600.85	127.112	114.7219	0.056945
602.45	127.1535	114.803	0.009443
604.05	127.1678	114.7978	0.061801
605.65	127.0843	114.7448	0.007325
607.25	127.0811	114.7335	0.027891
608.85	127.1192	114.7102	0.027994
610.45	127.1601	114.7284	0.023855
612.05	127.1978	114.7339	0.019175
613.65	127.2065	114.7633	0.019575
615.25	127.1889	114.7373	0.029506
616.85	127.1419	114.7332	0.053154
618.45	127.0571	114.7401	0.001491
620.05	127.0595	114.7405	0.007549
621.65	127.0476	114.7381	0.028232
623.25	127.0523	114.6931	0.06244
624.85	127.1472	114.7246	0.043321
626.45	127.2081	114.7577	0.021741
628.05	127.1832	114.7333	0.032081
629.65	127.1321	114.7289	0.042126
631.25	127.0668	114.7456	0.03319
632.85	127.0709	114.7985	0.040586
634.45	127.0705	114.7336	0.042924
636.05	127.136	114.7128	0.046076
637.65	127.1978	114.753	0.017462
639.25	127.1714	114.7439	0.00631
640.85	127.1698	114.7339	0.042699
642.45	127.1054	114.7109	0.041952
644.05	127.0485	114.7464	0.01748
645.65	127.0744	114.7572	0.012338
647.25	127.0895	114.7699	0.03124
648.85	127.0508	114.7382	0.040078
650.45	127.11	114.7629	0.027851
652.05	127.1329	114.7247	0.026058
653.65	127.1743	114.7298	0.02396
655.25	127.2032	114.755	0.008415
656.85	127.1903	114.7513	0.016292
658.45	127.209	114.7332	0.009151
660.05	127.2131	114.7472	0.020862
661.65	127.1798	114.7454	0.019849
663.25	127.1547	114.7259	0.015832
664.85	127.1783	114.7351	0.019406
666.45	127.1474	114.7375	0.035517
668.05	127.0938	114.7184	0.024824
669.65	127.0628	114.7433	0.005586
671.25	127.0544	114.7404	0.063137
672.85	127.1339	114.8028	0.012882
674.45	127.15	114.8156	0.042137
676.05	127.0951	114.7765	0.01094
677.65	127.0943	114.7939	0.051879
679.25	127.1258	114.7171	0.017018
680.85	127.153	114.7186	0.022134
682.45	127.1635	114.7524	0.014471
684.05	127.157	114.7302	0.01374
685.65	127.1785	114.735	0.005561
687.25	127.1847	114.7414	0.007902
688.85	127.1778	114.7308	0.012616
690.45	127.1587	114.7243	0.013223
692.05	127.1431	114.71	0.011104
693.65	127.1423	114.7278	0.036722
695.25	127.0838	114.7229	0.014638
696.85	127.0725	114.7435	0.019947
698.45	127.0995	114.7605	0.049415
700.05	127.1622	114.8087	0.013459
701.65	127.1459	114.7946	0.010077
703.25	127.1348	114.7829	0.015088
704.85	127.1384	114.8068	0.027941
706.45	127.1247	114.7642	0.033946
708.05	127.1538	114.7184	0.01002
709.65	127.1677	114.7104	0.037212
711.25	127.21	114.7523	0.020555
712.85	127.1851	114.7309	0.019082
714.45	127.2114	114.7464	0.01005
716.05	127.2194	114.7324	0.009363
717.65	127.2131	114.7188	0.014329
719.25	127.1988	114.7368	0.021578
720.85	127.1708	114.7166	0.043585
722.45	127.1361	114.7771	0.014213
724.05	127.1424	114.7989	0.024209
725.65	127.1151	114.7714	0.054944
727.25	127.031	114.7461	0.03592
728.85	127.0781	114.779	0.009632
730.45	127.0682	114.7671	0.033117
732.05	127.0217	114.7417	0.012593
733.65	127.037	114.7285	0.011033
735.25	127.0291	114.7442	0.016958
736.85	127.0286	114.7171	0.027902
738.45	127.0702	114.7333	0.031616
740.05	127.1207	114.7353	0.026423
741.65	127.1616	114.7461	0.020403
743.25	127.1903	114.7616	0.017873
744.85	127.1643	114.7496	0.009847
746.45	127.1546	114.7373	0.020581
748.05	127.1226	114.7295	0.055143
749.65	127.0344	114.7307	0.032125
751.25	127.0647	114.7722	0.042435
752.85	127.0228	114.7188	0.016761
754.45	127.0315	114.7441	0.011463
756.05	127.0183	114.7315	0.010462
757.65	127.0174	114.7148	0.043055
759.25	127.0796	114.7443	0.025238
760.85	127.1182	114.7327	0.017609
762.45	127.1276	114.7061	0.016765
764.05	127.15	114.7208	0.030776
765.65	127.1815	114.7587	0.012526
767.25	127.1654	114.7467	0.018806
768.85	127.1841	114.7702	0.028306
770.45	127.1529	114.7375	0.012855
772.05	127.1406	114.721	0.023522
773.65	127.1663	114.7485	0.040971
775.25	127.1063	114.722	0.03452
776.85	127.0511	114.7198	0.022367
778.45	127.0694	114.7506	0.054746
780.05	127.0005	114.6965	0.035983
781.65	127.022	114.7499	0.020015
783.25	127.0085	114.7209	0.038282
784.85	127.05	114.7659	0.004805
786.45	127.0454	114.7721	0.03632
788.05	127.0118	114.7247	0.032198
789.65	127.0549	114.753	0.005533
791.25	127.0591	114.7452	0.006746
792.85	127.0603	114.7559	0.011314
794.45	127.0453	114.7458	0.003189
796.05	127.0434	114.7411	0.004974
797.65	127.0387	114.7347	0.012925
799.25	127.0339	114.7146	0.03039
800.85	127.0698	114.7474	0.032913
802.45	127.1192	114.7292	0.025148
804.05	127.1275	114.6898	0.006763
805.65	127.1169	114.6917	0.035805
807.25	127.157	114.7325	0.01072
808.85	127.1399	114.731	0.026796
810.45	127.182	114.7393	0.015271
812.05	127.1641	114.7559	0.013332
813.65	127.174	114.7748	0.030848
815.25	127.1568	114.8211	0.038161
816.85	127.1936	114.7723	0.012133
818.45	127.1911	114.753	0.03568
820.05	127.1378	114.7326	0.012561
821.65	127.1533	114.7198	0.013391
823.25	127.1318	114.7197	0.03143
824.85	127.0815	114.7198	0.014168
826.45	127.0739	114.7412	0.020813
828.05	127.0453	114.7241	0.004051
829.65	127.04	114.7278	0.02008
831.25	127.0678	114.7439	0.011556
832.85	127.0735	114.7615	0.010521
834.45	127.059	114.7529	0.049006
836.05	127.0122	114.69	0.050096
837.65	127.0905	114.707	0.036091
839.25	127.1452	114.7257	0.014666
840.85	127.1678	114.7319	0.015722
842.45	127.1475	114.7467	0.00562
844.05	127.1525	114.7392	0.011287
845.65	127.1687	114.7472	0.01787
847.25	127.1848	114.7708	0.021857
848.85	127.1662	114.7412	0.022703
850.45	127.1403	114.7158	0.01463
852.05	127.1243	114.7329	0.010332
853.65	127.1084	114.7372	0.023122
855.25	127.0725	114.7463	0.015455
856.85	127.0481	114.7501	0.015543
858.45	127.0328	114.7305	0.005719
860.05	127.0334	114.7396	0.018839
861.65	127.0092	114.7216	0.027198
863.25	127.0416	114.7506	0.026535
864.85	127.0025	114.7341	0.036796
866.45	127.0486	114.7707	0.029158
868.05	127.0483	114.8174	0.024008
869.65	127.0644	114.7825	0.010125
871.25	127.0796	114.7881	0.036726
872.85	127.0287	114.7587	0.008599
874.45	127.0219	114.7468	0.019165
876.05	126.992	114.7399	0.02024
877.65	127.0243	114.7375	0.010244
879.25	127.0407	114.7381	0.00382
880.85	127.0436	114.7435	0.016267
882.45	127.0313	114.7206	0.010057
884.05	127.0183	114.7301	0.016581
885.65	127.043	114.7206	0.009901
887.25	127.0461	114.705	0.032841
888.85	127.0869	114.7381	0.015721
890.45	127.0749	114.7159	0.021952
892.05	127.1075	114.7291	0.005913
893.65	127.0981	114.7299	0.010547
895.25	127.1149	114.7319	0.013172
896.85	127.128	114.7154	0.017254
898.45	127.1369	114.7415	0.022182
900.05	127.1666	114.761	0.016376
901.65	127.1449	114.7463	0.03673
903.25	127.0881	114.7312	0.022482
904.85	127.1165	114.7532	0.021995
906.45	127.0949	114.7255	0.009357
908.05	127.09	114.7397	0.011844
909.65	127.108	114.7336	0.027456
911.25	127.0854	114.6959	0.002206
912.85	127.089	114.696	0.018273
914.45	127.1116	114.7145	0.007758
916.05	127.1016	114.7072	0.009531
917.65	127.0864	114.7077	0.026584
919.25	127.0448	114.6988	0.02993
920.85	127.0399	114.7464	0.039628
922.45	126.9974	114.6993	0.012414
924.05	127.0093	114.7152	0.015009
925.65	127.0192	114.7371	0.033474
927.25	126.9885	114.6932	0.011997
928.85	126.9698	114.689	0.006711
930.45	126.9793	114.684	0.050861
932.05	127.0354	114.7429	0.033816
933.65	126.9967	114.7051	0.010551
935.25	127.0113	114.7135	0.006131
936.85	127.0033	114.7079	0.014958
938.45	126.9973	114.7311	0.015116
940.05	127.0196	114.7217	0.007177
941.65	127.027	114.7129	0.00938
943.25	127.0236	114.7276	0.027722
944.85	126.9884	114.7006	0.018101
946.45	127.0138	114.7146	0.025701
948.05	127.0515	114.731	0.02096
949.65	127.0541	114.6976	0.034216
951.25	127.1068	114.7126	0.019773
952.85	127.1383	114.7096	0.031334
954.45	127.1542	114.7572	0.039966
956.05	127.0995	114.7241	0.006163
957.65	127.0966	114.7335	0.037608
959.25	127.1417	114.7733	0.03741
960.85	127.1006	114.7298	0.056204
962.45	127.1833	114.7652	0.023498
964.05	127.158	114.7374	0.010069
965.65	127.1462	114.7263	0.006886
967.25	127.1354	114.7282	0.004572
968.85	127.1345	114.721	0.041555
970.45	127.068	114.7226	0.022166
972.05	127.0333	114.7154	0.012027
973.65	127.0362	114.7344	0.035518
975.25	126.9934	114.697	0.03885
976.85	127.0508	114.7209	0.028487
978.45	127.0735	114.6815	0.07103
980.05	127.1705	114.7408	0.042245
981.65	127.1047	114.7252	0.014573
983.25	127.1186	114.7439	0.020855
984.85	127.0933	114.7222	0.012348
986.45	127.112	114.7286	0.020949
988.05	127.1377	114.7501	0.015117
989.65	127.1606	114.758	0.017494
991.25	127.1504	114.7319	0.018631
992.85	127.1802	114.7327	0.022448
994.45	127.1445	114.7286	0.006737
996.05	127.138	114.7372	0.025559
997.65	127.1121	114.7056	0.0302
999.25	127.0706	114.7304	0.038297
1000.85	127.0097	114.7366	0.027005
1002.45	126.986	114.7005	0.028431
1004.05	127.0169	114.7338	0.019198
1005.65	127.0016	114.7071	0.008777
1007.25	127.0157	114.7065	0.024946
1008.85	126.9773	114.6957	0.065507
1010.45	127.0694	114.7455	0.004032
1012.05	127.063	114.7447	0.015217
1013.65	127.0742	114.723	0.027381
1015.25	127.1178	114.7268	0.013916
1016.85	127.1058	114.708	0.026654
1018.45	127.1462	114.7216	0.016562
1020.05	127.1484	114.748	0.020664
1021.65	127.1178	114.7356	0.014
1023.25	127.0989	114.7235	0.02276
1024.85	127.1299	114.7426	0.010424
1026.45	127.1464	114.7399	0.014729
1028.05	127.153	114.7625	0.002875
1029.65	127.1519	114.7581	0.00996
1031.25	127.1579	114.7433	0.014015
1032.85	127.1384	114.7322	0.034141
1034.45	127.1882	114.7546	0.014461
1036.05	127.1692	114.7414	0.009153
1037.65	127.1803	114.7319	0.030724
1039.25	127.1355	114.7117	0.012077
1040.85	127.1177	114.7041	0.024133
1042.45	127.0792	114.7065	0.028636
1044.05	127.0435	114.7353	0.00823
1045.65	127.0404	114.7225	0.02697
1047.25	127.06	114.7609	0.04183
1048.85	127.1051	114.8104	0.017781
1050.45	127.0904	114.7861	0.016209
1052.05	127.0647	114.7825	0.004836
1053.65	127.0632	114.7749	0.027321
1055.25	127.0482	114.7338	0.041295
1056.85	127.1008	114.7738	0.038895
1058.45	127.155	114.7433	0.01919
1060.05	127.1246	114.7473	0.042239
1061.65	127.1844	114.7787	0.009673
1063.25	127.1725	114.7688	0.007932
1064.85	127.1772	114.757	0.002961
1066.45	127.1727	114.7584	0.006925
1068.05	127.1804	114.7663	0.031138
1069.65	127.1347	114.7465	0.0177
1071.25	127.1621	114.7538	0.011516
1072.85	127.1753	114.7667	0.035353
1074.45	127.1241	114.7427	0.010226
1076.05	127.1397	114.7475	0.019107
1077.65	127.1688	114.757	0.001327
1079.25	127.1702	114.7586	0.017975
1080.85	127.1428	114.7498	0.008029
1082.45	127.1342	114.7404	0.022446
1084.05	127.165	114.7587	0.007623
1085.65	127.1599	114.7698	0.031082
1087.25	127.1377	114.7253	0.000744
1088.85	127.1377	114.7265	0.034076
1090.45	127.1756	114.7657	0.014311
1092.05	127.1539	114.7585	0.010269
1093.65	127.1376	114.7559	0.00588
1095.25	127.1295	114.7512	0.005665
1096.85	127.127	114.7425	0.005715
1098.45	127.1349	114.747	0.012126
1100.05	127.154	114.7437	0.010904
1101.65	127.1412	114.7555	0.020042
1103.25	127.1727	114.7613	0.00226
1104.85	127.1736	114.7578	0.011704
1106.45	127.1874	114.7704	0.012545
1108.05	127.1794	114.752	0.016853
1109.65	127.1527	114.7482	0.019428
1111.25	127.1766	114.7681	0.038686
1112.85	127.1261	114.7323	0.004896
1114.45	127.1314	114.7381	0.03328
1116.05	127.0801	114.7239	0.015853
1117.65	127.1052	114.7202	0.01168
1119.25	127.1087	114.7385	0.019604
1120.85	127.0899	114.7134	0.006058
1122.45	127.0991	114.7164	0.014068
1124.05	127.077	114.7207	0.028159
1125.65	127.094	114.7625	0.022369
1127.25	127.0595	114.7721	0.03011
1128.85	127.1044	114.7893	0.022415
1130.45	127.1386	114.8002	0.008948
1132.05	127.1247	114.8033	0.001516
1133.65	127.1262	114.8052	0.013319
1135.25	127.1402	114.7892	0.022279
1136.85	127.1231	114.8205	0.037289
1138.45	127.1014	114.7649	0.03177
1140.05	127.1154	114.716	0.031016
1141.65	127.1033	114.7642	0.022516
1143.25	127.127	114.7914	0.021514
1144.85	127.0954	114.8051	0.013445
1146.45	127.0792	114.791	0.041898
1148.05	127.0327	114.7427	0.006408
1149.65	127.0419	114.7381	0.001237
1151.25	127.0402	114.7391	0.005592
1152.85	127.0313	114.738	0.009775
1154.45	127.0317	114.7536	0.015208
1156.05	127.0407	114.731	0.022134
1157.65	127.0085	114.7163	0.040943
1159.25	127.0649	114.7496	0.022515
1160.85	127.0973	114.734	0.004723
1162.45	127.0926	114.728	0.018106
1164.05	127.1109	114.7505	0.016574
1165.65	127.1122	114.7241	0.005524
1167.25	127.1189	114.7299	0.014962
1168.85	127.1395	114.742	0.002267
1170.45	127.1425	114.7441	0.013548
1172.05	127.1344	114.724	0.007767
1173.65	127.1235	114.718	0.014347
1175.25	127.14	114.7339	0.014585
1176.85	127.1167	114.732	0.01283
1178.45	127.1365	114.7264	0.017126
1180.05	127.1112	114.737	0.015105
1181.65	127.1343	114.7443	0.044471
1183.25	127.0679	114.7187	0.025981
1184.85	127.0917	114.7527	0.003975
1186.45	127.0976	114.7504	0.023994
1188.05	127.0611	114.7387	0.011891
1189.65	127.0784	114.7464	0.002252
1191.25	127.075	114.7454	0.012375
1192.85	127.087	114.7297	0.020335
1194.45	127.1132	114.7103	0.018981
1196.05	127.1391	114.7261	0.01134
1197.65	127.1442	114.7087	0.034288
1199.25	127.1902	114.7386	0.006018
1200.85	127.1987	114.7431	0.00624
1202.45	127.2047	114.7351	0.033311
1204.05	127.2451	114.7699	0.015361
1205.65	127.2461	114.7454	0.027858
1207.25	127.2106	114.7183	0.02457
1208.85	127.2494	114.725	0.027333
1210.45	127.27	114.7635	0.009633
1212.05	127.2852	114.7664	0.00603
1213.65	127.2756	114.7673	0.023734
1215.25	127.3023	114.7943	0.012818
1216.85	127.2852	114.7829	0.034312
1218.45	127.2377	114.8104	0.042203
1220.05	127.1717	114.7961	0.02079
1221.65	127.179	114.8286	0.00748
1223.25	127.1905	114.8252	0.00801
1224.85	127.1938	114.8128	0.012678
1226.45	127.1736	114.8114	0.028264
1228.05	127.2188	114.8099	0.03732
1229.65	127.275	114.7899	0.068968
1231.25	127.1934	114.7157	0.017935
1232.85	127.2204	114.7058	0.008313
1234.45	127.2123	114.7164	0.010496
1236.05	127.2205	114.731	0.023876
1237.65	127.188	114.7109	0.032114
1239.25	127.2327	114.7363	0.017799
1240.85	127.209	114.7205	0.011047
1242.45	127.2141	114.7035	0.01148
1244.05	127.2002	114.7155	0.005631
1245.65	127.1913	114.714	0.007306
1247.25	127.1991	114.7227	0.005503
1248.85	127.2024	114.7146	0.023346
1250.45	127.1733	114.6911	0.034203
1252.05	127.225	114.7092	0.028823
1253.65	127.1985	114.7469	0.032522
1255.25	127.1945	114.7988	0.005856
1256.85	127.1925	114.8079	0.027725
1258.45	127.1518	114.7902	0.023859
1260.05	127.1838	114.8111	0.028354
1261.65	127.1484	114.7828	0.014665
1263.25	127.1524	114.8059	0.005745
1264.85	127.1515	114.7968	0.010137
1266.45	127.1353	114.7956	0.028992
1268.05	127.1777	114.8144	0.042079
1269.65	127.1114	114.8025	0.019696
1271.25	127.1418	114.8107	0.038194
1272.85	127.0944	114.7722	0.031273
1274.45	127.081	114.724	0.028485
1276.05	127.1261	114.7177	0.017128
1277.65	127.1159	114.6923	0.017202
1279.25	127.1366	114.7104	0.037269
1280.85	127.0775	114.7179	0.014367
1282.45	127.0954	114.7323	0.017813
1284.05	127.0735	114.714	0.035285
1285.65	127.13	114.7124	0.013641
1287.25	127.1365	114.7332	0.023467
1288.85	127.1086	114.7081	0.006512
1290.45	127.0987	114.7113	0.010511
1292.05	127.1128	114.7204	0.019139
1293.65	127.0826	114.7253	0.020368
1295.25	127.0522	114.7371	0.015373
1296.85	127.0739	114.7486	0.022652
1298.45	127.0424	114.7307	0.01557
1300.05	127.0498	114.7545	0.021396
1301.65	127.0827	114.7639	0.003265
1303.25	127.0865	114.7676	0.022382
1304.85	127.1134	114.7912	0.010601
1306.45	127.1184	114.7749	0.030328
1308.05	127.1502	114.8116	0.013984
1309.65	127.1398	114.7918	0.047719
1311.25	127.1602	114.7182	0.021079
1312.85	127.1926	114.7274	0.00781
1314.45	127.1815	114.7218	0.015815
1316.05	127.1566	114.7169	0.012202
1317.65	127.1405	114.7058	0.0156
1319.25	127.1602	114.7212	0.00463
1320.85	127.1668	114.7176	0.025423
1322.45	127.1263	114.7138	0.013282
1324.05	127.1063	114.721	0.016569
1325.65	127.0822	114.7322	0.025519
1327.25	127.0854	114.7729	0.019724
1328.85	127.1103	114.7924	0.000676
1330.45	127.1103	114.7913	0.022067
1332.05	127.1445	114.7999	0.023221
1333.65	127.1099	114.7864	0.012723
1335.25	127.0916	114.7776	0.025806
1336.85	127.0726	114.7409	0.004235
1338.45	127.0661	114.7392	0.043056
1340.05	127.129	114.711	0.031805
1341.65	127.1754	114.7318	0.011729
1343.25	127.1568	114.7291	0.009933
1344.85	127.1712	114.7359	0.007799
1346.45	127.1714	114.7234	0.015702
1348.05	127.1488	114.7125	0.037135
