# Supplementary material for: Seeking safety: Movement dynamics after post-contact immobility
Source: PLoS One. 2024 Aug 22;19(8):e0307370. doi: 10.1371/journal.pone.0307370 (PMC11340899; doi:10.1371/journal.pone.0307370)
Supplement: S3 Data — (ZIP) [file pone.0307370.s012.zip › Franks_etal_AntLionTracksPaperData_PLoSOne_2024/al13_dt16_v3.txt]

0.85	127.3385	115.1199	0.196664
2.45	127.2646	114.814	0.017078
4.05	127.2408	114.8006	0.03515
5.65	127.1975	114.7647	0.054928
7.25	127.1175	114.7283	0.026093
8.85	127.095	114.7635	0.040693
10.45	127.1281	114.8196	0.018166
12.05	127.1146	114.7938	0.02346
13.65	127.1347	114.8256	0.034526
15.25	127.0937	114.7885	0.03375
16.85	127.0643	114.7432	0.052917
18.45	127.1444	114.7158	0.014815
20.05	127.1556	114.7367	0.007068
21.65	127.1477	114.7285	0.009757
23.25	127.1508	114.7438	0.012377
24.85	127.1366	114.7301	0.024243
26.45	127.1748	114.7364	0.007607
28.05	127.1693	114.7256	0.007372
29.65	127.1718	114.7371	0.007587
31.25	127.1772	114.748	0.001635
32.85	127.1758	114.7458	0.005162
34.45	127.1718	114.7386	0.008643
36.05	127.1756	114.7253	0.022455
37.65	127.2029	114.7485	0.015384
39.25	127.2204	114.7659	0.007109
40.85	127.2099	114.7615	0.016703
42.45	127.1836	114.7566	0.017334
44.05	127.2096	114.7664	0.004564
45.65	127.2138	114.7604	0.014525
47.25	127.2223	114.7821	0.016578
48.85	127.2005	114.7669	0.020885
50.45	127.2307	114.7812	0.024692
52.05	127.2073	114.7495	0.002738
53.65	127.2113	114.7511	0.00263
55.25	127.2072	114.7502	0.011316
56.85	127.2214	114.7614	0.027978
58.45	127.1924	114.7273	0.013165
60.05	127.1715	114.7298	0.007892
61.65	127.1819	114.7227	0.009894
63.25	127.1928	114.7342	0.025285
64.85	127.1606	114.7097	0.014175
66.45	127.1725	114.729	0.020209
68.05	127.1613	114.7593	0.019334
69.65	127.186	114.7779	0.031922
71.25	127.1526	114.7393	0.046052
72.85	127.2086	114.7872	0.044112
74.45	127.1517	114.7454	0.03362
76.05	127.1951	114.7771	0.006527
77.65	127.2029	114.784	0.023888
79.25	127.1701	114.8037	0.003473
80.85	127.1658	114.8072	0.010613
82.45	127.1557	114.7936	0.015665
84.05	127.1806	114.7913	0.023308
85.65	127.1733	114.7547	0.03946
87.25	127.1533	114.8146	0.036833
88.85	127.2109	114.8271	0.031399
90.45	127.1609	114.8217	0.004071
92.05	127.1591	114.8154	0.015058
93.65	127.1401	114.8007	0.022434
95.25	127.1731	114.7867	0.019795
96.85	127.2021	114.7739	0.027557
98.45	127.2028	114.7298	0.009562
100.05	127.2102	114.7432	0.015066
101.65	127.1964	114.7234	0.01244
103.25	127.1968	114.7433	0.010551
104.85	127.2133	114.747	0.013755
106.45	127.2332	114.7562	0.00739
108.05	127.2426	114.749	0.007974
109.65	127.239	114.7368	0.006375
111.25	127.2323	114.7445	0.008335
112.85	127.2404	114.7551	0.067292
114.45	127.1399	114.7938	0.014564
116.05	127.1573	114.7784	0.003552
117.65	127.1544	114.7832	0.014934
119.25	127.1639	114.8052	0.002271
120.85	127.1622	114.802	0.014744
122.45	127.1855	114.8059	0.017958
124.05	127.2142	114.8044	0.004661
125.65	127.2107	114.7978	0.021403
127.25	127.1806	114.8142	0.017264
128.85	127.1606	114.7951	0.030957
130.45	127.1602	114.7456	0.038953
132.05	127.162	114.8079	0.027445
133.65	127.1209	114.7924	0.01616
135.25	127.1415	114.808	0.02111
136.85	127.1124	114.7909	0.014843
138.45	127.1329	114.8028	0.009179
140.05	127.1476	114.8032	0.015202
141.65	127.163	114.822	0.007871
143.25	127.1519	114.816	0.007738
144.85	127.1454	114.8055	0.027624
146.45	127.1136	114.7748	0.032717
148.05	127.1584	114.8018	0.023745
149.65	127.127	114.7805	0.007921
151.25	127.1206	114.7696	0.040016
152.85	127.1679	114.7264	0.013654
154.45	127.1878	114.7173	0.014138
156.05	127.2064	114.7302	0.013032
157.65	127.1941	114.7134	0.002442
159.25	127.1915	114.7104	0.019895
160.85	127.2189	114.7266	0.016768
162.45	127.1952	114.714	0.007913
164.05	127.2025	114.7244	0.00573
165.65	127.1933	114.7244	0.019631
167.25	127.1664	114.7083	0.033572
168.85	127.1684	114.762	0.038309
170.45	127.1119	114.7855	0.005033
172.05	127.1172	114.7795	0.036484
173.65	127.1693	114.8057	0.007147
175.25	127.1586	114.8016	0.016399
176.85	127.1829	114.8115	0.031371
178.45	127.1431	114.781	0.023747
180.05	127.1787	114.7943	0.008118
181.65	127.1678	114.8015	0.006264
183.25	127.1709	114.7919	0.006517
184.85	127.1662	114.8013	0.024325
186.45	127.2042	114.7926	0.01501
188.05	127.2281	114.7901	0.0412
189.65	127.294	114.7927	0.037562
191.25	127.253	114.7488	0.019915
192.85	127.2471	114.7801	0.004652
194.45	127.2412	114.7846	0.003534
196.05	127.2469	114.7851	0.053887
197.65	127.1959	114.7156	0.010687
199.25	127.1833	114.7271	0.021096
200.85	127.1557	114.7076	0.029717
202.45	127.1953	114.7339	0.003306
204.05	127.1943	114.7391	0.032195
205.65	127.2366	114.7684	0.019971
207.25	127.2368	114.7365	0.005593
208.85	127.2445	114.741	0.006926
210.45	127.2522	114.7331	0.020149
212.05	127.228	114.7119	0.02825
213.65	127.2215	114.7566	0.007337
215.25	127.2231	114.745	0.031373
216.85	127.1786	114.7217	0.002897
218.45	127.1817	114.7251	0.011914
220.05	127.1633	114.7301	0.010598
221.65	127.1562	114.7147	0.005086
223.25	127.1613	114.7083	0.01635
224.85	127.1816	114.7248	0.008874
226.45	127.1742	114.7126	0.026125
228.05	127.21	114.7344	0.027353
229.65	127.2368	114.7689	0.060682
231.25	127.1427	114.7927	0.019951
232.85	127.17	114.8092	0.009339
234.45	127.1555	114.8126	0.003415
236.05	127.1575	114.8075	0.00808
237.65	127.1446	114.806	0.025719
239.25	127.1079	114.7874	0.032148
240.85	127.1549	114.8083	0.007219
242.45	127.1494	114.7981	0.010288
244.05	127.1331	114.8006	0.008358
245.65	127.1341	114.8139	0.002573
247.25	127.1317	114.8106	0.021254
248.85	127.1657	114.8125	0.009408
250.45	127.1509	114.8099	0.007978
252.05	127.1488	114.7973	0.005201
253.65	127.1409	114.7947	0.005124
255.25	127.1333	114.7977	0.007839
256.85	127.1415	114.8072	0.004891
258.45	127.1342	114.8044	0.009496
260.05	127.1264	114.7913	0.010909
261.65	127.1406	114.8014	0.009415
263.25	127.1557	114.8019	0.022782
264.85	127.1197	114.7962	0.030513
266.45	127.1559	114.8289	0.02678
268.05	127.1238	114.8006	0.007291
269.65	127.1207	114.7894	0.02496
271.25	127.1546	114.8104	0.010417
272.85	127.1699	114.8038	0.025394
274.45	127.1305	114.8137	0.014174
276.05	127.1436	114.7952	0.028245
277.65	127.1862	114.7803	0.045014
279.25	127.153	114.7164	0.011461
280.85	127.1713	114.717	0.017982
282.45	127.1993	114.7237	0.008592
284.05	127.1986	114.7374	0.001268
285.65	127.1975	114.7391	0.012823
287.25	127.1859	114.7221	0.004044
288.85	127.1894	114.7167	0.009267
290.45	127.1948	114.7305	0.02406
292.05	127.2266	114.7522	0.016132
293.65	127.2028	114.7422	0.010166
295.25	127.219	114.7413	0.002714
296.85	127.2147	114.7414	0.030612
298.45	127.1719	114.7176	0.019586
300.05	127.1956	114.7381	0.006958
301.65	127.2065	114.7361	0.023873
303.25	127.1775	114.7113	0.003075
304.85	127.1731	114.7135	0.025843
306.45	127.2031	114.7419	0.045105
308.05	127.1315	114.7333	0.051426
309.65	127.162	114.8097	0.011694
311.25	127.1464	114.7994	0.023971
312.85	127.1741	114.826	0.028503
314.45	127.141	114.7946	0.02436
316.05	127.1091	114.7722	0.033175
317.65	127.1501	114.7386	0.01828
319.25	127.1566	114.71	0.01422
320.85	127.1769	114.7202	0.01439
322.45	127.1903	114.7389	0.013253
324.05	127.1706	114.7311	0.021184
325.65	127.1995	114.7488	0.005784
327.25	127.1908	114.7457	0.003168
328.85	127.1883	114.7413	0.018323
330.45	127.1705	114.718	0.019834
332.05	127.1393	114.7124	0.02088
333.65	127.1399	114.7458	0.01768
335.25	127.1458	114.7734	0.011525
336.85	127.1386	114.7904	0.006618
338.45	127.1491	114.7913	0.014965
340.05	127.1635	114.8104	0.019966
341.65	127.1355	114.795	0.01586
343.25	127.1152	114.7797	0.005165
344.85	127.1081	114.784	0.013217
346.45	127.1239	114.7699	0.021726
348.05	127.1586	114.7687	0.016721
349.65	127.1703	114.7446	0.022279
351.25	127.1385	114.7285	0.020011
352.85	127.1258	114.7579	0.016482
354.45	127.1507	114.7667	0.008161
356.05	127.1377	114.7682	0.013719
357.65	127.1166	114.7624	0.017623
359.25	127.129	114.7877	0.011294
360.85	127.1119	114.7937	0.035272
362.45	127.1682	114.7888	0.01902
364.05	127.1395	114.799	0.018854
365.65	127.1326	114.7697	0.026549
367.25	127.0933	114.7535	0.032715
368.85	127.145	114.7455	0.017
370.45	127.1645	114.7265	0.011077
372.05	127.147	114.7237	0.107447
373.65	127.3089	114.7816	0.050917
375.25	127.3724	114.8326	0.007349
376.85	127.3747	114.821	0.008187
378.45	127.3835	114.8307	0.003843
380.05	127.3823	114.8367	0.029152
381.65	127.3383	114.8211	0.047766
383.25	127.4136	114.8345	0.020546
384.85	127.3807	114.8356	0.004286
386.45	127.3794	114.8289	0.025762
388.05	127.3403	114.816	0.007041
389.65	127.3381	114.827	0.03272
391.25	127.3867	114.8465	0.031436
392.85	127.3417	114.824	0.031508
394.45	127.3921	114.827	0.003413
396.05	127.397	114.8292	0.031995
397.65	127.3529	114.8032	0.005308
399.25	127.3447	114.8053	0.015124
400.85	127.3611	114.7875	0.024472
402.45	127.3998	114.7935	0.036361
404.05	127.353	114.828	0.029057
405.65	127.3987	114.8364	0.058016
407.25	127.329	114.775	0.042153
408.85	127.389	114.8059	0.015611
410.45	127.3959	114.7818	0.024227
412.05	127.3573	114.7856	0.047969
413.65	127.3436	114.8611	0.013207
415.25	127.3583	114.8459	0.010914
416.85	127.3601	114.8286	0.04396
418.45	127.2915	114.8439	0.015831
420.05	127.2685	114.8545	0.01722
421.65	127.2886	114.8357	0.009906
423.25	127.2904	114.8514	0.001106
424.85	127.2891	114.8526	0.003918
426.45	127.2916	114.8468	0.005254
428.05	127.3	114.8471	0.017868
429.65	127.2721	114.8406	0.021263
431.25	127.2881	114.8706	0.022187
432.85	127.3145	114.8469	0.013102
434.45	127.3154	114.8678	0.014081
436.05	127.3342	114.8801	0.021518
437.65	127.3362	114.8457	0.03131
439.25	127.324	114.7972	0.030313
440.85	127.3714	114.8072	0.010109
442.45	127.3744	114.8231	0.007619
444.05	127.3812	114.8129	0.012577
445.65	127.3878	114.832	0.011032
447.25	127.4049	114.8275	0.056043
448.85	127.3297	114.7787	0.028677
450.45	127.3373	114.824	0.021905
452.05	127.3382	114.859	0.02006
453.65	127.3668	114.8736	0.010469
455.25	127.3634	114.8572	0.010019
456.85	127.3729	114.8442	0.068014
458.45	127.4781	114.8718	0.042744
460.05	127.451	114.8091	0.016486
461.65	127.4274	114.7973	0.034908
463.25	127.393	114.8413	0.043434
464.85	127.3248	114.8279	0.023541
466.45	127.349	114.799	0.031857
468.05	127.2982	114.803	0.010836
469.65	127.2878	114.8168	0.016409
471.25	127.269	114.8352	0.012424
472.85	127.2616	114.8537	0.014437
474.45	127.2844	114.85	0.021548
476.05	127.3116	114.8711	0.016256
477.65	127.3376	114.8705	0.044539
479.25	127.3013	114.8092	0.047532
480.85	127.376	114.8236	0.009981
482.45	127.3915	114.8271	0.010454
484.05	127.3757	114.8325	0.010394
485.65	127.3872	114.8205	0.012488
487.25	127.3763	114.8038	0.010228
488.85	127.384	114.8182	0.013044
490.45	127.3631	114.8187	0.005535
492.05	127.3551	114.815	0.012917
493.65	127.3378	114.8037	0.03588
495.25	127.2856	114.7799	0.051427
496.85	127.2036	114.7871	0.046772
498.45	127.2358	114.8547	0.006445
500.05	127.2291	114.8468	0.017165
501.65	127.2219	114.8203	0.021136
503.25	127.2442	114.8458	0.006535
504.85	127.2524	114.8393	0.002849
506.45	127.2483	114.8414	0.001706
508.05	127.2507	114.84	0.021996
509.65	127.2788	114.8612	0.007399
511.25	127.267	114.8617	0.017764
512.85	127.246	114.8425	0.025601
514.45	127.2807	114.8642	0.021234
516.05	127.285	114.8305	0.02629
517.65	127.327	114.8288	0.006826
519.25	127.3284	114.818	0.007454
520.85	127.3379	114.8107	0.025286
522.45	127.365	114.8407	0.015038
524.05	127.3484	114.8233	0.024152
525.65	127.387	114.8209	0.023934
527.25	127.3493	114.814	0.032772
528.85	127.4017	114.8168	0.005646
530.45	127.3933	114.8201	0.013172
532.05	127.3891	114.7994	0.026952
533.65	127.3466	114.7922	0.024713
535.25	127.3609	114.8291	0.009165
536.85	127.3539	114.8419	0.021815
538.45	127.325	114.8616	0.006246
540.05	127.3196	114.8532	0.018298
541.65	127.2912	114.8459	0.008978
543.25	127.3014	114.856	0.026164
544.85	127.2626	114.8405	0.008596
546.45	127.2763	114.8407	0.01699
548.05	127.2981	114.8569	0.014634
549.65	127.2789	114.8435	0.00339
551.25	127.2775	114.8487	0.010979
552.85	127.295	114.8478	0.020097
554.45	127.3271	114.8459	0.015711
556.05	127.3044	114.8351	0.011992
557.65	127.3129	114.8179	0.035502
559.25	127.3688	114.8281	0.053007
560.85	127.2947	114.7867	0.043038
562.45	127.3597	114.8094	0.010355
564.05	127.3739	114.8179	0.018296
565.65	127.4017	114.8272	0.001621
567.25	127.4007	114.8295	0.011107
568.85	127.3832	114.8261	0.005129
570.45	127.3837	114.8179	0.02555
572.05	127.4196	114.8376	0.028711
573.65	127.3772	114.8199	0.018899
575.25	127.3558	114.7985	0.029305
576.85	127.3958	114.823	0.005499
578.45	127.4022	114.8171	0.01265
580.05	127.3926	114.8349	0.018226
581.65	127.369	114.8178	0.003728
583.25	127.3726	114.8226	0.011395
584.85	127.3903	114.8181	0.010257
586.45	127.3746	114.823	0.002635
588.05	127.3735	114.8271	0.013847
589.65	127.3553	114.8145	0.005272
591.25	127.3625	114.8189	0.028708
592.85	127.351	114.7744	0.004321
594.45	127.3561	114.7697	0.018578
596.05	127.3368	114.7923	0.012137
597.65	127.3183	114.7983	0.043279
599.25	127.3871	114.8062	0.042226
600.85	127.3222	114.7875	0.032392
602.45	127.3651	114.8165	0.007343
604.05	127.3722	114.8259	0.034079
605.65	127.3458	114.7782	0.029771
607.25	127.3366	114.825	0.008865
608.85	127.3443	114.813	0.017342
610.45	127.3325	114.8382	0.004608
612.05	127.3265	114.8338	0.052527
613.65	127.4102	114.8418	0.018333
615.25	127.383	114.8529	0.009832
616.85	127.3879	114.8379	0.019376
618.45	127.3904	114.807	0.015803
620.05	127.3917	114.8323	0.01117
621.65	127.3846	114.8159	0.021434
623.25	127.4189	114.8136	0.017963
624.85	127.4252	114.8416	0.021302
626.45	127.401	114.8177	0.007082
628.05	127.391	114.823	0.005263
629.65	127.3946	114.8307	0.002962
631.25	127.3963	114.8262	0.010347
632.85	127.3872	114.8124	0.008886
634.45	127.3989	114.8204	0.012846
636.05	127.3786	114.8171	0.011423
637.65	127.3616	114.8105	0.010177
639.25	127.3596	114.8266	0.027927
640.85	127.395	114.7994	0.039477
642.45	127.3377	114.773	0.020624
644.05	127.3362	114.806	0.019302
645.65	127.3539	114.8312	0.026026
647.25	127.3451	114.8719	0.003011
648.85	127.341	114.8695	0.012616
650.45	127.3367	114.8498	0.021707
652.05	127.3229	114.8179	0.009405
653.65	127.3281	114.8038	0.01911
655.25	127.3099	114.8283	0.024647
656.85	127.3482	114.8374	0.014978
658.45	127.3261	114.8467	0.024347
660.05	127.3651	114.8465	0.028765
661.65	127.3191	114.8464	0.021809
663.25	127.3512	114.8601	0.206005
664.85	127.2257	115.1649	0.096189
666.45	127.2318	115.3187	0.028985
668.05	127.2119	115.2768	0.009397
669.65	127.2144	115.2916	0.004905
671.25	127.2144	115.2995	0.01481
672.85	127.2001	115.2806	0.005003
674.45	127.206	115.286	0.02405
676.05	127.1978	115.3236	0.003635
677.65	127.2019	115.3194	0.019729
679.25	127.2008	115.2879	0.019065
680.85	127.1898	115.3164	0.016173
682.45	127.1781	115.3394	0.026066
684.05	127.1907	115.2997	0.014961
685.65	127.209	115.3151	0.014244
687.25	127.2002	115.2941	0.018018
688.85	127.1807	115.3154	0.012872
690.45	127.201	115.3185	0.005495
692.05	127.2049	115.3107	0.014025
693.65	127.1842	115.3191	0.018144
695.25	127.1746	115.2917	0.02681
696.85	127.1537	115.3291	0.024555
698.45	127.1621	115.2908	0.013594
700.05	127.1839	115.2906	0.011385
701.65	127.1989	115.2803	0.013504
703.25	127.1845	115.2964	0.002154
704.85	127.1853	115.2931	0.018077
706.45	127.2112	115.3059	0.005937
708.05	127.204	115.2997	0.004479
709.65	127.2038	115.2925	0.036177
711.25	127.2608	115.3027	0.045795
712.85	127.2792	115.3736	0.01637
714.45	127.2531	115.3747	0.00632
716.05	127.257	115.3841	0.007749
717.65	127.2495	115.394	0.006435
719.25	127.2486	115.3837	0.023832
720.85	127.27	115.4153	0.029307
722.45	127.2464	115.3748	0.019939
724.05	127.2783	115.3742	0.017549
725.65	127.2551	115.3583	0.039397
727.25	127.2378	115.2977	0.032873
728.85	127.2904	115.2981	0.005853
730.45	127.2917	115.2888	0.019597
732.05	127.2825	115.3188	0.013275
733.65	127.3034	115.3227	0.028743
735.25	127.3042	115.3687	0.045833
736.85	127.2314	115.3778	0.019633
738.45	127.2617	115.3861	0.015568
740.05	127.2866	115.3861	0.00232
741.65	127.2901	115.3849	0.016782
743.25	127.2633	115.3866	0.012301
744.85	127.2808	115.3957	0.030689
746.45	127.3299	115.3956	0.025164
748.05	127.2913	115.4068	0.013941
749.65	127.2694	115.4114	0.039328
751.25	127.3267	115.3852	0.071933
752.85	127.2609	115.2908	0.006779
754.45	127.2716	115.2922	0.017388
756.05	127.2464	115.304	0.023606
757.65	127.219	115.278	0.030932
759.25	127.2121	115.327	0.025691
760.85	127.2255	115.3658	0.004572
762.45	127.2251	115.3585	0.018702
764.05	127.2376	115.3314	0.030499
765.65	127.1934	115.3108	0.006326
767.25	127.2021	115.3159	0.009866
768.85	127.1981	115.3006	0.020841
770.45	127.2034	115.3335	0.034553
772.05	127.2575	115.3449	0.034502
773.65	127.2629	115.29	0.00328
775.25	127.2577	115.2903	0.010306
776.85	127.2452	115.301	0.017281
778.45	127.2728	115.3021	0.005721
780.05	127.2721	115.2929	0.013841
781.65	127.2509	115.2864	0.018978
783.25	127.2756	115.2688	0.010543
784.85	127.2598	115.2747	0.015779
786.45	127.2737	115.2958	0.017304
788.05	127.2531	115.2774	0.0023
789.65	127.2556	115.28	0.003833
791.25	127.2507	115.2763	0.016536
792.85	127.2278	115.2895	0.009497
794.45	127.2401	115.2985	0.029758
796.05	127.1925	115.2985	0.024493
797.65	127.2317	115.297	0.023951
799.25	127.2018	115.321	0.015956
800.85	127.2166	115.3002	0.01234
802.45	127.2013	115.3128	0.014062
804.05	127.2134	115.2938	0.03179
805.65	127.186	115.251	0.030748
807.25	127.2329	115.266	0.060287
808.85	127.2693	115.3553	0.019845
810.45	127.2748	115.3866	0.030514
812.05	127.3235	115.3884	0.009169
813.65	127.3089	115.3881	0.003373
815.25	127.3121	115.3924	0.02421
816.85	127.3412	115.3668	0.015136
818.45	127.3241	115.384	0.00913
820.05	127.3136	115.3739	0.056432
821.65	127.2636	115.2986	0.001574
823.25	127.2651	115.2966	0.069516
824.85	127.2581	115.4076	0.025016
826.45	127.284	115.377	0.057111
828.05	127.2338	115.3006	0.023331
829.65	127.2542	115.2693	0.034019
831.25	127.2185	115.3104	0.018265
832.85	127.2287	115.283	0.007439
834.45	127.2254	115.2716	0.049583
836.05	127.2466	115.3481	0.049779
837.65	127.2987	115.2878	0.027335
839.25	127.2597	115.2678	0.004983
840.85	127.2519	115.2666	0.013061
842.45	127.2547	115.2873	0.018744
844.05	127.2291	115.3029	0.040592
845.65	127.2931	115.2922	0.033621
847.25	127.2991	115.2388	0.030314
848.85	127.3282	115.2	0.07204
850.45	127.3071	115.3133	0.018653
852.05	127.3084	115.2835	0.003099
853.65	127.3105	115.288	0.025004
855.25	127.2708	115.2924	0.018377
856.85	127.2424	115.3002	0.015369
858.45	127.2261	115.3186	0.008855
860.05	127.2235	115.3326	0.032242
861.65	127.2689	115.308	0.037774
863.25	127.2463	115.364	0.006631
864.85	127.2539	115.3714	0.048648
866.45	127.2226	115.3002	0.011634
868.05	127.2039	115.3004	0.014831
869.65	127.2254	115.3106	0.010417
871.25	127.2116	115.32	0.010908
872.85	127.2055	115.3363	0.032856
874.45	127.2318	115.3819	0.016542
876.05	127.2341	115.3555	0.02182
877.65	127.2235	115.3887	0.027747
879.25	127.1946	115.355	0.013358
880.85	127.1808	115.3387	0.006088
882.45	127.1905	115.3381	0.026332
884.05	127.217	115.3708	0.023317
885.65	127.2129	115.3338	0.017871
887.25	127.2413	115.3372	0.021012
888.85	127.2747	115.3408	0.02285
890.45	127.2831	115.3052	0.04528
892.05	127.2938	115.2336	0.007081
893.65	127.2825	115.2324	0.045843
895.25	127.2305	115.2841	0.012152
896.85	127.2498	115.2866	0.049463
898.45	127.2977	115.3496	0.034816
900.05	127.2558	115.3863	0.090913
901.65	127.2589	115.2409	0.032341
903.25	127.2484	115.2916	0.020779
904.85	127.2152	115.2936	0.00371
906.45	127.2152	115.2876	0.04098
908.05	127.2394	115.3485	0.037588
909.65	127.2306	115.2891	0.042757
911.25	127.2538	115.3534	0.016427
912.85	127.2731	115.3713	0.018791
914.45	127.2453	115.3828	0.031031
916.05	127.2475	115.3332	0.026074
917.65	127.2516	115.3747	0.057929
919.25	127.2486	115.2821	0.017519
920.85	127.2657	115.3043	0.020763
922.45	127.2831	115.2759	0.008515
924.05	127.2709	115.282	0.003479
925.65	127.2734	115.277	0.056866
927.25	127.3478	115.3293	0.018858
928.85	127.3379	115.3008	0.024273
930.45	127.3	115.2923	0.042772
932.05	127.3305	115.231	0.051722
933.65	127.2924	115.3045	0.032608
935.25	127.2763	115.3541	0.016089
936.85	127.2512	115.3484	0.024147
938.45	127.2656	115.3126	0.010402
940.05	127.2806	115.3052	0.026108
941.65	127.2412	115.2913	0.009108
943.25	127.2275	115.2964	0.03317
944.85	127.2415	115.3475	0.041653
946.45	127.2573	115.2828	0.049071
948.05	127.3143	115.3368	0.050334
949.65	127.2834	115.2624	0.013404
951.25	127.2898	115.2828	0.033987
952.85	127.3442	115.2852	0.00838
954.45	127.353	115.2953	0.023524
956.05	127.3186	115.2801	0.059131
957.65	127.2895	115.3702	0.03286
959.25	127.3294	115.336	0.029862
960.85	127.286	115.3161	0.030742
962.45	127.3117	115.3581	0.027547
964.05	127.311	115.314	0.037396
965.65	127.2521	115.3035	0.011058
967.25	127.2671	115.3129	0.025427
968.85	127.2882	115.2781	0.006145
970.45	127.2969	115.2734	0.013635
972.05	127.2884	115.2935	0.013075
973.65	127.2677	115.2907	0.004648
975.25	127.2641	115.2842	0.003045
976.85	127.261	115.2804	0.010402
978.45	127.2465	115.2885	0.015109
980.05	127.2692	115.2967	0.022177
981.65	127.2444	115.2713	0.013327
983.25	127.2341	115.29	0.032505
984.85	127.286	115.294	0.028606
986.45	127.2405	115.2893	0.016517
988.05	127.2144	115.2847	0.011085
989.65	127.1967	115.2839	0.002473
991.25	127.1942	115.2808	0.008387
992.85	127.1829	115.2881	0.007724
994.45	127.1945	115.2836	0.003228
996.05	127.1898	115.2858	0.012874
997.65	127.209	115.2933	0.027284
999.25	127.2522	115.2874	0.016077
1000.85	127.2282	115.2782	0.007897
1002.45	127.2312	115.2905	0.010424
1004.05	127.2468	115.2847	0.018793
1005.65	127.2769	115.2856	0.010462
1007.25	127.2922	115.2788	0.008809
1008.85	127.2796	115.2725	0.014354
1010.45	127.2879	115.2939	0.007484
1012.05	127.2841	115.2825	0.017974
1013.65	127.2555	115.285	0.018894
1015.25	127.2287	115.299	0.015874
1016.85	127.2433	115.3198	0.016254
1018.45	127.229	115.3416	0.015584
1020.05	127.2061	115.3514	0.008918
1021.65	127.202	115.3651	0.017399
1023.25	127.1752	115.3575	0.023741
1024.85	127.1401	115.343	0.020644
1026.45	127.1689	115.3592	0.019066
1028.05	127.1497	115.3355	0.020822
1029.65	127.1782	115.3183	0.026326
1031.25	127.2157	115.2991	0.026088
1032.85	127.2547	115.3138	0.023648
1034.45	127.2403	115.3488	0.027785
1036.05	127.2419	115.3043	0.016259
1037.65	127.216	115.3069	0.031505
1039.25	127.2518	115.2714	0.037232
1040.85	127.1968	115.2943	0.015409
1042.45	127.2048	115.3176	0.004357
1044.05	127.2094	115.3228	0.026822
1045.65	127.2522	115.3201	0.034447
1047.25	127.1987	115.3069	0.015604
1048.85	127.2231	115.3017	0.010149
1050.45	127.2393	115.3011	0.006454
1052.05	127.2328	115.2932	0.018201
1053.65	127.2066	115.2804	0.002414
1055.25	127.2073	115.2767	0.017463
1056.85	127.2306	115.2921	0.007559
1058.45	127.2194	115.2876	0.022089
1060.05	127.2545	115.284	0.021265
1061.65	127.2208	115.2795	0.015072
1063.25	127.2443	115.2849	0.007573
1064.85	127.2322	115.285	0.02572
1066.45	127.273	115.2801	0.033053
1068.05	127.2212	115.2908	0.015421
1069.65	127.2333	115.2693	0.044915
1071.25	127.2087	115.3368	0.032828
1072.85	127.2596	115.3498	0.03557
1074.45	127.2838	115.2983	0.018877
1076.05	127.2541	115.3039	0.028692
1077.65	127.2656	115.3484	0.039126
1079.25	127.2042	115.3364	0.040402
1080.85	127.2372	115.2809	0.017451
1082.45	127.2104	115.2885	0.030953
1084.05	127.2017	115.3373	0.053895
1085.65	127.2661	115.2799	0.047801
1087.25	127.2109	115.3329	0.040921
1088.85	127.2545	115.284	0.03476
1090.45	127.2918	115.3252	0.010418
1092.05	127.2909	115.3419	0.013193
1093.65	127.2715	115.3502	0.017542
1095.25	127.2818	115.3241	0.033448
1096.85	127.2317	115.3428	0.021732
1098.45	127.2408	115.3763	0.053344
1100.05	127.2426	115.291	0.008406
1101.65	127.2381	115.3037	0.013885
1103.25	127.2457	115.2828	0.02936
1104.85	127.2675	115.3244	0.038457
1106.45	127.2304	115.2753	0.01324
1108.05	127.2461	115.2611	0.050034
1109.65	127.2505	115.3411	0.020257
1111.25	127.2387	115.3109	0.010264
1112.85	127.224	115.3036	0.032705
1114.45	127.2552	115.2616	0.022892
1116.05	127.2917	115.2639	0.027778
1117.65	127.2684	115.3017	0.014578
1119.25	127.2456	115.2971	0.015279
1120.85	127.2688	115.2896	0.009545
1122.45	127.2739	115.2752	0.023613
1124.05	127.2578	115.3094	0.023541
1125.65	127.2565	115.2717	0.025597
1127.25	127.259	115.3126	0.01355
1128.85	127.2425	115.2984	0.038464
1130.45	127.1962	115.3389	0.025213
1132.05	127.1958	115.2986	0.019388
1133.65	127.2148	115.3231	0.003855
1135.25	127.2088	115.3214	0.017234
1136.85	127.1944	115.2978	0.016656
1138.45	127.22	115.3055	0.021828
1140.05	127.2166	115.2708	0.006487
1141.65	127.226	115.275	0.020127
1143.25	127.2564	115.2858	0.017248
1144.85	127.2323	115.2993	0.02516
1146.45	127.221	115.2607	0.021659
1148.05	127.1991	115.2876	0.031019
1149.65	127.1627	115.3212	0.042294
1151.25	127.116	115.3702	0.02154
1152.85	127.1504	115.3693	0.053397
1154.45	127.2289	115.403	0.007317
1156.05	127.2185	115.3978	0.008424
1157.65	127.2057	115.3935	0.005747
1159.25	127.2019	115.4019	0.010841
1160.85	127.1978	115.385	0.03532
1162.45	127.1431	115.399	0.018029
1164.05	127.1647	115.3799	0.024515
1165.65	127.1943	115.3542	0.022587
1167.25	127.1597	115.3646	0.016584
1168.85	127.1791	115.3464	0.013589
1170.45	127.1835	115.3252	0.012683
1172.05	127.2021	115.3169	0.024001
1173.65	127.2403	115.3206	0.030696
1175.25	127.2747	115.2856	0.027002
1176.85	127.2321	115.2786	0.006876
1178.45	127.2253	115.2872	0.006797
1180.05	127.2147	115.2894	0.012542
1181.65	127.1983	115.2778	0.017892
1183.25	127.2229	115.2925	0.021689
1184.85	127.1901	115.2812	0.007222
1186.45	127.199	115.2886	0.010514
1188.05	127.2158	115.2898	0.004955
1189.65	127.219	115.2826	0.03773
1191.25	127.2358	115.3406	0.029954
1192.85	127.1918	115.3594	0.022981
1194.45	127.1856	115.3231	0.041942
1196.05	127.2468	115.2955	0.012856
1197.65	127.2624	115.2821	0.008492
1199.25	127.2737	115.2896	0.035639
1200.85	127.2324	115.3289	0.025078
1202.45	127.1943	115.3415	0.024357
1204.05	127.1994	115.3029	0.019353
1205.65	127.2297	115.3094	0.013023
1207.25	127.2502	115.3056	0.007313
1208.85	127.2396	115.3007	0.012531
1210.45	127.22	115.3052	0.01945
1212.05	127.2148	115.2745	0.016069
1213.65	127.2336	115.2921	0.039713
1215.25	127.2184	115.3538	0.04059
1216.85	127.1778	115.3031	0.006622
1218.45	127.1842	115.3116	0.01985
1220.05	127.1559	115.3261	0.031379
1221.65	127.2048	115.3375	0.017918
1223.25	127.1801	115.3231	0.045805
1224.85	127.1069	115.3193	0.035201
1226.45	127.1607	115.3361	0.018682
1228.05	127.1485	115.3087	0.009192
1229.65	127.1627	115.3046	0.006586
1231.25	127.1702	115.312	0.017924
1232.85	127.1845	115.2871	0.029214
1234.45	127.152	115.3208	0.016429
1236.05	127.166	115.343	0.016584
1237.65	127.1399	115.3475	0.035052
1239.25	127.1625	115.2962	0.024324
1240.85	127.2008	115.2894	0.006102
1242.45	127.2066	115.2816	0.008708
1244.05	127.2205	115.2809	0.002383
1245.65	127.2187	115.2843	0.017293
1247.25	127.191	115.2849	0.007112
1248.85	127.2014	115.2896	0.020732
1250.45	127.2345	115.2914	0.025562
1252.05	127.1981	115.31	0.009487
1253.65	127.1884	115.2983	0.006397
1255.25	127.1828	115.2897	0.012743
1256.85	127.1625	115.2919	0.049722
1258.45	127.1609	115.3715	0.020499
1260.05	127.1283	115.3749	0.004712
1261.65	127.1209	115.3737	0.03818
1263.25	127.125	115.3127	0.020406
1264.85	127.1565	115.3042	0.029449
1266.45	127.1457	115.3501	0.006572
1268.05	127.1506	115.3408	0.034613
1269.65	127.2001	115.3159	0.034545
1271.25	127.1547	115.3475	0.028958
1272.85	127.191	115.3186	0.013441
1274.45	127.193	115.2972	0.011068
1276.05	127.2068	115.2861	0.015905
1277.65	127.2322	115.2846	0.023822
1279.25	127.1947	115.2776	0.061811
1280.85	127.2891	115.3071	0.022311
1282.45	127.2597	115.287	0.02303
1284.05	127.2961	115.2924	0.024155
1285.65	127.2574	115.2926	0.012099
1287.25	127.2414	115.2817	0.008635
1288.85	127.2539	115.2759	0.007005
1290.45	127.2629	115.2825	0.001313
1292.05	127.264	115.2843	0.012411
1293.65	127.2508	115.2695	0.002415
1295.25	127.2537	115.272	0.025665
1296.85	127.2127	115.2714	0.028231
1298.45	127.1782	115.3006	0.035693
1300.05	127.2032	115.352	0.019913
1301.65	127.1743	115.3384	0.034314
1303.25	127.2011	115.2904	0.054829
1304.85	127.1527	115.3636	0.036778
1306.45	127.2017	115.331	0.015387
1308.05	127.1781	115.3381	0.007305
1309.65	127.1887	115.3332	0.00806
1311.25	127.1989	115.3253	0.014976
1312.85	127.2216	115.333	0.009952
1314.45	127.2318	115.3453	0.028134
1316.05	127.2768	115.3463	0.014607
1317.65	127.2566	115.3581	0.02125
1319.25	127.238	115.3297	0.008647
1320.85	127.2479	115.32	0.012865
1322.45	127.2273	115.3191	0.026167
1324.05	127.2097	115.281	0.0106
1325.65	127.2267	115.2811	0.029439
1327.25	127.2729	115.2901	0.014846
1328.85	127.2501	115.2967	0.010961
1330.45	127.2453	115.2799	0.027544
1332.05	127.2651	115.3192	0.018793
1333.65	127.2947	115.3141	0.004681
1335.25	127.2942	115.3216	0.018925
1336.85	127.3014	115.2922	0.023917
1338.45	127.2644	115.2826	0.0097
1340.05	127.2799	115.2824	0.030939
1341.65	127.2319	115.2945	0.015911
1343.25	127.2332	115.32	0.028162
1344.85	127.2489	115.2777	0.033716
1346.45	127.2484	115.3317	0.009842
1348.05	127.2383	115.3438	0.03007
