# Supplementary material for: Seeking safety: Movement dynamics after post-contact immobility
Source: PLoS One. 2024 Aug 22;19(8):e0307370. doi: 10.1371/journal.pone.0307370 (PMC11340899; doi:10.1371/journal.pone.0307370)
Supplement: S3 Data — (ZIP) [file pone.0307370.s012.zip › Franks_etal_AntLionTracksPaperData_PLoSOne_2024/al13_dt16_v4.txt]

0.85	127.5239	115.9853	0.157177
2.45	127.5449	115.7346	0.153919
4.06	127.4254	115.5182	0.122623
5.75	127.2415	115.6147	0.055249
7.35	127.158	115.5857	0.031946
8.95	127.1177	115.5543	0.033555
10.55	127.0646	115.5622	0.028005
12.15	127.0206	115.5535	0.023832
13.75	127.0157	115.5156	0.036546
15.35	127.0696	115.5383	0.021143
16.95	127.0955	115.56	0.022544
18.55	127.0601	115.5533	0.020786
20.15	127.0342	115.5741	0.014315
21.75	127.0364	115.5513	0.03226
23.35	127.0401	115.4998	0.027604
24.95	127.0058	115.5277	0.018474
26.55	127.0147	115.5558	0.00995
28.15	127.0294	115.5621	0.006435
29.75	127.0383	115.5672	0.01636
31.35	127.0643	115.5702	0.000535
32.95	127.0642	115.571	0.012685
34.55	127.0804	115.5832	0.011447
36.15	127.0647	115.5927	0.02221
37.75	127.1003	115.592	0.057658
39.35	127.1035	115.4998	0.010417
40.95	127.0913	115.4884	0.021593
42.55	127.1172	115.4655	0.012081
44.15	127.1026	115.4782	0.021175
45.75	127.1126	115.5105	0.006104
47.35	127.1066	115.5183	0.01137
48.95	127.1004	115.5354	0.030085
50.55	127.0954	115.4875	0.023301
52.15	127.1202	115.4597	0.017725
53.75	127.0944	115.448	0.057399
55.35	127.0656	115.5352	0.044347
56.95	127.0496	115.6043	0.014398
58.55	127.0399	115.5834	0.013554
60.15	127.0609	115.5778	0.021175
61.75	127.029	115.5893	0.026538
63.35	127.0666	115.5697	0.024487
64.95	127.0816	115.5335	0.046814
66.55	127.11	115.4641	0.031903
68.15	127.059	115.4616	0.007412
69.75	127.0703	115.4654	0.02619
71.35	127.112	115.4698	0.001391
72.95	127.1112	115.4677	0.007871
74.55	127.0987	115.4682	0.020166
76.15	127.113	115.4971	0.032516
77.75	127.0682	115.4707	0.015256
79.35	127.0569	115.4923	0.025546
80.95	127.0734	115.5297	0.039442
82.55	127.0623	115.5918	0.014513
84.15	127.0741	115.5718	0.00333
85.75	127.0732	115.577	0.018255
87.35	127.0442	115.5804	0.003297
88.95	127.0494	115.5802	0.001523
90.55	127.0518	115.5807	0.005519
92.15	127.0601	115.5776	0.010579
93.75	127.0461	115.5681	0.008154
95.35	127.0352	115.5754	0.012389
96.95	127.0548	115.5723	0.006387
98.55	127.0446	115.5718	0.004333
100.15	127.0516	115.5716	0.013959
101.75	127.0335	115.5584	0.012415
103.35	127.021	115.5738	0.022549
104.95	127.0524	115.556	0.015897
106.55	127.0275	115.5614	0.019392
108.15	127.0078	115.5375	0.015893
109.75	127.0321	115.5449	0.010398
111.35	127.0369	115.529	0.018781
112.95	127.012	115.5122	0.025648
114.55	127.0465	115.5345	0.019858
116.15	127.0157	115.5424	0.006046
117.75	127.0252	115.544	0.0136
119.35	127.025	115.5223	0.013192
120.95	127.0077	115.5344	0.042232
122.55	127.0697	115.5611	0.011819
124.15	127.0609	115.5778	0.010387
125.75	127.0713	115.5907	0.039129
127.35	127.1026	115.5365	0.048954
128.95	127.1148	115.4592	0.043676
130.55	127.0989	115.5272	0.034747
132.15	127.1051	115.472	0.048572
133.75	127.0872	115.5476	0.027948
135.35	127.0429	115.5418	0.01545
136.95	127.0204	115.5314	0.006607
138.55	127.0301	115.5358	0.012259
140.15	127.0122	115.5277	0.009184
141.75	127.0266	115.5306	0.022401
143.35	127.0256	115.5664	0.014711
144.95	127.0485	115.5611	0.011756
146.55	127.0672	115.5629	0.023363
148.15	127.0928	115.5902	0.011832
149.75	127.0766	115.5999	0.043237
151.35	127.1101	115.5394	0.052725
152.95	127.0619	115.4702	0.039901
154.55	127.1255	115.464	0.012269
156.15	127.1237	115.4836	0.013269
157.75	127.1044	115.4924	0.014824
159.35	127.1063	115.4687	0.012164
160.95	127.0874	115.4733	0.056624
162.55	127.0737	115.5628	0.039313
164.15	127.0121	115.5758	0.014276
165.75	126.998	115.5579	0.016547
167.35	127.0058	115.5326	0.030575
168.95	127.0523	115.5173	0.012678
170.55	127.0456	115.5365	0.011941
172.15	127.0267	115.5393	0.015965
173.75	127.0012	115.5402	0.023539
175.35	127.0386	115.5357	0.032876
176.95	126.9901	115.5562	0.032805
178.55	127.0396	115.5738	0.013628
180.15	127.0608	115.5688	0.011211
181.75	127.0482	115.5816	0.003055
183.35	127.0459	115.5773	0.009301
184.95	127.0608	115.5773	0.013291
186.55	127.08	115.5865	0.007098
188.15	127.0745	115.5765	0.015234
189.75	127.0984	115.5717	0.069283
191.35	127.0813	115.4622	0.017992
192.95	127.1072	115.4747	0.035087
194.55	127.1004	115.5304	0.023165
196.15	127.0971	115.4935	0.021481
197.75	127.0649	115.4814	0.013063
199.35	127.0835	115.4911	0.026065
200.95	127.108	115.4573	0.05743
202.55	127.0858	115.5465	0.020251
204.15	127.0596	115.5655	0.032587
205.75	127.0326	115.5209	0.027006
207.35	127.0435	115.4791	0.032502
208.95	127.048	115.5309	0.013497
210.55	127.0424	115.5518	0.032614
212.15	127.075	115.5925	0.030782
213.75	127.0921	115.5464	0.038996
215.35	127.075	115.4864	0.014983
216.95	127.0975	115.4948	0.017422
218.55	127.0925	115.4674	0.057995
220.15	127.071	115.5576	0.017197
221.75	127.0526	115.5372	0.029624
223.35	127.0645	115.4913	0.037034
224.95	127.0242	115.5347	0.009879
226.55	127.0088	115.5383	0.044741
228.15	127.0682	115.5782	0.008822
229.75	127.067	115.5923	0.056215
231.35	127.1404	115.5402	0.052522
232.95	127.1077	115.4628	0.024258
234.55	127.1065	115.5016	0.007557
236.15	127.1002	115.5119	0.009956
237.75	127.0923	115.498	0.01668
239.35	127.1142	115.4826	0.01973
240.95	127.0975	115.4558	0.020276
242.55	127.0867	115.4864	0.05382
244.15	127.0687	115.5706	0.008676
245.75	127.0719	115.5571	0.022279
247.35	127.0496	115.5293	0.020702
248.95	127.0166	115.5314	0.002496
250.55	127.0141	115.5346	0.018537
252.15	127.0351	115.5136	0.01803
253.75	127.054	115.5354	0.115382
255.35	127.2293	115.5934	0.143477
256.95	127.4535	115.6429	0.004441
258.55	127.4465	115.6417	0.012961
260.15	127.4652	115.6505	0.037038
261.75	127.4285	115.604	0.018109
263.35	127.3997	115.6006	0.054821
264.95	127.4328	115.6819	0.007028
266.55	127.4232	115.6877	0.023086
268.15	127.4341	115.6524	0.033094
269.75	127.4452	115.6007	0.020795
271.35	127.475	115.6154	0.011929
272.95	127.4567	115.6207	0.040527
274.55	127.498	115.6706	0.010054
276.15	127.5068	115.6841	0.002226
277.75	127.5047	115.6812	0.010628
279.35	127.5206	115.6752	0.017445
280.95	127.5033	115.6532	0.009291
282.55	127.4905	115.6608	0.035852
284.15	127.4409	115.632	0.021822
285.75	127.4753	115.6383	0.041552
287.35	127.4225	115.5979	0.029649
288.95	127.4316	115.6445	0.012973
290.55	127.4289	115.6239	0.02348
292.15	127.46	115.6028	0.024168
293.75	127.4731	115.6392	0.012964
295.35	127.4525	115.6421	0.041671
296.95	127.4949	115.6936	0.015063
298.55	127.5041	115.6713	0.020105
300.15	127.497	115.64	0.027569
301.75	127.4563	115.6229	0.018846
303.35	127.4532	115.6529	0.035174
304.95	127.5095	115.6509	0.007033
306.55	127.5172	115.6591	0.040748
308.15	127.4624	115.6237	0.033484
309.75	127.5056	115.6554	0.02187
311.35	127.4721	115.6655	0.023012
312.95	127.4831	115.6304	0.008454
314.55	127.4697	115.6289	0.019908
316.15	127.4911	115.6525	0.012239
317.75	127.5066	115.6406	0.045178
319.35	127.4373	115.6202	0.016187
320.95	127.4518	115.6416	0.004188
322.55	127.4579	115.6444	0.026218
324.15	127.4936	115.6224	0.043451
325.75	127.4382	115.5803	0.009685
327.35	127.4427	115.5655	0.050922
328.95	127.4594	115.6452	0.032432
330.55	127.4076	115.6466	0.060905
332.15	127.4821	115.5838	0.00829
333.75	127.4689	115.5825	0.041687
335.35	127.4219	115.6298	0.012496
336.95	127.4415	115.6259	0.019505
338.55	127.4726	115.6284	0.00415
340.15	127.4661	115.6295	0.018993
341.75	127.4959	115.6356	0.028598
343.35	127.5278	115.6684	0.0072
344.95	127.5275	115.6569	0.006982
346.55	127.5349	115.6652	0.016435
348.15	127.5206	115.6431	0.009607
349.75	127.527	115.6571	0.00902
351.35	127.5287	115.6714	0.021531
352.95	127.4956	115.6617	0.034768
354.55	127.4469	115.6348	0.020031
356.15	127.4427	115.6665	0.023809
357.75	127.4597	115.6324	0.023301
359.35	127.4263	115.6159	0.01174
360.95	127.4204	115.598	0.033792
362.55	127.4288	115.6514	0.060729
364.15	127.444	115.5555	0.049152
365.75	127.4654	115.6311	0.0073
367.35	127.4547	115.6264	0.044152
368.95	127.5151	115.6632	0.022983
370.55	127.4786	115.6584	0.021181
372.15	127.512	115.6524	0.006695
373.75	127.5149	115.6627	0.008699
375.35	127.5287	115.6644	0.01938
376.95	127.5557	115.6796	0.018723
378.55	127.526	115.6756	0.008726
380.15	127.5222	115.6621	0.02216
381.75	127.4869	115.6652	0.028282
383.35	127.5315	115.6729	0.012914
384.95	127.537	115.653	0.025944
386.55	127.4976	115.6398	0.00795
388.15	127.4849	115.6397	0.013219
389.75	127.4666	115.6503	0.049101
391.35	127.4509	115.5733	0.047779
392.95	127.3953	115.6257	0.03935
394.55	127.4543	115.6037	0.024047
396.15	127.4694	115.5683	0.034816
397.75	127.4339	115.6112	0.06012
399.35	127.5092	115.671	0.034022
400.95	127.4608	115.646	0.032046
402.55	127.509	115.6637	0.034091
404.15	127.5576	115.6885	0.031482
405.75	127.5075	115.6829	0.01958
407.35	127.5067	115.6515	0.017385
408.95	127.481	115.6622	0.039986
410.55	127.4304	115.6232	0.046308
412.15	127.4877	115.5762	0.034037
413.75	127.445	115.61	0.024841
415.35	127.4332	115.6479	0.035358
416.95	127.4452	115.5926	0.025726
418.55	127.4676	115.6272	0.021727
420.15	127.4853	115.6571	0.018665
421.75	127.515	115.6542	0.011984
423.35	127.5141	115.6733	0.015116
424.95	127.5202	115.6499	0.019988
426.55	127.4964	115.6285	0.023761
428.15	127.5339	115.6219	0.029069
429.75	127.4943	115.6464	0.033102
431.35	127.4467	115.6232	0.047907
432.95	127.5206	115.6435	0.0145
434.55	127.5053	115.661	0.031669
436.15	127.4592	115.64	0.012813
437.75	127.44	115.6327	0.007163
439.35	127.4515	115.6336	0.046804
440.95	127.493	115.5713	0.052228
442.55	127.4182	115.6084	0.033285
444.15	127.4179	115.6617	0.048663
445.75	127.4308	115.5849	0.030794
447.35	127.4791	115.575	0.045366
448.95	127.4518	115.6423	0.035999
450.55	127.5077	115.6563	0.012227
452.15	127.5175	115.6732	0.015944
453.75	127.5097	115.649	0.026075
455.35	127.5474	115.6668	0.027959
456.95	127.507	115.6476	0.046383
458.55	127.438	115.6202	0.043585
460.15	127.4326	115.6897	0.078376
461.75	127.4895	115.5779	0.052859
463.35	127.4173	115.622	0.017372
464.95	127.4348	115.6436	0.045213
466.55	127.4392	115.5714	0.027221
468.15	127.4718	115.6003	0.027418
469.75	127.484	115.6425	0.001039
471.35	127.4824	115.6429	0.034793
472.95	127.5319	115.6684	0.030474
474.55	127.4953	115.6362	0.017538
476.15	127.506	115.6622	0.011052
477.75	127.5024	115.6448	0.017032
479.35	127.5017	115.6721	0.006301
480.95	127.5117	115.6706	0.032954
482.55	127.4908	115.6222	0.01666
484.15	127.4829	115.6476	0.04032
485.75	127.4268	115.6157	0.038965
487.35	127.4391	115.6769	0.026106
488.95	127.4714	115.6504	0.023453
490.55	127.5054	115.6344	0.016451
492.15	127.5019	115.6083	0.034665
493.75	127.4465	115.6075	0.013161
495.35	127.4423	115.6281	0.006953
496.95	127.4326	115.6337	0.023076
498.55	127.4236	115.6695	0.003251
500.15	127.428	115.6723	0.041752
501.75	127.4023	115.6106	0.038365
503.35	127.4314	115.5566	0.048401
504.95	127.4652	115.6263	0.022499
506.55	127.4436	115.6551	0.019468
508.15	127.4559	115.6265	0.003584
509.75	127.4528	115.6217	0.002567
511.35	127.4567	115.6231	0.009064
512.95	127.4672	115.6331	0.017009
514.55	127.4485	115.6529	0.015299
516.15	127.4673	115.6372	0.005341
517.75	127.4596	115.641	0.011134
519.35	127.4445	115.6504	0.051177
520.95	127.4832	115.5783	0.006792
522.55	127.4741	115.5842	0.009414
524.15	127.4774	115.5989	0.035418
525.75	127.4626	115.5442	0.037798
527.35	127.4039	115.5589	0.053563
528.95	127.4163	115.6437	0.024566
530.55	127.4553	115.6394	0.011012
532.15	127.4706	115.6306	0.026609
533.75	127.4282	115.6343	0.033324
535.35	127.4339	115.5813	0.021007
536.95	127.4376	115.6147	0.02412
538.55	127.4159	115.6466	0.0415
540.15	127.4315	115.5821	0.036558
541.75	127.441	115.6398	0.021919
543.35	127.4293	115.6729	0.05454
544.95	127.4796	115.6016	0.032422
546.55	127.4281	115.6078	0.020886
548.15	127.4614	115.6049	0.04123
549.75	127.4882	115.6652	0.018592
551.35	127.5171	115.6722	0.010422
552.95	127.5127	115.6883	0.039706
554.55	127.4736	115.6382	0.03284
556.15	127.5107	115.6754	0.081173
557.75	127.6144	115.7536	0.051462
559.35	127.6932	115.7776	0.023195
560.95	127.6736	115.7461	0.041855
562.55	127.6142	115.7152	0.042876
564.15	127.6709	115.7537	0.040214
565.75	127.6068	115.7489	0.016827
567.35	127.6285	115.7331	0.032832
568.95	127.6411	115.6821	0.074486
570.55	127.7214	115.7701	0.014084
572.15	127.6995	115.7647	0.009937
573.75	127.6836	115.7645	0.01775
575.35	127.7084	115.7507	0.021769
576.95	127.6777	115.7671	0.010971
578.55	127.6854	115.7829	0.013035
580.15	127.6983	115.7665	0.030829
581.75	127.7077	115.815	0.033608
583.35	127.6646	115.7828	0.021384
584.95	127.6394	115.7596	0.006435
586.55	127.6294	115.7618	0.052842
588.15	127.6428	115.6783	0.04397
589.75	127.692	115.7286	0.015025
591.35	127.6803	115.7497	0.023011
592.95	127.6438	115.7544	0.010442
594.55	127.6578	115.7452	0.014893
596.15	127.6354	115.7369	0.028669
597.75	127.5936	115.7557	0.051234
599.35	127.6515	115.6977	0.017011
600.95	127.625	115.7042	0.018751
602.55	127.6188	115.6748	0.009954
604.15	127.617	115.6907	0.015415
605.75	127.6416	115.6904	0.021797
607.35	127.6601	115.72	0.023622
608.95	127.6432	115.7538	0.00792
610.55	127.6352	115.744	0.012658
612.15	127.6249	115.7614	0.011131
613.75	127.6234	115.7437	0.004589
615.35	127.6256	115.7507	0.022337
616.95	127.6602	115.7596	0.03192
618.55	127.6128	115.7406	0.029999
620.15	127.6595	115.7516	0.003283
621.75	127.6648	115.7514	0.010445
623.35	127.6531	115.7633	0.023779
624.95	127.6441	115.7263	0.030186
626.55	127.6421	115.6781	0.062406
628.15	127.689	115.7662	0.021539
629.75	127.7215	115.7777	0.009808
631.35	127.7185	115.7623	0.013734
632.95	127.698	115.7701	0.005476
634.55	127.6977	115.7789	0.015785
636.15	127.6788	115.762	0.010433
637.75	127.6893	115.775	0.011108
639.35	127.6722	115.7797	0.015524
640.95	127.6969	115.7776	0.027379
642.55	127.6546	115.7888	0.044799
644.15	127.7105	115.744	0.019957
645.75	127.6988	115.7737	0.048505
647.35	127.659	115.7071	0.023628
648.95	127.6573	115.7449	0.015127
650.55	127.6375	115.7588	0.007676
652.15	127.626	115.7546	0.020231
653.75	127.6568	115.7448	0.027324
655.35	127.654	115.7011	0.027432
656.95	127.6212	115.7303	0.052032
658.55	127.6914	115.7752	0.016887
660.15	127.7184	115.7749	0.036046
661.75	127.6609	115.7708	0.026204
663.35	127.7028	115.7699	0.017179
664.95	127.6807	115.7863	0.02312
666.55	127.7064	115.7597	0.013086
668.15	127.6859	115.7557	0.007278
669.75	127.6969	115.7593	0.01325
671.35	127.6817	115.7446	0.019048
672.95	127.6548	115.7302	0.028123
674.55	127.6283	115.6939	0.024458
676.15	127.6646	115.6793	0.021476
677.75	127.6889	115.7036	0.007855
679.35	127.6836	115.7151	0.027017
680.95	127.649	115.741	0.034529
682.55	127.6753	115.6924	0.038086
684.15	127.652	115.6361	0.040169
685.75	127.6752	115.696	0.030242
687.35	127.6932	115.7409	0.024692
688.95	127.6559	115.7537	0.0187
690.55	127.6803	115.7709	0.013542
692.15	127.6639	115.7568	0.012752
693.75	127.6763	115.773	0.009255
695.35	127.677	115.7582	0.012578
696.95	127.6723	115.7778	0.037613
698.55	127.7323	115.7723	0.032446
700.15	127.6804	115.7702	0.010893
701.75	127.6638	115.7754	0.015629
703.35	127.6888	115.7742	0.004678
704.95	127.6962	115.7734	0.009908
706.55	127.6866	115.7607	0.002644
708.15	127.6824	115.7614	0.03507
709.75	127.6268	115.7686	0.035027
711.35	127.6668	115.7293	0.027142
712.95	127.6258	115.7436	0.020933
714.55	127.6555	115.7591	0.003817
716.15	127.6611	115.7566	0.026695
717.75	127.619	115.7491	0.014545
719.35	127.6421	115.7517	0.018722
720.95	127.613	115.7588	0.061042
722.55	127.6512	115.6689	0.013435
724.15	127.6674	115.683	0.045056
725.75	127.6652	115.755	0.027953
727.35	127.7097	115.7506	0.016632
728.95	127.7076	115.7772	0.004548
730.55	127.7072	115.7699	0.006021
732.15	127.7005	115.7768	0.012047
733.75	127.6847	115.7657	0.009974
735.35	127.7005	115.7631	0.002568
736.95	127.6964	115.7626	0.00074
738.55	127.6967	115.7637	0.004914
740.15	127.6997	115.771	0.002111
741.75	127.6972	115.7688	0.010928
743.35	127.7105	115.7801	0.011099
744.95	127.6937	115.7743	0.014605
746.55	127.7153	115.7652	0.009837
748.15	127.7188	115.7806	0.001191
749.75	127.7172	115.7816	0.035375
751.35	127.7298	115.8367	0.025787
752.95	127.6934	115.8172	0.041357
754.55	127.6698	115.7555	0.04434
756.15	127.6086	115.7195	0.012925
757.75	127.6226	115.7347	0.005772
759.35	127.6241	115.7256	0.023874
760.95	127.6242	115.7638	0.005271
762.55	127.6313	115.7593	0.009441
764.15	127.6434	115.7502	0.009133
765.75	127.6346	115.7619	0.001046
767.35	127.6355	115.7604	0.03373
768.95	127.6224	115.7081	0.044897
770.55	127.6653	115.7657	0.014707
772.15	127.6888	115.7657	0.014326
773.75	127.7117	115.7669	0.004654
775.35	127.708	115.7734	0.012067
776.95	127.6894	115.7683	0.00901
778.55	127.6801	115.7793	0.011288
780.15	127.6868	115.7626	0.026736
781.75	127.645	115.7719	0.035338
783.35	127.7016	115.7721	0.010494
784.95	127.6854	115.7676	0.023894
786.55	127.7206	115.7826	0.017075
788.15	127.695	115.7922	0.031872
789.75	127.6479	115.8117	0.030062
791.35	127.6741	115.7714	0.023712
792.95	127.6676	115.734	0.013068
794.55	127.6586	115.7529	0.030519
796.15	127.6484	115.7052	0.024368
797.75	127.6379	115.7427	0.015207
799.35	127.6438	115.7663	0.010069
800.95	127.6581	115.7589	0.014489
802.55	127.6466	115.7387	0.006889
804.15	127.6356	115.7385	0.026918
805.75	127.6307	115.6957	0.060086
807.35	127.6787	115.779	0.000938
808.95	127.6779	115.7777	0.004499
810.55	127.6818	115.7716	0.013456
812.15	127.7005	115.761	0.005363
813.75	127.6984	115.7694	0.014518
815.35	127.6948	115.7923	0.019432
816.95	127.6655	115.8027	0.053595
818.55	127.6451	115.7194	0.011169
820.15	127.6592	115.7304	0.015788
821.75	127.6436	115.7503	0.026997
823.35	127.6006	115.7534	0.036096
824.95	127.6438	115.7151	0.045599
826.55	127.7043	115.7559	0.017807
828.15	127.6853	115.7771	0.007705
829.75	127.6914	115.7663	0.006196
831.35	127.6822	115.7701	0.005526
832.95	127.6738	115.7729	0.005824
834.55	127.6645	115.7727	0.012432
836.15	127.6819	115.763	0.01303
837.75	127.6705	115.7805	0.021685
839.35	127.705	115.7766	0.014019
840.95	127.683	115.781	0.00995
842.55	127.6938	115.7927	0.008065
844.15	127.6819	115.7876	0.027958
845.75	127.7167	115.7595	0.049545
847.35	127.6413	115.7352	0.010851
848.95	127.6392	115.7524	0.00884
850.55	127.6276	115.7606	0.004677
852.15	127.6202	115.7616	0.006534
853.75	127.6286	115.7678	0.010608
855.35	127.633	115.7514	0.013666
856.95	127.6118	115.7462	0.009941
858.55	127.6167	115.7311	0.014105
860.15	127.5999	115.716	0.050803
861.75	127.6781	115.738	0.024835
863.35	127.6779	115.7777	0.018414
864.95	127.6485	115.7772	0.022809
866.55	127.6823	115.7637	0.002708
868.15	127.6804	115.7676	0.003353
869.75	127.6784	115.7725	0.019447
871.35	127.7088	115.7658	0.0364
872.95	127.6513	115.7568	0.026006
874.55	127.6105	115.7652	0.029958
876.15	127.6582	115.7606	0.025693
877.75	127.6194	115.7471	0.005122
879.35	127.6213	115.7551	0.03003
880.95	127.6247	115.7071	0.024555
882.55	127.6623	115.6956	0.046214
884.15	127.7079	115.7537	0.019928
885.75	127.6839	115.7747	0.005108
887.35	127.6771	115.7702	0.014015
888.95	127.6597	115.7843	0.012532
890.55	127.6609	115.7643	0.012956
892.15	127.6737	115.7806	0.00521
893.75	127.6659	115.7776	0.028592
895.35	127.7115	115.7737	0.014151
896.95	127.7017	115.7533	0.002343
898.55	127.6981	115.7523	0.124178
900.15	127.8123	115.9149	0.064481
901.75	127.8036	115.8121	0.008562
903.35	127.7899	115.8126	0.028234
904.95	127.753	115.7865	0.033434
906.55	127.7982	115.8151	0.022562
908.15	127.8334	115.8229	0.028822
909.75	127.7883	115.8135	0.018133
911.35	127.8172	115.8157	0.001432
912.95	127.8174	115.8134	0.040953
914.55	127.7518	115.8133	0.037374
916.15	127.8114	115.8082	0.023618
917.75	127.8296	115.8413	0.034839
919.35	127.8055	115.791	0.062245
920.95	127.8207	115.8895	0.027688
922.55	127.8333	115.847	0.025538
924.15	127.8272	115.8874	0.033846
925.75	127.8654	115.849	0.040197
927.35	127.8117	115.8135	0.035004
928.95	127.8668	115.8034	0.011991
930.55	127.8843	115.8114	0.027206
932.15	127.8415	115.8193	0.012875
933.75	127.821	115.8218	0.038607
935.35	127.8828	115.8234	0.018288
936.95	127.8583	115.8073	0.021
938.55	127.8794	115.8335	0.022606
940.15	127.8788	115.8696	0.007651
941.75	127.867	115.8728	0.018124
943.35	127.8688	115.8439	0.005064
944.95	127.8767	115.8419	0.013744
946.55	127.8694	115.8627	0.005558
948.15	127.8721	115.8712	0.001358
949.75	127.8741	115.8703	0.031346
951.35	127.8381	115.8354	0.018582
952.95	127.8468	115.8638	0.028464
954.55	127.8218	115.9019	0.051904
956.15	127.8918	115.8572	0.034007
957.75	127.856	115.8982	0.022438
959.35	127.8483	115.9332	0.022827
960.95	127.8419	115.8973	0.031058
962.55	127.8176	115.8539	0.032522
964.15	127.8696	115.8563	0.042356
965.75	127.8411	115.9178	0.015776
967.35	127.8171	115.9099	0.015914
968.95	127.8022	115.8893	0.034059
970.55	127.8522	115.9109	0.002347
972.15	127.854	115.9076	0.018756
973.75	127.8586	115.8779	0.006656
975.35	127.8605	115.8884	0.046234
976.95	127.8687	115.8149	0.035945
978.55	127.9168	115.8463	0.017362
980.15	127.9024	115.87	0.020575
981.75	127.9205	115.8425	0.033632
983.35	127.8772	115.8106	0.011505
984.95	127.8876	115.8258	0.003152
986.55	127.8925	115.8267	0.033869
988.15	127.9218	115.8723	0.026548
989.75	127.8883	115.8462	0.020042
991.35	127.8701	115.8727	0.034358
992.95	127.8525	115.8206	0.029903
994.55	127.8812	115.8588	0.00474
996.15	127.8887	115.8573	0.015373
997.75	127.8871	115.8819	0.003906
999.35	127.8822	115.8781	0.012746
1000.95	127.9019	115.8726	0.009637
1002.55	127.8976	115.8578	0.003204
1004.15	127.8938	115.8613	0.0206
1005.75	127.8707	115.8848	0.008916
1007.35	127.8601	115.8943	0.013853
1008.95	127.8614	115.8722	0.017609
1010.55	127.8469	115.848	0.018725
1012.15	127.8517	115.8776	0.015293
1013.75	127.8485	115.8533	0.029471
1015.35	127.8833	115.8215	0.003785
1016.95	127.8893	115.8203	0.018256
1018.55	127.9159	115.8322	0.020645
1020.15	127.8829	115.8335	0.016057
1021.75	127.8941	115.8103	0.014321
1023.35	127.8795	115.7926	0.04729
1024.95	127.9101	115.8619	0.048543
1026.55	127.8741	115.793	0.028329
1028.15	127.8983	115.8314	0.011338
1029.75	127.8804	115.8283	0.0166
1031.35	127.8768	115.8546	0.030208
1032.95	127.8672	115.8072	0.037976
1034.55	127.8974	115.8599	0.016179
1036.15	127.8795	115.8786	0.049042
1037.75	127.8535	115.8045	0.04768
1039.35	127.8836	115.8747	0.026778
1040.95	127.8425	115.8627	0.023037
1042.55	127.8701	115.8383	0.009949
1044.15	127.8598	115.8504	0.00677
1045.75	127.8532	115.8419	0.037851
1047.35	127.826	115.7878	0.021749
1048.95	127.8177	115.8215	0.012755
1050.55	127.8069	115.8042	0.015278
1052.15	127.8302	115.797	0.018309
1053.75	127.8539	115.8143	0.008808
1055.35	127.8407	115.8093	0.010785
1056.95	127.8573	115.8138	0.013591
1058.55	127.8387	115.8026	0.015885
1060.15	127.8142	115.8095	0.004256
1061.75	127.8135	115.8027	0.016832
1063.35	127.8404	115.8031	0.014762
1064.95	127.835	115.8261	0.005935
1066.55	127.8346	115.8166	0.004935
1068.15	127.8364	115.8089	0.007394
1069.75	127.8247	115.8105	0.030089
1071.35	127.8431	115.855	0.014962
1072.95	127.8642	115.8435	0.023002
1074.55	127.9006	115.8381	0.027528
1076.15	127.8622	115.8164	0.015561
1077.75	127.8786	115.7976	0.023854
1079.35	127.8934	115.8328	0.007613
1080.95	127.8817	115.8293	0.004883
1082.55	127.8833	115.8216	0.013339
1084.15	127.8901	115.8419	0.029051
1085.75	127.8479	115.8222	0.024123
1087.35	127.8803	115.8432	0.023234
1088.95	127.9095	115.8662	0.037112
1090.55	127.8501	115.8666	0.048037
1092.15	127.9171	115.8289	0.03149
1093.75	127.8667	115.8298	0.014614
1095.35	127.89	115.8322	0.043328
1096.95	127.8257	115.8063	0.024991
1098.55	127.8606	115.8258	0.008019
1100.15	127.8517	115.8165	0.012307
1101.75	127.8696	115.8249	0.020061
1103.35	127.8375	115.8257	0.003846
1104.95	127.8433	115.8238	0.002578
1106.55	127.8392	115.8238	0.022036
1108.15	127.8227	115.7927	0.039115
1109.75	127.8665	115.8374	0.013207
1111.35	127.8749	115.8181	0.022575
1112.95	127.8393	115.8122	0.01182
1114.55	127.8213	115.8063	0.008988
1116.15	127.8305	115.7952	0.012242
1117.75	127.8111	115.7923	0.056655
1119.35	127.8645	115.8656	0.027557
1120.95	127.901	115.8409	0.016604
1122.55	127.878	115.8541	0.009818
1124.15	127.8936	115.8549	0.027138
1125.75	127.8663	115.8212	0.046942
1127.35	127.93	115.861	0.04869
1128.95	127.9046	115.7873	0.036243
1130.55	127.9203	115.8431	0.009926
1132.15	127.9045	115.8415	0.008491
1133.75	127.9092	115.8542	0.035307
1135.35	127.8721	115.8116	0.037156
1136.95	127.9091	115.8582	0.014747
1138.55	127.9122	115.8348	0.029343
1140.15	127.8735	115.8081	0.022651
1141.75	127.9064	115.8233	0.022462
1143.35	127.8851	115.7944	0.008498
1144.95	127.8721	115.7982	0.012379
1146.55	127.8721	115.818	0.036567
1148.15	127.9241	115.8449	0.043456
1149.75	127.8746	115.8937	0.005913
1151.35	127.8792	115.8854	0.017574
1152.95	127.8561	115.8694	0.029329
1154.55	127.8291	115.831	0.022606
1156.15	127.834	115.7952	0.032359
1157.75	127.8193	115.8449	0.064574
1159.35	127.8801	115.9285	0.012312
1160.95	127.892	115.9128	0.011145
1162.55	127.8775	115.9232	0.024388
1164.15	127.8802	115.8843	0.015177
1165.75	127.861	115.8991	0.012781
1167.35	127.8757	115.8849	0.017921
1168.95	127.847	115.8849	0.012111
1170.55	127.865	115.8922	0.01672
1172.15	127.8383	115.8903	0.030148
1173.75	127.8764	115.8607	0.035701
1175.35	127.9007	115.9124	0.009894
1176.95	127.901	115.8966	0.033744
1178.55	127.8472	115.8924	0.029055
1180.15	127.8725	115.9314	0.049937
1181.75	127.8389	115.8589	0.013491
1183.35	127.8521	115.8761	0.008795
1184.95	127.8387	115.8804	0.025385
1186.55	127.8596	115.9152	0.018012
1188.15	127.8883	115.9177	0.014996
1189.75	127.8677	115.93	0.031132
1191.35	127.8842	115.883	0.008844
1192.95	127.8707	115.887	0.014892
1194.55	127.8945	115.8859	0.02393
1196.15	127.8893	115.848	0.014186
1197.75	127.9104	115.8562	0.02409
1199.35	127.9014	115.8188	0.073459
1200.95	127.9952	115.8895	0.018539
1202.55	127.9759	115.867	0.029082
1204.15	127.9322	115.8511	0.005165
1205.75	127.9247	115.8476	0.034932
1207.35	127.8968	115.8961	0.078705
1208.95	127.8706	115.7729	0.039467
1210.55	127.897	115.8302	0.020377
1212.15	127.9287	115.8377	0.049798
1213.75	127.9526	115.9137	0.00731
1215.35	127.9434	115.9064	0.023099
1216.95	127.9065	115.9056	0.017164
1218.55	127.8845	115.8892	0.040577
1220.15	127.929	115.842	0.036453
1221.75	127.9697	115.8838	0.004381
1223.35	127.973	115.8776	0.009204
1224.95	127.9858	115.8703	0.035525
1226.55	127.929	115.8715	0.027026
1228.15	127.888	115.8852	0.007712
1229.75	127.9002	115.8866	0.027356
1231.35	127.9387	115.8658	0.018749
1232.95	127.9089	115.8689	0.010205
1234.55	127.9229	115.8773	0.017505
1236.15	127.9121	115.8515	0.04083
1237.75	127.8863	115.7915	0.036826
1239.35	127.9245	115.8363	0.01803
1240.95	127.9109	115.8617	0.027023
1242.55	127.9293	115.9008	0.011166
1244.15	127.9118	115.9044	0.013032
1245.75	127.922	115.8862	0.015529
1247.35	127.9025	115.9016	0.021266
1248.95	127.9287	115.8799	0.016058
1250.55	127.9164	115.8573	0.019039
1252.15	127.909	115.8869	0.017876
1253.75	127.9373	115.8912	0.023011
1255.35	127.9184	115.9228	0.018951
1256.95	127.9482	115.9284	0.019079
1258.55	127.9288	115.9048	0.009541
1260.15	127.9148	115.8987	0.01905
1261.75	127.9449	115.9032	0.012408
1263.35	127.9335	115.9195	0.012753
1264.95	127.9191	115.9051	0.025215
1266.55	127.9492	115.9319	0.019683
1268.15	127.9392	115.902	0.023378
1269.75	127.9034	115.9126	0.013169
1271.35	127.9186	115.8981	0.008675
1272.95	127.9288	115.9075	0.018399
1274.55	127.9144	115.8818	0.01404
1276.15	127.8924	115.886	0.008978
1277.75	127.9009	115.8975	0.008159
1279.35	127.8882	115.8947	0.048551
1280.95	127.9656	115.9013	0.017936
1282.55	127.9903	115.8868	0.011732
1284.15	128.0029	115.9007	0.027387
1285.75	127.9849	115.8607	0.001675
1287.35	127.9831	115.8627	0.011373
1288.95	127.975	115.8464	0.024846
1290.55	127.9417	115.8246	0.002976
1292.15	127.9381	115.8278	0.008665
1293.75	127.9519	115.826	0.014921
1295.35	127.9674	115.8441	0.011116
1296.95	127.9541	115.8559	0.014828
1298.55	127.9778	115.855	0.018974
1300.15	128.0077	115.8608	0.02614
1301.75	127.9675	115.8491	0.026494
1303.35	128.0014	115.8746	0.016246
1304.95	127.9782	115.8627	0.026311
1306.55	127.9399	115.8454	0.045027
1308.15	127.8756	115.8778	0.019597
1309.75	127.905	115.8887	0.023677
1311.35	127.9389	115.8718	0.012715
1312.95	127.9343	115.852	0.043114
1314.55	127.8795	115.8101	0.053442
1316.15	127.9253	115.8824	0.04483
1317.75	127.8948	115.8174	0.069565
1319.35	127.9427	115.9179	0.008226
1320.95	127.9346	115.9075	0.032269
1322.55	127.9053	115.865	0.010663
1324.15	127.8896	115.8717	0.018334
1325.75	127.9166	115.8602	0.054546
1327.35	128.0026	115.8747	0.003578
1328.95	127.9977	115.8776	0.018443
1330.55	128.0176	115.8558	0.048054
1332.15	127.9427	115.8384	0.019503
1333.75	127.9141	115.826	0.028625
1335.35	127.8986	115.8691	0.002654
1336.95	127.9016	115.8661	0.03197
1338.55	127.9523	115.8593	0.043328
1340.15	127.9009	115.8128	0.040719
1341.75	127.9318	115.8701	0.049217
1343.35	127.8849	115.8069	0.016784
1344.95	127.8974	115.8307	0.003692
1346.55	127.896	115.8364	0.004004
1348.15	127.8919	115.8316	0.003054
