# Supplementary material for: Seeking safety: Movement dynamics after post-contact immobility
Source: PLoS One. 2024 Aug 22;19(8):e0307370. doi: 10.1371/journal.pone.0307370 (PMC11340899; doi:10.1371/journal.pone.0307370)
Supplement: S3 Data — (ZIP) [file pone.0307370.s012.zip › Franks_etal_AntLionTracksPaperData_PLoSOne_2024/al14_dt16_v1.txt]

41.75	109.1841	107.9108	0.080181
43.35	109.2254	108.0323	0.013888
44.95	109.2362	108.0516	0.021665
46.55	109.2376	108.017	0.015843
48.15	109.2373	108.0424	0.00933
49.75	109.2247	108.0343	0.005148
51.35	109.2261	108.0425	0.009782
52.95	109.2375	108.0318	0.019
54.55	109.2546	108.0066	0.054557
56.15	109.2039	107.9354	0.009142
57.75	109.1893	107.9361	3.623524
59.35	111.0169	102.434	0.037578
60.95	111.0429	102.3798	0.009888
62.55	111.0514	102.3931	0.003611
64.15	111.0571	102.3939	0.013157
65.75	111.0703	102.3774	0.028922
67.35	111.0244	102.3833	0.014032
68.95	111.0184	102.3616	0.034935
70.55	111.0671	102.3891	0.057662
72.15	111.1423	102.4424	0.020279
73.75	111.1692	102.4606	0.007624
75.35	111.1617	102.451	0.0125
76.95	111.1475	102.4369	0.058548
78.55	111.0624	102.3978	0.01798
80.15	111.0336	102.3979	0.006314
81.75	111.04	102.4058	0.021669
83.35	111.0244	102.3748	0.011586
84.95	111.0157	102.3911	0.008669
86.55	111.0233	102.3795	0.009825
88.15	111.0095	102.3719	0.036185
89.75	111.0649	102.3886	0.061863
91.35	111.1479	102.4426	0.004212
92.95	111.1421	102.4461	0.012749
94.55	111.1225	102.4402	0.065781
96.15	111.0275	102.395	0.003567
97.75	111.0328	102.3928	0.016632
99.35	111.0087	102.3815	0.022128
100.95	111.0412	102.3954	0.012309
102.55	111.0271	102.3816	0.003993
104.15	111.0231	102.3866	0.026601
105.75	110.9875	102.3633	0.074777
107.35	111.0971	102.4112	0.046626
108.95	111.1611	102.4496	0.034755
110.55	111.1142	102.4196	0.024634
112.15	111.1341	102.4536	0.06857
113.75	111.0353	102.406	0.011224
115.35	111.0491	102.4174	0.003075
116.95	111.0498	102.4125	0.018666
118.55	111.0272	102.393	0.01474
120.15	111.0354	102.4151	0.005871
121.75	111.0353	102.4057	0.004535
123.35	111.032	102.3992	0.005204
124.95	111.0268	102.3927	0.007679
126.55	111.0215	102.4038	0.016207
128.15	111.0116	102.3799	0.019693
129.75	111.0291	102.406	0.043426
131.35	110.9766	102.3606	0.021175
132.95	110.9996	102.3854	0.015456
134.55	110.9921	102.3619	0.007451
136.15	110.9836	102.3703	0.044765
137.75	111.048	102.4017	0.010949
139.35	111.0322	102.4092	0.023736
140.95	111.0468	102.4443	0.032795
142.55	111.0992	102.4474	0.052441
144.15	111.02	102.4197	0.017257
145.75	111.0024	102.3984	0.0066
147.35	111.0063	102.3886	0.008176
148.95	111.0141	102.399	0.020026
150.55	110.9878	102.3809	0.010634
152.15	111.0039	102.3864	0.010563
153.75	111.0177	102.396	0.02225
155.35	110.996	102.3678	0.025425
156.95	111.0181	102.402	0.008618
158.55	111.0065	102.3945	0.005457
160.15	111.0142	102.3985	0.007785
161.75	111.0243	102.4058	0.007764
163.35	111.0119	102.4059	0.098047
164.95	111.1539	102.4725	0.021598
166.55	111.1352	102.4434	0.004329
168.15	111.1355	102.4504	0.017834
169.75	111.1136	102.432	0.05179
171.35	111.1777	102.4846	0.05406
172.95	111.103	102.4409	0.019381
174.55	111.1248	102.463	0.009185
176.15	111.1247	102.4483	0.019899
177.75	111.112	102.4775	0.024371
179.35	111.0971	102.4414	0.007298
180.95	111.1032	102.4514	0.012437
182.55	111.1109	102.4697	0.011589
184.15	111.1287	102.4645	0.018496
185.75	111.1063	102.4453	0.014359
187.35	111.1252	102.4584	0.028175
188.95	111.0804	102.4634	0.030149
190.55	111.0364	102.4437	0.039646
192.15	111.0961	102.4651	0.017107
193.75	111.0754	102.4471	0.014111
195.35	111.0689	102.4687	0.028714
196.95	111.0348	102.4379	0.02202
198.55	111.0052	102.4188	0.002999
200.15	111.0007	102.4204	0.015646
201.75	111.0228	102.4323	0.015959
203.35	111.0072	102.412	0.025519
204.95	110.9713	102.4314	0.042018
206.55	110.9073	102.4108	0.017657
208.15	110.9301	102.3941	0.020019
209.75	110.9483	102.3677	0.005474
211.35	110.9566	102.3706	0.010294
212.95	110.9715	102.3636	0.002076
214.55	110.9732	102.3664	0.007065
216.15	110.983	102.3721	0.017777
217.75	110.9625	102.3524	0.017561
219.35	110.9772	102.3764	0.011131
220.95	110.9927	102.3851	0.015852
222.55	110.974	102.368	0.00754
224.15	110.9648	102.3602	0.012808
225.75	110.9453	102.3539	0.006481
227.35	110.9409	102.3445	0.013292
228.95	110.9563	102.3592	0.010328
230.55	110.9399	102.3571	0.022492
232.15	110.9701	102.3766	0.033694
233.75	110.9241	102.3485	0.024017
235.35	110.9383	102.3842	0.022561
236.95	110.9501	102.4183	0.029098
238.55	110.9801	102.4539	0.034564
240.15	110.9384	102.4176	0.024097
241.75	110.9769	102.4192	0.018595
243.35	111.0045	102.4302	0.011377
244.95	110.9908	102.4183	0.007303
246.55	110.9937	102.407	0.01304
248.15	110.975	102.3977	0.020263
249.75	110.9495	102.3776	0.009238
251.35	110.9378	102.3686	0.013468
252.95	110.9592	102.3665	0.016713
254.55	110.9774	102.3862	0.001345
256.15	110.9761	102.3845	0.003742
257.75	110.9765	102.3785	0.009445
259.35	110.9866	102.3898	0.016673
260.95	110.97	102.3689	0.007712
262.55	110.9632	102.3586	0.006218
264.15	110.9632	102.3685	0.0173
265.75	110.9392	102.3548	0.019403
267.35	110.9691	102.3631	0.031184
268.95	110.9354	102.3263	0.013206
270.55	110.9484	102.343	0.016098
272.15	110.9665	102.3613	0.025686
273.75	110.9738	102.4017	0.024898
275.35	110.9451	102.3741	0.011847
276.95	110.9623	102.3821	0.022594
278.55	110.9921	102.4025	0.01594
280.15	110.972	102.3869	0.016166
281.75	110.9694	102.3611	0.023208
283.35	110.9933	102.3895	0.007258
284.95	110.9832	102.3838	0.000931
286.55	110.9839	102.3851	0.010928
288.15	110.9882	102.4021	0.003177
289.75	110.9875	102.397	0.006498
291.35	110.9972	102.4009	0.024734
292.95	110.968	102.3741	0.011981
294.55	110.9522	102.3633	0.006332
296.15	110.9482	102.354	0.007962
297.75	110.9603	102.3581	0.012131
299.35	110.9418	102.3641	0.008271
300.95	110.94	102.351	0.009966
302.55	110.9254	102.3445	0.046802
304.15	110.8519	102.3584	0.0723
305.75	110.9592	102.4017	0.031667
307.35	111.0043	102.4247	0.019765
308.95	110.9762	102.4392	0.073126
310.55	110.8659	102.4001	0.013222
312.15	110.8598	102.3798	0.009729
313.75	110.8578	102.3644	0.051393
315.35	110.94	102.3666	0.012096
316.95	110.9244	102.3551	0.007485
318.55	110.9225	102.3669	0.006468
320.15	110.9319	102.3627	0.01329
321.75	110.9391	102.3427	0.013614
323.35	110.9584	102.3528	0.00819
324.95	110.9469	102.3465	0.000962
326.55	110.9484	102.3468	0.007875
328.15	110.9397	102.356	0.003618
329.75	110.9455	102.3557	0.011432
331.35	110.93	102.346	0.029891
332.95	110.8853	102.329	0.010768
334.55	110.8949	102.3433	0.038895
336.15	110.8425	102.3769	0.029796
337.75	110.8799	102.4064	0.04586
339.35	110.9464	102.4375	0.013752
340.95	110.938	102.4171	0.025218
342.55	110.9781	102.4221	0.01767
344.15	111.0057	102.4283	0.034681
345.75	110.9536	102.4092	0.022108
347.35	110.9192	102.4178	0.058317
348.95	110.8308	102.3881	0.029151
350.55	110.8755	102.4012	0.042587
352.15	110.9415	102.3842	0.006782
353.75	110.938	102.3739	0.016745
355.35	110.9615	102.3868	0.003606
356.95	110.9636	102.3814	0.013239
358.55	110.9496	102.3655	0.007003
360.15	110.9478	102.3545	0.00431
361.75	110.9544	102.3528	0.002154
363.35	110.9524	102.3556	0.009297
364.95	110.9425	102.3667	0.022394
366.55	110.9651	102.3945	0.053079
368.15	110.8805	102.4021	0.018432
369.75	110.8962	102.427	0.005746
371.35	110.8896	102.4206	0.017075
372.95	110.8624	102.4232	0.01727
374.55	110.8835	102.4053	0.032407
376.15	110.9102	102.3609	0.008787
377.75	110.9128	102.347	0.013761
379.35	110.9331	102.3555	0.002973
380.95	110.9308	102.3513	0.027727
382.55	110.9199	102.3083	0.005304
384.15	110.9122	102.3047	0.006442
385.75	110.903	102.3	0.010031
387.35	110.8892	102.3081	0.00818
388.95	110.8795	102.2993	0.005171
390.55	110.8844	102.3061	0.032156
392.15	110.8332	102.3011	0.029392
393.75	110.836	102.348	0.011501
395.35	110.8238	102.3618	0.031434
396.95	110.8641	102.3919	0.008935
398.55	110.855	102.3808	0.005368
400.15	110.857	102.3892	0.011913
401.75	110.865	102.3719	0.007277
403.35	110.8535	102.3702	0.018958
404.95	110.8752	102.349	0.005614
406.55	110.8782	102.3405	0.014647
408.15	110.9002	102.3326	0.022639
409.75	110.9243	102.3597	0.020131
411.35	110.9089	102.3314	0.010182
412.95	110.9252	102.3316	0.005114
414.55	110.9276	102.3238	0.011968
416.15	110.9099	102.3165	0.005761
417.75	110.9034	102.3099	0.00859
419.35	110.9138	102.3189	0.017497
420.95	110.8891	102.3058	0.005135
422.55	110.885	102.3129	0.015682
424.15	110.8707	102.2923	0.0382
425.75	110.8105	102.3031	0.03389
427.35	110.8152	102.3571	0.00736
428.95	110.8205	102.3676	0.054466
430.55	110.8991	102.4052	0.018006
432.15	110.8853	102.3799	0.017417
433.75	110.86	102.3916	0.020982
435.35	110.8265	102.3943	0.017255
436.95	110.8372	102.3688	0.008392
438.55	110.8267	102.3604	0.017387
440.15	110.8392	102.3355	0.020366
441.75	110.8705	102.3264	0.020379
443.35	110.9026	102.3322	0.000931
444.95	110.9017	102.331	0.006883
446.55	110.8967	102.3409	0.017912
448.15	110.9245	102.3336	0.003688
449.75	110.9297	102.3362	0.006879
451.35	110.9191	102.3336	0.012516
452.95	110.9382	102.3278	0.003932
454.55	110.9321	102.3295	0.015577
456.15	110.9167	102.3099	0.017772
457.75	110.9345	102.3321	0.007942
459.35	110.9225	102.328	0.016676
460.95	110.8966	102.3215	0.008109
462.55	110.8925	102.3092	0.010826
464.15	110.877	102.3014	0.012715
465.75	110.8591	102.2917	0.051936
467.35	110.8674	102.3744	0.012936
468.95	110.8625	102.3945	0.01109
470.55	110.8722	102.4093	0.011165
472.15	110.8836	102.3956	0.034315
473.75	110.9344	102.4166	0.01595
475.35	110.9114	102.4277	0.011835
476.95	110.8947	102.4187	0.013651
478.55	110.8805	102.4021	0.009028
480.15	110.8666	102.3982	0.004057
481.75	110.8705	102.3931	0.00319
483.35	110.8737	102.389	0.009203
484.95	110.8594	102.3854	0.015754
486.55	110.8778	102.4027	0.013888
488.15	110.8562	102.3974	0.018997
489.75	110.8773	102.4192	0.021673
491.35	110.8507	102.397	0.02523
492.95	110.8848	102.4186	0.014195
494.55	110.8632	102.4115	0.042522
496.15	110.929	102.4288	0.009937
497.75	110.9134	102.4319	0.005847
499.35	110.9143	102.4225	0.007758
500.95	110.9115	102.4346	0.037814
502.55	110.8641	102.397	0.015072
504.15	110.8402	102.4001	0.023131
505.75	110.8727	102.4179	0.039339
507.35	110.9356	102.4173	0.011484
508.95	110.9247	102.4025	0.050799
510.55	110.8434	102.4029	0.005309
512.15	110.8513	102.3998	0.013406
513.75	110.872	102.3941	0.014428
515.35	110.8832	102.4143	0.030646
516.95	110.8499	102.3783	0.004125
518.55	110.8523	102.3845	0.004666
520.15	110.8583	102.3799	0.014399
521.75	110.8784	102.3912	0.006358
523.35	110.8864	102.3974	0.011551
524.95	110.8804	102.38	0.028547
526.55	110.925	102.3702	0.005417
528.15	110.9289	102.3624	0.010914
529.75	110.9421	102.3738	0.007487
531.35	110.9312	102.369	0.008644
532.95	110.942	102.3604	0.007511
534.55	110.9431	102.3485	0.000277
536.15	110.9431	102.3489	0.017874
537.75	110.9185	102.3343	0.008412
539.35	110.9309	102.3397	0.00829
540.95	110.944	102.3415	0.010381
542.55	110.9288	102.3349	0.025233
544.15	110.8985	102.3616	0.011465
545.75	110.9162	102.3663	0.023571
547.35	110.9152	102.3286	0.027187
548.95	110.8766	102.3085	0.010746
550.55	110.8714	102.3249	0.035834
552.15	110.8315	102.3661	0.011462
553.75	110.8338	102.3843	0.053662
555.35	110.9074	102.4285	0.022675
556.95	110.8768	102.409	0.015923
558.55	110.8944	102.4274	0.04393
560.15	110.8473	102.3752	0.026721
561.75	110.875	102.3426	0.010879
563.35	110.879	102.3257	0.020171
564.95	110.9028	102.3475	0.016186
566.55	110.928	102.3534	0.015502
568.15	110.9259	102.3287	0.123173
569.75	110.9351	102.5255	0.052226
571.35	110.9306	102.609	0.014936
572.95	110.9093	102.6197	0.016847
574.55	110.9229	102.5964	0.276437
576.15	111.2323	102.2804	0.579358
577.75	112.1064	102.5888	0.376803
579.35	111.9819	103.1786	0.279789
580.95	112.2505	102.8205	1.048403
582.55	113.855	103.3099	0.578815
584.15	114.4994	103.9751	0.60977
585.75	115.2168	104.6362	0.72787
587.35	115.5299	105.758	0.493295
588.95	115.439	106.542	0.700113
590.55	116.3791	107.1511	0.333401
592.15	116.2985	107.6784	1.029313
593.75	114.9351	108.6022	0.674208
595.35	114.3885	109.5322	0.028511
596.95	114.4333	109.5411	0.011911
598.55	114.4247	109.5582	0.016579
600.15	114.4295	109.5843	0.005251
601.75	114.4265	109.5764	0.014633
603.35	114.4064	109.5884	0.004547
604.95	114.4034	109.5818	0.015
606.55	114.4036	109.5578	0.010718
608.15	114.4203	109.554	0.033439
609.75	114.4055	109.6055	0.119094
611.35	114.224	109.6634	0.961065
612.95	112.7776	110.1855	1.720806
614.55	110.5556	111.8113	1.412613
616.15	109.0677	113.5127	0.009491
617.75	109.0721	113.4981	0.104071
619.35	108.9201	113.5661	0.841043
620.95	107.657	114.0302	0.709803
622.55	107.4032	115.1372	1.587122
624.15	106.7546	117.5924	1.796131
625.75	105.6659	120.2519	0.988774
627.35	104.4939	121.3146	1.583213
628.95	102.5679	122.96	1.77194
630.55	99.8543	123.7812	1.122857
632.15	98.1691	124.4038	0.865494
633.75	96.8075	124.1509	0.586528
635.35	97.0036	123.2332	1.877937
636.95	98.9984	120.9861	2.372935
638.55	100.0478	117.3373	3.21093
640.15	102.0072	112.5882	3.271525
641.75	104.8385	108.1856	2.731821
643.35	107.7936	104.965	3.185794
644.95	111.0406	101.0357	2.973788
646.55	114.407	97.6732	3.002663
648.15	117.7967	94.2686	2.663291
649.75	120.4502	90.9344	2.920654
651.35	123.1113	87.0931	3.061905
652.95	126.1692	83.2655	3.364027
654.55	128.8248	78.5838	1.168361
656.15	129.621	76.8925	0.048132
657.75	129.6627	76.8277	2.163346
659.35	131.3711	73.8173	0.793179
660.95	132.1318	72.8015	0.049458
662.55	132.17	72.7322	0.006396
664.15	132.1762	72.7403	0.019462
665.75	132.153	72.7196	0.012435
667.35	132.1335	72.7154	0.034286
668.95	132.1045	72.7619	0.028587
670.55	132.1481	72.7757	0.028808
672.15	132.1086	72.7994	0.062066
673.75	132.0483	72.8783	0.008148
675.35	132.0554	72.8674	0.035353
676.95	132.0306	72.9182	0.013352
678.55	132.0359	72.8975	0.00637
680.15	132.0388	72.8877	0.031028
681.75	132.0699	72.849	0.004487
683.35	132.0767	72.8511	0.048816
684.95	132.1235	72.7885	0.010499
686.55	132.1362	72.7776	0.030019
688.15	132.1442	72.7302	0.011629
689.75	132.1628	72.7305	0.046173
691.35	132.107	72.7789	0.030364
692.95	132.0585	72.776	0.049063
694.55	132.1314	72.747	0.006929
696.15	132.128	72.7364	0.008996
697.75	132.1413	72.731	0.012631
699.35	132.1546	72.7463	0.013175
700.95	132.1338	72.7497	0.025634
702.55	132.1292	72.7905	0.014237
704.15	132.1081	72.799	0.012089
705.75	132.1039	72.8179	0.023302
707.35	132.1268	72.7884	0.00894
708.95	132.1146	72.7809	0.011092
710.55	132.1139	72.7987	0.028347
712.15	132.086	72.8345	0.04603
713.75	132.1354	72.7798	0.000925
715.35	132.1353	72.7813	0.024268
716.95	132.1505	72.7456	0.007666
718.55	132.1407	72.753	0.048968
720.15	132.1739	72.682	0.021065
721.75	132.1603	72.7129	0.027675
723.35	132.1374	72.7508	0.034761
724.95	132.1789	72.7137	0.03557
726.55	132.1379	72.7532	0.011468
728.15	132.1411	72.7712	0.030449
729.75	132.1784	72.7399	0.033082
731.35	132.1558	72.7878	0.027972
732.95	132.1899	72.7588	0.028431
734.55	132.1445	72.7562	0.031137
736.15	132.1276	72.803	0.007999
737.75	132.1267	72.7903	0.024021
739.35	132.1172	72.8275	0.01652
740.95	132.1004	72.848	0.035797
742.55	132.1353	72.8025	0.026397
744.15	132.157	72.7663	0.029029
745.75	132.1293	72.8036	0.013801
747.35	132.1514	72.8035	0.030368
748.95	132.1792	72.7636	0.002807
750.55	132.1748	72.7636	0.024259
752.15	132.1388	72.7782	0.013741
753.75	132.139	72.8002	0.016823
755.35	132.1139	72.8098	0.019642
756.95	132.0839	72.8192	0.018859
758.55	132.0818	72.8493	0.031646
760.15	132.1241	72.8214	0.023627
761.75	132.0962	72.8469	0.060719
763.35	132.1406	72.7605	0.035069
764.95	132.0947	72.7929	0.01079
766.55	132.1113	72.7879	0.047544
768.15	132.0646	72.848	0.02348
769.75	132.0381	72.8746	0.016712
771.35	132.0506	72.8982	0.028096
772.95	132.0618	72.8547	0.032819
774.55	132.0311	72.8973	0.023957
776.15	132.0144	72.9318	0.006948
777.75	132.0238	72.9258	0.016879
779.35	132.0068	72.9468	0.091381
780.95	132.0859	72.8239	0.063566
782.55	132.0311	72.9096	0.065869
784.15	132.0761	72.8143	0.048998
785.75	132.0473	72.8872	0.047455
787.35	132.1053	72.8382	0.036631
788.95	132.0528	72.8641	0.010338
790.55	132.0408	72.8756	0.011904
792.15	132.0562	72.8644	0.007649
793.75	132.0642	72.8551	0.020969
795.35	132.0376	72.8755	0.003413
796.95	132.0337	72.8793	0.043597
798.55	132.0093	72.9447	0.023795
800.15	132.004	72.907	0.024655
801.75	132.0002	72.9463	0.048997
803.35	132.0405	72.879	0.011691
804.95	132.0514	72.8638	0.012896
806.55	132.0592	72.8447	0.022108
808.15	132.0461	72.8775	0.02542
809.75	132.0408	72.8372	0.012974
811.35	132.0327	72.8563	0.033406
812.95	132.0606	72.9019	0.018243
814.55	132.0693	72.8741	0.021343
816.15	132.0368	72.8846	0.013947
817.75	132.0216	72.901	0.005801
819.35	132.0277	72.8939	0.026191
820.95	132.037	72.8531	0.055465
822.55	132.0864	72.7793	0.067042
824.15	132.0205	72.864	0.01469
825.75	132.0121	72.8859	0.002553
827.35	132.0158	72.8877	0.00882
828.95	132.0019	72.8853	0.004951
830.55	132.0052	72.8925	0.015341
832.15	132.0041	72.868	0.00483
833.75	132.0108	72.872	0.005896
835.35	132.0023	72.8678	0.012725
836.95	132.0009	72.8881	0.018273
838.55	132.0176	72.8641	0.373845
840.15	132.5043	72.5164	1.923495
841.75	134.4861	70.1618	3.01268
843.35	137.2071	66.183	3.428491
844.95	139.3277	61.1239	4.258578
846.55	140.0161	54.345	4.050413
848.15	139.4606	47.8882	3.508496
849.75	137.8228	42.5188	3.908844
851.35	136.9402	36.3273	4.437283
852.95	137.3401	29.2389	1.555203
854.55	137.4606	26.7535	0.02456
856.15	137.4689	26.7151	0.039874
857.75	137.4813	26.7777	0.012784
859.35	137.4778	26.7575	0.001141
860.95	137.477	26.7559	0.01384
862.55	137.4563	26.7479	0.027916
864.15	137.4859	26.7813	0.01789
865.75	137.4686	26.7586	0.010837
867.35	137.4782	26.773	0.008877
868.95	137.4924	26.772	0.004012
870.55	137.4901	26.778	0.018157
872.15	137.4611	26.7787	0.01207
873.75	137.4446	26.7686	0.006213
875.35	137.4418	26.7782	0.010921
876.95	137.4377	26.7952	0.003999
878.55	137.4343	26.8006	0.007464
880.15	137.4371	26.7889	0.001766
881.75	137.437	26.7861	0.848004
883.35	137.7551	25.4671	2.398789
884.95	137.271	21.6597	3.636041
886.55	134.8777	16.3571	3.095786
888.15	132.1604	12.2158	3.337732
