# Supplementary material for: Seeking safety: Movement dynamics after post-contact immobility
Source: PLoS One. 2024 Aug 22;19(8):e0307370. doi: 10.1371/journal.pone.0307370 (PMC11340899; doi:10.1371/journal.pone.0307370)
Supplement: S3 Data — (ZIP) [file pone.0307370.s012.zip › Franks_etal_AntLionTracksPaperData_PLoSOne_2024/al15_dt16_v1.txt]

42.75	119.6579	115.9592	0.026319
44.35	119.6993	115.9666	0.028026
45.95	119.7062	115.9223	0.038985
47.55	119.6442	115.915	0.062749
49.15	119.6289	116.0142	0.023195
50.75	119.666	116.0146	0.010973
52.35	119.6533	116.0267	0.016728
53.95	119.628	116.0355	0.058639
55.55	119.6235	115.9418	0.074595
57.15	119.6661	116.0533	0.071896
58.75	119.6324	115.9433	0.057283
60.35	119.7228	115.9582	0.059013
61.95	119.6539	116.0227	0.040228
63.55	119.6773	115.9628	0.074296
65.15	119.6201	116.0669	0.056236
66.75	119.643	115.9799	0.023035
68.35	119.6788	115.9713	0.032484
69.95	119.6575	116.0187	0.037045
71.55	119.6496	115.9599	0.02477
73.15	119.6221	115.9884	0.038651
74.75	119.6768	115.9596	0.019964
76.35	119.6728	115.9279	0.043315
77.95	119.6706	115.9972	0.059417
79.55	119.6665	115.9022	0.039748
81.15	119.6423	115.961	0.012135
82.75	119.6598	115.9526	0.020381
84.35	119.6552	115.9849	0.044319
85.95	119.6711	116.054	0.046607
87.55	119.6826	115.9803	0.06481
89.15	119.6497	116.0786	0.029265
90.75	119.6125	116.1071	0.011525
92.35	119.6062	116.0898	0.009778
93.95	119.5907	116.0877	0.0315
95.55	119.616	116.1313	0.033936
97.15	119.5786	116.092	0.029042
98.75	119.5327	116.0842	0.020156
100.35	119.5058	116.102	0.024426
101.95	119.5153	116.1399	0.085434
103.55	119.6218	116.0541	0.055265
105.15	119.5338	116.0631	0.057072
106.75	119.6031	116.1226	0.023636
108.35	119.5893	116.0874	0.010929
109.95	119.6017	116.0997	0.026394
111.55	119.6321	116.0703	0.069302
113.15	119.6254	116.181	0.049847
114.75	119.5887	116.1102	0.032187
116.35	119.5374	116.1141	0.033129
117.95	119.5861	116.135	0.014262
119.55	119.5844	116.1122	0.029007
121.15	119.5545	116.1477	0.019624
122.75	119.5233	116.1435	0.070041
124.35	119.4113	116.1432	0.056984
125.95	119.4855	116.0903	0.057739
127.55	119.5527	116.1537	0.025951
129.15	119.5229	116.1826	0.062227
130.75	119.5871	116.1065	0.036358
132.35	119.6319	116.0694	0.028021
133.95	119.5906	116.0869	0.032804
135.55	119.6278	116.124	0.053434
137.15	119.6676	116.0483	0.045078
138.75	119.6689	116.1204	0.019552
140.35	119.653	116.0935	0.005297
141.95	119.6558	116.1014	0.02998
143.55	119.608	116.0979	0.011431
145.15	119.6092	116.1161	0.02284
146.75	119.6395	116.1366	0.060012
148.35	119.665	116.044	0.045583
149.95	119.6153	116.0973	0.019822
151.55	119.6435	116.0829	0.029185
153.15	119.6742	116.0478	0.038842
154.75	119.6817	116.1095	0.032226
156.35	119.7254	116.082	0.04391
157.95	119.685	116.0245	0.06077
159.55	119.6151	116.0921	0.009779
161.15	119.6144	116.1078	0.040164
162.75	119.5832	116.0516	0.016689
164.35	119.6097	116.0548	0.039366
165.95	119.6726	116.058	0.058595
167.55	119.5883	116.017	0.052216
169.15	119.6366	115.9488	0.082836
170.75	119.6176	116.08	0.0185
172.35	119.6075	116.0521	0.072709
173.95	119.6066	116.1685	0.040938
175.55	119.5733	116.2249	0.067163
177.15	119.5479	116.1205	0.025543
178.75	119.5836	116.1402	0.034267
180.35	119.6322	116.1149	0.027846
181.95	119.5969	116.142	0.045597
183.55	119.633	116.0786	0.035954
185.15	119.5913	116.1182	0.040152
186.75	119.5918	116.054	0.046848
188.35	119.629	115.9889	0.061026
189.95	119.5431	116.0353	0.029592
191.55	119.5817	116.0628	0.013773
193.15	119.592	116.0823	0.017656
194.75	119.5823	116.0558	0.037338
196.35	119.6154	116.1055	0.061215
197.95	119.5494	116.1778	0.042052
199.55	119.5291	116.242	0.112336
201.15	119.5814	116.07	0.019868
202.75	119.5837	116.1017	0.040724
204.35	119.5761	116.1664	0.037686
205.95	119.6223	116.1277	0.04957
207.55	119.6866	116.0812	0.044464
209.15	119.6182	116.0616	0.056974
210.75	119.6129	116.1526	0.021501
212.35	119.591	116.1261	0.015383
213.95	119.6091	116.1093	0.025019
215.55	119.5977	116.1477	0.061195
217.15	119.628	116.0546	0.03724
218.75	119.5725	116.0763	0.021581
220.35	119.5666	116.1104	0.017076
221.95	119.5592	116.0841	0.009541
223.55	119.5439	116.0845	0.041704
225.15	119.5964	116.0433	0.037734
226.75	119.5692	116.0972	0.035082
228.35	119.5748	116.0413	0.016686
229.95	119.5744	116.068	0.030678
231.55	119.6234	116.0711	0.03269
233.15	119.5803	116.1007	0.024861
234.75	119.5913	116.1389	0.028774
236.35	119.5543	116.1662	0.03636
237.95	119.6124	116.167	0.014358
239.55	119.6076	116.1446	0.06618
241.15	119.693	116.082	0.035025
242.75	119.6836	116.0267	0.106923
244.35	119.5763	116.16	0.014385
245.95	119.5881	116.1797	0.06075
247.55	119.6417	116.0987	0.02381
249.15	119.6037	116.1008	0.005327
250.75	119.6118	116.1033	0.019361
252.35	119.5915	116.1266	0.009364
253.95	119.5943	116.1414	0.039627
255.55	119.538	116.1705	0.031557
257.15	119.5695	116.21	0.036371
258.75	119.5895	116.1553	0.047083
260.35	119.5272	116.1129	0.039902
261.95	119.5134	116.1752	0.02876
263.55	119.5561	116.1582	0.02896
265.15	119.6022	116.1638	0.031149
266.75	119.5677	116.1278	0.02585
268.35	119.6081	116.1194	0.007316
269.95	119.6073	116.1077	0.034089
271.55	119.5609	116.1363	0.037666
273.15	119.6085	116.0994	0.025328
274.75	119.5832	116.131	0.011725
276.35	119.5974	116.1188	0.047897
277.95	119.6319	116.0504	0.051349
279.55	119.612	116.1301	0.02043
281.15	119.5817	116.1423	0.035115
282.75	119.6147	116.1877	0.068066
284.35	119.5229	116.2462	0.036327
285.95	119.4956	116.1949	0.05667
287.55	119.5426	116.2724	0.079464
289.15	119.6389	116.1894	0.039006
290.75	119.5991	116.1414	0.020242
292.35	119.5677	116.1491	0.052733
293.95	119.6058	116.0738	0.013874
295.55	119.5906	116.09	0.027702
297.15	119.5549	116.0638	0.011802
298.75	119.5696	116.052	0.022232
300.35	119.5887	116.0821	0.015384
301.95	119.5751	116.1026	0.023959
303.55	119.6094	116.0855	0.037535
305.15	119.5816	116.0323	0.015884
306.75	119.5571	116.0393	0.010874
308.35	119.5577	116.0567	0.043288
309.95	119.5538	116.1258	0.055973
311.55	119.6434	116.1271	0.064836
313.15	119.5454	116.1612	0.032357
314.75	119.5098	116.1236	0.045538
316.35	119.5083	116.1964	0.012183
317.95	119.5235	116.1842	0.033594
319.55	119.5772	116.1821	0.054168
321.15	119.6245	116.1095	0.033009
322.75	119.5731	116.0973	0.006267
324.35	119.5779	116.1061	0.03465
325.95	119.5722	116.1612	0.067374
327.55	119.5954	116.056	0.032736
329.15	119.5433	116.0609	0.036136
330.75	119.5523	116.0038	0.061856
332.35	119.5574	116.1026	0.02187
333.95	119.5652	116.1367	0.032762
335.55	119.5442	116.1848	0.039948
337.15	119.6043	116.163	0.032802
338.75	119.6113	116.111	0.049617
340.35	119.5768	116.1825	0.013382
341.95	119.5747	116.1612	0.044314
343.55	119.5488	116.2272	0.058202
345.15	119.5254	116.1371	0.075334
346.75	119.4529	116.2334	0.076738
348.35	119.5691	116.1938	0.053021
349.95	119.5951	116.1131	0.033028
351.55	119.6418	116.1379	0.053515
353.15	119.5827	116.0759	0.02703
354.75	119.5543	116.0433	0.035836
356.35	119.6058	116.0685	0.015034
357.95	119.5838	116.0588	0.027234
359.55	119.5645	116.0979	0.013609
361.15	119.5852	116.1046	0.047331
362.75	119.5351	116.0478	0.052299
364.35	119.5971	116.1039	0.039747
365.95	119.5697	116.1613	0.030696
367.55	119.5366	116.1976	0.094044
369.15	119.6398	116.0881	0.062631
370.75	119.5607	116.1496	0.060142
372.35	119.6244	116.0775	0.031915
373.95	119.5996	116.1221	0.063767
375.55	119.5107	116.1722	0.026582
377.15	119.552	116.1619	0.015929
378.75	119.529	116.1509	0.058252
380.35	119.6207	116.1345	0.039367
381.95	119.5578	116.1313	0.02939
383.55	119.6044	116.1377	0.014428
385.15	119.5938	116.1582	0.043662
386.75	119.6525	116.1202	0.05359
388.35	119.5909	116.1799	0.107318
389.95	119.6529	116.0197	0.055342
391.55	119.6295	116.1052	0.016734
393.15	119.6286	116.1319	0.06706
394.75	119.5362	116.1865	0.022464
396.35	119.5521	116.1542	0.020271
397.95	119.577	116.1335	0.024357
399.55	119.5537	116.1024	0.032894
401.15	119.5764	116.0549	0.038287
402.75	119.5664	116.1153	0.00229
404.35	119.5662	116.1117	0.046826
405.95	119.5686	116.0368	0.032996
407.55	119.5973	116.0811	0.0206
409.15	119.5644	116.0791	0.013841
410.75	119.5848	116.0876	0.033709
412.35	119.6126	116.1338	0.038429
413.95	119.5711	116.0885	0.090417
415.55	119.4777	116.199	0.044194
417.15	119.5034	116.1331	0.030524
418.75	119.4741	116.1721	0.015205
420.35	119.4973	116.1649	0.058501
421.95	119.507	116.258	0.029907
423.55	119.4593	116.2622	0.073456
425.15	119.52	116.1616	0.053003
426.75	119.6046	116.1558	0.034336
428.35	119.6244	116.1046	0.026486
429.95	119.5831	116.1141	0.002667
431.55	119.5788	116.1143	0.046506
433.15	119.5517	116.0451	0.040731
434.75	119.6165	116.0511	0.034306
436.35	119.5636	116.0656	0.02886
437.95	119.5914	116.0287	0.040026
439.55	119.5567	116.0826	0.025579
441.15	119.5404	116.1201	0.016676
442.75	119.5663	116.1262	0.021623
444.35	119.5645	116.0917	0.030698
445.95	119.5761	116.1394	0.049342
447.55	119.5196	116.1946	0.055712
449.15	119.4607	116.2615	0.013326
450.75	119.4572	116.2404	0.090136
452.35	119.5284	116.115	0.015704
453.95	119.5091	116.1312	0.045788
455.55	119.5548	116.0739	0.032004
457.15	119.5821	116.1172	0.075804
458.75	119.5553	115.9989	0.052886
460.35	119.5764	116.0808	0.021446
461.95	119.5428	116.0877	0.021702
463.55	119.5429	116.053	0.002542
465.15	119.5468	116.052	0.030618
466.75	119.5695	116.0955	0.022026
468.35	119.5661	116.1305	0.018582
469.95	119.5584	116.1592	0.018339
471.55	119.5797	116.1794	0.087493
473.15	119.6747	116.0766	0.106418
474.75	119.523	116.154	0.022739
476.35	119.4955	116.1302	0.086771
477.95	119.5397	116.2618	0.08963
479.55	119.4758	116.1334	0.063768
481.15	119.4388	116.2285	0.05263
482.75	119.5033	116.1744	0.06561
484.35	119.5938	116.1212	0.016035
485.95	119.5692	116.1139	0.040426
487.55	119.5801	116.0502	0.030967
489.15	119.5741	116.0994	0.037571
490.75	119.5572	116.0417	0.02787
492.35	119.5699	116.0844	0.009217
493.95	119.5602	116.0956	0.036493
495.55	119.533	116.1472	0.050145
497.15	119.6102	116.1254	0.047538
498.75	119.5346	116.1339	0.057965
500.35	119.4785	116.2077	0.02306
501.95	119.4529	116.2343	0.029418
503.55	119.4848	116.1997	0.080015
505.15	119.5834	116.1181	0.015121
506.75	119.5752	116.0953	0.038077
508.35	119.5694	116.0347	0.032343
509.95	119.5555	116.0845	0.05137
511.55	119.5507	116.0025	0.066726
513.15	119.5712	116.1073	0.048518
514.75	119.5668	116.1848	0.052493
516.35	119.5701	116.1009	0.010233
517.95	119.5581	116.0898	0.129767
519.55	119.4145	116.2398	0.028501
521.15	119.3925	116.2797	0.079964
522.75	119.4707	116.1785	0.07981
524.35	119.5612	116.0885	0.018367
525.95	119.589	116.0982	0.031814
527.55	119.5405	116.0825	0.032897
529.15	119.543	116.0299	0.017473
530.75	119.5304	116.0548	0.049523
532.35	119.5729	116.1218	0.029281
533.95	119.5347	116.1489	0.03374
535.55	119.5535	116.0983	0.051826
537.15	119.4765	116.1291	0.041153
538.75	119.4991	116.191	0.02411
540.35	119.5038	116.1527	0.039433
541.95	119.5617	116.1275	0.03073
543.55	119.5494	116.0799	0.015672
545.15	119.5648	116.0997	0.016041
546.75	119.5903	116.0965	0.022191
548.35	119.5652	116.1216	0.018779
549.95	119.5377	116.1096	0.03536
551.55	119.5818	116.145	0.019362
553.15	119.5669	116.1179	0.073566
554.75	119.482	116.1994	0.035718
556.35	119.5213	116.1579	0.047749
557.95	119.5791	116.1079	0.024472
559.55	119.6182	116.1093	0.017553
561.15	119.5903	116.1124	0.05817
562.75	119.5718	116.0212	0.055564
564.35	119.549	116.1072	0.063911
565.95	119.5219	116.2058	0.042791
567.55	119.5381	116.1392	0.0488
569.15	119.4616	116.1549	0.04813
570.75	119.5378	116.1654	0.04393
572.35	119.5669	116.1014	0.012277
573.95	119.565	116.0819	0.01662
575.55	119.5531	116.0581	0.049114
577.15	119.5899	116.1275	0.05091
578.75	119.5354	116.067	0.04934
580.35	119.5769	116.1341	0.030046
581.95	119.5915	116.1799	0.06595
583.55	119.4879	116.2002	0.022457
585.15	119.4669	116.1711	0.009734
586.75	119.4601	116.157	0.083836
588.35	119.5876	116.1154	0.051031
589.95	119.5434	116.0468	0.033877
591.55	119.5726	116.0925	0.017703
593.15	119.5629	116.0659	0.028545
594.75	119.5735	116.1103	0.03442
596.35	119.5396	116.1537	0.022003
597.95	119.5746	116.158	0.080064
599.55	119.4471	116.1453	0.021919
601.15	119.4518	116.18	0.061984
602.75	119.5378	116.1307	0.045331
604.35	119.5753	116.0686	0.006472
605.95	119.5807	116.0598	0.017889
607.55	119.5666	116.0348	0.071864
609.15	119.5429	116.1473	0.042222
610.75	119.6084	116.1638	0.064608
612.35	119.5051	116.1601	0.053817
613.95	119.4554	116.2304	0.082568
615.55	119.5602	116.1501	0.010874
617.15	119.569	116.1351	0.033168
618.75	119.5768	116.0826	0.022889
620.35	119.6101	116.0978	0.02841
621.95	119.5646	116.0986	0.027209
623.55	119.5587	116.1417	0.037554
625.15	119.4987	116.1433	0.054236
626.75	119.4559	116.2188	0.040098
628.35	119.4179	116.1671	0.078047
629.95	119.5288	116.1098	0.036696
631.55	119.5342	116.1683	0.036001
633.15	119.5704	116.1235	0.011186
634.75	119.577	116.1069	0.015081
636.35	119.5907	116.087	0.03827
637.95	119.5308	116.0739	0.052142
639.55	119.5739	116.1454	0.046981
641.15	119.5071	116.1798	0.043315
642.75	119.4384	116.1891	0.049731
644.35	119.5145	116.2123	0.076361
645.95	119.5919	116.1177	0.036771
647.55	119.562	116.067	0.038054
649.15	119.5767	116.1261	0.040076
650.75	119.5437	116.0711	0.076088
652.35	119.5096	116.188	0.099315
653.95	119.6212	116.0749	0.135453
655.55	119.453	116.2115	0.04948
657.15	119.4058	116.148	0.115053
658.75	119.5897	116.1555	0.027878
660.35	119.6036	116.1131	0.054138
661.95	119.5575	116.0398	0.056196
663.55	119.5344	116.1266	0.030289
665.15	119.5035	116.1639	0.052367
666.75	119.4549	116.2322	0.016785
668.35	119.4534	116.2054	0.094288
669.95	119.5552	116.0941	0.032349
671.55	119.5599	116.0425	0.05373
673.15	119.5947	116.1211	0.045797
674.75	119.5317	116.0836	0.034985
676.35	119.5266	116.1394	0.030935
677.95	119.5725	116.1209	0.102807
679.55	119.4194	116.181	0.027733
681.15	119.3875	116.2119	0.095184
682.75	119.5276	116.152	0.06833
684.35	119.5946	116.0656	0.019671
685.95	119.5716	116.0871	0.031463
687.55	119.5364	116.051	0.036392
689.15	119.5054	116.1003	0.049497
690.75	119.5224	116.1776	0.029299
692.35	119.4766	116.1674	0.026205
693.95	119.4519	116.2012	0.049181
695.55	119.397	116.2575	0.050555
697.15	119.4395	116.1887	0.119592
698.75	119.5988	116.0827	0.048465
700.35	119.5599	116.0156	0.064008
701.95	119.5639	116.118	0.028472
703.55	119.5331	116.0844	0.015036
705.15	119.5231	116.1062	0.013897
706.75	119.5225	116.1285	0.047641
708.35	119.4885	116.1967	0.077082
709.95	119.3687	116.2261	0.040265
711.55	119.3937	116.2855	0.032789
713.15	119.4274	116.2452	0.123607
714.75	119.5673	116.1054	0.022677
716.35	119.5721	116.0694	0.044052
717.95	119.538	116.0078	0.027033
719.55	119.5512	116.0489	0.044364
721.15	119.5492	116.1199	0.027499
722.75	119.586	116.144	0.052906
724.35	119.5029	116.1602	0.072308
725.95	119.3887	116.1785	0.07138
727.55	119.3901	116.2927	0.057044
729.15	119.4608	116.235	0.082178
730.75	119.5541	116.1423	0.060941
732.35	119.5535	116.0448	0.041158
733.95	119.5653	116.1096	0.058442
735.55	119.5378	116.0202	0.037815
737.15	119.5526	116.0789	0.054832
738.75	119.5151	116.1582	0.049174
740.35	119.5923	116.1729	0.08816
741.95	119.4529	116.1945	0.018864
743.55	119.4567	116.1645	0.086781
745.15	119.3684	116.2717	0.091181
746.75	119.4418	116.1456	0.124246
748.35	119.6274	116.0744	0.050344
749.95	119.5536	116.0421	0.014372
751.55	119.5546	116.0651	0.034674
753.15	119.5947	116.1034	0.051706
754.75	119.522	116.064	0.053897
756.35	119.5475	116.1463	0.031829
757.95	119.5182	116.1879	0.028706
759.55	119.5262	116.1427	0.12586
761.15	119.3531	116.2456	0.064354
762.75	119.4186	116.1661	0.044952
764.35	119.4102	116.2376	0.104171
765.95	119.5347	116.1267	0.015051
767.55	119.5278	116.1036	0.007885
769.15	119.5404	116.1033	0.010786
770.75	119.5378	116.0862	0.026094
772.35	119.5782	116.0967	0.015815
773.95	119.5809	116.1218	0.027251
775.55	119.5596	116.0838	0.022871
777.15	119.5907	116.0645	0.023876
778.75	119.5599	116.042	0.025909
780.35	119.5574	116.0006	0.057454
781.95	119.541	116.0911	0.080784
783.55	119.4614	116.1929	0.07015
785.15	119.5393	116.1121	0.060889
786.75	119.4493	116.1494	0.056424
788.35	119.3716	116.1954	0.011013
789.95	119.3871	116.2039	0.12903
791.55	119.5649	116.0989	0.015173
793.15	119.5499	116.0798	0.024287
794.75	119.582	116.1017	0.031367
796.35	119.5626	116.0554	0.028913
797.95	119.5201	116.037	0.025293
799.55	119.5554	116.0569	0.061442
801.15	119.5466	116.1548	0.008406
802.75	119.5444	116.1681	0.069069
804.35	119.4364	116.1915	0.044381
805.95	119.3847	116.2402	0.047042
807.55	119.4385	116.2929	0.069111
809.15	119.5021	116.2024	0.086392
810.75	119.6013	116.1062	0.015685
812.35	119.5792	116.1181	0.025862
813.95	119.54	116.1047	0.037073
815.55	119.5615	116.0495	0.029941
817.15	119.5581	116.0973	0.042201
818.75	119.5361	116.0334	0.050782
820.35	119.4974	116.1049	0.052572
821.95	119.5226	116.0246	0.054345
823.55	119.5416	116.1095	0.072843
825.15	119.4622	116.1948	0.034516
826.75	119.4357	116.1463	0.063806
828.35	119.3804	116.2321	0.037026
829.95	119.4022	116.2872	0.053155
831.55	119.3655	116.2105	0.060617
833.15	119.4586	116.1835	0.062773
834.75	119.5007	116.0923	0.043591
836.35	119.568	116.1107	0.021331
837.95	119.5835	116.0802	0.034893
839.55	119.5328	116.1037	0.031746
841.15	119.498	116.1407	0.007519
842.75	119.4871	116.1459	0.077581
844.35	119.3678	116.18	0.01966
845.95	119.3483	116.2047	0.055225
847.55	119.4366	116.2013	0.05793
849.15	119.4762	116.1174	0.051089
850.75	119.543	116.0704	0.004194
852.35	119.5497	116.07	0.029476
853.95	119.5315	116.1135	0.018332
855.55	119.5285	116.0843	0.078448
857.15	119.4972	116.2059	0.065166
858.75	119.5397	116.1107	0.118358
860.35	119.3932	116.2307	0.062516
861.95	119.2932	116.2332	0.085832
863.55	119.4146	116.169	0.116923
865.15	119.5764	116.0751	0.039046
866.75	119.5273	116.0365	0.042149
868.35	119.5245	116.1038	0.018728
869.95	119.5029	116.0831	0.032382
871.55	119.5337	116.1248	0.053745
873.15	119.4925	116.2003	0.016168
874.75	119.4669	116.2041	0.078285
876.35	119.3431	116.1853	0.040492
877.95	119.3681	116.1255	0.04867
879.55	119.308	116.175	0.043311
881.15	119.3438	116.2344	0.039774
882.75	119.3723	116.1774	0.039081
884.35	119.4136	116.1305	0.085016
885.95	119.5278	116.0565	0.062956
887.55	119.5527	116.1541	0.049462
889.15	119.4827	116.1172	0.05084
890.75	119.5289	116.0503	0.066391
892.35	119.4919	116.1499	0.046429
893.95	119.4892	116.0756	0.017942
895.55	119.5055	116.0993	0.040697
897.15	119.4911	116.1628	0.048679
898.75	119.4582	116.0922	0.055364
900.35	119.3979	116.157	0.078456
901.95	119.2939	116.2273	0.026032
903.55	119.3227	116.1973	0.078502
905.15	119.4355	116.142	0.03363
906.75	119.4892	116.1445	0.054289
908.35	119.5355	116.0709	0.007065
909.95	119.5283	116.0622	0.043783
911.55	119.533	116.1321	0.025221
913.15	119.4998	116.1091	0.023776
914.75	119.5154	116.0744	0.057476
916.35	119.5797	116.1402	0.057888
917.95	119.4895	116.1612	0.033924
919.55	119.5314	116.1267	0.035158
921.15	119.4758	116.1355	0.026625
922.75	119.4986	116.0995	0.108237
924.35	119.3468	116.1828	0.003515
925.95	119.3421	116.1797	0.010724
927.55	119.3591	116.1776	0.018841
929.15	119.3433	116.1519	0.064669
930.75	119.3661	116.2529	0.06699
932.35	119.3074	116.1631	0.031278
933.95	119.3237	116.1158	0.024904
935.55	119.3259	116.1556	0.026981
937.15	119.3575	116.1262	0.07478
938.75	119.4709	116.1641	0.023648
940.35	119.4899	116.1314	0.076966
941.95	119.6014	116.079	0.064693
943.55	119.5559	116.172	0.012937
945.15	119.5355	116.1684	0.069534
946.75	119.593	116.0732	0.069484
948.35	119.5986	116.1842	0.070156
949.95	119.5329	116.0932	0.037931
951.55	119.5415	116.1533	0.009209
953.15	119.5548	116.147	0.072262
954.75	119.4415	116.124	0.022714
956.35	119.4067	116.1348	0.074904
957.95	119.3434	116.2365	0.015855
959.55	119.3583	116.216	0.050463
961.15	119.4175	116.161	0.06
962.75	119.3243	116.1841	0.022764
964.35	119.3396	116.151	0.035824
965.95	119.3894	116.1794	0.017342
967.55	119.4028	116.1552	0.040929
969.15	119.449	116.2016	0.071832
970.75	119.5313	116.1213	0.020764
972.35	119.5162	116.1509	0.029376
973.95	119.4853	116.1863	0.025687
975.55	119.5129	116.1559	0.021996
977.15	119.5224	116.122	0.005995
978.75	119.5277	116.114	0.021329
980.35	119.5562	116.0953	0.024266
981.95	119.5285	116.0681	0.018913
983.55	119.5038	116.0506	0.037519
985.15	119.5323	116.1034	0.023316
986.75	119.5327	116.0661	0.023694
988.35	119.5565	116.0956	0.040095
989.95	119.5162	116.0457	0.009919
991.55	119.5071	116.0588	0.038634
993.15	119.5044	115.997	0.083659
994.75	119.5275	116.1289	0.025083
996.35	119.5452	116.0928	0.070264
997.95	119.44	116.1323	0.054845
999.55	119.4955	116.2003	0.014575
1001.15	119.474	116.2094	0.028137
1002.75	119.4456	116.1745	0.041803
1004.35	119.4908	116.2238	0.022421
1005.95	119.4551	116.2271	0.040978
1007.55	119.4415	116.163	0.04866
1009.15	119.4536	116.2399	0.035144
1010.75	119.3992	116.2253	0.049266
1012.35	119.4706	116.1918	0.004647
1013.95	119.4746	116.198	0.020519
1015.55	119.5074	116.1959	0.02667
1017.15	119.4652	116.2026	0.002074
1018.75	119.4684	116.2037	0.014341
1020.35	119.4642	116.1812	0.017341
1021.95	119.4867	116.1974	0.042036
1023.55	119.4227	116.218	0.038566
1025.15	119.4387	116.1584	0.019663
1026.75	119.4355	116.1897	0.095156
1028.35	119.2865	116.221	0.034276
1029.95	119.3403	116.2319	0.023618
1031.55	119.3241	116.1977	0.043124
1033.15	119.2782	116.1462	0.038371
1034.75	119.3123	116.1972	0.049022
1036.35	119.2552	116.251	0.083828
1037.95	119.3717	116.1845	0.04463
1039.55	119.4316	116.1456	0.041493
1041.15	119.4778	116.0979	0.008567
1042.75	119.4909	116.1022	0.014247
1044.35	119.4721	116.0893	0.034177
1045.95	119.5205	116.1148	0.026586
1047.55	119.4828	116.0949	0.025561
1049.15	119.4564	116.0637	0.076164
1050.75	119.5688	116.1109	0.038406
1052.35	119.5313	116.0622	0.014212
1053.95	119.514	116.0474	0.032556
1055.55	119.501	116.0979	0.027806
1057.15	119.4641	116.073	0.028111
1058.75	119.4838	116.1135	0.010817
1060.35	119.4671	116.1088	0.026328
1061.95	119.4804	116.1487	0.043735
1063.55	119.5503	116.1519	0.012973
1065.15	119.5569	116.1322	0.020131
1066.75	119.5458	116.1019	0.093848
1068.35	119.417	116.1792	0.047633
1069.95	119.3461	116.2071	0.020144
1071.55	119.3781	116.2109	0.065891
1073.15	119.3056	116.1344	0.010612
1074.75	119.3224	116.132	0.029939
1076.35	119.3384	116.1771	0.031642
1077.95	119.2903	116.1615	0.019016
1079.55	119.2976	116.132	0.075372
1081.15	119.2546	116.2446	0.028444
1082.75	119.2983	116.2321	0.046794
1084.35	119.2934	116.1574	0.024903
1085.95	119.3274	116.1781	0.042061
1087.55	119.2603	116.1821	0.0355
1089.15	119.2726	116.2375	0.044403
1090.75	119.2773	116.1666	0.014823
1092.35	119.2836	116.1895	0.015192
1093.95	119.2978	116.1697	0.024027
1095.55	119.2674	116.1933	0.023091
1097.15	119.3037	116.2001	0.008421
1098.75	119.2904	116.2026	0.042377
1100.35	119.2749	116.1366	0.046931
1101.95	119.3025	116.2064	0.0088
1103.55	119.3101	116.2183	0.133147
1105.15	119.5109	116.1472	0.003538
1106.75	119.5133	116.1523	0.027442
1108.35	119.5492	116.1272	0.033998
1109.95	119.4953	116.1338	0.006924
1111.55	119.5044	116.1275	0.012347
1113.15	119.5072	116.108	0.050831
1114.75	119.4487	116.1645	0.048083
1116.35	119.4832	116.0957	0.015271
1117.95	119.5022	116.1111	0.02379
1119.55	119.528	116.1391	0.023802
1121.15	119.5168	116.1755	0.040096
1122.75	119.4618	116.2084	0.009478
1124.35	119.451	116.2191	0.010523
1125.95	119.4373	116.2093	0.047279
1127.55	119.4927	116.1579	0.030014
1129.15	119.4543	116.129	0.049202
1130.75	119.4101	116.1942	0.048944
1132.35	119.4884	116.1975	0.022374
1133.95	119.4573	116.1797	0.022244
1135.55	119.4393	116.149	0.041787
1137.15	119.4444	116.2157	0.030151
1138.75	119.3975	116.2272	0.03832
1140.35	119.4411	116.184	0.035653
1141.95	119.4244	116.1294	0.017824
1143.55	119.4182	116.1573	0.026345
1145.15	119.3761	116.16	0.054929
1146.75	119.2909	116.1385	0.029974
1148.35	119.306	116.184	0.033585
1149.95	119.3435	116.1455	0.03308
1151.55	119.3899	116.171	0.116863
1153.15	119.561	116.0956	0.029391
1154.75	119.5154	116.1069	0.036727
1156.35	119.4859	116.1577	0.177262
1157.95	119.6842	115.9549	0.126133
1159.55	119.8467	115.8353	0.0325
1161.15	119.806	115.8676	0.029469
1162.75	119.8486	115.8474	0.060383
1164.35	119.7688	115.7929	0.05813
1165.95	119.7247	115.8747	0.069299
1167.55	119.6839	115.9778	0.083362
1169.15	119.5519	115.9583	0.066093
1170.75	119.6481	116.0023	0.101543
1172.35	119.4914	116.0453	0.029131
1173.95	119.4552	116.0747	0.013361
1175.55	119.4699	116.0592	0.004727
1177.15	119.4774	116.06	0.060259
1178.75	119.5697	116.0322	0.063204
1180.35	119.6565	115.9802	0.062781
1181.95	119.7099	115.8952	0.044699
1183.55	119.7765	115.8689	0.120643
1185.15	119.8665	115.6982	0.051274
1186.75	119.8044	115.6446	0.084034
1188.35	119.8461	115.7724	0.495958
1189.95	119.9393	114.9844	0.065586
1191.55	119.8837	114.8954	0.08485
1193.15	119.9967	114.9706	0.034227
1194.75	119.972	115.0195	0.018466
1196.35	119.9488	115.0378	0.015179
1197.95	119.9459	115.0137	0.041402
1199.55	119.8799	115.0083	0.029422
1201.15	119.9179	115.036	0.045994
1202.75	119.8494	115.0628	0.020522
1204.35	119.8784	115.0783	0.019129
1205.95	119.8478	115.0776	0.042233
1207.55	119.9057	115.0428	0.060205
1209.15	119.9568	114.9611	0.055065
1210.75	119.9192	115.0408	0.061548
1212.35	119.8626	115.1215	0.022776
1213.95	119.8766	115.0878	0.02594
1215.55	119.8898	115.0484	0.015506
1217.15	119.9078	115.0313	0.038105
1218.75	119.8742	115.0822	0.005633
1220.35	119.883	115.0805	0.003893
1221.95	119.8872	115.0759	0.021329
1223.55	119.9038	115.0461	0.011078
1225.15	119.9081	115.0289	0.014349
1226.75	119.8999	115.0503	0.011174
1228.35	119.9138	115.0391	0.028859
1229.95	119.8999	115.0831	0.042292
1231.55	119.933	115.0241	0.015526
1233.15	119.9452	115.0024	0.058004
1234.75	119.8878	115.0754	0.005254
1236.35	119.8805	115.0795	0.012025
1237.95	119.8994	115.0758	0.015317
1239.55	119.876	115.083	0.031245
1241.15	119.9001	115.0393	0.059291
1242.75	119.9642	114.9693	0.038539
1244.35	119.9363	115.0243	0.046594
1245.95	119.8923	115.0844	0.016834
1247.55	119.8655	115.0813	0.019422
1249.15	119.8889	115.0608	0.029027
1250.75	119.9176	115.0243	0.03338
1252.35	119.8906	115.0704	0.018142
1253.95	119.8769	115.0959	0.02282
1255.55	119.8899	115.0618	0.028568
1257.15	119.9211	115.0285	0.033814
1258.75	119.9534	114.985	0.031538
1260.35	119.9268	115.0279	0.033857
1261.95	119.9546	114.9814	0.030627
1263.55	119.9213	115.0174	0.018988
1265.15	119.9084	115.0449	0.026412
1266.75	119.882	115.0779	0.020079
1268.35	119.8936	115.0479	0.054319
1269.95	119.8502	115.1232	0.043765
1271.55	119.8914	115.0666	0.009164
1273.15	119.8933	115.052	0.006856
1274.75	119.8841	115.058	0.026757
1276.35	119.9164	115.03	0.0131
1277.95	119.8961	115.0351	0.017713
1279.55	119.9024	115.0628	0.04357
1281.15	119.9411	115.0047	0.080024
1282.75	119.8722	115.1127	0.027973
1284.35	119.8782	115.0683	0.030433
1285.95	119.902	115.0258	0.057602
1287.55	119.8569	115.1062	0.040677
1289.15	119.8958	115.054	0.002158
1290.75	119.8946	115.0573	0.001801
1292.35	119.8917	115.0578	0.020284
1293.95	119.8731	115.0843	0.030837
1295.55	119.9017	115.0441	0.007724
1297.15	119.8999	115.0563	0.021488
1298.75	119.8743	115.0793	0.014441
1300.35	119.8954	115.0699	0.013885
1301.95	119.8755	115.0798	0.036254
1303.55	119.9096	115.0329	0.016105
1305.15	119.9215	115.0101	0.024214
1306.75	119.898	115.0409	0.028082
1308.35	119.924	115.0042	0.053558
1309.95	119.8889	115.0824	0.009904
1311.55	119.8842	115.0673	0.012408
1313.15	119.8948	115.0505	0.030761
1314.75	119.8805	115.0976	0.027563
1316.35	119.8928	115.0553	0.036312
1317.95	119.8668	115.1072	0.019082
1319.55	119.89	115.0873	0.050808
1321.15	119.9268	115.0149	0.042307
1322.75	119.8795	115.0633	0.030547
1324.35	119.8635	115.1095	0.007112
1325.95	119.8677	115.0989	0.040483
1327.55	119.8928	115.0392	0.016039
1329.15	119.9177	115.0453	0.014671
1330.75	119.9094	115.0234	0.008236
1332.35	119.9052	115.0359	0.079434
1333.95	119.8284	114.9346	0.041057
1335.55	119.8666	114.8812	0.055008
1337.15	119.954	114.891	0.094962
1338.75	119.8022	114.8847	0.04877
1340.35	119.8802	114.8819	0.031449
1341.95	119.8958	114.9298	0.041393
1343.55	119.9488	114.9694	0.080048
1345.15	119.8242	114.999	0.083416
1346.75	119.9544	115.0285	0.034021
1348.35	119.9095	114.9976	0.036628
