# Supplementary material for: Seeking safety: Movement dynamics after post-contact immobility
Source: PLoS One. 2024 Aug 22;19(8):e0307370. doi: 10.1371/journal.pone.0307370 (PMC11340899; doi:10.1371/journal.pone.0307370)
Supplement: S3 Data — (ZIP) [file pone.0307370.s012.zip › Franks_etal_AntLionTracksPaperData_PLoSOne_2024/al15_dt16_v2.txt]

0.85	119.8562	115.2792	0.066852
2.45	119.8575	115.1722	0.095793
4.05	119.934	115.0394	0.061001
5.65	119.876	115.1179	0.016228
7.25	119.9002	115.1084	0.066854
8.85	119.9603	115.02	0.071734
10.45	119.8951	115.1144	0.018553
12.05	119.8779	115.0902	0.047467
13.65	119.9364	115.0418	0.034794
15.25	119.9903	115.0278	0.035438
16.85	119.9571	114.9818	0.023637
18.45	119.9561	115.0196	0.035667
20.05	119.9923	114.9754	0.04436
21.65	119.9214	114.9724	0.02198
23.25	119.9492	114.9509	0.036451
24.85	119.9904	114.9922	0.009633
26.45	119.9757	114.9876	0.022387
28.05	119.9841	115.0224	0.037906
29.65	119.9235	115.0204	0.020191
31.25	119.9208	115.0526	0.045688
32.85	119.9073	115.1245	0.048269
34.45	119.899	115.0477	0.040642
36.05	119.8687	115.1052	0.027288
37.65	119.8738	115.0619	0.027138
39.25	119.8635	115.1041	0.055645
40.85	119.9429	115.0638	0.043559
42.45	119.9254	114.9963	0.037951
44.05	119.9858	114.9905	0.021559
45.65	119.9588	115.012	0.020174
47.25	119.9461	114.9823	0.019752
48.85	119.9411	115.0135	0.013237
50.45	119.94	115.0346	0.030199
52.05	119.9013	115.0635	0.008928
53.65	119.9152	115.0668	0.029443
55.25	119.8984	115.1108	0.002163
56.85	119.8987	115.1142	0.012783
58.45	119.8849	115.1294	0.045753
60.05	119.9166	115.0634	0.030576
61.65	119.8846	115.1004	0.009146
63.25	119.8702	115.1028	0.046108
64.85	119.8301	115.1648	0.047414
66.45	119.8721	115.1016	0.010753
68.05	119.8576	115.1108	0.012679
69.65	119.8693	115.0943	0.011646
71.25	119.8533	115.1037	0.004727
72.85	119.8605	115.1015	0.031717
74.45	119.8367	115.1464	0.011108
76.05	119.8399	115.1289	0.007854
77.65	119.8499	115.1365	0.012753
79.25	119.8421	115.1176	0.007732
80.85	119.8316	115.1242	0.017634
82.45	119.8472	115.1007	0.034021
84.05	119.8859	115.0625	0.023085
85.65	119.874	115.0974	0.009015
87.25	119.8675	115.1103	0.029772
88.85	119.9039	115.0795	0.032595
90.45	119.9422	115.0442	0.02885
92.05	119.9177	115.0833	0.011788
93.65	119.9008	115.0915	0.052884
95.25	119.9584	115.0296	0.01108
96.85	119.9417	115.0355	0.039182
98.45	119.8875	115.004	0.023603
100.05	119.9252	115.0044	0.03947
101.65	119.9518	115.0617	0.010039
103.25	119.9561	115.0463	0.036271
104.85	119.9188	115.0907	0.01006
106.45	119.9239	115.106	0.023148
108.05	119.9381	115.0718	0.028991
109.65	119.9618	115.0319	0.017529
111.25	119.939	115.0483	0.033375
112.85	119.9516	114.9964	0.008316
114.45	119.963	115.0032	0.008897
116.05	119.9527	115.013	0.082245
117.65	119.8823	115.1242	0.025388
119.25	119.9187	115.1061	0.048804
120.85	119.8759	115.0408	0.041644
122.45	119.9407	115.0561	0.015302
124.05	119.954	115.0355	0.014338
125.65	119.9329	115.0264	0.046196
127.25	119.9204	114.9536	0.046521
128.85	119.8997	115.0251	0.030673
130.45	119.905	114.9763	0.036361
132.05	119.939	115.0234	0.052952
133.65	119.8573	115.0012	0.069065
135.25	119.9599	115.0421	0.041531
136.85	119.916	115.092	0.012936
138.45	119.8953	115.0931	0.035963
140.05	119.9219	115.0421	0.00836
141.65	119.9137	115.0527	0.018244
143.25	119.9342	115.0319	0.042751
144.85	119.8887	115.083	0.029347
146.45	119.9116	115.042	0.062875
148.05	119.856	115.1258	0.015902
149.65	119.8793	115.1157	0.020925
151.25	119.9064	115.096	0.038408
152.85	119.9434	115.0469	0.050787
154.45	119.9138	114.9712	0.074495
156.05	120.0327	114.9634	0.007656
157.65	120.041	114.9543	0.051076
159.25	119.9874	115.0161	0.018253
160.85	119.9588	115.0218	0.041748
162.45	119.9318	115.0829	0.027354
164.05	119.8907	115.0979	0.006999
165.65	119.8935	115.1088	0.020763
167.25	119.8603	115.1114	0.004604
168.85	119.867	115.1082	0.030621
170.45	119.8914	115.0657	0.007077
172.05	119.8986	115.057	0.011654
173.65	119.9157	115.0496	0.060499
175.25	120.0017	115.0052	0.087876
176.85	119.9282	114.8853	0.051221
178.45	119.8472	114.898	0.064331
180.05	119.9493	114.9109	0.087279
181.65	119.8329	114.988	0.056437
183.25	119.9153	115.0249	0.030647
184.85	119.939	115.0679	0.041729
186.45	119.8742	115.0841	0.025327
188.05	119.8875	115.1224	0.008193
189.65	119.8744	115.1236	0.026744
191.25	119.8454	115.155	0.06975
192.85	119.8981	115.0566	0.017785
194.45	119.9206	115.0393	0.091972
196.05	119.9481	114.8947	0.054685
197.65	119.8771	114.8436	0.058246
199.25	119.8554	114.753	0.117181
200.85	120.0216	114.8396	0.048814
202.45	119.959	114.8863	0.036099
204.05	119.9834	114.9387	0.021953
205.65	120.0076	114.9641	0.038148
207.25	119.9471	114.9723	0.037318
208.85	119.9233	115.0271	0.004946
210.45	119.9232	115.0192	0.077293
212.05	120.0253	114.9494	0.117495
213.65	119.8834	114.8262	0.063231
215.25	119.8587	114.7281	0.068925
216.85	119.9008	114.83	0.049025
218.45	119.9117	114.9077	0.038735
220.05	119.9428	114.9613	0.050488
221.65	119.9195	115.0386	0.004061
223.25	119.915	115.0433	0.020885
224.85	119.8889	115.0642	0.022316
226.45	119.9136	115.0384	0.101255
228.05	119.9763	114.889	0.040304
229.65	119.9672	114.8252	0.025859
231.25	119.9494	114.7878	0.033558
232.85	120.0008	114.8035	0.041841
234.45	119.9363	114.7853	0.110435
236.05	120.0705	114.9002	0.058841
237.65	119.9765	114.9048	0.051958
239.25	119.9821	114.9878	0.025872
240.85	119.9422	114.9987	0.05071
242.45	119.877	115.047	0.025017
244.05	119.9146	115.0333	0.007307
245.65	119.9212	115.0236	0.008597
247.25	119.9331	115.0167	0.01072
248.85	119.9283	115.0003	0.091667
250.45	119.9869	114.8658	0.037144
252.05	119.9779	114.807	0.063488
253.65	119.8806	114.7778	0.082298
255.25	120.0018	114.8294	0.096155
256.85	119.8492	114.8492	0.122526
258.45	120.0219	114.9421	0.027039
260.05	120.0103	114.9838	0.04944
261.65	119.9455	115.0292	0.033693
263.25	119.9013	115.0601	0.01078
264.85	119.8856	115.0672	0.027407
266.45	119.9283	115.057	0.014519
268.05	119.949	115.0465	0.037392
269.65	119.9793	114.9949	0.045458
271.25	120.0198	114.9345	0.124838
272.85	119.8428	114.8421	0.063708
274.45	119.8331	114.7406	0.05962
276.05	119.9197	114.7806	0.026116
277.65	119.961	114.7743	0.06803
279.25	119.9959	114.8774	0.031353
280.85	120.0419	114.8974	0.047043
282.45	119.9695	114.9177	0.045127
284.05	119.98	114.9891	0.025588
285.65	120.015	115.0105	0.046882
287.25	119.9422	115.0285	0.058006
288.85	119.8916	115.1064	0.020741
290.45	119.879	115.0757	0.026511
292.05	119.9205	115.067	0.016793
293.65	119.9306	115.0421	0.035495
295.25	119.8922	115.0839	0.020382
296.85	119.911	115.0573	0.02246
298.45	119.9269	115.025	0.03534
300.05	119.9	115.0748	0.008721
301.65	119.8969	115.0884	0.025198
303.25	119.9212	115.0562	0.018362
304.85	119.9167	115.0272	0.022644
306.45	119.9521	115.0193	0.036752
308.05	119.8991	114.9936	0.075264
309.65	119.9557	114.8873	0.041218
311.25	120.0216	114.8868	0.049498
312.85	120.0228	114.8076	0.064336
314.45	119.9621	114.8908	0.024586
316.05	120.0014	114.8924	0.069243
317.65	119.8955	114.8597	0.068837
319.25	120.0055	114.8658	0.571471
320.85	120.2291	113.9792	0.863854
322.45	120.7097	112.6833	1.001953
324.05	121.654	111.3878	1.685799
325.65	122.9949	109.0474	1.155952
327.25	122.8374	107.2046	0.972486
328.85	121.396	106.6187	1.815867
330.45	118.5491	106.0386	2.252282
332.05	114.9748	106.4971	2.26574
333.65	111.7883	108.2259	2.912145
335.25	107.4758	109.9901	2.382166
336.85	104.2777	112.0635	3.025613
338.45	100.1163	114.537	3.113974
340.05	95.8553	117.1191	2.135724
341.65	93.3309	119.4223	1.774664
343.25	91.8053	121.8171	1.697606
344.85	90.0771	123.9125	1.996854
346.45	88.1724	126.4777	2.419403
348.05	86.5422	129.9887	3.368172
349.65	84.7893	135.0847	2.636627
351.25	83.0502	138.9282	2.687539
352.85	81.4641	142.925	1.878093
354.45	81.655	145.9239	1.800553
356.05	84.0262	147.5601	2.692155
357.65	86.8529	150.8102	2.736095
359.25	90.7811	152.7425	2.324453
360.85	94.0987	154.4236	1.750478
362.45	96.6338	153.2331	2.835822
364.05	95.4834	148.844	3.629465
365.65	93.3112	143.4584	3.774821
367.25	91.7263	137.6304	3.614121
368.85	88.9924	132.5349	3.666826
370.45	85.3028	127.9733	3.571978
372.05	81.5214	123.6881	3.765671
373.65	77.0965	119.5988	4.144848
375.25	72.2398	115.083	3.804346
376.85	67.2882	111.5428	4.054041
378.45	61.7828	108.1128	4.230212
380.05	55.8644	104.829	4.157604
381.65	49.8072	102.0793	4.037995
383.25	43.6855	100.0138	4.313886
384.85	36.83	99.2113	3.988025
386.45	30.5317	98.1883	3.826034
388.05	24.4507	97.4845	4.418781
389.65	17.6803	95.4481	4.240604
