# Supplementary material for: Seeking safety: Movement dynamics after post-contact immobility
Source: PLoS One. 2024 Aug 22;19(8):e0307370. doi: 10.1371/journal.pone.0307370 (PMC11340899; doi:10.1371/journal.pone.0307370)
Supplement: S3 Data — (ZIP) [file pone.0307370.s012.zip › Franks_etal_AntLionTracksPaperData_PLoSOne_2024/al16_dt16_v1.txt]

37.75	116.4085	113.718	0.002087
39.35	116.4075	113.7149	0.017845
40.95	116.4358	113.7184	0.011338
42.55	116.4202	113.7277	0.012565
44.15	116.4115	113.7096	0.030333
45.75	116.4024	113.7573	0.014272
47.35	116.3838	113.7441	0.025728
48.95	116.4164	113.719	0.004541
50.55	116.41	113.7224	0.011654
52.15	116.4206	113.7377	0.044172
53.75	116.3501	113.7324	0.032869
55.35	116.3632	113.6815	0.031334
56.95	116.3561	113.7311	0.036745
58.55	116.4128	113.7466	0.027975
60.15	116.3683	113.7419	0.021549
61.75	116.3783	113.7089	0.002973
63.35	116.3741	113.7111	0.014222
64.95	116.3517	113.7152	0.018591
66.55	116.3221	113.7176	0.011669
68.15	116.3097	113.7037	0.017461
69.75	116.3266	113.6815	0.009792
71.35	116.3392	113.6909	0.012199
72.95	116.3376	113.7103	0.024309
74.55	116.3654	113.7375	0.009843
76.15	116.3784	113.7463	0.017261
77.75	116.3636	113.7231	0.014415
79.35	116.3435	113.7344	0.014729
80.95	116.3477	113.7576	0.061719
82.55	116.4371	113.7157	0.049477
84.15	116.3801	113.7706	0.087749
85.75	116.5104	113.7185	0.015334
87.35	116.4883	113.729	0.01718
88.95	116.4636	113.7168	0.022822
90.55	116.4278	113.7237	0.041157
92.15	116.3648	113.7429	0.027003
93.75	116.3939	113.711	0.055066
95.35	116.3068	113.7245	0.028626
96.95	116.3151	113.6795	0.024412
98.55	116.31	113.7182	0.008303
100.15	116.2967	113.718	0.011472
101.75	116.3151	113.7188	0.007318
103.35	116.3037	113.7158	0.011675
104.95	116.3121	113.6991	0.015425
106.55	116.3198	113.6757	0.017637
108.15	116.2917	113.6733	0.015743
109.75	116.3163	113.6787	0.032769
111.35	116.2706	113.7044	0.028966
112.95	116.3153	113.7166	0.01201
114.55	116.3332	113.7096	0.007055
116.15	116.339	113.7194	0.043691
117.75	116.405	113.7422	0.010528
119.35	116.4026	113.7255	0.005541
120.95	116.3937	113.7253	0.016137
122.55	116.3681	113.7221	0.02869
124.15	116.4084	113.744	0.006102
125.75	116.417	113.7486	0.004882
127.35	116.4246	113.7467	0.045153
128.95	116.4934	113.7246	0.016809
130.55	116.5191	113.7168	0.01083
132.15	116.5204	113.7341	0.087452
133.75	116.4248	113.8362	0.081713
135.35	116.4869	113.7212	0.102906
136.95	116.4724	113.5572	0.021078
138.55	116.5015	113.5742	0.113037
140.15	116.3785	113.7067	0.018782
141.75	116.3489	113.7016	0.041253
143.35	116.2875	113.6773	0.01381
144.95	116.2949	113.6981	0.045745
146.55	116.3667	113.6842	0.022426
148.15	116.4026	113.6858	0.047471
149.75	116.3341	113.7186	0.043968
151.35	116.3976	113.7488	0.013467
152.95	116.416	113.7377	0.013877
154.55	116.4025	113.7553	0.071639
156.15	116.5073	113.7088	0.016578
157.75	116.5338	113.7098	0.022572
159.35	116.4999	113.7225	0.004325
160.95	116.4951	113.7175	0.01326
162.55	116.5146	113.726	0.130149
164.15	116.3083	113.7542	0.05374
165.75	116.3795	113.7061	0.037125
167.35	116.3215	113.6933	0.030502
168.95	116.3621	113.7205	0.066614
170.55	116.2569	113.7031	0.027827
172.15	116.3001	113.6924	0.041838
173.75	116.3671	113.6915	0.013727
175.35	116.369	113.7134	0.036934
176.95	116.4278	113.7078	0.038807
178.55	116.3668	113.7195	0.019773
180.15	116.397	113.7289	0.014908
181.75	116.4114	113.7479	0.014469
183.35	116.4217	113.7272	0.064734
184.95	116.5247	113.717	0.022778
186.55	116.5299	113.7531	0.03757
188.15	116.4706	113.743	0.006966
189.75	116.4816	113.7447	0.022244
191.35	116.5171	113.7468	0.014619
192.95	116.5045	113.7665	0.04688
194.55	116.4297	113.7607	0.030813
196.15	116.3877	113.7349	0.013132
197.75	116.3895	113.714	0.07796
199.35	116.2655	113.6996	0.008783
200.95	116.2722	113.712	0.028558
202.55	116.316	113.6987	0.023354
204.15	116.2932	113.6691	0.025992
205.75	116.3332	113.6802	0.020097
207.35	116.3654	113.6799	0.052163
208.95	116.424	113.7393	0.026981
210.55	116.382	113.7292	0.025277
212.15	116.3486	113.752	0.035672
213.75	116.2918	113.7569	0.020521
215.35	116.3245	113.7536	0.026066
216.95	116.2945	113.7826	0.00866
218.55	116.2989	113.7695	0.065613
220.15	116.3933	113.7236	0.021866
221.75	116.3931	113.7586	0.055512
223.35	116.4641	113.7052	0.070648
224.95	116.3517	113.6926	0.027273
226.55	116.3215	113.7241	0.022384
228.15	116.2879	113.7118	0.01201
229.75	116.2697	113.718	0.018415
231.35	116.2611	113.6898	0.01553
232.95	116.2844	113.6814	0.06556
234.55	116.3869	113.7036	0.028836
236.15	116.3912	113.7495	0.017536
237.75	116.404	113.7745	0.096884
239.35	116.5518	113.7277	0.0415
240.95	116.4873	113.7434	0.015261
242.55	116.471	113.7616	0.008875
244.15	116.4813	113.7517	0.01443
245.75	116.4608	113.7624	0.018553
247.35	116.4851	113.7454	0.017603
248.95	116.5098	113.7318	0.023369
250.55	116.5472	113.7324	0.005625
252.15	116.5392	113.7282	0.036178
253.75	116.4905	113.7596	0.02179
255.35	116.5253	113.757	0.031106
256.95	116.5613	113.7227	0.046789
258.55	116.4955	113.7583	0.011117
260.15	116.4799	113.7498	0.023381
261.75	116.5172	113.7483	0.020371
263.35	116.5193	113.7158	0.01707
264.95	116.537	113.7365	0.069601
266.55	116.4412	113.7932	0.020292
268.15	116.4094	113.7868	0.015916
269.75	116.4133	113.7617	0.041979
271.35	116.3462	113.7606	0.039717
272.95	116.4017	113.7298	0.028423
274.55	116.438	113.7023	0.073119
276.15	116.3211	113.7061	0.024964
277.75	116.2813	113.7024	0.007478
279.35	116.2714	113.6957	0.018438
280.95	116.2788	113.6671	0.02002
282.55	116.2694	113.6978	0.012011
284.15	116.2853	113.7086	0.006432
285.75	116.2936	113.7025	0.058993
287.35	116.388	113.7011	0.015347
288.95	116.3777	113.7234	0.006865
290.55	116.3871	113.7291	0.040783
292.15	116.3345	113.7677	0.00339
293.75	116.3364	113.7627	0.041013
295.35	116.4019	113.7676	0.020899
296.95	116.4348	113.7736	0.027703
298.55	116.479	113.776	0.007832
300.15	116.4897	113.7695	0.015748
301.75	116.4675	113.7576	0.019786
303.35	116.4989	113.7615	0.016552
304.95	116.5236	113.771	0.019283
306.55	116.5	113.7908	0.041356
308.15	116.4342	113.7836	0.038106
309.75	116.3775	113.7611	0.030175
311.35	116.4002	113.7185	0.074081
312.95	116.2824	113.705	0.031205
314.55	116.3246	113.6782	0.025158
316.15	116.2861	113.6899	0.021792
317.75	116.3008	113.6583	0.030367
319.35	116.2869	113.7049	0.021944
320.95	116.3179	113.6885	0.009419
322.55	116.3106	113.7016	0.024719
324.15	116.3491	113.7108	0.006203
325.75	116.3396	113.7078	0.012202
327.35	116.3529	113.7221	0.011146
328.95	116.368	113.7127	0.039983
330.55	116.4225	113.7461	0.008883
332.15	116.4364	113.7492	0.059504
333.75	116.3466	113.7807	0.006596
335.35	116.3375	113.786	0.010663
336.95	116.3536	113.7805	0.01561
338.55	116.3755	113.7926	0.046079
340.15	116.4325	113.7459	0.020469
341.75	116.4204	113.7764	0.012098
343.35	116.4262	113.7579	0.028138
344.95	116.3961	113.7914	0.012825
346.55	116.4164	113.7942	0.028683
348.15	116.4399	113.7547	0.068001
349.75	116.5471	113.7362	0.015764
351.35	116.5394	113.7602	0.004516
352.95	116.5329	113.7571	0.007156
354.55	116.5214	113.7574	0.0247
356.15	116.4887	113.7795	0.031369
357.75	116.5376	113.7681	0.090827
359.35	116.3968	113.8042	0.015941
360.95	116.3947	113.7788	0.034906
362.55	116.3761	113.7261	0.082749
364.15	116.2472	113.6962	0.021979
365.75	116.2763	113.6765	0.012258
367.35	116.2817	113.6953	0.013838
368.95	116.3028	113.6885	0.045682
370.55	116.36	113.7341	0.04294
372.15	116.4276	113.7463	0.064684
373.75	116.3242	113.7508	0.036496
375.35	116.3423	113.8063	0.050551
376.95	116.4197	113.7829	0.021721
378.55	116.4257	113.8171	0.065611
380.15	116.5185	113.7681	0.0403
381.75	116.4611	113.7975	0.020608
383.35	116.4927	113.7882	0.02572
384.95	116.46	113.7633	0.042535
386.55	116.3923	113.7558	0.030098
388.15	116.352	113.7294	0.027715
389.75	116.3094	113.7173	0.018347
391.35	116.293	113.6929	0.025893
392.95	116.2591	113.7166	0.026796
394.55	116.3013	113.709	0.015039
396.15	116.3123	113.7304	0.042296
397.75	116.3798	113.7254	0.021208
399.35	116.4062	113.7467	0.014452
400.95	116.3915	113.7645	0.049562
402.55	116.3144	113.7832	0.023242
404.15	116.3508	113.7907	0.006262
405.75	116.3517	113.8006	0.026317
407.35	116.3931	113.7934	0.009563
408.95	116.4016	113.7806	0.011399
410.55	116.4141	113.7939	0.040466
412.15	116.4684	113.7587	0.016277
413.75	116.4438	113.7671	0.01969
415.35	116.4652	113.7902	0.029178
416.95	116.5026	113.7624	0.013092
418.55	116.4829	113.7696	0.057987
420.15	116.5752	113.76	0.018047
421.75	116.5471	113.7664	0.023126
423.35	116.5118	113.7776	0.015884
424.95	116.4952	113.7968	0.023048
426.55	116.4728	113.7675	0.016775
428.15	116.4701	113.7942	0.020757
429.75	116.494	113.7711	0.017581
431.35	116.522	113.7731	0.019386
432.95	116.5013	113.7961	0.049168
434.55	116.568	113.7544	0.031678
436.15	116.5284	113.7861	0.039448
437.75	116.4655	113.7809	0.040589
439.35	116.4057	113.8061	0.031496
440.95	116.4005	113.756	0.02404
442.55	116.382	113.7223	0.053143
444.15	116.2971	113.7179	0.01648
445.75	116.2788	113.6989	0.015507
447.35	116.3022	113.7071	0.025356
448.95	116.2617	113.7051	0.024831
450.55	116.2922	113.7306	0.00387
452.15	116.2978	113.728	0.016698
453.75	116.3167	113.7469	0.053362
455.35	116.4017	113.7538	0.020218
456.95	116.424	113.7773	0.045343
458.55	116.353	113.7924	0.017548
460.15	116.3807	113.7881	0.014953
461.75	116.3719	113.8103	0.013885
463.35	116.3576	113.7933	0.017721
464.95	116.3295	113.7897	0.031865
466.55	116.3785	113.7758	0.043648
468.15	116.4421	113.7469	0.024158
469.75	116.4045	113.7379	0.043178
471.35	116.3362	113.7275	0.038229
472.95	116.2766	113.7141	0.008923
474.55	116.2636	113.708	0.009735
476.15	116.2713	113.6945	0.005328
477.75	116.2691	113.7027	0.018319
479.35	116.2978	113.7084	0.021755
480.95	116.2928	113.6739	0.030289
482.55	116.294	113.7224	0.020635
484.15	116.2997	113.6899	0.013788
485.75	116.2887	113.709	0.011898
487.35	116.3078	113.7097	0.021817
488.95	116.3363	113.7298	0.051362
490.55	116.4181	113.7379	0.0024
492.15	116.4219	113.7375	0.031215
493.75	116.4298	113.7868	0.017913
495.35	116.4012	113.7869	0.043544
496.95	116.4705	113.7797	0.015078
498.55	116.4711	113.8038	0.055215
500.15	116.5577	113.7861	0.030604
501.75	116.5095	113.7773	0.016291
503.35	116.5094	113.8034	0.016044
504.95	116.532	113.7913	0.010046
506.55	116.5295	113.7754	0.010741
508.15	116.5406	113.7886	0.010896
509.75	116.5316	113.7736	0.038623
511.35	116.4772	113.8029	0.00876
512.95	116.4698	113.8148	0.035427
514.55	116.4141	113.804	0.051375
516.15	116.4826	113.7585	0.036747
517.75	116.4322	113.7888	0.049546
519.35	116.3532	113.7816	0.027433
520.95	116.3911	113.8039	0.031187
522.55	116.4172	113.7614	0.024273
524.15	116.3785	113.758	0.028372
525.75	116.3409	113.7326	0.014204
527.35	116.3259	113.7156	0.048544
528.95	116.2486	113.7071	0.020785
530.55	116.2817	113.7106	0.079143
532.15	116.4059	113.7353	0.030636
533.75	116.3913	113.7821	0.06032
535.35	116.4865	113.7982	0.030996
536.95	116.5357	113.7921	0.021805
538.55	116.5167	113.7629	0.057336
540.15	116.4604	113.8352	0.026169
541.75	116.4211	113.8208	0.015954
543.35	116.439	113.8027	0.05193
544.95	116.3561	113.7985	0.03064
546.55	116.4017	113.7806	0.01127
548.15	116.4161	113.7697	0.049263
549.75	116.3435	113.7391	0.036173
551.35	116.289	113.7194	0.032227
552.95	116.3372	113.7012	0.026309
554.55	116.2977	113.7158	0.009759
556.15	116.308	113.704	0.009197
557.75	116.296	113.6953	0.029915
559.35	116.3382	113.718	0.04598
560.95	116.4055	113.7477	0.029073
562.55	116.4046	113.7942	0.065205
564.15	116.5085	113.7841	0.012135
565.75	116.5251	113.7741	0.025342
567.35	116.5025	113.8077	0.017444
568.95	116.5294	113.8002	0.017454
570.55	116.5041	113.8119	0.068246
572.15	116.3964	113.8301	0.009729
573.75	116.3849	113.8196	0.017224
575.35	116.4106	113.8096	0.027253
576.95	116.3673	113.8149	0.047088
578.55	116.4392	113.7924	0.029914
580.15	116.3914	113.7919	0.020196
581.75	116.4218	113.8027	0.027895
583.35	116.3828	113.8245	0.069497
584.95	116.4821	113.7743	0.039054
586.55	116.434	113.8143	0.001722
588.15	116.4314	113.8134	0.023685
589.75	116.3951	113.8242	0.013021
591.35	116.4142	113.8159	0.038058
592.95	116.475	113.8147	0.038339
594.55	116.4142	113.8228	0.028454
596.15	116.4511	113.796	0.033376
597.75	116.3977	113.7972	0.012902
599.35	116.3982	113.7766	0.017754
600.95	116.3748	113.7926	0.038244
602.55	116.4316	113.7699	0.005841
604.15	116.4343	113.7609	0.015344
605.75	116.4126	113.7496	0.015164
607.35	116.4357	113.7424	0.0272
608.95	116.3931	113.7512	0.014139
610.55	116.3709	113.7471	0.006032
612.15	116.3803	113.7491	0.017878
613.75	116.4075	113.7579	0.008183
615.35	116.4206	113.758	0.019351
616.95	116.3931	113.7721	0.021831
618.55	116.3712	113.7994	0.026486
620.15	116.4129	113.8071	0.009951
621.75	116.4047	113.8207	0.063604
623.35	116.5027	113.7935	0.009248
624.95	116.5165	113.799	0.00745
626.55	116.5096	113.7893	0.014401
628.15	116.5026	113.8112	0.070605
629.75	116.3913	113.7918	0.05173
631.35	116.4291	113.7182	0.073297
632.95	116.3143	113.6944	0.011895
634.55	116.3003	113.7073	0.010664
636.15	116.2839	113.7121	0.019469
637.75	116.3105	113.7283	0.06874
639.35	116.4144	113.7645	0.02856
640.95	116.4032	113.8088	0.033897
642.55	116.45	113.7815	0.048285
644.15	116.3962	113.8369	0.079998
645.75	116.5173	113.7956	0.017244
647.35	116.5441	113.7887	0.064247
648.95	116.4657	113.8553	0.031689
650.55	116.4987	113.8168	0.025662
652.15	116.4694	113.788	0.031227
653.75	116.4309	113.7561	0.067294
655.35	116.3361	113.7051	0.022122
656.95	116.3179	113.6747	0.018125
658.55	116.3059	113.7011	0.022665
660.15	116.321	113.7341	0.05644
661.75	116.4075	113.7603	0.009119
663.35	116.4164	113.7718	0.026971
664.95	116.4261	113.8139	0.006236
666.55	116.435	113.8183	0.05386
668.15	116.5094	113.7747	0.028022
669.75	116.4984	113.8182	0.016041
671.35	116.4727	113.8181	0.038807
672.95	116.5293	113.7926	0.006049
674.55	116.5208	113.788	0.026736
676.15	116.5032	113.749	0.04133
677.75	116.4375	113.7561	0.043805
679.35	116.3813	113.7142	0.018005
680.95	116.3531	113.7087	0.00678
682.55	116.3433	113.704	0.020298
684.15	116.3116	113.697	0.025325
685.75	116.2711	113.6943	0.012147
687.35	116.272	113.7137	0.001276
688.95	116.2737	113.7125	0.015718
690.55	116.2975	113.7044	0.004692
692.15	116.2955	113.7116	0.014199
693.75	116.3096	113.7294	0.010056
695.35	116.2962	113.7205	0.007333
696.95	116.3071	113.725	0.005141
698.55	116.3047	113.7329	0.02037
700.15	116.3283	113.7553	0.009533
701.75	116.3329	113.7408	0.012991
703.35	116.3529	113.7466	0.002198
704.95	116.3495	113.7477	0.012808
706.55	116.3696	113.752	0.014793
708.15	116.3835	113.7328	0.014025
709.75	116.3949	113.7521	0.00904
711.35	116.3973	113.7664	0.024655
712.95	116.3664	113.7909	0.01232
714.55	116.3844	113.7828	0.032719
716.15	116.4354	113.7946	0.022308
717.75	116.4298	113.8299	0.063516
719.35	116.5241	113.7921	0.036069
720.95	116.4769	113.8252	0.03204
722.55	116.5228	113.8024	0.01373
724.15	116.5271	113.7809	0.037351
725.75	116.4725	113.8052	0.050782
727.35	116.3992	113.7702	0.050289
728.95	116.4739	113.7402	0.01963
730.55	116.4425	113.7416	0.021782
732.15	116.4077	113.7397	0.034204
733.75	116.3532	113.7356	0.014912
735.35	116.331	113.7269	0.026542
736.95	116.2885	113.7276	0.039927
738.55	116.3488	113.7067	0.048761
740.15	116.421	113.7364	0.024552
741.75	116.3817	113.7366	0.038182
743.35	116.4426	113.7409	0.040115
744.95	116.5059	113.7305	0.004571
746.55	116.5096	113.7241	0.046048
748.15	116.4428	113.7552	0.021411
749.75	116.4632	113.7827	0.026392
751.35	116.4958	113.7559	0.065519
752.95	116.3943	113.7822	0.048751
754.55	116.4488	113.7263	0.020429
756.15	116.4806	113.7339	0.016506
757.75	116.4551	113.7408	0.047653
759.35	116.3791	113.7462	0.022982
760.95	116.3929	113.7122	0.04661
762.55	116.3186	113.7188	0.025561
764.15	116.2825	113.6996	0.050844
765.75	116.3629	113.7118	0.039135
767.35	116.3005	113.7168	0.020128
768.95	116.3309	113.7274	0.014382
770.55	116.3499	113.7144	0.049239
772.15	116.2714	113.7206	0.043477
773.75	116.3409	113.7176	0.045982
775.35	116.4129	113.7326	0.059763
776.95	116.507	113.7497	0.036213
778.55	116.4702	113.7945	0.033073
780.15	116.5225	113.8024	0.00702
781.75	116.5293	113.8114	0.012016
783.35	116.5451	113.8004	0.049583
784.95	116.4661	113.8077	0.012409
786.55	116.4463	113.8055	0.046406
788.15	116.3757	113.7827	0.023539
789.75	116.3719	113.7452	0.05841
791.35	116.2859	113.7085	0.005723
792.95	116.2932	113.7029	0.028509
794.55	116.3362	113.7181	0.082709
796.15	116.4674	113.7354	0.857809
797.75	116.6131	112.3707	0.708362
799.35	116.5315	111.2402	1.016586
800.95	116.5124	112.8667	0.119694
802.55	116.6709	112.974	0.008393
804.15	116.6606	112.9826	0.071059
805.75	116.6777	112.8702	0.148958
807.35	116.719	112.6355	0.03593
808.95	116.7687	112.6065	0.024969
810.55	116.7964	112.5778	0.036284
812.15	116.7595	112.6226	0.040347
813.75	116.8034	112.5752	0.006617
815.35	116.8127	112.5702	0.011554
816.95	116.7977	112.581	0.000682
818.55	116.7984	112.5802	0.019166
820.15	116.7714	112.5948	0.001425
821.75	116.772	112.5926	0.03195
823.35	116.8173	112.5687	0.022721
824.95	116.7888	112.5913	0.018617
826.55	116.7636	112.6072	0.001863
828.15	116.7656	112.6094	0.053903
829.75	116.6966	112.661	0.094584
831.35	116.5939	112.7722	0.007734
832.95	116.5874	112.7827	0.071086
834.55	116.5433	112.8876	0.022867
836.15	116.5495	112.8515	0.032611
837.75	116.4996	112.867	0.04011
839.35	116.5433	112.82	0.034236
840.95	116.5975	112.8115	0.019189
842.55	116.5789	112.7871	0.077978
844.15	116.6639	112.6957	0.039789
845.75	116.7083	112.6501	0.010944
847.35	116.725	112.6553	0.026793
848.95	116.7663	112.644	0.01464
850.55	116.7678	112.6206	0.032434
852.15	116.7985	112.5787	0.072496
853.75	116.7274	112.6704	0.04518
855.35	116.7745	112.6155	0.012231
856.95	116.7911	112.6053	0.018054
858.55	116.7992	112.5776	0.057096
860.15	116.7284	112.6353	0.10932
861.75	116.6089	112.763	0.057663
863.35	116.5388	112.823	0.019187
864.95	116.5309	112.8526	0.022746
866.55	116.5667	112.8462	0.014681
868.15	116.5582	112.8243	0.03397
869.75	116.5729	112.772	0.057338
871.35	116.6521	112.7257	0.044855
872.95	116.7097	112.6829	0.041928
874.55	116.7675	112.6488	0.034536
876.15	116.8002	112.6043	0.015233
877.75	116.7826	112.5874	0.006457
879.35	116.7738	112.5929	0.02423
880.95	116.7538	112.6261	0.02032
882.55	116.7859	112.6311	0.024851
884.15	116.785	112.5913	0.040229
885.75	116.7424	112.6396	0.012226
887.35	116.7313	112.6234	0.041808
888.95	116.7871	112.5865	0.041244
890.55	116.7596	112.6465	0.026773
892.15	116.718	112.6364	0.059946
893.75	116.6449	112.6986	0.067259
895.35	116.5721	112.7777	0.030647
896.95	116.5581	112.8248	0.040498
898.55	116.5358	112.8856	0.035362
900.15	116.5316	112.8292	0.01831
901.75	116.5061	112.8438	0.034532
903.35	116.5441	112.8839	0.0246
904.95	116.5108	112.863	0.020913
906.55	116.5351	112.84	0.003169
908.15	116.5399	112.8385	0.015022
909.75	116.516	112.8357	0.010362
911.35	116.5254	112.8494	0.006711
912.95	116.5149	112.8471	0.01827
914.55	116.544	112.8443	0.032847
916.15	116.5227	112.8924	0.074886
917.75	116.5844	112.7897	0.015317
919.35	116.5872	112.814	0.004983
920.95	116.5952	112.8139	0.030446
922.55	116.5793	112.7678	0.012774
924.15	116.5984	112.7607	0.047282
925.75	116.6476	112.7032	0.034968
927.35	116.703	112.6958	0.019324
928.95	116.703	112.6649	0.036014
930.55	116.7593	112.6527	0.048474
932.15	116.7882	112.5807	0.009537
933.75	116.7861	112.5958	0.049853
935.35	116.7416	112.662	0.060623
936.95	116.7988	112.5837	0.02657
938.55	116.7898	112.6252	0.023163
940.15	116.7577	112.6066	0.030458
941.75	116.8052	112.5955	0.037767
943.35	116.7669	112.6422	0.035823
944.95	116.7195	112.6744	0.063509
946.55	116.7806	112.5932	0.0921
948.15	116.6784	112.6993	0.084979
949.75	116.7718	112.6006	0.012399
951.35	116.7882	112.5893	0.019489
952.95	116.7739	112.6171	0.031207
954.55	116.7256	112.6297	0.048818
956.15	116.7967	112.5972	0.014325
957.75	116.7743	112.5922	0.017054
959.35	116.7987	112.5801	0.011108
960.95	116.8011	112.5977	0.029199
962.55	116.7619	112.623	0.028417
964.15	116.7185	112.6368	0.024661
965.75	116.7034	112.6732	0.114219
967.35	116.5675	112.7954	0.023158
968.95	116.5993	112.8144	0.019211
970.55	116.6011	112.8451	0.012927
972.15	116.5824	112.8363	0.016983
973.75	116.5787	112.8093	0.012486
975.35	116.5952	112.8207	0.011087
976.95	116.5958	112.803	0.008878
978.55	116.6048	112.8139	0.019959
980.15	116.5921	112.8432	0.029811
981.75	116.5838	112.7962	0.006692
983.35	116.5761	112.8037	0.019115
984.95	116.5517	112.8221	0.027218
986.55	116.5886	112.799	0.013344
988.15	116.5851	112.82	0.02104
989.75	116.6033	112.7917	0.007118
991.35	116.6124	112.7848	0.027092
992.95	116.57	112.7939	0.032142
994.55	116.594	112.8393	0.015901
996.15	116.574	112.8237	0.021254
997.75	116.558	112.8537	0.043946
999.35	116.5102	112.9053	0.043149
1000.95	116.5481	112.8476	0.022988
1002.55	116.5648	112.8803	0.00962
1004.15	116.58	112.878	0.017668
1005.75	116.6007	112.8588	0.02143
1007.35	116.6145	112.8274	0.013714
1008.95	116.5987	112.8122	0.011463
1010.55	116.5914	112.829	0.061245
1012.15	116.6505	112.7508	0.01252
1013.75	116.6309	112.7552	0.025541
1015.35	116.6687	112.7396	0.033237
1016.95	116.6555	112.688	0.049796
1018.55	116.6494	112.7675	0.037523
1020.15	116.6935	112.7268	0.040876
1021.75	116.6872	112.6617	0.042284
1023.35	116.7012	112.7279	0.032283
1024.95	116.7355	112.6893	0.014293
1026.55	116.7354	112.6664	0.028091
1028.15	116.7625	112.6305	0.03471
1029.75	116.7677	112.6858	0.037789
1031.35	116.782	112.6271	0.025331
1032.95	116.7484	112.6045	0.031216
1034.55	116.7908	112.5782	0.055951
1036.15	116.7447	112.6549	0.034462
1037.75	116.7652	112.6038	0.01671
1039.35	116.757	112.6292	0.009848
1040.95	116.7609	112.6444	0.019339
1042.55	116.745	112.6179	0.016892
1044.15	116.7663	112.6012	0.008343
1045.75	116.7785	112.5958	0.035801
1047.35	116.7355	112.6337	0.01064
1048.95	116.7339	112.6168	0.011946
1050.55	116.7528	112.6143	0.00183
1052.15	116.7534	112.6172	0.050121
1053.75	116.7316	112.6944	0.030381
1055.35	116.6836	112.7019	0.033699
1056.95	116.7204	112.7412	0.046132
1058.55	116.6878	112.675	0.047598
1060.15	116.7538	112.637	0.040081
1061.75	116.8133	112.6131	0.054057
1063.35	116.7439	112.6647	0.033122
1064.95	116.742	112.6117	0.05671
1066.55	116.6948	112.6892	0.038593
1068.15	116.7529	112.6683	0.049935
1069.75	116.7969	112.6016	0.013879
1071.35	116.7985	112.5795	0.034867
1072.95	116.7641	112.6233	0.028241
1074.55	116.7592	112.6683	0.024629
1076.15	116.7512	112.6297	0.01518
1077.75	116.7711	112.6435	0.049772
1079.35	116.7471	112.7195	0.052979
1080.95	116.7324	112.636	0.042027
1082.55	116.745	112.702	0.013521
1084.15	116.7236	112.699	0.101472
1085.75	116.6177	112.822	0.010117
1087.35	116.6061	112.8333	0.04572
1088.95	116.5336	112.8429	0.051622
1090.55	116.4955	112.9163	0.05008
1092.15	116.535	112.8465	0.09898
1093.75	116.6324	112.7216	0.085282
1095.35	116.7265	112.6229	0.024943
1096.95	116.7587	112.6465	0.039209
1098.55	116.7058	112.6803	0.013107
1100.15	116.7222	112.6934	0.038608
1101.75	116.6627	112.7103	0.108213
1103.35	116.5728	112.8582	0.029587
1104.95	116.5906	112.8144	0.03435
1106.55	116.5357	112.8165	0.05047
1108.15	116.4914	112.884	0.052482
1109.75	116.5417	112.8168	0.04395
1111.35	116.6093	112.7971	0.143392
1112.95	116.7719	112.6353	0.040359
1114.55	116.7105	112.6555	0.072684
1116.15	116.6902	112.77	0.058333
1117.75	116.7057	112.678	0.069731
1119.35	116.6489	112.774	0.034209
1120.95	116.6608	112.8274	0.028421
1122.55	116.6264	112.8572	0.033775
1124.15	116.5724	112.858	0.035593
1125.75	116.5934	112.9109	0.017412
1127.35	116.5763	112.8889	0.034677
1128.95	116.5242	112.9079	0.032371
1130.55	116.5648	112.9402	0.03916
1132.15	116.535	112.885	0.018213
1133.75	116.5342	112.9141	0.040576
1135.35	116.5687	112.9691	0.014499
1136.95	116.5461	112.9638	0.024589
1138.55	116.508	112.9543	0.039516
1140.15	116.5263	112.8938	0.038843
1141.75	116.5784	112.9277	0.026942
1143.35	116.5534	112.9628	0.0166
1144.95	116.5672	112.9401	0.013664
1146.55	116.5826	112.9556	0.002748
1148.15	116.5864	112.9534	0.00697
1149.75	116.586	112.9645	0.062112
1151.35	116.4891	112.9426	0.023561
1152.95	116.5223	112.9247	0.010422
1154.55	116.5371	112.9324	0.00745
1156.15	116.5478	112.9273	0.029027
1157.75	116.5152	112.9603	0.057494
1159.35	116.5371	112.871	0.100321
1160.95	116.6418	112.7493	0.039565
1162.55	116.7049	112.7444	0.068352
1164.15	116.6014	112.7796	0.029083
1165.75	116.6346	112.747	0.064509
1167.35	116.7309	112.7099	0.084584
1168.95	116.6303	112.8005	0.043214
1170.55	116.6672	112.742	0.066157
1172.15	116.5693	112.7821	0.082641
1173.75	116.6988	112.7554	0.041144
1175.35	116.6332	112.7611	0.049317
1176.95	116.607	112.8356	0.040657
1178.55	116.6542	112.7908	0.024726
1180.15	116.6627	112.8294	0.069243
1181.75	116.5913	112.9141	0.019109
1183.35	116.5648	112.8988	0.014224
1184.95	116.5447	112.9095	0.030196
1186.55	116.5904	112.8938	0.013192
1188.15	116.5821	112.9132	0.01389
1189.75	116.6002	112.926	0.052986
1191.35	116.5229	112.9607	0.020678
1192.95	116.5477	112.9388	0.039092
1194.55	116.4951	112.905	0.027145
1196.15	116.5246	112.9369	0.095834
1197.75	116.5658	112.7892	0.067046
1199.35	116.6436	112.7154	0.014381
1200.95	116.635	112.7367	0.030302
1202.55	116.6543	112.6922	0.021842
1204.15	116.6453	112.726	0.024881
1205.75	116.6387	112.7653	0.002133
1207.35	116.6382	112.7619	0.015198
1208.95	116.6586	112.7487	0.027454
1210.55	116.6465	112.7909	0.070138
1212.15	116.5583	112.8602	0.076538
1213.75	116.6137	112.7511	0.046929
1215.35	116.664	112.8068	0.048793
1216.95	116.6578	112.729	0.034102
1218.55	116.677	112.7801	0.012785
1220.15	116.6761	112.8006	0.063987
1221.75	116.5826	112.8423	0.069518
1223.35	116.6749	112.7802	0.038336
1224.95	116.629	112.8209	0.047779
1226.55	116.581	112.8803	0.086228
1228.15	116.6357	112.7537	0.026923
1229.75	116.5946	112.7406	0.042796
1231.35	116.6003	112.8089	0.041804
1232.95	116.6412	112.756	0.063292
1234.55	116.5827	112.8386	0.06078
1236.15	116.6146	112.7468	0.046366
1237.75	116.6726	112.7005	0.082782
1239.35	116.6272	112.825	0.024056
1240.95	116.6322	112.7868	0.013857
1242.55	116.6251	112.7658	0.074105
1244.15	116.5085	112.7875	0.06885
1245.75	116.4837	112.8948	0.034809
1247.35	116.538	112.8826	0.018036
1248.95	116.5257	112.8565	0.016208
1250.55	116.5033	112.8697	0.044222
1252.15	116.5372	112.9318	0.046237
1253.75	116.4664	112.9532	0.045218
1255.35	116.4985	112.8884	0.051485
1256.95	116.5283	112.9651	0.041017
1258.55	116.4656	112.9458	0.015299
1260.15	116.4901	112.9458	0.009877
1261.75	116.4809	112.9586	0.043654
1263.35	116.442	112.9006	0.07237
1264.95	116.5023	112.9994	0.048092
1266.55	116.5403	112.9325	0.037819
1268.15	116.5108	112.8796	0.027128
1269.75	116.5275	112.9197	0.009249
1271.35	116.5409	112.9261	0.029357
1272.95	116.4994	112.904	0.027278
1274.55	116.4752	112.8677	0.074078
1276.15	116.5568	112.7817	0.088741
1277.75	116.6171	112.9102	0.071055
1279.35	116.5898	112.7998	0.035763
1280.95	116.6089	112.7459	0.082757
1282.55	116.5009	112.8225	0.05082
1284.15	116.5762	112.853	0.01992
1285.75	116.5628	112.8241	0.057192
1287.35	116.6069	112.7439	0.020789
1288.95	116.5862	112.7178	0.066578
1290.55	116.554	112.8193	0.012441
1292.15	116.5724	112.8267	0.023391
1293.75	116.5461	112.8001	0.01607
1295.35	116.5412	112.7749	0.028342
1296.95	116.5291	112.8186	0.055356
1298.55	116.6175	112.8239	0.030775
1300.15	116.5799	112.7921	0.03187
1301.75	116.5603	112.7451	0.036969
1303.35	116.6176	112.7304	0.125876
1304.95	116.5245	112.909	0.022067
1306.55	116.5068	112.8785	0.017342
1308.15	116.4975	112.9046	0.047609
1309.75	116.4803	112.9788	0.048692
1311.35	116.5114	112.9074	0.062785
1312.95	116.4613	112.9945	0.084711
1314.55	116.4046	112.8714	0.074153
1316.15	116.501	112.9406	0.02736
1317.75	116.4601	112.9248	0.024863
1319.35	116.4963	112.9413	0.013642
1320.95	116.5077	112.9227	0.002916
1322.55	116.5123	112.9233	0.04086
1324.15	116.4594	112.8849	0.009958
1325.75	116.4605	112.9008	0.075079
1327.35	116.5807	112.9017	0.065474
1328.95	116.4783	112.8794	0.029791
1330.55	116.5233	112.8635	0.028381
1332.15	116.553	112.8979	0.047855
1333.75	116.6139	112.8514	0.056197
1335.35	116.5393	112.9017	0.061599
1336.95	116.596	112.8211	0.024458
1338.55	116.5843	112.7838	0.043741
1340.15	116.5494	112.8445	0.069805
1341.75	116.6125	112.7523	0.021759
1343.35	116.5827	112.7703	0.028399
1344.95	116.587	112.8156	0.038586
1346.55	116.5292	112.8373	0.018205
1348.15	116.5222	112.8656	0.016877
