# Supplementary material for: Seeking safety: Movement dynamics after post-contact immobility
Source: PLoS One. 2024 Aug 22;19(8):e0307370. doi: 10.1371/journal.pone.0307370 (PMC11340899; doi:10.1371/journal.pone.0307370)
Supplement: S3 Data — (ZIP) [file pone.0307370.s012.zip › Franks_etal_AntLionTracksPaperData_PLoSOne_2024/al16_dt16_v2.txt]

0.85	116.4368	114.2823	0.34575
2.45	116.4521	113.7293	0.291013
4.05	116.5277	113.2698	0.143878
5.65	116.4506	113.0529	0.022171
7.25	116.4858	113.0488	0.016341
8.85	116.5079	113.0349	0.002459
10.45	116.5063	113.0385	0.012814
12.05	116.4992	113.0577	0.010316
13.65	116.4848	113.0658	0.009633
15.25	116.4995	113.0613	0.004196
16.85	116.5041	113.0563	0.009442
18.45	116.5187	113.0526	0.034322
20.05	116.5593	113.0156	0.052378
21.65	116.4843	113.053	0.030004
23.25	116.5183	113.0191	0.005014
24.85	116.5252	113.0233	0.023206
26.45	116.4903	113.0358	0.026892
28.05	116.5285	113.016	0.030436
29.65	116.4952	113.0516	0.011251
31.25	116.5123	113.0572	0.004194
32.85	116.511	113.0506	0.007879
34.45	116.4985	113.0522	0.011417
36.05	116.4849	113.0644	0.02595
37.65	116.5227	113.0472	0.002785
39.25	116.5256	113.0506	0.002952
40.85	116.5228	113.0544	0.008853
42.45	116.5112	113.0625	0.006869
44.05	116.501	113.0667	0.010125
45.65	116.5155	113.0595	0.033279
47.25	116.4724	113.0907	0.020187
48.85	116.5019	113.0777	0.004845
50.45	116.4942	113.077	0.015542
52.05	116.5111	113.0588	0.007114
53.65	116.5001	113.0559	0.014376
55.25	116.4819	113.0418	0.016618
56.85	116.4578	113.0529	0.037202
58.45	116.5161	113.0407	0.023656
60.05	116.486	113.0636	0.011195
61.65	116.5038	113.0624	0.010625
63.25	116.4939	113.0762	0.014121
64.85	116.5156	113.07	0.015108
66.45	116.4916	113.0672	0.022378
68.05	116.5157	113.0407	0.035946
69.65	116.4584	113.046	0.007455
71.25	116.4646	113.0562	0.016834
72.85	116.4908	113.0625	0.011457
74.45	116.5051	113.0511	0.004674
76.05	116.5109	113.0558	0.020259
77.65	116.4845	113.0747	0.011779
79.25	116.5023	113.0807	0.007973
80.85	116.4907	113.0753	0.008537
82.45	116.4975	113.0635	0.017084
84.05	116.4728	113.0752	0.032222
85.65	116.513	113.0429	0.022104
87.25	116.4777	113.0456	0.01372
88.85	116.4564	113.0508	0.037286
90.45	116.5139	113.0348	0.01219
92.05	116.5035	113.0513	0.010782
93.65	116.492	113.0642	0.004625
95.25	116.4972	113.059	0.004599
96.85	116.5037	113.0555	0.017544
98.45	116.5309	113.0487	0.00826
100.05	116.5209	113.0573	0.013319
101.65	116.5029	113.0688	0.005308
103.25	116.4944	113.0685	0.011256
104.85	116.492	113.0863	0.009588
106.45	116.5042	113.077	0.023249
108.05	116.4764	113.1017	0.012941
109.65	116.4923	113.0884	0.019449
111.25	116.5163	113.0686	0.007258
112.85	116.5051	113.0719	0.007847
114.45	116.4936	113.0768	0.004183
116.05	116.489	113.0719	0.005988
117.65	116.4973	113.0672	0.004264
119.25	116.5038	113.0654	0.006605
120.85	116.5113	113.0579	0.020016
122.45	116.5393	113.0424	0.004226
124.05	116.5452	113.039	0.027007
125.65	116.5068	113.0588	0.005293
127.25	116.4986	113.061	0.011813
128.85	116.5134	113.0493	0.005177
130.45	116.5186	113.0428	0.000832
132.05	116.518	113.044	0.039343
133.65	116.562	112.999	0.062114
135.25	116.4725	113.0421	0.012492
136.85	116.4528	113.0453	0.031031
138.45	116.501	113.0334	0.016885
140.05	116.4878	113.057	0.005566
141.65	116.4967	113.0579	0.027088
143.25	116.5357	113.0391	0.010676
144.85	116.5214	113.0484	0.022847
146.45	116.4921	113.0703	0.009961
148.05	116.4883	113.0857	0.011269
149.65	116.5046	113.078	0.00908
151.25	116.4904	113.0752	0.015805
152.85	116.5052	113.0547	0.004692
154.45	116.502	113.0479	0.017056
156.05	116.4751	113.0432	0.012618
157.65	116.494	113.0362	0.019573
159.25	116.5245	113.0434	0.018397
160.85	116.498	113.0561	0.011598
162.45	116.5151	113.049	0.015151
164.05	116.5013	113.0689	0.012263
165.65	116.4939	113.0871	0.005896
167.25	116.4978	113.0785	0.007847
168.85	116.501	113.0663	0.017847
170.45	116.521	113.0459	0.026364
172.05	116.4792	113.0399	0.034472
173.65	116.4344	113.0721	0.024083
175.25	116.4722	113.0647	0.034824
176.85	116.5257	113.049	0.010874
178.45	116.5421	113.0433	0.024507
180.05	116.5112	113.0674	0.014704
181.65	116.4971	113.0863	0.014741
183.25	116.4949	113.0628	0.017681
184.85	116.4721	113.046	0.012591
186.45	116.4898	113.0363	0.017586
188.05	116.5135	113.0516	0.022962
189.65	116.4801	113.067	0.020709
191.25	116.5121	113.0582	0.017466
192.85	116.4927	113.0783	0.008155
194.45	116.5057	113.0792	0.009783
196.05	116.4907	113.0748	0.021986
197.65	116.518	113.0527	0.022151
199.25	116.4826	113.0529	0.007295
200.85	116.471	113.0545	0.01585
202.45	116.4947	113.0455	0.013074
204.05	116.4894	113.0657	0.007021
205.65	116.4983	113.0589	0.004269
207.25	116.5023	113.0644	0.008562
208.85	116.5019	113.0781	0.008064
210.45	116.4891	113.08	0.007054
212.05	116.4839	113.07	0.010276
213.65	116.4808	113.0538	0.014569
215.25	116.4894	113.0321	0.013716
216.85	116.4772	113.0504	0.010859
218.45	116.4893	113.0629	0.020043
220.05	116.5162	113.0454	0.011048
221.65	116.5071	113.0605	0.018308
223.25	116.4875	113.0823	0.004387
224.85	116.4912	113.0883	0.017036
226.45	116.5141	113.0734	0.013217
228.05	116.4936	113.0786	0.012782
229.65	116.5017	113.0598	0.006236
231.25	116.5099	113.0541	0.016352
232.85	116.484	113.0501	0.009563
234.45	116.473	113.0395	0.01339
236.05	116.492	113.0494	0.008406
237.65	116.4964	113.0621	0.010766
239.25	116.4795	113.0654	0.020624
240.85	116.512	113.0595	0.013724
242.45	116.4975	113.0761	0.025923
244.05	116.4743	113.1104	0.013738
245.65	116.4899	113.0949	0.015213
247.25	116.4983	113.0721	0.015054
248.85	116.4745	113.0755	0.014721
250.45	116.4521	113.0828	0.011003
252.05	116.4627	113.0688	0.033053
253.65	116.4178	113.0967	0.024148
255.25	116.4521	113.079	0.009247
256.85	116.4591	113.092	0.018917
258.45	116.4777	113.0681	0.006711
260.05	116.4777	113.0789	0.001774
261.65	116.4765	113.0815	0.006516
263.25	116.4866	113.0786	0.016612
264.85	116.5126	113.0731	0.025271
266.45	116.4833	113.101	0.009763
268.05	116.4706	113.1102	0.020275
269.65	116.4918	113.0856	0.016064
271.25	116.5006	113.0615	0.021366
272.85	116.4697	113.076	0.044501
274.45	116.4051	113.106	0.032454
276.05	116.4466	113.0748	0.022682
277.65	116.4247	113.1037	0.005138
279.25	116.4247	113.1119	0.052944
280.85	116.4954	113.0653	0.010932
282.45	116.4841	113.0786	0.008709
284.05	116.4971	113.0838	0.016003
285.65	116.4805	113.1033	0.007482
287.25	116.4708	113.1103	0.019908
288.85	116.5015	113.1185	0.033671
290.45	116.4588	113.0857	0.019215
292.05	116.4338	113.1036	0.002881
293.65	116.4292	113.1038	0.023933
295.25	116.4477	113.0702	0.006396
296.85	116.4486	113.0804	0.020903
298.45	116.4156	113.0862	0.010255
300.05	116.4265	113.0985	0.00881
301.65	116.4237	113.0847	0.009359
303.25	116.4342	113.0953	0.010723
304.85	116.4452	113.0821	0.00938
306.45	116.4369	113.0946	0.007513
308.05	116.4489	113.094	0.007612
309.65	116.4404	113.1027	0.011657
311.25	116.4404	113.1213	0.003918
312.85	116.4453	113.1253	0.036615
314.45	116.4834	113.0808	0.009082
316.05	116.4942	113.0711	0.006266
317.65	116.4906	113.0805	0.00533
319.25	116.4959	113.0872	0.031
320.85	116.4603	113.1218	0.012108
322.45	116.4768	113.1116	0.018734
324.05	116.4972	113.0897	0.004015
325.65	116.4908	113.0892	0.01402
327.25	116.4684	113.091	0.015418
328.85	116.4479	113.1046	0.008446
330.45	116.4475	113.0911	0.033566
332.05	116.4005	113.117	0.036439
333.65	116.4459	113.0805	0.036845
335.25	116.3974	113.114	0.027114
336.85	116.4401	113.1065	0.003678
338.45	116.4446	113.1026	0.012295
340.05	116.4326	113.1183	0.035668
341.65	116.4732	113.0781	0.007425
343.25	116.4813	113.0869	0.006797
344.85	116.4849	113.0766	0.012361
346.45	116.4699	113.0895	0.014055
348.05	116.4905	113.0805	0.005835
349.65	116.4993	113.0775	0.006611
351.25	116.5096	113.08	0.007648
352.85	116.519	113.0721	0.034651
354.45	116.5028	113.1251	0.023575
356.05	116.4971	113.0878	0.012415
357.65	116.495	113.1076	0.008449
359.25	116.4825	113.1026	0.005444
360.85	116.4778	113.1099	0.009628
362.45	116.476	113.1252	0.021727
364.05	116.4836	113.1591	0.027548
365.65	116.4907	113.1156	0.003456
367.25	116.4858	113.1182	0.010962
368.85	116.4892	113.101	0.006512
370.45	116.4925	113.0911	0.01384
372.05	116.4766	113.1065	0.010177
373.65	116.4927	113.1082	0.021783
375.25	116.5101	113.078	0.048517
376.85	116.4725	113.1459	0.05296
378.45	116.5009	113.0661	0.014171
380.05	116.4821	113.0787	0.035145
381.65	116.4379	113.1135	0.015501
383.25	116.452	113.0931	0.031542
384.85	116.4213	113.1331	0.024443
386.45	116.4416	113.0997	0.012376
388.05	116.4224	113.1046	0.018139
389.65	116.4012	113.1243	0.021406
391.25	116.4188	113.0949	0.003056
392.85	116.4225	113.0982	0.003223
394.45	116.4181	113.101	0.014324
396.05	116.4029	113.1181	0.029051
397.65	116.4461	113.1352	0.02093
399.25	116.4145	113.1241	0.038422
400.85	116.4684	113.0945	0.005171
402.45	116.4701	113.0864	0.025132
404.05	116.4903	113.1212	0.018288
405.65	116.4623	113.1296	0.014832
407.25	116.4711	113.1516	0.018661
408.85	116.487	113.1263	0.016251
410.45	116.4895	113.1004	0.007622
412.05	116.4867	113.0886	0.02108
413.65	116.4584	113.1069	0.016023
415.25	116.4328	113.1079	0.019476
416.85	116.4017	113.1081	0.016311
418.45	116.4264	113.0997	0.01654
420.05	116.413	113.1226	0.012863
421.65	116.4137	113.102	0.019154
423.25	116.4208	113.1318	0.003064
424.85	116.4235	113.1277	0.024824
426.45	116.4508	113.0989	0.018614
428.05	116.4798	113.1059	0.010052
429.65	116.4836	113.1215	0.015345
431.25	116.4924	113.0986	0.017649
432.85	116.4727	113.1188	0.016677
434.45	116.479	113.0929	0.029129
436.05	116.434	113.1048	0.009105
437.65	116.4269	113.1175	0.027765
439.25	116.3862	113.1353	0.008919
440.85	116.3826	113.1491	0.024909
442.45	116.4206	113.137	0.029381
444.05	116.4555	113.1055	0.00814
445.65	116.4629	113.0948	0.015573
447.25	116.4853	113.1057	0.020968
448.85	116.4848	113.1392	0.004218
450.45	116.4895	113.1344	0.012429
452.05	116.4752	113.1205	0.016843
453.65	116.4997	113.1092	0.011456
455.25	116.4903	113.0934	0.008826
456.85	116.4787	113.0854	0.031028
458.45	116.434	113.107	0.010959
460.05	116.4226	113.1203	0.008791
461.65	116.4086	113.1189	0.001744
463.25	116.4093	113.1216	0.010079
464.85	116.3948	113.1146	0.026093
466.45	116.3974	113.1562	0.019794
468.05	116.4121	113.1282	0.006052
469.65	116.4166	113.1368	0.037953
471.25	116.4564	113.0909	0.018067
472.85	116.4843	113.0834	0.011243
474.45	116.4904	113.1003	0.001979
476.05	116.4935	113.0995	0.039684
477.65	116.4621	113.1548	0.039816
479.25	116.4536	113.0916	0.038314
480.85	116.402	113.1247	0.014824
482.45	116.4193	113.1086	0.011004
484.05	116.4139	113.1253	0.003746
485.65	116.411	113.1306	0.010833
487.25	116.4277	113.1261	0.027879
488.85	116.4331	113.1704	0.056235
490.45	116.4702	113.0884	0.020475
492.05	116.4988	113.1046	0.01319
493.65	116.4857	113.1211	0.007794
495.25	116.4851	113.1087	0.019747
496.85	116.4933	113.0782	0.03248
498.45	116.4449	113.0971	0.034337
500.05	116.4034	113.1331	0.009839
501.65	116.3881	113.1367	0.016943
503.25	116.4025	113.1137	0.016148
504.85	116.3848	113.1325	0.042289
506.45	116.4187	113.191	0.027303
508.05	116.4245	113.1477	0.028313
509.65	116.4526	113.1122	0.023203
511.25	116.4764	113.0837	0.023331
512.85	116.4625	113.1183	0.01596
514.45	116.4862	113.1279	0.01749
516.05	116.4592	113.1204	0.02035
517.65	116.49	113.1098	0.027797
519.25	116.4476	113.0966	0.019775
520.85	116.4176	113.1068	0.010533
522.45	116.4318	113.0978	0.021894
524.05	116.406	113.1215	0.015691
525.65	116.4301	113.1286	0.011176
527.25	116.4287	113.1108	0.01236
528.85	116.4451	113.0998	0.02471
530.45	116.4799	113.081	0.010975
532.05	116.4954	113.0893	0.005129
533.65	116.4913	113.0964	0.039975
535.25	116.4559	113.1497	0.023515
536.85	116.4888	113.1314	0.022142
538.45	116.4587	113.1501	0.048244
540.05	116.5007	113.0853	0.004588
541.65	116.5063	113.0806	0.034286
543.25	116.4567	113.104	0.007598
544.85	116.4537	113.0922	0.022351
546.45	116.4272	113.1162	0.010837
548.05	116.4102	113.1129	0.002533
549.65	116.4121	113.1165	0.009201
551.25	116.3993	113.1237	0.005378
552.85	116.3915	113.1274	0.042599
554.45	116.4461	113.0865	0.026205
556.05	116.4322	113.1261	0.009131
557.65	116.429	113.1118	0.009579
559.25	116.4409	113.1021	0.032036
560.85	116.485	113.076	0.010696
562.45	116.5004	113.0833	0.016964
564.05	116.4858	113.1061	0.01146
565.65	116.5002	113.0948	0.008674
567.25	116.4907	113.0847	0.027751
568.85	116.4569	113.1135	0.025043
570.45	116.4169	113.1114	0.016504
572.05	116.3915	113.1188	0.014065
573.65	116.413	113.1122	0.033029
575.25	116.424	113.1639	0.003956
576.85	116.4177	113.1648	0.055367
578.45	116.4656	113.0903	0.013976
580.05	116.4879	113.091	0.009661
581.65	116.4849	113.1061	0.002246
583.25	116.4815	113.1074	0.012212
584.85	116.4894	113.0895	0.03952
586.45	116.437	113.1249	0.020574
588.05	116.4052	113.1164	0.011576
589.65	116.398	113.1335	0.031882
591.25	116.449	113.1346	0.039345
592.85	116.4786	113.079	0.021684
594.45	116.4841	113.1133	0.014533
596.05	116.4963	113.0935	0.028478
597.65	116.484	113.1373	0.030712
599.25	116.4712	113.0899	0.02335
600.85	116.4387	113.1083	0.029718
602.45	116.3925	113.1195	0.005736
604.05	116.3988	113.1128	0.003996
605.65	116.4052	113.1135	0.017618
607.25	116.4214	113.1366	0.017875
608.85	116.4484	113.1271	0.02153
610.45	116.4721	113.1021	0.00643
612.05	116.4644	113.1089	0.03685
613.65	116.512	113.0742	0.016089
615.25	116.4918	113.0901	0.012971
616.85	116.4834	113.1091	0.034543
618.45	116.4541	113.156	0.027195
620.05	116.4873	113.1279	0.025147
621.65	116.5131	113.097	0.024025
623.25	116.4779	113.0815	0.031086
624.85	116.4334	113.1038	0.008433
626.45	116.4218	113.1108	0.012958
628.05	116.4016	113.1152	0.009427
629.65	116.416	113.1195	0.005091
631.25	116.4225	113.1145	0.012479
632.85	116.4375	113.1014	0.033728
634.45	116.4909	113.1096	0.014512
636.05	116.4952	113.0868	0.010882
637.65	116.5126	113.0858	0.043587
639.25	116.466	113.1377	0.024179
640.85	116.4402	113.1089	0.017157
642.45	116.4135	113.1151	0.005175
644.05	116.4138	113.1068	0.006647
645.65	116.4221	113.1002	0.013333
647.25	116.4201	113.1214	0.02111
648.85	116.444	113.0975	0.017308
650.45	116.4705	113.1056	0.019558
652.05	116.5016	113.1025	0.01584
653.65	116.4828	113.1195	0.002806
655.25	116.4872	113.1206	0.022497
656.85	116.5003	113.0871	0.032593
658.45	116.4491	113.097	0.017914
660.05	116.4249	113.1123	0.008803
661.65	116.4138	113.1037	0.013071
663.25	116.4008	113.1202	0.01151
664.85	116.3844	113.1285	0.024289
666.45	116.4211	113.1158	0.003247
668.05	116.4262	113.1166	0.021242
669.65	116.4558	113.0999	0.008139
671.25	116.4428	113.1004	0.019886
672.85	116.4746	113.1011	0.018509
674.45	116.5014	113.0884	0.037595
676.05	116.4688	113.139	0.018138
677.65	116.4769	113.1111	0.008429
679.25	116.4828	113.099	0.032962
680.85	116.4307	113.1069	0.028613
682.45	116.3959	113.1367	0.009673
684.05	116.4035	113.1232	0.016052
685.65	116.422	113.1054	0.006871
687.25	116.4244	113.1161	0.02315
688.85	116.453	113.0926	0.01303
690.45	116.4734	113.0881	0.020408
692.05	116.4824	113.1195	0.004087
693.65	116.4883	113.1167	0.012859
695.25	116.492	113.0965	0.021675
696.85	116.4666	113.12	0.015643
698.45	116.4597	113.0959	0.006769
700.05	116.4491	113.0934	0.022625
701.65	116.4178	113.1115	0.009553
703.25	116.4174	113.0962	0.019337
704.85	116.3932	113.1155	0.005461
706.45	116.4019	113.1159	0.036673
708.05	116.423	113.1707	0.044318
709.65	116.437	113.1012	0.01803
711.25	116.4646	113.0928	0.015497
712.85	116.4851	113.1068	0.011783
714.45	116.4955	113.091	0.02215
716.05	116.4867	113.1254	0.000832
717.65	116.4854	113.1252	0.018185
719.25	116.489	113.0964	0.013026
720.85	116.4937	113.0761	0.024579
722.45	116.4561	113.0876	0.011144
724.05	116.4407	113.0966	0.025429
725.65	116.4019	113.1087	0.025894
727.25	116.3981	113.15	0.03852
728.85	116.4274	113.0957	0.02062
730.45	116.3989	113.1124	0.028311
732.05	116.4209	113.152	0.022584
733.65	116.4248	113.1161	0.002236
735.25	116.423	113.113	0.047363
736.85	116.4209	113.1887	0.053707
738.45	116.4587	113.1115	0.00182
740.05	116.4616	113.111	0.020329
741.65	116.4938	113.1069	0.017464
743.25	116.4689	113.1195	0.012701
744.85	116.4604	113.138	0.004841
746.45	116.4659	113.1325	0.033276
748.05	116.4903	113.0852	0.004751
749.65	116.4856	113.0792	0.038425
751.25	116.4296	113.1047	0.024498
752.85	116.4034	113.1338	0.014485
754.45	116.3889	113.1157	0.019778
756.05	116.4188	113.1053	0.026162
757.65	116.3903	113.136	0.010966
759.25	116.4038	113.1247	0.020015
760.85	116.434	113.1141	0.015481
762.45	116.4402	113.1381	0.013955
764.05	116.4296	113.1184	0.007577
765.65	116.4203	113.1262	0.006073
767.25	116.429	113.1219	0.014615
768.85	116.4311	113.1452	0.054823
770.45	116.4479	113.0591	0.437534
772.05	116.7003	112.4061	0.241655
773.65	116.9661	112.1252	1.849727
775.25	119.3056	110.3126	0.21063
776.85	119.5969	110.1432	0.033353
778.45	119.6413	110.1135	0.925399
780.05	120.9104	109.351	0.678278
781.65	121.6197	108.5296	0.182437
783.25	121.8294	108.3265	0.761274
784.85	122.6273	107.4062	0.031147
786.45	122.6628	107.4411	0.025988
788.05	122.6945	107.4681	0.028003
789.65	122.6534	107.4501	0.030717
791.25	122.6582	107.4012	0.078688
792.85	122.6166	107.52	0.045637
794.45	122.641	107.4512	1.289227
796.05	123.6583	105.6567	1.243017
797.65	124.1282	103.7242	1.465953
799.25	124.8607	101.496	2.130506
800.85	126.5082	98.5117	1.744007
802.45	127.201	95.8087	1.692174
804.05	127.2163	93.1013	2.238941
805.65	126.1412	89.6841	1.98055
807.25	124.3303	87.0836	1.514676
808.85	122.2158	85.8994	1.515082
810.45	119.9673	84.9934	2.253816
812.05	116.3734	85.2891	1.986359
813.65	113.8919	87.2748	1.692275
815.25	112.5089	89.6026	2.363678
816.85	110.5885	92.8607	2.340282
818.45	110.0009	96.5587	1.83791
820.05	110.7738	99.396	1.864266
821.65	112.1423	102.0464	2.43872
823.25	114.737	104.9606	2.793833
824.85	118.2958	107.6655	2.289721
826.45	121.6484	109.1427	2.378368
828.05	125.375	109.9133	1.010614
829.65	126.8987	110.4545	0.039315
831.25	126.8601	110.4048	0.061277
832.85	126.7842	110.3428	0.021482
834.45	126.814	110.3598	0.011237
836.05	126.7995	110.3493	0.055745
837.65	126.7535	110.2728	0.026248
839.25	126.7178	110.2508	0.495455
840.85	127.4889	110.4347	1.814684
842.45	130.3918	110.3763	2.075495
844.05	133.565	109.3975	3.074387
845.65	137.6632	106.6768	2.704871
847.25	139.5368	102.7756	2.817019
848.85	139.5278	98.2684	2.836983
850.45	136.7904	94.6475	2.325046
852.05	133.2715	93.4407	2.789949
853.65	128.8146	93.6908	2.826969
855.25	124.4297	94.801	2.951666
856.85	119.7512	95.4448	2.889666
858.45	115.3119	96.7367	3.110471
860.05	110.9286	99.0936	2.651099
861.65	107.6271	101.7568	2.406275
863.25	105.6223	105.0437	2.864503
864.85	104.0083	109.3333	1.254064
866.45	103.4632	111.2643	2.523969
868.05	103.7924	115.2892	2.680609
869.65	104.6109	119.4994	2.096791
871.25	106.2727	122.4137	2.916561
872.85	108.843	126.3086	2.186193
874.45	111.4172	128.6769	2.673766
876.05	115.1453	130.775	2.262204
877.65	117.969	133.0396	3.182967
879.25	121.2665	136.9206	3.334095
880.85	124.2991	141.3093	2.389174
882.45	126.8127	144.1894	2.278763
884.05	129.138	146.9977	1.245902
885.65	129.1259	148.9911	1.639703
887.25	129.3047	151.6085	3.085108
888.85	129.3526	156.5444	3.091047
890.45	129.4196	161.4897	3.367853
892.05	129.9173	166.8552	2.573808
893.65	131.1121	170.7961	0.384567
895.25	131.315	171.377	0.011875
896.85	131.2982	171.3683	0.051779
898.45	131.3121	171.45	0.009589
900.05	131.3028	171.4378	0.022623
901.65	131.2793	171.4102	0.057258
903.25	131.2167	171.3433	0.029724
904.85	131.2635	171.3346	0.021769
906.45	131.2909	171.3131	0.115106
908.05	131.2257	171.1409	0.025318
909.65	131.2501	171.1085	0.023422
911.25	131.2326	171.0754	0.464277
912.85	131.1508	171.8137	2.989045
914.45	131.6632	176.5687	3.165739
916.05	133.449	181.3086	3.134806
917.65	137.2012	184.6371	3.19434
919.25	142.3078	184.4273	2.869832
920.85	146.8889	184.7401	3.383702
922.45	152.2925	184.4065	1.948672
924.05	155.4087	184.304	3.422022
925.65	160.58	182.5051	2.981079
927.25	164.2666	179.4786	2.774539
928.85	165.9145	175.3566	2.911071
930.45	167.5283	170.9874	2.761235
932.05	167.733	166.5742	1.119876
933.65	165.9833	166.1883	2.867782
935.25	161.5601	167.4086	3.742927
936.85	157.0507	171.3494	3.474846
938.45	154.235	176.1434	3.430171
940.05	154.4561	181.6272	3.532881
941.65	157.381	186.4643	3.095274
943.25	160.0445	190.6395	3.393697
944.85	163.2151	195.0476	3.298751
946.45	167.29	198.402	2.722198
948.05	170.2075	201.6361	3.182844
949.65	173.6265	205.4102	0.965951
951.25	174.7021	206.5201	3.326976
952.85	178.2087	210.525	3.742335
954.45	182.7668	214.4079	2.167396
956.07	186.1191	215.4431	3.016495
957.75	190.5986	217.8209	3.209298
959.35	195.1	220.2915	3.225384
960.95	200.0484	221.7564	3.608454
