# Supplementary material for: Seeking safety: Movement dynamics after post-contact immobility
Source: PLoS One. 2024 Aug 22;19(8):e0307370. doi: 10.1371/journal.pone.0307370 (PMC11340899; doi:10.1371/journal.pone.0307370)
Supplement: S3 Data — (ZIP) [file pone.0307370.s012.zip › Franks_etal_AntLionTracksPaperData_PLoSOne_2024/al17_dt16_v1.txt]

41.75	109.258	114.1649	0.006439
43.35	109.251	114.1574	0.011801
44.95	109.2503	114.1762	0.005518
46.55	109.2591	114.1755	0.021049
48.15	109.2401	114.1477	0.004589
49.75	109.2473	114.1464	0.007158
51.35	109.2558	114.1387	0.007619
52.95	109.2443	114.1428	0.011229
54.55	109.227	114.1382	0.021505
56.15	109.244	114.1682	0.006797
57.75	109.2333	114.1659	0.020436
59.35	109.2647	114.1569	0.013914
60.95	109.2473	114.1432	0.017606
62.55	109.2701	114.1596	0.023807
64.15	109.2405	114.1836	0.0292
65.75	109.2684	114.1461	0.017851
67.35	109.252	114.1695	0.025211
68.95	109.2512	114.1292	0.019185
70.55	109.2433	114.1589	0.012299
72.15	109.2433	114.1392	0.030541
73.75	109.2507	114.1875	0.023732
75.35	109.2459	114.1498	0.009201
76.95	109.2595	114.1554	0.008124
78.55	109.2523	114.1446	0.006468
80.15	109.2614	114.1495	0.020863
81.75	109.2817	114.1759	0.021086
83.35	109.248	114.1744	0.013722
84.95	109.2692	114.1687	0.023107
86.55	109.2384	114.1892	0.014322
88.15	109.2198	114.2026	0.011776
89.75	109.2372	114.2098	0.006198
91.35	109.2414	114.2188	0.004827
92.95	109.2435	114.2262	0.011252
94.55	109.2527	114.2108	0.018873
96.15	109.2589	114.1812	0.018074
97.75	109.2522	114.1531	0.004754
99.35	109.2456	114.1568	0.018531
100.95	109.268	114.1762	0.007994
102.55	109.2552	114.1752	0.014481
104.15	109.2638	114.1537	0.018947
105.75	109.2609	114.1235	0.022081
107.35	109.2593	114.1588	0.008559
108.95	109.2463	114.163	0.014551
110.55	109.2567	114.1838	0.011818
112.15	109.2384	114.1789	0.024695
113.75	109.2401	114.1394	0.020263
115.35	109.2506	114.1701	0.012488
116.95	109.2349	114.1578	0.009961
118.55	109.2444	114.1705	0.005973
120.15	109.2352	114.1733	0.046603
121.75	109.2304	114.2477	0.022028
123.35	109.2635	114.2599	0.008193
124.95	109.2743	114.2673	0.018004
126.55	109.2464	114.26	0.009423
128.15	109.2319	114.2641	0.028993
129.75	109.1924	114.2397	0.022544
131.35	109.2234	114.2582	0.01562
132.95	109.2419	114.2415	0.022863
134.55	109.2362	114.2053	0.022797
136.15	109.2489	114.1712	0.024673
137.75	109.2429	114.1321	0.016799
139.35	109.2611	114.1519	0.013399
140.95	109.2489	114.1342	0.014237
142.55	109.2262	114.133	0.01064
144.15	109.2432	114.1334	0.032111
145.75	109.2622	114.1812	0.01537
147.35	109.2377	114.1798	0.018603
148.95	109.2467	114.1515	0.010012
150.55	109.2454	114.1674	0.021053
152.15	109.2269	114.1392	0.011808
153.75	109.2274	114.1581	0.006218
155.35	109.2368	114.1614	0.011688
156.95	109.2481	114.1464	0.019748
158.55	109.2447	114.1778	0.009112
160.15	109.2406	114.1639	0.009928
161.75	109.2367	114.1485	0.039834
163.35	109.2322	114.212	0.029137
164.95	109.2283	114.2585	0.022332
166.55	109.2636	114.2638	0.013184
168.15	109.274	114.2822	0.018366
169.75	109.2558	114.2592	0.006367
171.35	109.2652	114.263	0.007149
172.95	109.2627	114.2741	0.028192
174.55	109.2183	114.2663	0.016735
176.15	109.2173	114.2395	0.014986
177.75	109.2034	114.22	0.028246
179.35	109.2483	114.2146	0.041933
180.95	109.2633	114.1492	0.012449
182.55	109.2435	114.148	0.025307
184.15	109.248	114.1882	0.020167
185.75	109.2723	114.2094	0.029204
187.35	109.251	114.1679	0.013161
188.95	109.2568	114.1881	0.019049
190.55	109.2407	114.1622	0.038149
192.15	109.236	114.2231	0.021168
193.75	109.2425	114.2563	0.016394
195.35	109.2682	114.2509	0.02848
196.95	109.2281	114.2292	0.006848
198.55	109.2172	114.2294	0.026731
200.15	109.226	114.2712	0.013437
201.75	109.2277	114.2927	0.020781
203.35	109.2471	114.2657	0.024117
204.95	109.2215	114.2368	0.007992
206.55	109.2211	114.224	0.008138
208.15	109.2247	114.2115	0.026147
209.75	109.2469	114.176	0.01388
211.35	109.2482	114.1539	0.02198
212.95	109.2633	114.1856	0.003651
214.55	109.2602	114.1906	0.010259
216.15	109.244	114.1934	0.019718
217.75	109.2488	114.1622	0.0047
219.35	109.2451	114.1688	0.018653
220.95	109.2575	114.196	0.024632
222.55	109.235	114.1636	0.017312
224.15	109.2355	114.1359	0.047098
225.75	109.2486	114.2101	1.022282
227.35	110.8417	113.8393	0.247529
228.95	111.2283	113.7537	0.015215
230.55	111.2325	113.7777	0.015369
232.15	111.2119	113.7643	0.033299
233.75	111.1903	113.7156	0.033502
235.35	111.2235	113.7577	0.022777
236.95	111.2318	113.7932	0.015797
238.55	111.2219	113.8165	0.013879
240.15	111.2434	113.822	0.039297
241.75	111.2032	113.7736	0.04932
243.35	111.1312	113.7415	0.028597
244.95	111.0884	113.7576	0.11686
246.55	111.1797	113.9207	0.002016
248.15	111.1765	113.9205	0.003826
249.75	111.1765	113.9266	0.035836
251.35	111.1846	113.8699	0.108396
252.95	111.0682	113.7412	0.077359
254.55	111.1888	113.7691	0.025034
256.15	111.2183	113.7962	0.018295
257.75	111.2337	113.8211	0.011
259.35	111.2461	113.8336	0.042397
260.95	111.2016	113.7824	0.018922
262.55	111.2218	113.8049	0.048642
264.15	111.1984	113.7307	0.085667
265.75	111.2626	113.8518	0.023802
267.35	111.2345	113.8261	0.030477
268.95	111.198	113.7938	0.014575
270.55	111.2038	113.7712	0.028482
272.15	111.1604	113.7572	0.011418
273.75	111.1473	113.7444	0.022236
275.35	111.1127	113.7361	0.033956
276.95	111.0592	113.7453	0.05838
278.55	111.1296	113.8067	0.053728
280.15	111.166	113.8846	0.014531
281.75	111.1892	113.8841	0.024512
283.35	111.1584	113.8599	0.05798
284.95	111.2323	113.916	0.042553
286.55	111.2988	113.9018	0.058172
288.15	111.3846	113.8656	0.063568
289.75	111.3165	113.7901	0.068843
291.35	111.2833	113.685	0.035717
292.95	111.2393	113.7214	0.036217
294.55	111.2818	113.7608	0.020908
296.15	111.3098	113.7791	0.065306
297.75	111.2249	113.7182	0.031309
299.35	111.2613	113.7526	0.104957
300.95	111.317	113.911	0.03509
302.55	111.3106	113.8552	0.039447
304.15	111.2743	113.8036	0.019961
305.75	111.2888	113.8321	0.032062
307.35	111.2398	113.8167	0.014207
308.95	111.2452	113.8388	0.026647
310.55	111.2612	113.8783	0.031369
312.15	111.2493	113.8295	0.019451
313.75	111.2413	113.7994	0.008935
315.35	111.2366	113.813	0.107446
316.95	111.3749	113.915	0.045342
318.55	111.3353	113.8543	0.106055
320.15	111.259	113.7027	0.030334
321.75	111.2978	113.7318	0.078371
323.35	111.3537	113.8441	0.049167
324.95	111.2752	113.8393	0.024422
326.55	111.3133	113.848	0.030491
328.15	111.2683	113.8292	0.035922
329.75	111.323	113.8469	0.009688
331.35	111.3162	113.8329	0.01758
332.95	111.3416	113.8451	0.094962
334.55	111.2866	113.7035	0.041836
336.15	111.2435	113.6523	0.03432
337.75	111.2568	113.7056	0.071326
339.35	111.2903	113.8146	0.06496
340.95	111.3511	113.899	0.070262
342.55	111.2501	113.8496	0.008739
344.15	111.2484	113.8357	0.027616
345.75	111.2448	113.7917	0.090787
347.35	111.3309	113.9087	0.095331
348.95	111.2775	113.7658	0.023757
350.55	111.2395	113.766	0.024404
352.15	111.2734	113.7855	0.009617
353.75	111.2585	113.7815	0.022273
355.35	111.2264	113.766	0.050514
356.95	111.2888	113.8174	0.054176
358.55	111.2368	113.748	0.018216
360.15	111.2572	113.7689	0.014683
361.75	111.2596	113.7922	0.034975
363.35	111.2109	113.7648	0.006931
364.95	111.2086	113.7756	0.045393
366.55	111.2663	113.8197	0.043457
368.15	111.224	113.7645	0.019439
369.75	111.2407	113.7907	0.010588
371.35	111.228	113.7795	0.028822
372.95	111.2723	113.7924	0.020752
374.55	111.243	113.808	0.026163
376.15	111.2519	113.767	0.029469
377.75	111.2144	113.7384	0.037938
379.35	111.2469	113.7897	0.00389
380.95	111.2428	113.785	0.022313
382.55	111.2743	113.8018	0.018216
384.15	111.2606	113.7761	0.040016
385.75	111.1966	113.7789	0.044666
387.35	111.2679	113.7739	0.018026
388.95	111.2936	113.7869	0.02816
390.55	111.2761	113.8284	0.03848
392.15	111.3274	113.8626	0.07413
393.75	111.294	113.7488	0.032275
395.35	111.2609	113.7091	0.029826
396.95	111.2595	113.6614	0.025817
398.55	111.2661	113.7022	0.079722
400.15	111.3104	113.8218	0.038856
401.75	111.3378	113.8776	0.026486
403.35	111.3202	113.8391	0.008009
404.95	111.3103	113.8309	0.038002
406.55	111.3708	113.8244	0.063554
408.15	111.3008	113.7507	0.060293
409.75	111.2537	113.6664	0.022653
411.35	111.2282	113.6922	0.032947
412.95	111.2799	113.6818	0.057481
414.55	111.3294	113.7593	0.030926
416.15	111.2915	113.7275	0.023243
417.75	111.3133	113.7576	0.007922
419.35	111.3012	113.7613	0.05027
420.95	111.2472	113.7018	0.021346
422.55	111.2681	113.6747	0.054041
424.15	111.298	113.7558	0.021561
425.75	111.2893	113.7892	0.056415
427.35	111.3542	113.8519	0.022108
428.95	111.3193	113.8461	0.004218
430.55	111.3247	113.8502	0.020004
432.15	111.2955	113.837	0.011247
433.75	111.3075	113.8504	0.00456
435.35	111.3145	113.8484	0.018325
436.95	111.2852	113.8481	0.035666
438.55	111.3422	113.85	0.014598
440.15	111.319	113.8476	0.021586
441.75	111.2932	113.8247	0.0194
443.35	111.3125	113.849	0.013428
444.95	111.2912	113.8462	0.004061
446.55	111.2944	113.8406	0.015228
448.15	111.3149	113.8274	0.018603
449.75	111.3446	113.8256	0.018858
451.35	111.3199	113.8083	0.03112
452.95	111.3278	113.7591	0.027252
454.55	111.2932	113.7326	0.032668
456.15	111.2517	113.7009	0.022994
457.75	111.2837	113.719	0.020742
459.35	111.2533	113.7325	0.013154
460.95	111.2742	113.7349	0.061923
462.55	111.3325	113.815	0.038073
464.15	111.2982	113.8653	0.07423
465.75	111.2318	113.7668	0.006454
467.35	111.223	113.7721	0.03751
468.95	111.2644	113.8155	0.060283
470.55	111.3437	113.8705	0.04969
472.15	111.2936	113.8087	0.017458
473.75	111.3038	113.8347	0.052375
475.35	111.2601	113.7632	0.031534
476.95	111.2872	113.8058	0.023714
478.55	111.2675	113.8382	0.044831
480.15	111.2361	113.7737	0.047786
481.75	111.271	113.8417	0.032519
483.35	111.2623	113.7904	0.035255
484.95	111.2515	113.7351	0.048689
486.55	111.2895	113.803	0.035789
488.15	111.2388	113.7766	0.019847
489.75	111.2672	113.7908	0.031211
491.35	111.2343	113.7532	0.053303
492.95	111.2654	113.8326	0.041943
494.55	111.3071	113.8852	0.009736
496.15	111.3192	113.895	0.087945
497.75	111.2361	113.7814	0.062265
499.35	111.3299	113.8151	0.064507
500.95	111.305	113.715	0.02002
502.55	111.2739	113.7071	0.03061
504.15	111.2431	113.6691	0.015721
505.75	111.2683	113.6695	0.00539
507.35	111.2764	113.6724	0.061501
508.95	111.298	113.7684	0.016073
510.55	111.308	113.7921	0.079384
512.15	111.2823	113.6677	0.009734
513.75	111.29	113.6812	0.113657
515.35	111.3842	113.8368	0.058822
516.95	111.2932	113.8125	0.01889
518.55	111.2937	113.8428	0.025567
520.15	111.2888	113.8834	0.064254
521.75	111.2497	113.7883	0.009934
523.35	111.2358	113.7961	0.059406
524.95	111.3042	113.8621	0.014783
526.55	111.3042	113.8385	0.037252
528.15	111.3028	113.7789	0.067407
529.75	111.2605	113.6797	0.072819
531.35	111.3178	113.7811	0.05273
532.95	111.2714	113.7107	0.028892
534.55	111.3052	113.7421	0.045796
536.15	111.3293	113.8113	0.013309
537.75	111.3113	113.8227	0.037488
539.35	111.3632	113.8528	0.013927
540.95	111.341	113.8508	0.016043
542.55	111.3271	113.8292	0.038236
544.15	111.3467	113.7712	0.025093
545.75	111.307	113.7651	0.024565
547.35	111.2727	113.7459	0.03722
548.95	111.2638	113.687	0.019642
550.55	111.273	113.7171	0.017505
552.15	111.2974	113.7308	0.029533
553.75	111.2777	113.6879	0.02687
555.35	111.2351	113.682	0.086159
556.95	111.2877	113.8094	0.017894
558.55	111.3035	113.8333	0.014241
560.15	111.281	113.8298	0.004985
561.75	111.2875	113.8343	0.017017
563.35	111.3123	113.8456	0.009686
564.95	111.2983	113.8389	0.020475
566.55	111.3254	113.8573	0.024813
568.15	111.3241	113.8176	0.047593
569.75	111.3171	113.7418	0.054235
571.35	111.2658	113.6718	0.043793
572.95	111.3185	113.718	0.018941
574.55	111.2993	113.6946	0.023718
576.15	111.3227	113.7244	0.036002
577.75	111.2734	113.7541	0.028696
579.35	111.2805	113.7995	0.021393
580.95	111.2533	113.7788	0.058887
582.55	111.3228	113.8423	0.042875
584.15	111.3133	113.9102	0.02143
585.75	111.3015	113.878	0.078417
587.35	111.2119	113.7902	0.074951
588.95	111.3095	113.8599	0.028695
590.55	111.3013	113.8147	0.03084
592.15	111.3378	113.8479	0.056193
593.75	111.2612	113.8009	0.02397
595.35	111.2367	113.7713	0.048688
596.95	111.2932	113.825	0.0383
598.55	111.2343	113.8079	0.034236
600.15	111.2632	113.7614	0.015626
601.75	111.2458	113.7793	0.009453
603.35	111.2607	113.7822	0.010155
604.95	111.2467	113.774	0.067841
606.55	111.3137	113.8594	0.005304
608.15	111.322	113.8607	0.053851
609.75	111.2672	113.7943	0.015248
611.35	111.2612	113.7707	0.059204
612.95	111.2959	113.8588	0.018372
614.55	111.3243	113.8511	0.024455
616.15	111.3226	113.812	0.019169
617.75	111.3531	113.8153	0.03534
619.35	111.3038	113.7876	0.050086
620.95	111.2826	113.7103	0.029228
622.55	111.2518	113.6752	0.030834
624.15	111.2932	113.702	0.082072
625.75	111.2936	113.8333	0.008202
627.35	111.298	113.8457	0.015682
628.95	111.2796	113.8286	0.04124
630.55	111.3356	113.8635	0.00954
632.15	111.3456	113.8519	0.01289
633.75	111.326	113.8584	0.018197
635.35	111.3545	113.8645	0.008502
636.95	111.3432	113.8569	0.024257
638.55	111.317	113.8282	0.011191
640.15	111.3288	113.8417	0.003206
641.75	111.3296	113.8366	0.098043
643.35	111.247	113.7032	0.032411
644.95	111.2979	113.693	0.023293
646.55	111.2835	113.7274	0.013894
648.15	111.3057	113.7286	0.027914
649.75	111.3064	113.7732	0.039824
651.35	111.3523	113.8174	0.041811
652.95	111.287	113.8318	0.028622
654.55	111.3328	113.8306	0.013851
656.15	111.3529	113.8399	0.003249
657.75	111.3516	113.8449	0.070406
659.35	111.2959	113.747	0.041446
660.95	111.2542	113.6955	0.019395
662.55	111.243	113.6666	0.036218
664.15	111.2503	113.7241	0.013458
665.75	111.2571	113.7037	0.041142
667.35	111.2711	113.768	0.019801
668.95	111.3018	113.7603	0.021621
670.55	111.2763	113.737	0.03653
672.15	111.3143	113.7814	0.051307
673.75	111.25	113.7304	0.045409
675.35	111.3051	113.7778	0.058168
676.95	111.3545	113.8567	0.006541
678.55	111.3642	113.8604	0.033452
680.15	111.3109	113.8559	0.009881
681.75	111.3227	113.8454	0.038195
683.35	111.3808	113.8642	0.011987
684.95	111.3618	113.8619	0.030334
686.55	111.3143	113.8519	0.006724
688.15	111.3089	113.8425	0.024584
689.75	111.3478	113.8487	0.000446
691.35	111.3472	113.8483	0.029781
692.95	111.3001	113.841	0.004289
694.55	111.2939	113.8438	0.043851
696.15	111.362	113.8603	0.014645
697.75	111.3439	113.8455	0.002675
699.35	111.3397	113.8458	0.000161
700.95	111.3396	113.8455	0.000993
702.55	111.3399	113.844	0.017886
704.15	111.3451	113.8721	0.010805
705.75	111.3614	113.8777	0.014635
707.35	111.3849	113.8782	0.072196
708.95	111.2886	113.8143	0.021544
710.55	111.323	113.8166	0.068075
712.15	111.2644	113.7248	0.089175
713.75	111.3535	113.8362	0.021669
715.35	111.3372	113.8668	0.026258
716.95	111.3373	113.8248	0.053238
718.55	111.3461	113.9095	0.014345
720.15	111.3246	113.9015	0.033742
721.75	111.3317	113.8479	0.028794
723.35	111.2972	113.8785	0.006394
724.95	111.3043	113.8859	0.013422
726.55	111.2833	113.8812	0.034598
728.15	111.3371	113.8941	0.033369
729.75	111.2849	113.8832	0.026874
731.35	111.2912	113.8407	0.031734
732.95	111.3053	113.8894	0.057258
734.55	111.2477	113.8182	0.034509
736.15	111.3025	113.8118	0.034518
737.75	111.2473	113.8122	0.044984
739.35	111.2924	113.8682	0.065078
740.95	111.2397	113.7784	0.039274
742.55	111.2816	113.8253	0.034294
744.15	111.2347	113.7968	0.02673
745.75	111.2666	113.8253	0.025021
747.35	111.2418	113.7938	0.039507
748.95	111.3028	113.8105	0.067637
750.55	111.3528	113.9065	0.084431
752.15	111.2971	113.7834	0.054018
753.75	111.2389	113.7195	0.096318
755.35	111.3403	113.8356	0.017472
756.95	111.3126	113.8391	0.016125
758.55	111.3345	113.8528	0.012869
760.15	111.3186	113.8397	0.024299
761.75	111.3454	113.8678	0.003878
763.35	111.3487	113.8625	0.017325
764.95	111.3223	113.8541	0.017133
766.55	111.3492	113.8489	0.011816
768.15	111.3315	113.8422	0.017118
769.75	111.3543	113.8574	0.049857
771.35	111.2863	113.8157	0.046683
772.95	111.2928	113.7413	0.028107
774.55	111.3007	113.697	0.110867
776.15	111.3957	113.8469	0.048289
777.75	111.3352	113.8949	0.014392
779.35	111.314	113.886	0.021159
780.95	111.3188	113.9196	0.015256
782.55	111.3328	113.9395	0.054694
784.15	111.2829	113.8676	0.07567
785.75	111.2808	113.7466	0.011437
787.35	111.2752	113.764	0.019216
788.95	111.3051	113.7715	0.051347
790.55	111.2759	113.8483	0.056211
792.15	111.2439	113.7642	0.051426
793.75	111.2906	113.832	0.023755
795.35	111.3067	113.8664	0.033026
796.95	111.2746	113.8244	0.022373
798.55	111.2702	113.7889	0.018285
800.15	111.2992	113.7929	0.031929
801.75	111.3376	113.8265	0.006146
803.35	111.3328	113.818	0.06837
804.95	111.3556	113.925	0.02905
806.55	111.3092	113.9224	0.054938
808.15	111.2992	113.8351	0.017272
809.75	111.3268	113.8338	0.017104
811.35	111.3119	113.8567	0.012034
812.95	111.3306	113.8612	0.028398
814.55	111.3017	113.8262	0.030294
816.15	111.3425	113.8	0.059655
817.75	111.2688	113.7393	0.006254
819.35	111.2718	113.7297	0.039339
820.95	111.3266	113.6987	0.025867
822.55	111.2959	113.7264	0.055717
824.15	111.3334	113.8072	0.005481
825.75	111.3252	113.8041	0.010877
827.35	111.3081	113.8074	0.04145
828.95	111.3203	113.8726	0.049032
830.55	111.3306	113.9504	0.093957
832.15	111.2593	113.8181	0.015736
833.75	111.2795	113.833	0.028622
835.35	111.256	113.7937	0.013491
836.95	111.2775	113.7938	0.022123
838.55	111.2689	113.8281	0.06372
840.15	111.19	113.7635	0.078223
841.75	111.2968	113.8288	0.016003
843.35	111.2722	113.8359	0.014665
844.95	111.2503	113.8274	0.026261
846.55	111.2192	113.7991	0.035604
848.15	111.2717	113.8213	0.043223
849.75	111.3334	113.8526	0.088883
851.35	111.218	113.7695	0.015467
852.95	111.2341	113.7883	0.046233
854.55	111.3024	113.8165	0.03897
856.15	111.2557	113.7752	0.030119
857.75	111.3005	113.793	0.037132
859.35	111.276	113.847	0.038207
860.95	111.3168	113.8925	0.030112
862.55	111.3597	113.9145	0.072904
864.15	111.3069	113.8104	0.056385
865.75	111.3005	113.7205	0.059842
867.35	111.3046	113.8161	0.011472
868.95	111.3159	113.8306	0.057463
870.55	111.3708	113.9044	0.024774
872.15	111.3386	113.8812	0.018423
873.75	111.3152	113.8632	0.079294
875.35	111.2523	113.7531	0.073404
876.95	111.3306	113.8406	0.03572
878.55	111.2962	113.7949	0.041041
880.15	111.3121	113.8587	0.033765
881.75	111.3233	113.9115	0.020263
883.35	111.3475	113.933	0.010051
884.95	111.3315	113.9338	0.00745
886.55	111.3375	113.944	0.019343
888.15	111.362	113.9251	0.024405
889.75	111.3627	113.9642	0.044453
891.35	111.3292	113.9014	0.03671
892.95	111.3402	113.8437	0.058339
894.55	111.2619	113.7929	0.047225
896.15	111.3244	113.8353	0.033719
897.75	111.2773	113.8089	0.029604
899.35	111.2364	113.785	0.022195
900.95	111.2193	113.8161	0.049335
902.55	111.296	113.8351	0.044956
904.15	111.2509	113.779	0.047168
905.75	111.2941	113.8409	0.043516
907.35	111.2547	113.7835	0.0604
908.95	111.3133	113.8604	0.007981
910.55	111.3101	113.8727	0.069368
912.15	111.3949	113.9443	0.04732
913.75	111.3263	113.9122	0.054056
915.35	111.3618	113.8333	0.087961
916.95	111.2969	113.7084	0.041477
918.55	111.2863	113.7739	0.032188
920.15	111.331	113.7993	0.015917
921.75	111.3563	113.8026	0.04833
923.35	111.2941	113.7566	0.068622
924.95	111.3471	113.8528	0.022321
926.55	111.314	113.8662	0.039269
928.15	111.2911	113.8077	0.014498
929.75	111.2749	113.7911	0.027927
931.35	111.2858	113.8344	0.026154
932.95	111.2529	113.8086	0.037132
934.55	111.2864	113.8577	0.020166
936.15	111.2574	113.8434	0.042116
937.75	111.2185	113.7884	0.029967
939.35	111.266	113.7824	0.025832
940.95	111.3061	113.7925	0.038562
942.55	111.2466	113.8088	0.042193
944.15	111.2902	113.8603	0.02375
945.75	111.3208	113.8829	0.00762
947.35	111.3086	113.8825	0.034575
948.95	111.304	113.8273	0.020973
950.55	111.3108	113.7945	0.022491
952.15	111.28	113.8131	0.036318
953.75	111.3161	113.8586	0.011716
955.35	111.3012	113.8698	0.058255
956.95	111.374	113.928	0.00782
958.55	111.3628	113.9335	0.009222
960.15	111.3668	113.9193	0.018361
961.75	111.3727	113.9481	0.053871
963.35	111.3134	113.8855	0.034738
964.95	111.3178	113.8301	0.067186
966.55	111.2941	113.7253	0.027448
968.15	111.2916	113.6814	0.028122
969.75	111.3089	113.7229	0.00957
971.35	111.3027	113.737	0.016035
972.95	111.2811	113.7507	0.019333
974.55	111.3009	113.7745	0.038242
976.15	111.3436	113.8183	0.007052
977.75	111.3326	113.8156	0.011477
979.35	111.3152	113.8099	0.04854
980.95	111.3781	113.8554	0.08249
982.55	111.2934	113.7542	0.046249
984.15	111.2918	113.6802	0.082167
985.75	111.3583	113.7936	0.061523
987.35	111.2646	113.7636	0.049592
988.95	111.3228	113.8175	0.038646
990.55	111.3482	113.8739	0.032028
992.15	111.2985	113.8615	0.041101
993.75	111.2578	113.8098	0.013426
995.35	111.2715	113.7932	0.015587
996.95	111.2964	113.7934	0.021986
998.55	111.2624	113.7843	0.055051
1000.15	111.2994	113.8643	0.020264
1001.75	111.2684	113.8548	0.01855
1003.35	111.2727	113.8254	0.013176
1004.95	111.2613	113.8076	0.009788
1006.55	111.2457	113.8086	0.030754
1008.15	111.2948	113.8065	0.028674
1009.75	111.2631	113.7734	0.034965
1011.35	111.2568	113.829	0.023456
1012.95	111.2563	113.7914	0.003792
1014.55	111.2616	113.7944	0.011438
1016.15	111.2529	113.8105	0.005358
1017.75	111.2568	113.8029	0.082105
1019.35	111.3466	113.8987	0.061063
1020.95	111.2927	113.8172	0.051115
1022.55	111.3123	113.8966	0.032547
1024.15	111.3097	113.8446	0.018998
1025.75	111.2816	113.8329	0.018827
1027.35	111.2967	113.8069	0.025047
1028.95	111.3132	113.7703	0.017379
1030.55	111.3393	113.7608	0.05556
1032.15	111.2746	113.6998	0.060058
1033.75	111.3419	113.7685	0.010692
1035.35	111.3481	113.7844	0.010244
1036.95	111.3353	113.7947	0.011473
1038.55	111.3355	113.7763	0.070761
1040.15	111.2651	113.6876	0.012777
1041.75	111.2833	113.697	0.014312
1043.35	111.2916	113.7183	0.031361
1044.95	111.3355	113.7427	0.056569
1046.55	111.2677	113.6827	0.043053
1048.15	111.2825	113.75	0.017859
1049.75	111.2767	113.7779	0.043769
1051.35	111.3261	113.8276	0.017881
1052.95	111.2983	113.8343	0.034711
1054.55	111.351	113.8518	0.001197
1056.15	111.3506	113.8499	0.032933
1057.75	111.2995	113.8371	0.024652
1059.35	111.3386	113.8423	0.018985
1060.95	111.369	113.8408	0.04855
1062.55	111.3084	113.7922	0.017152
1064.15	111.3021	113.819	0.056966
1065.75	111.2998	113.9101	0.065341
1067.35	111.2801	113.8074	0.015299
1068.95	111.2557	113.8057	0.009802
1070.55	111.2639	113.7923	0.01392
1072.15	111.2417	113.7939	0.021882
1073.75	111.2765	113.7909	0.021037
1075.35	111.2443	113.7812	0.019978
1076.95	111.2756	113.7877	0.031986
1078.55	111.2589	113.8361	0.055078
1080.15	111.2286	113.7533	0.027651
1081.75	111.2658	113.7772	0.00998
1083.35	111.2668	113.7613	0.034295
1084.95	111.3046	113.8011	0.044348
1086.55	111.27	113.863	0.034272
1088.15	111.2682	113.8082	0.022667
1089.75	111.2671	113.8445	0.045933
1091.35	111.2287	113.7818	0.006733
1092.95	111.2363	113.7894	0.011575
1094.55	111.2309	113.7717	0.012614
1096.15	111.2503	113.7774	0.044341
1097.75	111.2891	113.8368	0.014934
1099.35	111.2779	113.8579	0.045861
1100.95	111.3325	113.907	0.089789
1102.55	111.2803	113.7731	0.012888
1104.15	111.2941	113.7578	0.041603
1105.75	111.2773	113.6934	0.103573
1107.35	111.3261	113.8517	0.010639
1108.95	111.3229	113.8685	0.011454
1110.55	111.3217	113.8502	0.015447
1112.15	111.3188	113.8256	0.011354
1113.75	111.3092	113.841	0.018837
1115.35	111.3393	113.8399	0.052838
1116.95	111.3055	113.7624	0.023671
1118.55	111.313	113.7995	0.032849
1120.15	111.3336	113.8478	0.02765
1121.75	111.3054	113.8819	0.071162
1123.35	111.2562	113.7792	0.017387
1124.95	111.2678	113.8045	0.068575
1126.55	111.3341	113.8919	0.009935
1128.15	111.3182	113.8921	0.045355
1129.75	111.2695	113.8383	0.042727
1131.35	111.3162	113.8883	0.026955
1132.95	111.3071	113.9304	0.017807
1134.55	111.3009	113.9026	0.016281
1136.15	111.3018	113.8766	0.049673
1137.75	111.3248	113.8005	0.032008
1139.35	111.311	113.8498	0.060182
1140.95	111.3423	113.9409	0.016295
1142.55	111.3263	113.9203	0.022325
1144.15	111.3555	113.9408	0.038094
1145.75	111.3171	113.8935	0.02263
1147.35	111.3108	113.8579	0.011838
1148.95	111.2968	113.8706	0.054253
1150.55	111.3418	113.9448	0.046018
1152.15	111.3017	113.8831	0.014461
1153.75	111.3117	113.8622	0.025392
1155.35	111.3305	113.8983	0.012613
1156.95	111.342	113.9148	0.012573
1158.55	111.3449	113.8949	0.016092
1160.15	111.3645	113.9117	0.022528
1161.75	111.3291	113.9189	0.012139
1163.35	111.3433	113.9322	0.022852
1164.95	111.3666	113.9041	0.023148
1166.55	111.4026	113.9129	0.06615
1168.15	111.3375	113.8295	0.0078
1169.75	111.3496	113.8264	0.01837
1171.35	111.3495	113.797	0.031929
1172.95	111.3435	113.8477	0.033595
1174.55	111.3059	113.8093	0.013449
1176.15	111.3102	113.7882	0.042529
1177.75	111.3657	113.8276	0.008358
1179.35	111.3596	113.8157	0.024342
1180.95	111.396	113.802	0.057704
1182.55	111.3167	113.7547	0.015877
1184.15	111.2998	113.7357	0.00538
1185.75	111.2955	113.7431	0.036772
1187.35	111.3225	113.6909	0.019802
1188.95	111.315	113.7217	0.038183
1190.55	111.3427	113.7761	0.011839
1192.15	111.3478	113.7944	0.030078
1193.75	111.3043	113.7739	0.030959
1195.35	111.3458	113.8009	0.038473
1196.95	111.3202	113.7449	0.03896
1198.55	111.3751	113.7745	0.03863
1200.15	111.3544	113.8327	0.006403
1201.75	111.3479	113.8406	0.02481
1203.35	111.3557	113.8017	0.024666
1204.95	111.3744	113.8364	0.013091
1206.55	111.3716	113.8156	0.037655
1208.15	111.3114	113.8176	0.005443
1209.75	111.3196	113.8205	0.065558
1211.35	111.424	113.8306	0.015867
1212.95	111.4269	113.8558	0.066576
1214.55	111.3314	113.8085	0.059003
1216.15	111.3804	113.8892	0.011035
1217.75	111.3699	113.875	0.052718
1219.35	111.3176	113.8088	0.040187
1220.95	111.2581	113.7845	0.0332
1222.55	111.305	113.8095	0.028372
1224.15	111.3219	113.8516	0.026794
1225.75	111.3648	113.8507	0.071107
1227.35	111.2763	113.7792	0.019511
1228.95	111.2942	113.8048	0.038382
1230.55	111.3271	113.8567	0.05821
1232.15	111.3961	113.9192	0.048122
1233.75	111.3316	113.8771	0.04127
1235.35	111.3948	113.8963	0.065345
1236.95	111.3483	113.8026	0.02594
1238.55	111.3816	113.8275	0.036714
1240.15	111.3874	113.769	0.019925
1241.75	111.3568	113.76	0.061837
1243.35	111.3407	113.8577	0.025655
1244.95	111.3585	113.8207	0.016933
1246.55	111.3402	113.8406	0.007011
1248.15	111.3311	113.8342	0.031963
1249.75	111.3813	113.8249	0.015921
1251.35	111.3689	113.8026	0.030153
1252.95	111.3474	113.8458	0.043344
1254.55	111.3237	113.7807	0.022506
1256.15	111.3048	113.8113	0.033252
1257.75	111.3573	113.8031	0.015485
1259.35	111.3469	113.7806	0.024903
1260.95	111.3633	113.8169	0.060041
1262.55	111.3133	113.7349	0.017037
1264.15	111.3235	113.7602	0.037019
1265.75	111.2849	113.7153	0.068733
1267.35	111.3591	113.7964	0.018703
1268.95	111.389	113.7977	0.022342
1270.55	111.3533	113.7974	0.036891
1272.15	111.3105	113.7568	0.022562
1273.75	111.3415	113.7752	0.013815
1275.35	111.3446	113.797	0.02106
1276.95	111.3449	113.8307	0.011775
1278.55	111.347	113.8495	0.033901
1280.15	111.3986	113.8325	0.02469
1281.75	111.3601	113.8232	0.01494
1283.35	111.3704	113.8449	0.013399
1284.95	111.3841	113.8284	0.023064
1286.55	111.3514	113.8456	0.025111
1288.15	111.3853	113.824	0.014429
1289.75	111.3622	113.8247	0.008224
1291.35	111.3643	113.8117	0.024187
1292.95	111.3271	113.801	0.013586
1294.55	111.3488	113.7991	0.020165
1296.15	111.3544	113.8309	0.014586
1297.75	111.3311	113.8311	0.014769
1299.35	111.3534	113.8232	0.022412
1300.95	111.3743	113.8524	0.024203
1302.55	111.3377	113.8396	0.016762
1304.15	111.354	113.8609	0.010324
1305.75	111.3617	113.8463	0.009157
1307.35	111.3561	113.8599	0.013769
1308.95	111.3436	113.8417	0.043645
1310.55	111.2977	113.7891	0.045719
1312.15	111.3388	113.8496	0.023341
1313.75	111.3746	113.8388	0.050691
1315.35	111.3163	113.7824	0.051849
1316.95	111.3945	113.8102	0.033512
1318.55	111.3418	113.8199	0.018303
1320.15	111.3538	113.7932	0.030709
1321.75	111.37	113.8396	0.008047
1323.35	111.3643	113.8281	0.026396
1324.95	111.3239	113.8405	0.016886
1326.55	111.3352	113.865	0.031984
1328.15	111.3847	113.8778	0.056352
1329.75	111.3374	113.8011	0.032237
1331.35	111.377	113.8341	0.019166
1332.95	111.3795	113.8647	0.013193
1334.55	111.3633	113.8782	0.022033
1336.15	111.3974	113.8695	0.004311
1337.75	111.3969	113.8626	0.065725
1339.35	111.3063	113.8092	0.021292
1340.95	111.3402	113.8122	0.010214
1342.55	111.3251	113.806	0.013529
1344.15	111.3041	113.8114	0.024249
1345.75	111.3426	113.8167	0.004882
1347.35	111.3471	113.8231	0.021191
1348.95	111.3132	113.8247	0.008672
