# Supplementary material for: Seeking safety: Movement dynamics after post-contact immobility
Source: PLoS One. 2024 Aug 22;19(8):e0307370. doi: 10.1371/journal.pone.0307370 (PMC11340899; doi:10.1371/journal.pone.0307370)
Supplement: S3 Data — (ZIP) [file pone.0307370.s012.zip › Franks_etal_AntLionTracksPaperData_PLoSOne_2024/al17_dt16_v2.txt]

0.85	111.4012	114.2542	0.194669
2.45	111.2749	113.9695	0.062031
4.05	111.3431	113.8974	0.019425
5.65	111.314	113.8865	0.015847
7.25	111.3393	113.8874	0.007574
8.85	111.3329	113.8772	0.02529
10.45	111.2925	113.875	0.018382
12.05	111.3202	113.8652	0.005567
13.65	111.318	113.8739	0.006827
15.25	111.3099	113.8812	0.009843
16.85	111.3256	113.8802	0.042168
18.45	111.2744	113.8363	0.068307
20.05	111.3747	113.8796	0.044771
21.65	111.3067	113.8571	0.011522
23.25	111.3242	113.863	0.01929
24.85	111.3531	113.8736	0.023494
26.45	111.3156	113.8746	0.007383
28.05	111.3039	113.8762	0.017205
29.65	111.3249	113.894	0.026944
31.25	111.3613	113.917	0.017106
32.85	111.3673	113.8903	0.019969
34.45	111.336	113.8967	0.018928
36.05	111.3374	113.8664	0.016719
37.65	111.3635	113.8726	0.006613
39.25	111.3606	113.8624	0.009337
40.85	111.3566	113.8769	0.008482
42.45	111.3566	113.8633	0.059467
44.05	111.4073	113.9438	0.021481
45.65	111.408	113.9782	0.01893
47.25	111.4045	113.9481	0.02403
48.85	111.3815	113.9789	0.009026
50.45	111.3766	113.9653	0.005867
52.05	111.3832	113.972	0.017255
53.65	111.4057	113.988	0.049183
55.25	111.3473	113.9352	0.016322
56.85	111.3572	113.911	0.023858
58.45	111.3576	113.8728	0.018653
60.05	111.3676	113.901	0.038916
61.65	111.4056	113.9503	0.033808
63.25	111.3629	113.917	0.019411
64.85	111.3891	113.9338	0.02519
66.45	111.4081	113.8983	0.037627
68.05	111.3747	113.8482	0.042444
69.65	111.4386	113.871	0.03581
71.25	111.3817	113.8771	0.005624
72.85	111.3864	113.8847	0.028971
74.45	111.3941	113.839	0.024819
76.05	111.4302	113.8555	0.022178
77.65	111.3998	113.8739	0.030832
79.25	111.3977	113.8246	0.028823
80.85	111.4109	113.8688	0.035188
82.45	111.3583	113.8489	0.039548
84.05	111.3898	113.9037	0.030546
85.65	111.4387	113.9039	0.042382
87.25	111.3923	113.9533	0.003716
88.85	111.3972	113.9501	0.007555
90.45	111.4029	113.9394	0.017631
92.05	111.405	113.9113	0.020164
93.65	111.3967	113.8801	0.013036
95.25	111.3761	113.8771	0.028237
96.85	111.4187	113.8623	0.030103
98.45	111.3709	113.8566	0.009447
100.05	111.3585	113.8651	0.014646
101.65	111.3809	113.8718	0.028638
103.25	111.3367	113.8598	0.006465
104.85	111.3301	113.8678	0.008471
106.45	111.3298	113.8814	0.010945
108.05	111.3346	113.8645	0.041646
109.65	111.3991	113.8811	0.014439
111.25	111.3773	113.8887	0.046195
112.85	111.319	113.8432	0.025994
114.45	111.3601	113.8499	0.016403
116.05	111.3807	113.8662	0.005245
117.65	111.3731	113.8698	0.020175
119.25	111.405	113.8646	0.025982
120.85	111.3735	113.8375	0.023736
122.45	111.3431	113.8603	0.016226
124.05	111.3424	113.8862	0.020958
125.65	111.3714	113.8693	0.020464
127.25	111.3627	113.9009	0.036473
128.85	111.3382	113.848	0.002254
130.45	111.3373	113.8445	0.031192
132.05	111.3819	113.867	0.014221
133.65	111.4045	113.8696	0.034299
135.25	111.3502	113.8615	0.052589
136.85	111.4342	113.8659	0.022202
138.45	111.4003	113.8553	0.004865
140.05	111.3932	113.8585	0.010431
141.65	111.3873	113.8429	0.001859
143.25	111.3863	113.8401	0.007315
144.85	111.3786	113.8313	0.037829
146.45	111.4029	113.8867	0.030386
148.05	111.3597	113.8644	0.042163
149.65	111.4187	113.8972	0.029909
151.25	111.3911	113.9363	0.021723
152.85	111.4257	113.9336	0.009339
154.45	111.4177	113.9209	0.033266
156.05	111.3929	113.8739	0.003468
157.65	111.3955	113.8787	0.020861
159.25	111.3631	113.8706	0.015474
160.85	111.3742	113.8485	0.015245
162.45	111.3846	113.8705	0.014414
164.05	111.3773	113.8486	0.019335
165.65	111.3905	113.8766	0.03282
167.25	111.4187	113.9209	0.060173
168.85	111.4199	113.8246	0.017814
170.45	111.3982	113.843	0.005916
172.05	111.4041	113.8504	0.035388
173.65	111.3477	113.8463	0.011255
175.25	111.3297	113.8481	0.019762
176.85	111.3598	113.8578	0.002911
178.45	111.363	113.8544	0.049225
180.05	111.4392	113.8745	0.006154
181.65	111.4481	113.8787	0.032776
183.25	111.4094	113.8432	0.007452
184.85	111.4133	113.8319	0.001098
186.45	111.413	113.8302	0.01581
188.05	111.4025	113.8532	0.032517
189.65	111.394	113.9045	0.016246
191.25	111.3744	113.8874	0.031187
192.85	111.411	113.9214	0.005929
194.45	111.4062	113.9296	0.031051
196.05	111.3839	113.8853	0.010856
197.65	111.375	113.9002	0.034812
199.25	111.4284	113.8843	0.020259
200.85	111.3968	113.8914	0.004154
202.45	111.3964	113.8981	0.002571
204.05	111.3981	113.9018	0.036979
205.65	111.354	113.8623	0.017825
207.25	111.3802	113.8737	0.026524
208.85	111.3607	113.836	0.030469
210.45	111.3984	113.8668	0.016276
212.05	111.3744	113.8567	0.022182
213.65	111.3665	113.8221	0.095804
215.25	111.4992	113.8989	0.074431
216.85	111.3819	113.8785	0.024936
218.45	111.3622	113.8438	0.027969
220.05	111.3177	113.8388	0.039071
221.65	111.3796	113.8477	0.023808
223.25	111.4069	113.8743	0.011593
224.85	111.3893	113.8685	0.01355
226.45	111.408	113.8794	0.029305
228.05	111.3797	113.8421	0.017474
229.65	111.3536	113.8523	0.004069
231.25	111.3504	113.858	0.010048
232.85	111.3369	113.8492	0.003883
234.45	111.3431	113.8495	0.018761
236.05	111.3538	113.8214	0.031599
237.65	111.3991	113.844	0.004457
239.25	111.406	113.8425	0.003275
240.85	111.4112	113.8417	0.03225
242.45	111.395	113.8906	0.006034
244.05	111.3868	113.8854	0.012176
245.65	111.3903	113.9046	0.037607
247.25	111.3649	113.85	0.051667
248.85	111.4348	113.8942	0.035219
250.45	111.3893	113.861	0.003032
252.05	111.3884	113.8657	0.027783
253.65	111.3567	113.8345	0.010418
255.25	111.345	113.8464	0.024601
256.85	111.3837	113.8534	0.009863
258.45	111.3984	113.8477	0.091744
260.05	111.5252	113.9217	0.04124
261.65	111.4719	113.8828	0.040486
263.25	111.4276	113.8355	0.025418
264.85	111.448	113.8707	0.033188
266.45	111.4996	113.8832	0.045682
268.05	111.4299	113.8613	0.012918
269.65	111.41	113.867	0.010866
271.25	111.4046	113.8504	0.018158
272.85	111.3799	113.8656	0.015192
274.45	111.3681	113.8443	0.077335
276.05	111.4865	113.8802	0.079861
277.65	111.3628	113.8483	0.055623
279.25	111.4443	113.884	0.059605
280.85	111.3574	113.8447	0.061382
282.45	111.4469	113.8851	0.016756
284.05	111.4737	113.885	0.070474
285.65	111.368	113.8457	0.00353
287.25	111.3737	113.8457	0.033085
288.85	111.325	113.8248	0.05835
290.45	111.3945	113.8872	0.025744
292.05	111.4339	113.8992	0.062981
293.65	111.3469	113.8484	0.037471
295.25	111.29	113.8293	0.074393
296.85	111.4005	113.8735	0.023578
298.45	111.3634	113.88	0.024653
300.05	111.3276	113.8635	0.014346
301.65	111.3468	113.8509	0.006313
303.25	111.3398	113.8582	0.055298
304.85	111.4017	113.9214	0.020143
306.45	111.4032	113.8892	0.010732
308.05	111.3862	113.8865	0.040277
309.65	111.3965	113.9502	0.012452
311.25	111.3805	113.9383	0.038178
312.85	111.3833	113.8773	0.038921
314.45	111.3627	113.9361	0.035522
316.05	111.3877	113.8851	0.014142
317.65	111.3651	113.8851	0.021566
319.25	111.39	113.8612	0.076149
320.85	111.2714	113.8331	0.006428
322.45	111.2755	113.8425	0.030032
324.05	111.2308	113.825	0.02234
325.65	111.2294	113.7892	0.01263
327.25	111.2465	113.7999	0.082255
328.85	111.3736	113.834	0.046056
330.45	111.3009	113.8457	0.078084
332.05	111.1983	113.7743	0.11602
333.65	111.3717	113.8406	0.070487
335.25	111.2642	113.8064	0.02796
336.85	111.3065	113.821	0.029266
338.45	111.3315	113.8606	0.035946
340.05	111.3875	113.8472	0.101372
341.65	111.2284	113.8152	0.068832
343.25	111.3352	113.8422	0.032543
344.85	111.2898	113.8167	0.10246
346.45	111.4453	113.8685	0.111112
348.05	111.271	113.8338	0.037315
349.65	111.3247	113.8599	0.105882
351.25	111.1893	113.758	0.015856
352.85	111.2061	113.777	0.05043
354.45	111.2619	113.8353	0.023861
356.05	111.2703	113.798	0.016485
357.65	111.2478	113.8119	0.009079
359.25	111.2596	113.8034	0.014884
360.85	111.2596	113.8272	0.032728
362.45	111.2792	113.8757	0.041889
364.05	111.3328	113.9159	0.020885
365.65	111.3275	113.9489	0.016027
367.25	111.3338	113.924	0.031641
368.85	111.3735	113.9554	0.02112
370.45	111.3624	113.9235	0.035143
372.05	111.3107	113.9015	0.018324
373.65	111.3343	113.8841	0.079132
375.25	111.2266	113.8174	0.035303
376.85	111.2783	113.8401	0.02688
378.45	111.2418	113.8174	0.016322
380.05	111.2231	113.7992	0.092246
381.65	111.2897	113.9309	0.011811
383.25	111.3072	113.9237	0.015648
384.85	111.3286	113.9368	0.021108
386.45	111.3153	113.9678	0.075205
388.05	111.2424	113.8722	0.035245
389.65	111.2501	113.8163	0.068094
391.25	111.2883	113.9184	0.04401
392.85	111.3581	113.9278	0.056182
394.45	111.3175	113.8476	0.025396
396.05	111.2878	113.8754	0.019343
397.65	111.3185	113.8793	0.031382
399.25	111.2723	113.8992	0.052687
400.85	111.3189	113.8289	0.022014
402.45	111.3064	113.8618	0.010642
404.05	111.3143	113.8467	0.032919
405.65	111.3414	113.8918	0.03362
407.25	111.3015	113.8557	0.052012
408.85	111.333	113.9328	0.043268
410.45	111.3932	113.9668	0.021579
412.05	111.3665	113.945	0.044925
413.65	111.3026	113.9121	0.03463
415.25	111.3176	113.9654	0.025969
416.85	111.2942	113.9311	0.0077
418.45	111.3001	113.9203	0.019956
420.05	111.2833	113.8932	0.065887
421.65	111.2111	113.8163	0.028502
423.25	111.2548	113.8033	0.023649
424.85	111.2337	113.8347	0.011075
426.45	111.2511	113.831	0.032437
428.05	111.2723	113.8784	0.075202
429.65	111.1989	113.783	0.065332
431.25	111.2815	113.8471	0.031908
432.85	111.2309	113.8401	0.025838
434.45	111.1989	113.8139	0.077055
436.05	111.2887	113.8984	0.007784
437.65	111.2831	113.8872	0.053074
439.25	111.2159	113.8354	0.045266
440.85	111.1848	113.77	0.089036
442.45	111.2665	113.8867	0.018789
444.05	111.2911	113.9039	0.01513
445.65	111.3144	113.9104	0.060165
447.25	111.2316	113.8613	0.018133
448.85	111.2592	113.8702	0.030761
450.45	111.3016	113.8953	0.031309
452.05	111.2545	113.9123	0.036213
453.65	111.2557	113.8544	0.012316
455.25	111.2585	113.8739	0.066558
456.85	111.2924	113.773	0.014922
458.45	111.3162	113.7749	0.252405
460.05	111.6906	113.6236	0.243327
461.65	112.0668	113.5233	0.201981
463.25	112.3506	113.3687	0.584788
464.85	113.2634	113.1633	0.419932
466.45	113.6265	112.598	0.738786
468.05	114.4507	111.7506	0.952044
469.65	115.7088	110.8918	0.769239
471.25	116.679	110.1345	1.218764
472.85	118.38	109.1809	0.897401
474.45	119.4985	108.2807	0.73021
476.05	120.0075	107.229	0.633968
477.65	120.556	106.3757	0.769595
479.25	121.0444	105.2454	0.020118
480.85	121.0126	105.2506	0.00534
482.45	121.0163	105.2583	0.015421
484.05	121.0188	105.2338	0.013852
485.65	121.0397	105.2409	0.008301
487.25	121.0319	105.2517	0.015322
488.85	121.0213	105.2296	0.02171
490.45	121.0313	105.2628	0.017134
492.05	121.0074	105.2494	0.07958
493.65	121.1185	105.1873	0.028742
495.25	121.1392	105.1462	0.018495
496.85	121.1371	105.1757	0.038765
498.45	121.1456	105.1143	0.020367
500.05	121.1192	105.0952	0.03333
501.65	121.0831	105.1345	0.009279
503.25	121.0761	105.1476	0.015728
504.85	121.081	105.1722	0.015345
506.45	121.0756	105.1962	0.014282
508.05	121.0826	105.218	0.016476
509.65	121.0717	105.194	0.019784
511.25	121.0779	105.1629	0.02388
512.85	121.0748	105.201	0.03361
514.45	121.1283	105.1955	0.016919
516.05	121.1494	105.2124	0.011505
517.65	121.166	105.2204	0.031249
519.25	121.1603	105.1707	0.011914
520.85	121.1705	105.1869	0.015833
522.45	121.1949	105.1801	0.01454
524.05	121.2146	105.1677	0.01358
525.65	121.201	105.1847	0.058329
527.25	121.128	105.2429	0.016333
528.85	121.1176	105.219	0.031225
530.45	121.068	105.2123	0.002438
532.05	121.0699	105.2158	0.0233
533.65	121.0433	105.2418	0.030922
535.25	121.0698	105.2001	0.011885
536.85	121.0872	105.2077	0.063935
538.45	121.1878	105.2261	0.030277
540.05	121.2123	105.1843	0.002459
541.65	121.2132	105.1881	0.007739
543.25	121.2251	105.1916	0.036065
544.85	121.1707	105.211	0.032889
546.45	121.1188	105.2025	0.050154
548.05	121.1181	105.2827	0.028497
549.65	121.0738	105.2933	0.006403
551.25	121.0751	105.3034	0.005363
552.85	121.0719	105.3114	0.028105
554.45	121.1049	105.2808	0.008536
556.05	121.1151	105.2717	0.014417
557.65	121.1093	105.2494	0.029625
559.25	121.1404	105.2136	0.053909
560.85	121.2011	105.1524	0.044872
562.45	121.1379	105.1864	0.048773
564.05	121.0656	105.2157	0.007097
565.65	121.063	105.2267	0.044384
567.25	121.1275	105.1971	0.045372
568.85	121.1997	105.1898	0.025203
570.45	121.2328	105.1667	0.026467
572.05	121.195	105.1857	0.089088
573.65	121.0527	105.1768	0.313761
575.25	121.0559	104.6748	0.044676
576.85	121.0698	104.6047	0.019072
578.45	121.0604	104.5756	0.027598
580.05	121.0178	104.5641	0.051905
581.65	121.0627	104.6339	0.043329
583.25	121.0344	104.5706	0.086258
584.85	121.0203	104.4333	0.422718
586.45	120.9514	103.7605	0.198125
588.05	120.8208	103.4717	0.047823
589.65	120.8225	103.3952	0.013287
591.25	120.811	103.3773	0.045348
592.85	120.8528	103.4366	0.034672
594.45	120.8499	103.3812	0.002916
596.05	120.8517	103.3855	0.442742
597.65	121.292	102.8306	0.109589
599.25	121.359	102.6685	0.016282
600.85	121.3448	102.6467	0.241164
602.45	121.5106	102.2982	0.283336
604.05	121.6514	101.8673	0.341575
605.65	122.0174	101.4614	0.217666
607.25	122.3072	101.2682	0.292798
608.85	122.3297	100.8003	0.548682
610.45	122.299	99.923	0.739632
612.05	122.2911	98.7396	0.571421
613.65	121.8325	97.9487	0.448632
615.25	121.5749	97.2786	1.073634
616.85	120.5711	95.8846	0.882603
618.45	120.0832	94.5594	1.019419
620.05	119.2182	93.1766	0.783171
621.65	118.5924	92.091	0.785344
623.25	117.5414	91.4023	1.139238
624.85	116.0269	90.388	1.03444
626.45	114.5377	89.6657	0.950666
628.05	113.392	88.6652	1.238114
629.65	111.7035	87.6292	1.185531
631.25	110.2705	86.3865	1.05282
632.85	108.8606	85.4645	1.142259
634.45	107.2263	84.6465	1.41464
636.05	105.1391	83.7709	1.405238
637.65	102.9309	83.3478	1.386427
639.25	100.7705	82.8445	1.569716
640.85	98.2998	82.393	1.219297
642.45	96.3969	81.9631	1.265604
644.05	94.4123	81.5608	1.046993
645.65	92.7394	81.6465	1.59879
647.25	90.1813	81.6507	1.545426
648.85	87.7099	81.7293	1.49802
650.45	85.3991	81.0926	1.833636
652.05	82.807	79.7184	1.498341
653.65	80.7437	78.4978	1.39282
655.25	78.6214	77.818	1.366182
656.85	76.5129	77.2416	0.672056
658.45	75.5114	76.8501	1.038518
660.05	73.9065	76.4197	1.636373
661.65	71.6533	75.0862	1.543459
663.25	69.412	74.0493	1.397039
664.85	67.6827	72.633	1.599187
666.45	65.2437	71.8596	2.000447
668.05	62.381	70.4279	2.191231
669.65	59.142	69.0862	1.755639
671.25	56.5243	68.0672	1.837431
672.85	53.9555	66.6373	2.062251
674.45	51.0138	65.1427	1.966951
676.05	48.1608	63.8143	2.183849
677.65	45.0373	62.2483	1.943222
679.25	42.1213	61.1692	1.852773
680.85	39.2841	60.3101	1.804256
682.45	36.5086	59.5164	1.907889
684.05	33.5979	58.5964	1.470061
685.65	31.5038	57.5253	1.855808
687.25	29.0379	55.8712	1.404654
688.85	27.14	54.6676	1.608445
690.45	24.7539	53.7033	1.432695
692.05	22.5247	53.1695	1.501318
693.65	20.4389	51.978	0.945649
695.52	18.6995	51.6656	0.623722
697.28	17.6685	51.2842	1.876161
699.15	14.3316	50.2082	1.69477
700.75	11.8471	49.1218	1.995062
702.53	8.9005	47.1576	2.690248
