# Supplementary material for: Seeking safety: Movement dynamics after post-contact immobility
Source: PLoS One. 2024 Aug 22;19(8):e0307370. doi: 10.1371/journal.pone.0307370 (PMC11340899; doi:10.1371/journal.pone.0307370)
Supplement: S3 Data — (ZIP) [file pone.0307370.s012.zip › Franks_etal_AntLionTracksPaperData_PLoSOne_2024/al18_dt16_v1.txt]

80.75	99.708	110.8496	0.021017
82.35	99.7171	110.882	0.012916
83.95	99.7036	110.8663	0.014654
85.55	99.7107	110.8886	0.026742
87.15	99.7183	110.9307	0.042571
88.75	99.7168	110.8627	0.012893
90.35	99.7133	110.883	0.013687
91.95	99.7042	110.9029	0.013932
93.55	99.6954	110.8824	0.115419
95.15	99.5461	110.7738	0.173868
96.75	99.3486	110.5779	0.009145
98.35	99.3341	110.58	0.015381
99.95	99.3387	110.6042	0.021477
101.55	99.3721	110.5963	0.018153
103.15	99.3431	110.5953	0.016653
104.75	99.3562	110.5722	0.018881
106.35	99.3265	110.5668	0.010178
107.95	99.3423	110.5627	0.016889
109.55	99.3164	110.5551	0.004566
111.15	99.3216	110.5499	0.002136
112.75	99.3249	110.549	0.010347
114.35	99.3145	110.5619	0.010657
115.95	99.327	110.5736	0.02089
117.55	99.3556	110.5907	0.027019
119.15	99.3164	110.6089	0.025031
120.75	99.3563	110.6054	0.011518
122.35	99.3391	110.5989	0.037417
123.95	99.3227	110.6564	0.026787
125.55	99.3488	110.6224	0.029273
127.15	99.3601	110.577	0.000289
128.75	99.3602	110.5774	0.016203
130.35	99.3594	110.5515	0.015054
131.95	99.3491	110.5297	0.021091
133.55	99.3478	110.496	0.015376
135.15	99.3296	110.4795	0.018791
136.75	99.3193	110.4512	0.011591
138.35	99.3378	110.4507	0.009763
139.95	99.3302	110.4644	0.019997
141.55	99.3558	110.4835	0.030338
143.15	99.3074	110.4875	0.016938
144.75	99.3131	110.4611	0.014467
146.35	99.33	110.4453	0.008093
147.95	99.3176	110.4488	0.002943
149.55	99.3178	110.4535	0.025809
151.15	99.3234	110.4944	0.005
152.75	99.331	110.4969	0.00482
154.35	99.3369	110.5019	0.023883
155.95	99.3113	110.4736	0.032525
157.55	99.3456	110.5127	0.005911
159.15	99.3372	110.5169	0.014394
160.75	99.3401	110.5397	0.00913
162.35	99.3535	110.5457	0.059853
163.95	99.3215	110.6359	0.058545
165.55	99.3053	110.5437	0.026567
167.15	99.3015	110.5013	0.026984
168.75	99.3297	110.4686	0.0118
170.35	99.3389	110.4851	0.042849
171.95	99.2865	110.5293	0.0071
173.55	99.277	110.5355	0.059042
175.15	99.3243	110.6173	0.016939
176.75	99.3435	110.5982	0.050638
178.35	99.3651	110.5201	0.029773
179.95	99.3194	110.5335	0.006715
181.55	99.3212	110.5441	0.004157
183.15	99.3181	110.5382	0.042532
184.75	99.349	110.5989	0.010234
186.35	99.3341	110.6057	0.04157
187.95	99.3148	110.542	0.052495
189.55	99.3459	110.464	0.016137
191.15	99.3339	110.4868	0.035352
192.75	99.3139	110.5398	0.022548
194.35	99.2896	110.5132	0.02868
195.95	99.3049	110.5564	0.043067
197.55	99.3165	110.6243	0.011053
199.15	99.3249	110.6399	0.00703
200.75	99.329	110.6294	0.042311
202.35	99.367	110.5734	0.051165
203.95	99.3221	110.6419	0.044399
205.55	99.3295	110.5712	0.006674
207.15	99.3218	110.5638	0.024372
208.75	99.3042	110.5987	0.011776
210.35	99.2876	110.6075	0.034291
211.95	99.3215	110.5644	0.026706
213.55	99.3163	110.6068	0.011449
215.15	99.3344	110.6094	0.018164
216.75	99.3244	110.6367	0.009944
218.35	99.3087	110.6388	0.01372
219.95	99.287	110.6351	0.021752
221.55	99.3184	110.62	0.010979
223.15	99.3065	110.607	0.025269
224.75	99.3338	110.5772	0.026427
226.35	99.2923	110.5854	0.038796
227.95	99.3544	110.5842	0.061496
229.55	99.2649	110.6251	0.034016
231.15	99.3186	110.6339	0.013794
232.75	99.2993	110.6232	0.013192
234.35	99.2922	110.6431	0.018468
235.95	99.3194	110.6315	0.012471
237.55	99.3344	110.6183	0.019655
239.15	99.316	110.6439	0.032544
240.75	99.3352	110.5955	0.013691
242.35	99.3395	110.574	0.02538
243.95	99.3431	110.5335	0.04563
245.55	99.3044	110.5954	0.018648
247.15	99.3185	110.6217	0.004941
248.75	99.3135	110.6279	0.013428
250.35	99.3347	110.6317	0.027369
251.95	99.2928	110.6188	0.018469
253.55	99.3181	110.6036	0.025466
255.15	99.3271	110.6434	0.006206
256.75	99.326	110.6335	0.023095
258.35	99.3018	110.6615	0.014008
259.95	99.3236	110.6669	0.040849
261.55	99.3498	110.607	0.002016
263.15	99.3478	110.6096	0.016032
264.75	99.3253	110.6218	0.004783
266.35	99.3176	110.6224	0.003544
267.95	99.3226	110.6198	0.009764
269.55	99.3135	110.6325	0.015514
271.15	99.2942	110.6481	0.013359
272.75	99.3075	110.6313	0.018462
274.35	99.2808	110.644	0.031928
275.95	99.3276	110.6236	0.022384
277.55	99.2961	110.6067	0.032404
279.15	99.3399	110.6343	0.026799
280.75	99.3029	110.656	0.026541
282.35	99.304	110.6984	0.050409
283.95	99.3175	110.6189	0.027771
285.55	99.2931	110.656	0.011714
287.15	99.3061	110.6426	0.009023
288.75	99.3203	110.6457	0.007653
290.35	99.3085	110.6423	0.03424
291.95	99.3282	110.5912	0.026472
293.55	99.287	110.601	0.00372
295.15	99.2812	110.6	0.016126
296.75	99.2946	110.578	0.019987
298.35	99.2626	110.5783	0.041015
299.95	99.3269	110.5916	0.029442
301.55	99.3062	110.5493	0.03004
303.15	99.3183	110.5958	0.009545
304.75	99.3071	110.5854	0.020945
306.35	99.3232	110.6148	0.006267
307.95	99.3329	110.6125	0.022239
309.55	99.3017	110.6295	0.025644
311.15	99.2921	110.5896	0.035919
312.75	99.2395	110.6127	0.038901
314.35	99.2959	110.6389	0.01853
315.95	99.3126	110.6144	0.019839
317.55	99.3235	110.6442	0.007767
319.15	99.3341	110.6507	0.038433
320.75	99.3265	110.5897	0.031387
322.35	99.2826	110.614	0.058695
323.95	99.3403	110.5399	0.010478
325.55	99.3571	110.5402	0.022085
327.15	99.3301	110.563	0.053205
328.75	99.2594	110.6104	0.035592
330.35	99.3011	110.6491	0.007544
331.95	99.3046	110.6375	0.034429
333.55	99.2921	110.6912	0.048314
335.15	99.2468	110.6285	0.03396
336.75	99.1929	110.6215	0.012699
338.35	99.2086	110.6085	0.035155
339.95	99.2055	110.6647	0.048318
341.55	99.2712	110.624	0.005668
343.15	99.2764	110.6165	0.032553
344.75	99.3024	110.6616	0.022341
346.35	99.3229	110.6324	0.030217
347.95	99.2768	110.6468	0.04105
349.55	99.3381	110.6233	0.029827
351.15	99.3003	110.5941	0.004462
352.75	99.2934	110.596	0.007523
354.35	99.3048	110.5922	0.035785
355.95	99.3609	110.5806	0.060465
357.55	99.2696	110.6127	0.033758
359.15	99.2191	110.5936	0.052561
360.75	99.1413	110.6255	0.021578
362.35	99.1569	110.6563	0.022446
363.95	99.1247	110.6404	0.031272
365.55	99.1271	110.5905	0.008452
367.15	99.1212	110.6026	0.022704
368.75	99.15	110.5804	0.046813
370.35	99.1017	110.6377	0.012354
371.95	99.0977	110.6184	0.021215
373.55	99.1315	110.6151	0.012974
375.15	99.1144	110.6269	0.010992
376.75	99.1047	110.6415	0.033523
378.35	99.1347	110.5971	0.043911
379.95	99.1362	110.6673	0.049192
381.55	99.0991	110.598	0.021044
383.15	99.1181	110.6258	0.01635
384.75	99.1362	110.6069	0.020714
386.35	99.1207	110.5776	0.041139
387.95	99.0996	110.64	0.035727
389.55	99.1242	110.5884	0.016588
391.15	99.1222	110.6149	0.018293
392.75	99.1451	110.6332	0.026069
394.35	99.1137	110.6607	0.012069
395.95	99.1273	110.6743	0.05202
397.55	99.1146	110.592	0.043296
399.15	99.0905	110.657	0.046031
400.75	99.1613	110.6365	0.01457
402.35	99.1766	110.6541	0.017292
403.95	99.2025	110.6444	0.003184
405.55	99.2034	110.6394	0.005909
407.15	99.2088	110.6472	0.017399
408.75	99.2325	110.6327	0.005709
410.35	99.2293	110.6241	0.029697
411.95	99.1957	110.6577	0.025109
413.55	99.1631	110.6812	0.0219
415.15	99.1408	110.6542	0.015829
416.75	99.1656	110.6489	0.018901
418.35	99.1373	110.638	0.030512
419.95	99.1486	110.6855	0.032032
421.55	99.1621	110.6361	0.047161
423.15	99.1523	110.7109	0.039477
424.75	99.1361	110.6498	0.006444
426.35	99.1267	110.654	0.023917
427.95	99.163	110.666	0.047383
429.55	99.2325	110.6357	0.020463
431.15	99.2097	110.6591	0.00709
432.75	99.2161	110.6497	0.021702
434.35	99.2181	110.6844	0.044847
435.95	99.2033	110.6142	0.008637
437.55	99.1985	110.6013	0.035897
439.15	99.1452	110.6227	0.030442
440.75	99.1353	110.6704	0.021639
442.35	99.1014	110.6775	0.025495
443.95	99.1362	110.6561	0.003587
445.55	99.1412	110.659	0.041896
447.15	99.1294	110.7249	0.018127
448.75	99.115	110.6998	0.002078
450.35	99.1143	110.6965	0.017132
451.95	99.1399	110.6867	0.010766
453.55	99.1456	110.6704	0.026992
455.15	99.1877	110.6609	0.020214
456.75	99.2149	110.6783	0.024107
458.35	99.2023	110.6419	0.027448
459.95	99.1952	110.6852	0.004385
461.55	99.1935	110.6784	0.021678
463.15	99.206	110.6461	0.033752
464.75	99.1602	110.6747	0.017492
466.35	99.1328	110.6802	0.022256
467.95	99.1387	110.7153	0.018891
469.55	99.1145	110.6972	0.024045
471.15	99.077	110.706	0.007804
472.75	99.0827	110.7171	0.023839
474.35	99.0902	110.6797	0.036866
475.95	99.1465	110.697	0.046429
477.55	99.1127	110.7631	0.017594
479.15	99.1409	110.7632	0.04224
480.75	99.1433	110.6957	0.024789
482.35	99.1485	110.6564	0.047368
483.95	99.2179	110.6868	0.01411
485.55	99.1997	110.7002	0.037171
487.15	99.1964	110.6408	0.055246
488.75	99.1721	110.7258	0.016825
490.35	99.1931	110.709	0.04403
491.95	99.1958	110.6386	0.056817
493.55	99.1169	110.6836	0.03968
495.15	99.1137	110.747	0.050468
496.75	99.0992	110.6676	0.035476
498.35	99.0892	110.7234	0.017138
499.95	99.1164	110.72	0.016492
501.55	99.1192	110.7462	0.028168
503.15	99.1038	110.7038	0.054173
504.75	99.1867	110.6786	0.02005
506.35	99.2146	110.6944	0.009322
507.95	99.2006	110.6996	0.019451
509.55	99.1834	110.6737	0.04267
511.15	99.172	110.7411	0.056225
512.75	99.1254	110.6641	0.047802
514.35	99.1069	110.7383	0.031395
515.95	99.1029	110.6882	0.022767
517.55	99.0796	110.6602	0.01492
519.15	99.0835	110.6838	0.03433
520.75	99.1315	110.7105	0.026663
522.35	99.1293	110.6679	0.03884
523.95	99.1843	110.6389	0.031842
525.55	99.1854	110.6899	0.015045
527.15	99.1771	110.6673	0.007657
528.75	99.1878	110.6732	0.016499
530.35	99.1768	110.6492	0.071015
531.95	99.1276	110.7516	0.016422
533.55	99.1108	110.7314	0.005917
535.15	99.1183	110.7256	0.029325
536.75	99.104	110.7703	0.041319
538.35	99.0939	110.705	0.039832
539.95	99.1199	110.7632	0.072161
541.55	99.1215	110.6477	0.027894
543.15	99.1656	110.6547	0.021983
544.75	99.1984	110.6675	0.010011
546.35	99.1966	110.6835	0.015623
547.95	99.1721	110.6786	0.065246
549.55	99.1069	110.7601	0.018082
551.15	99.0799	110.7703	0.028876
552.75	99.0785	110.7242	0.008771
554.35	99.0736	110.711	0.040584
555.95	99.136	110.693	0.013072
557.55	99.1284	110.6735	0.050577
559.15	99.2014	110.7084	0.019622
560.75	99.184	110.6822	0.019847
562.35	99.1764	110.6514	0.073047
563.95	99.1173	110.7523	0.016887
565.55	99.1118	110.7258	0.012086
567.15	99.0942	110.7338	0.003826
568.75	99.0977	110.7388	0.02383
570.35	99.1346	110.729	0.053301
571.95	99.2076	110.685	0.037982
573.55	99.1769	110.7374	0.035495
575.15	99.1794	110.6807	0.040947
576.75	99.1749	110.7461	0.05542
578.35	99.1212	110.6755	0.03707
579.95	99.0763	110.7143	0.049684
581.55	99.0595	110.792	0.035907
583.15	99.1062	110.7585	0.014308
584.75	99.0836	110.7619	0.030757
586.35	99.1326	110.7581	0.03778
587.95	99.1535	110.7014	0.010888
589.55	99.1684	110.6923	0.019025
591.15	99.198	110.6995	0.02112
592.75	99.2221	110.7232	0.053725
594.35	99.1361	110.7211	0.0412
595.95	99.0798	110.7553	0.008523
597.55	99.0859	110.7675	0.013587
599.15	99.0964	110.7866	0.064895
600.75	99.1243	110.6865	0.019709
602.35	99.1441	110.7111	0.035458
603.95	99.1943	110.6846	0.006242
605.55	99.1985	110.6755	0.027262
607.15	99.1549	110.6768	0.075118
608.75	99.0621	110.7531	0.032799
610.35	99.0892	110.798	0.027929
611.95	99.0715	110.757	0.029024
613.55	99.1179	110.7545	0.046251
615.15	99.1138	110.6806	0.053293
616.75	99.166	110.748	0.035453
618.35	99.1781	110.6926	0.014297
619.95	99.1998	110.6997	0.047247
621.55	99.1416	110.6515	0.074214
623.15	99.0909	110.7589	0.001806
624.75	99.0884	110.7604	0.038719
626.35	99.1034	110.8205	0.04726
627.95	99.059	110.7592	0.041492
629.55	99.1228	110.7408	0.018571
631.15	99.1281	110.7116	0.029273
632.75	99.1749	110.7132	0.026499
634.35	99.1709	110.7554	0.015946
635.95	99.1948	110.7466	0.071762
637.55	99.1187	110.6607	0.063862
639.15	99.0671	110.7489	0.008521
640.75	99.054	110.7527	0.014654
642.35	99.0774	110.7541	0.033757
643.95	99.131	110.747	0.028372
645.55	99.1661	110.7758	0.033109
647.15	99.1942	110.7308	0.031704
648.75	99.1638	110.7714	0.042528
650.35	99.1252	110.7154	0.042361
651.95	99.0589	110.7013	0.008125
653.55	99.0538	110.6893	0.026552
655.15	99.0727	110.7273	0.02876
656.75	99.1122	110.7037	0.060014
658.35	99.1853	110.766	0.029452
659.95	99.1833	110.7189	0.009994
661.55	99.1978	110.7256	0.065001
663.15	99.0998	110.6909	0.038918
664.75	99.0719	110.7466	0.038745
666.35	99.0717	110.8086	0.091037
667.95	99.1158	110.6697	0.032442
669.55	99.1634	110.6904	0.033463
671.15	99.2058	110.7231	0.006937
672.75	99.1948	110.7219	0.058137
674.35	99.1547	110.8058	0.063584
675.95	99.0796	110.7372	0.058108
677.55	99.0755	110.8301	0.051601
679.15	99.0704	110.7477	0.022589
680.75	99.1055	110.7391	0.019534
682.35	99.1315	110.7216	0.049028
683.95	99.1679	110.7911	0.036129
685.55	99.1758	110.7338	0.053568
687.15	99.1858	110.6487	0.043635
688.75	99.1383	110.6999	0.053205
690.35	99.0698	110.7503	0.010397
691.95	99.0864	110.75	0.013444
693.55	99.088	110.7286	0.028644
695.15	99.0955	110.7738	0.058459
696.75	99.0944	110.6803	0.03413
698.35	99.1487	110.674	0.020825
699.95	99.182	110.6726	0.017064
701.55	99.1588	110.6581	0.013957
703.15	99.1457	110.6401	0.037654
704.75	99.0893	110.6614	0.02766
706.35	99.0512	110.6839	0.022096
707.95	99.0664	110.7158	0.01158
709.55	99.083	110.7076	0.017871
711.15	99.0941	110.6812	0.049986
712.75	99.1531	110.7352	0.024225
714.35	99.1255	110.708	0.036215
715.95	99.1186	110.7655	0.024584
717.55	99.1567	110.7558	0.005631
719.15	99.1653	110.7531	0.023761
720.75	99.1273	110.7538	0.035456
722.35	99.0771	110.7802	0.043266
723.95	99.0211	110.7395	0.0378
725.55	99.0661	110.7799	0.047027
727.15	99.1348	110.749	0.035379
728.75	99.1043	110.7013	0.062894
730.35	99.142	110.7946	0.037603
731.95	99.1586	110.7368	0.014967
733.55	99.1347	110.7365	0.036352
735.15	99.1468	110.7934	0.039445
736.75	99.0906	110.7647	0.003462
738.35	99.0941	110.7604	0.027138
739.95	99.0584	110.7851	0.014811
741.55	99.0662	110.8074	0.025946
743.15	99.0736	110.7666	0.065076
744.75	99.0885	110.6635	0.033354
746.35	99.1051	110.7142	0.041768
747.95	99.1107	110.7808	0.035379
749.55	99.166	110.793	0.029646
751.15	99.1721	110.7459	0.022174
752.75	99.1883	110.7775	0.052568
754.35	99.1664	110.6963	0.067613
755.95	99.1051	110.7855	0.034196
757.55	99.0536	110.8041	0.012289
759.15	99.0487	110.8231	0.029068
760.75	99.088	110.848	0.093117
762.35	99.0815	110.6992	0.045444
763.95	99.1348	110.7486	0.026167
765.55	99.1087	110.7158	0.020226
767.15	99.1292	110.7409	0.016493
768.75	99.1274	110.7672	0.029605
770.35	99.1737	110.7775	0.007502
771.95	99.1673	110.7673	0.012448
773.55	99.1754	110.7855	0.047859
775.15	99.1634	110.7099	0.038125
776.75	99.1556	110.7704	0.01096
778.35	99.1574	110.7878	0.077012
779.95	99.1072	110.6753	0.044513
781.55	99.0476	110.7142	0.020717
783.15	99.0616	110.7442	0.033893
784.75	99.0271	110.7861	0.035189
786.35	99.0566	110.8341	0.048178
787.95	99.0692	110.758	0.027843
789.55	99.1094	110.7388	0.012864
791.15	99.1068	110.7184	0.054721
792.75	99.1525	110.7931	0.022402
794.35	99.1702	110.762	0.011568
795.95	99.1519	110.7593	0.043204
797.55	99.1038	110.7096	0.017911
799.15	99.0896	110.6847	0.075357
800.75	99.0669	110.8032	0.02139
802.35	99.0693	110.8373	0.02166
803.95	99.0366	110.8258	0.043443
805.55	99.0501	110.7576	0.036788
807.15	99.1008	110.7277	0.003485
808.75	99.1008	110.7333	0.16071
810.35	99.0475	110.4818	0.057735
811.95	99.0385	110.3898	0.012532
813.55	99.0511	110.4055	0.033387
815.15	99.0445	110.4585	0.025441
816.75	99.0849	110.4632	0.059586
818.35	99.0137	110.3998	0.045546
819.95	99.0073	110.3272	0.044708
821.55	98.9754	110.2632	0.034221
823.15	99.0297	110.2555	0.063126
824.75	99.0272	110.1545	0.003333
826.35	99.0314	110.1511	0.005314
827.95	99.023	110.1497	0.076924
829.55	99.0453	110.2708	0.058252
831.15	98.9951	110.3493	0.004727
832.75	98.9945	110.3417	0.069048
834.35	99.0725	110.4199	0.032927
835.95	99.047	110.466	0.07146
837.55	99.0287	110.3532	0.04205
839.15	98.9923	110.2966	0.099314
840.75	99.0332	110.1431	0.009977
842.35	99.029	110.1585	0.027907
843.95	99.0185	110.2019	0.037169
845.55	99.028	110.2606	0.05651
847.15	98.9635	110.324	0.039864
848.75	99.0261	110.3365	0.046705
850.35	99.0744	110.3935	0.023733
851.95	99.0439	110.4161	0.043375
853.55	99.0109	110.3551	0.031084
855.15	99.0123	110.3054	0.095252
856.75	99.0449	110.1565	0.033688
858.35	99.0144	110.112	0.00625
859.95	99.0059	110.1173	0.077786
861.55	99.0428	110.2361	0.059901
863.15	98.9794	110.308	0.030405
864.75	99.0021	110.3511	0.030662
866.35	99.0314	110.3904	0.002632
867.95	99.0318	110.3862	0.018975
869.55	99.0334	110.3559	0.11177
871.15	99.0189	110.1777	0.028568
872.75	99.0322	110.134	0.029114
874.35	99.0143	110.091	0.015633
875.95	99.0338	110.1065	0.065781
877.55	99.0505	110.2105	0.051731
879.15	99.0515	110.2932	0.049415
880.75	98.9776	110.2653	0.037498
882.35	98.9821	110.3251	0.025703
883.95	99.022	110.3352	0.012884
885.55	99.0015	110.3329	0.018142
887.15	99.0246	110.3505	0.040761
888.75	99.0347	110.4149	0.018856
890.35	99.0647	110.4176	0.053472
891.95	99.0295	110.3396	0.041235
893.55	98.9796	110.2964	0.053068
895.15	99.0318	110.2295	0.063563
896.75	99.0186	110.1286	0.011
898.35	99.0108	110.1128	0.010447
899.95	99.0224	110.1249	0.037585
901.55	99.0242	110.185	0.066893
903.15	99.0314	110.2918	0.033635
904.75	98.9796	110.3064	0.034153
906.35	99.0059	110.3542	0.010766
907.95	99.0046	110.3714	0.010888
909.55	99.02	110.3795	0.027873
911.15	99.0423	110.4181	0.052483
912.75	99.019	110.3375	0.028363
914.35	98.988	110.3043	0.041773
915.95	98.9911	110.2376	0.051385
917.55	99.0407	110.1719	0.035183
919.15	99.0194	110.1198	0.013516
920.75	99.0227	110.0984	0.020238
922.35	99.0131	110.1293	0.007787
923.95	99.007	110.1185	0.037192
925.55	99.0416	110.1669	0.022178
927.15	99.0301	110.2004	0.03662
928.75	99.0441	110.2573	0.021253
930.35	99.029	110.2878	0.026957
931.95	98.9891	110.2713	0.032806
933.55	98.9547	110.3109	0.028306
935.15	98.9855	110.3442	0.0191
936.75	98.9831	110.3746	0.018098
938.35	98.9983	110.35	0.010429
939.95	98.9868	110.3379	0.014646
941.55	99.0095	110.3439	0.021816
943.15	98.9971	110.3765	0.018323
944.75	98.9958	110.3472	0.004232
946.35	99.0015	110.3435	0.006545
947.95	99.0031	110.3539	0.009986
949.55	99.0041	110.3698	0.013378
951.15	98.9949	110.3505	0.015395
952.75	98.9972	110.375	0.02584
954.35	98.9902	110.3343	0.021861
955.95	99.0028	110.3669	0.016144
957.55	98.9772	110.3703	0.017338
959.15	98.9817	110.3429	0.011596
960.75	99	110.3459	0.026503
962.35	98.9811	110.308	0.020097
963.95	98.9682	110.3375	0.043381
965.55	99.0138	110.3897	0.01168
967.15	99.0112	110.3712	0.021736
968.75	98.9975	110.3392	0.016254
970.35	99.0232	110.3432	0.026222
971.95	99.0015	110.3791	0.008929
973.55	98.9999	110.3649	0.021448
975.15	99.0047	110.3989	0.025558
976.75	99.0398	110.3779	0.05465
978.35	99.0441	110.4653	0.049312
979.95	99.0247	110.3888	0.067283
981.55	99.0433	110.4948	0.0559
983.15	99.0425	110.4054	0.025855
984.75	99.0036	110.3914	0.038236
986.35	99.0222	110.4497	0.027247
987.95	99.0539	110.4198	0.029113
989.55	99.0116	110.4393	0.016037
991.15	99.0361	110.4317	0.070067
992.75	99.0053	110.3239	0.021526
994.35	98.9811	110.2995	0.044117
995.95	98.9813	110.2289	0.03739
997.55	99.0353	110.2032	0.023437
999.15	99.037	110.1657	0.004722
1000.75	99.0345	110.1729	0.014093
1002.35	99.041	110.1513	0.01798
1003.95	99.0125	110.1548	0.036984
1005.55	99.0179	110.2137	0.02761
1007.15	99.0339	110.1725	0.016684
1008.75	99.0172	110.1934	0.019011
1010.35	99.0149	110.2237	0.056038
1011.95	99.0349	110.1363	0.013964
1013.55	99.0189	110.152	0.041223
1015.15	99.0275	110.2174	0.030472
1016.75	99.041	110.1705	0.02948
1018.35	99.0234	110.2143	0.03268
1019.95	99.0334	110.163	0.030535
1021.55	99.0422	110.1149	0.164378
1023.15	99.1558	110.3521	0.047827
1024.75	99.1934	110.2855	0.029206
1026.35	99.1501	110.3028	0.028723
1027.95	99.1877	110.2765	0.044758
1029.55	99.1526	110.3389	0.037318
1031.15	99.16	110.3981	0.004544
1032.75	99.1561	110.3919	0.023734
1034.35	99.1424	110.4273	0.008255
1035.95	99.136	110.4389	0.017654
1037.55	99.1311	110.4667	0.01969
1039.15	99.119	110.4958	0.044865
1040.75	99.1358	110.5656	0.004046
1042.35	99.1306	110.5618	0.03401
1043.95	99.1099	110.5115	0.0669
1045.55	99.1212	110.6179	0.009549
1047.15	99.1123	110.6055	0.004569
1048.75	99.1196	110.6062	0.190645
1050.35	99.1723	110.3058	0.074145
1051.95	99.1652	110.1874	0.040541
1053.55	99.1717	110.1228	0.280644
1055.15	99.2342	109.6782	0.174275
1056.75	99.3794	109.9163	0.390349
1058.35	99.8391	110.339	0.272589
1059.95	100.2453	110.1801	0.685752
1061.55	101.1634	110.7809	0.208084
1063.15	101.4603	110.9315	0.193103
1064.75	101.7293	111.0836	0.73948
1066.35	102.6411	111.8375	0.436505
1067.95	102.7108	112.5325	0.356489
1069.55	102.6601	113.1006	0.415756
1071.15	102.7329	113.7618	0.705551
1072.75	102.5024	114.8669	0.537587
1074.35	102.3321	115.71	0.68517
1075.95	102.1689	116.7941	0.282747
1077.55	101.9822	117.2061	0.556538
1079.15	101.5025	117.9563	0.411413
1080.75	101.0263	118.4109	0.306279
1082.35	100.5941	118.6418	0.459665
1083.95	100.0403	119.1257	0.718242
1085.55	99.3687	120.0583	0.150153
1087.15	99.2331	120.2566	0.011708
1088.75	99.225	120.2734	0.004167
1090.35	99.2237	120.28	0.006043
1091.95	99.2174	120.2727	0.03893
1093.55	99.2733	120.2452	0.029438
1095.15	99.2346	120.272	0.028304
1096.75	99.2798	120.2697	0.007205
1098.35	99.2717	120.2779	0.012983
1099.95	99.2647	120.2974	0.014561
1101.55	99.2482	120.3139	0.006243
1103.15	99.2467	120.3041	0.004262
1104.75	99.251	120.2988	0.021963
1106.35	99.2674	120.2677	0.011768
1107.95	99.2558	120.2826	0.003747
1109.55	99.2599	120.2782	0.007035
1111.15	99.2711	120.2798	0.012663
1112.75	99.2548	120.292	0.008276
1114.35	99.2585	120.2792	0.016004
1115.95	99.2536	120.3044	0.024372
1117.55	99.2455	120.2662	0.020329
1119.15	99.2131	120.2633	0.007512
1120.75	99.2178	120.2743	0.032964
1122.35	99.1694	120.2952	0.005001
1123.95	99.1772	120.2966	0.019047
1125.55	99.2077	120.2965	0.02516
1127.15	99.2033	120.2565	0.005853
1128.75	99.195	120.261	0.006279
1130.35	99.185	120.261	0.003948
1131.95	99.1845	120.2547	0.008392
1133.55	99.1968	120.26	0.00289
1135.15	99.2005	120.2573	0.016037
1136.75	99.175	120.2591	0.00724
1138.35	99.1768	120.2705	0.01039
1139.95	99.1859	120.2566	0.013054
1141.55	99.2065	120.2599	0.007435
1143.15	99.2058	120.2718	0.020437
1144.75	99.236	120.2844	0.029597
1146.35	99.1887	120.2866	0.014932
1147.95	99.2121	120.2817	0.046982
1149.55	99.284	120.2596	0.023647
1151.15	99.2577	120.2868	0.021179
1152.75	99.2483	120.3193	0.017864
1154.35	99.2644	120.2957	0.012035
1155.95	99.2528	120.2804	0.011287
1157.55	99.2501	120.2626	0.018583
1159.15	99.2433	120.2915	0.004087
1160.75	99.2441	120.298	0.021414
1162.35	99.2376	120.2643	0.025766
1163.95	99.2066	120.2914	0.020069
1165.55	99.2054	120.2593	0.002606
1167.15	99.2078	120.2559	0.001533
1168.75	99.2066	120.258	0.001842
1170.35	99.2091	120.2595	0.02143
1171.95	99.1856	120.2845	0.006379
1173.55	99.1957	120.286	0.02539
1175.15	99.2328	120.2693	0.015231
1176.75	99.2561	120.2764	0.010476
1178.35	99.2635	120.2915	0.020781
1179.95	99.2405	120.3155	0.007931
1181.55	99.2494	120.3064	0.022779
1183.15	99.2647	120.2734	0.009048
1184.75	99.2505	120.2763	0.025935
1186.35	99.287	120.2564	0.019695
1187.95	99.2574	120.2674	0.02214
1189.55	99.2309	120.2909	0.024783
1191.15	99.2616	120.2658	0.031734
1192.75	99.2123	120.2779	0.010804
1194.35	99.2063	120.2941	0.006394
1195.95	99.1961	120.2949	0.030602
1197.55	99.2197	120.252	0.007208
1199.15	99.2197	120.2635	0.030154
1200.75	99.1718	120.2694	0.020112
1202.35	99.1523	120.295	0.002145
1203.95	99.1511	120.2982	0.001614
1205.55	99.1488	120.2994	0.003855
1207.15	99.1512	120.3051	0.0077
1208.75	99.1569	120.2942	0.002922
1210.35	99.1596	120.298	0.000567
1211.95	99.1604	120.2978	0.007455
1213.55	99.1713	120.3026	0.00391
1215.15	99.1723	120.3088	0.010028
1216.75	99.1841	120.3197	0.00801
1218.35	99.1722	120.3246	0.003257
1219.95	99.1774	120.3249	0.003108
1221.55	99.1781	120.32	0.010353
1223.15	99.1803	120.3036	0.004669
1224.75	99.1743	120.2991	0.00812
1226.35	99.1623	120.2942	0.004284
1227.95	99.1582	120.2998	0.005896
1229.55	99.1501	120.295	0.001791
1231.15	99.1523	120.2932	0.007471
1232.75	99.1512	120.3051	0.007577
1234.35	99.1504	120.293	0.004757
1235.95	99.1451	120.2985	0.002991
1237.55	99.1481	120.2948	0.002105
1239.15	99.1506	120.2971	0.004359
1240.75	99.1556	120.3019	0.00855
1242.35	99.1544	120.3155	0.00628
1243.95	99.1551	120.3055	0.006829
1245.55	99.1634	120.2983	0.007282
1247.15	99.1727	120.2914	0.005138
1248.75	99.1723	120.2996	0.013321
1250.35	99.167	120.3203	0.020742
1251.95	99.1426	120.3427	0.004822
1253.55	99.1499	120.345	0.013448
1255.15	99.1428	120.3653	0.012673
1256.75	99.1628	120.3616	0.001171
1258.35	99.1646	120.3611	0.006786
1259.95	99.1751	120.3586	0.00958
1261.55	99.1871	120.349	0.00478
1263.15	99.1805	120.3528	0.004094
1264.75	99.1866	120.3552	0.02218
1266.35	99.1526	120.3656	0.012592
1267.95	99.1585	120.3463	0.018046
1269.55	99.172	120.3208	0.004981
1271.15	99.1799	120.3214	0.00485
1272.75	99.1806	120.3136	0.006255
1274.35	99.1789	120.3038	0.003055
1275.95	99.1764	120.2996	0.00855
1277.55	99.1735	120.313	0.01201
1279.15	99.1731	120.2938	0.003239
1280.75	99.1683	120.2957	0.009146
1282.35	99.1557	120.3031	0.015961
1283.95	99.1787	120.292	0.009126
1285.55	99.1643	120.2944	0.002496
1287.15	99.1682	120.2948	0.00669
1288.75	99.1752	120.303	0.012176
1290.35	99.1705	120.3219	0.025064
1291.95	99.1896	120.3571	0.011223
1293.55	99.1842	120.34	0.011269
1295.15	99.1786	120.3229	0.005114
1296.75	99.1803	120.3309	0.012052
1298.35	99.1928	120.3456	0.012794
1299.95	99.173	120.3509	0.022741
1301.55	99.1692	120.3147	0.008921
1303.15	99.1814	120.322	0.033479
1304.75	99.1561	120.3692	0.017689
1306.35	99.1702	120.3447	0.011061
1307.95	99.1574	120.3326	0.008413
1309.55	99.1708	120.3323	0.004292
1311.15	99.1642	120.3305	0.004154
1312.75	99.1577	120.329	0.015775
1314.35	99.1681	120.352	0.01679
1315.95	99.1646	120.3254	0.011327
1317.55	99.1824	120.322	0.007982
1319.15	99.1857	120.3344	0.00467
1320.75	99.1782	120.3346	0.016154
1322.35	99.2017	120.3237	0.022984
1323.95	99.1758	120.3498	0.016686
1325.55	99.1543	120.3657	0.010148
1327.15	99.1697	120.3606	0.010033
1328.75	99.1828	120.3513	0.029289
1330.35	99.2246	120.33	0.006933
1331.95	99.2356	120.3297	0.003049
1333.55	99.2327	120.3258	0.015376
1335.15	99.2086	120.3308	0.014583
1336.75	99.2314	120.3354	0.008527
1338.35	99.2279	120.3222	0.018013
1339.95	99.2205	120.3501	0.03647
1341.55	99.1656	120.3699	0.028288
1343.15	99.1931	120.3339	0.007391
1344.75	99.1877	120.3444	0.012028
1346.35	99.17	120.3369	0.020013
1347.95	99.1398	120.3475	0.019827
