# Supplementary material for: Seeking safety: Movement dynamics after post-contact immobility
Source: PLoS One. 2024 Aug 22;19(8):e0307370. doi: 10.1371/journal.pone.0307370 (PMC11340899; doi:10.1371/journal.pone.0307370)
Supplement: S3 Data — (ZIP) [file pone.0307370.s012.zip › Franks_etal_AntLionTracksPaperData_PLoSOne_2024/al18_dt16_v2.txt]

0.85	99.0865	120.6873	0.037115
2.45	99.0966	120.6288	0.077852
4.05	99.167	120.5261	0.039639
5.65	99.1717	120.4628	0.048053
7.25	99.211	120.3968	0.033444
8.85	99.1867	120.4445	0.021354
10.45	99.1574	120.4269	0.005295
12.05	99.1505	120.4318	0.026516
13.65	99.1824	120.4038	0.045547
15.25	99.2242	120.3442	0.009843
16.85	99.2239	120.3599	0.021381
18.45	99.2341	120.3926	0.008455
20.05	99.2209	120.3956	0.003877
21.65	99.218	120.4011	0.010904
23.25	99.2148	120.3839	0.033758
24.85	99.2361	120.3342	0.036596
26.45	99.193	120.3739	0.033284
28.05	99.1592	120.4151	0.008236
29.65	99.1694	120.4236	0.01111
31.25	99.1518	120.421	0.02358
32.85	99.1518	120.4588	0.015904
34.45	99.1608	120.435	0.010362
36.05	99.1487	120.4463	0.026465
37.65	99.1615	120.4059	0.022956
39.25	99.1809	120.3748	0.046145
40.85	99.2487	120.3455	0.022743
42.45	99.2409	120.381	0.019008
44.05	99.2229	120.4055	0.032495
45.65	99.2331	120.3546	0.025794
47.25	99.2075	120.387	0.024359
48.85	99.1826	120.4169	0.043154
50.45	99.1625	120.483	0.05445
52.05	99.1873	120.3995	0.075906
53.65	99.0665	120.3873	0.099944
55.25	98.919	120.3256	0.004869
56.85	98.9202	120.3333	0.012601
58.45	98.932	120.3169	0.000522
60.05	98.9313	120.3166	0.001908
61.65	98.9328	120.3192	0.0058
63.25	98.9419	120.321	0.025522
64.85	98.9163	120.3529	0.006726
66.45	98.9065	120.3573	0.005657
68.05	98.9133	120.3513	0.008442
69.65	98.9215	120.3406	0.012051
71.25	98.9406	120.3434	0.014873
72.85	98.9168	120.3443	0.014966
74.45	98.9402	120.3393	0.006801
76.05	98.9295	120.341	0.004909
77.65	98.9354	120.3359	0.00762
79.25	98.9349	120.3481	0.00348
80.85	98.9405	120.3477	0.020138
82.45	98.918	120.3707	0.015229
84.05	98.8936	120.3708	0.006651
85.65	98.8836	120.3744	0.02041
87.25	98.8952	120.3439	0.016941
88.85	98.8807	120.3668	0.034033
90.45	98.9284	120.3405	0.027464
92.05	98.8857	120.3506	0.026685
93.65	98.926	120.3648	0.019572
95.25	98.9468	120.3414	0.064242
96.85	98.8483	120.3708	0.023817
98.45	98.8854	120.3623	0.008802
100.05	98.8965	120.371	0.027065
101.65	98.9375	120.357	0.023734
103.25	98.9044	120.3757	0.008581
104.85	98.9069	120.3622	0.009054
106.45	98.9194	120.3696	0.013576
108.05	98.9382	120.3586	0.029086
109.65	98.8917	120.3575	0.008737
111.25	98.9047	120.3627	0.014144
112.85	98.9262	120.3559	0.01254
114.45	98.9463	120.3557	0.026155
116.05	98.9045	120.357	0.01488
117.65	98.8812	120.352	0.049314
119.25	98.9598	120.3451	0.051723
120.85	98.878	120.3575	0.025055
122.45	98.9178	120.3621	0.046535
124.05	98.8476	120.3869	0.031032
125.65	98.8968	120.38	0.219114
127.25	98.7948	120.0446	0.375
128.85	98.2023	119.95	0.629083
130.45	97.2473	119.6322	0.851148
132.05	96.5377	118.4698	1.103859
133.65	96.6693	116.7086	0.73763
135.25	96.7669	115.5324	0.751492
136.85	97.0471	114.3631	0.876623
138.45	97.6435	113.0937	0.312816
140.05	97.8631	112.6439	0.691997
141.65	98.5416	111.7689	1.171701
143.25	99.9612	110.5445	1.097261
144.85	101.592	109.8945	1.479654
146.45	103.9282	109.5109	1.008083
148.05	105.541	109.5346	1.836315
149.65	108.464	109.8321	0.436806
151.25	109.1629	109.8376	0.036098
152.85	109.1059	109.8471	0.10033
154.45	108.9808	109.7464	0.020913
156.05	108.9552	109.7249	0.224728
157.65	109.2753	109.8887	0.985512
159.25	110.6839	110.5973	1.329433
160.85	112.7047	111.2614	1.041852
162.45	114.1879	112.0222	1.643489
164.05	116.4512	113.361	1.373981
165.65	118.119	114.7932	1.276785
167.25	119.8555	115.8692	1.507148
168.85	121.648	117.4823	2.133558
170.45	123.4594	120.3757	2.285862
172.05	125.5251	123.3939	1.852098
173.65	127.2965	125.7695	1.614346
175.25	128.9183	127.7798	1.804046
176.85	130.8842	129.8934	2.042309
178.45	133.3298	132.0606	2.070407
180.05	135.3594	134.6787	1.856831
181.65	137.7116	136.4935	2.054409
183.25	140.4261	138.3472	1.421011
184.85	142.3665	139.5322	1.530454
186.45	144.5888	140.5607	1.523948
188.05	146.9781	141.0469	1.611435
189.65	149.4517	140.3194	1.322826
191.25	151.3663	139.4173	1.651662
192.85	153.6638	138.1114	2.315613
194.45	156.3565	135.5665	1.126446
196.05	157.5094	134.1812	1.269853
197.65	158.0005	132.2097	1.648326
199.25	156.6291	129.957	1.851624
200.85	153.6681	129.8577	1.870511
202.45	150.7001	130.2417	1.993072
204.05	147.5654	130.8276	1.384456
205.65	145.3598	131.033	0.185112
207.25	145.0724	131.1045	0.959041
208.85	143.699	131.7888	1.310616
210.45	141.6569	132.2658	1.811425
212.05	139.0075	133.4407	2.328092
213.65	135.7788	135.2984	2.129825
215.25	132.8984	137.1193	1.956776
216.85	130.436	139.0528	2.18055
218.45	127.7679	141.3009	2.267499
220.05	125.7171	144.2937	1.544577
221.65	124.7038	146.5477	0.042609
223.25	124.7068	146.4796	0.022266
224.85	124.6903	146.5112	0.041597
226.45	124.7347	146.5607	0.028102
228.05	124.7458	146.5171	0.116702
229.65	124.8235	146.3473	0.128983
231.25	124.7268	146.5296	0.033335
232.85	124.683	146.4991	0.057569
234.45	124.7561	146.443	0.194352
236.05	124.6261	146.7255	0.105006
237.65	124.6979	146.5736	0.165545
239.25	124.5936	146.8171	0.131862
240.85	124.6681	146.6197	0.05742
242.45	124.6415	146.7076	0.142652
244.05	124.7208	146.4936	0.020316
245.65	124.6887	146.4985	0.027674
247.25	124.7297	146.5151	0.026513
248.85	124.7419	146.5557	0.045103
250.45	124.7687	146.4887	0.097352
252.05	124.7498	146.6433	0.016471
253.65	124.7236	146.6462	0.071924
255.25	124.651	146.7355	0.190473
256.85	124.5361	147.0177	0.0138
258.45	124.552	147.0025	0.01879
260.05	124.5246	147.0148	0.02214
261.65	124.4993	147.0396	0.018956
263.25	124.5264	147.0531	0.041847
264.85	124.5569	146.9935	0.155222
266.45	124.4037	147.189	0.135257
268.05	124.2093	147.2841	0.072049
269.65	124.1291	147.2013	0.00643
271.25	124.1393	147.2003	0.00859
272.85	124.1264	147.1955	0.021199
274.45	124.1568	147.2107	0.057202
276.05	124.2012	147.2907	0.109588
277.65	124.026	147.2956	0.009442
279.25	124.0242	147.3106	0.043509
280.85	124.0924	147.2967	0.026178
282.45	124.0565	147.3182	0.01303
284.05	124.0357	147.3202	0.027948
285.65	124.0786	147.3075	0.006155
287.25	124.0707	147.3015	0.032478
288.85	124.0232	147.3225	0.005589
290.45	124.0222	147.3314	0.056091
292.05	124.0918	147.2748	0.066556
293.65	124.1855	147.3254	0.036561
295.25	124.237	147.3532	0.023147
296.85	124.2109	147.3269	0.024269
298.45	124.2193	147.289	0.060499
300.05	124.1465	147.2253	0.055453
301.65	124.2275	147.2614	0.049429
303.25	124.1887	147.1925	0.01463
304.85	124.1684	147.2042	0.012861
306.45	124.1503	147.214	0.014024
308.05	124.1635	147.1959	0.011585
309.65	124.1782	147.2072	0.010447
311.25	124.1649	147.2173	0.034725
312.85	124.1151	147.1927	0.022035
314.45	124.1502	147.1955	0.023909
316.05	124.1778	147.2221	0.060129
317.65	124.0876	147.1886	0.007441
319.25	124.0799	147.1796	0.056402
320.85	124.1682	147.1978	0.006035
322.45	124.1779	147.1983	0.014378
324.05	124.1649	147.2173	0.025392
325.65	124.1397	147.1854	0.044665
327.25	124.204	147.2167	0.016705
328.85	124.1778	147.2221	0.016291
330.45	124.2037	147.2242	0.033992
332.05	124.1503	147.214	0.054567
333.65	124.2325	147.2434	0.020685
335.25	124.202	147.2562	0.008274
336.85	124.2139	147.262	0.039348
338.45	124.2405	147.319	0.111965
340.05	124.0641	147.288	0.015657
341.65	124.0705	147.3122	0.00825
343.25	124.0585	147.3066	0.019978
344.85	124.0386	147.3315	0.031465
346.45	123.9919	147.3127	0.025875
348.05	124.0258	147.289	0.033429
349.65	124.0642	147.3263	0.017546
351.25	124.0377	147.3169	0.031796
352.85	124.0826	147.3408	0.033768
354.45	124.0311	147.3245	0.008884
356.05	124.0287	147.3105	0.093663
357.65	124.1765	147.2854	0.009601
359.25	124.1918	147.2857	0.045947
360.85	124.1649	147.2173	0.014882
362.45	124.1495	147.1991	0.036644
364.05	124.0927	147.1843	0.06341
365.65	124.1694	147.2508	0.081154
367.25	124.0464	147.2925	0.025483
368.85	124.037	147.3322	0.026371
370.45	124.0784	147.3241	0.010954
372.05	124.0612	147.3213	0.001859
373.65	124.0591	147.3192	0.025004
375.25	124.0268	147.2954	0.011259
376.85	124.037	147.3103	0.064742
378.45	124.1404	147.3043	0.017772
380.05	124.156	147.2805	0.038072
381.65	124.1967	147.2351	0.056969
383.25	124.1133	147.1982	0.050301
384.85	124.1921	147.1815	0.066751
386.45	124.0884	147.1557	0.064085
388.05	124.1745	147.2114	0.048068
389.65	124.1831	147.2878	0.047486
391.25	124.1076	147.2964	0.035925
392.85	124.0503	147.2926	0.014577
394.45	124.0593	147.3141	0.028119
396.05	124.0161	147.3269	0.027326
397.65	124.0484	147.2973	0.06705
399.25	124.1505	147.3302	0.039219
400.85	124.1578	147.2679	0.058754
402.45	124.1004	147.1934	0.016158
404.05	124.1112	147.1699	0.027143
405.65	124.1542	147.1759	0.015669
407.25	124.1574	147.2008	0.049338
408.85	124.1847	147.2748	0.093013
410.45	124.0359	147.2773	0.060718
412.05	124.1045	147.3461	0.044896
413.65	124.0328	147.349	0.053338
415.25	124.1158	147.3295	0.025392
416.85	124.0752	147.3294	0.026384
418.45	124.1174	147.3298	0.04027
420.05	124.0534	147.3227	0.032159
421.65	124.0163	147.2871	0.068555
423.25	124.1249	147.3024	0.040728
424.85	124.1866	147.3235	0.04534
426.45	124.1886	147.251	0.029351
428.05	124.1634	147.2114	0.025145
429.65	124.1264	147.1955	0.023063
431.25	124.1624	147.2039	0.020285
432.85	124.1594	147.1716	0.025889
434.45	124.1292	147.1999	0.006349
436.05	124.1393	147.2003	0.056239
437.65	124.189	147.2753	0.063301
439.25	124.1024	147.3279	0.02431
440.85	124.0644	147.3362	0.031689
442.45	124.1106	147.3571	0.063056
444.05	124.0202	147.3123	0.025884
445.65	124.0589	147.327	0.044086
447.25	124.1098	147.3758	0.077184
448.85	124.0229	147.2881	0.02328
450.45	123.9991	147.3168	0.032154
452.05	124.0505	147.3147	0.101483
453.65	124.2124	147.3268	0.023293
455.25	124.1948	147.294	0.031908
456.85	124.1925	147.243	0.019829
458.45	124.1827	147.2128	0.055622
460.05	124.0994	147.1815	0.032458
461.65	124.1513	147.179	0.013722
463.25	124.1643	147.1967	0.040976
464.85	124.2164	147.2364	0.03424
466.45	124.1639	147.2521	0.044452
468.05	124.104	147.2904	0.071669
469.65	123.9942	147.3234	0.018516
471.25	124.0238	147.3234	0.010405
472.85	124.0144	147.3096	0.062897
474.45	124.1102	147.3404	0.014064
476.05	124.0877	147.3421	0.053158
477.65	124.0048	147.3231	0.07775
479.25	124.1183	147.2721	0.068576
480.85	124.21	147.3323	0.060098
482.45	124.1457	147.2608	0.042664
484.05	124.1395	147.1928	0.014561
485.65	124.152	147.2125	0.03823
487.25	124.1894	147.1641	0.035279
488.85	124.1329	147.1639	0.01941
490.45	124.16	147.1791	0.058127
492.05	124.1675	147.2718	0.06867
493.65	124.0612	147.2998	0.01971
495.25	124.044	147.3262	0.017087
496.85	124.0712	147.3282	0.013585
498.45	124.0509	147.3359	0.040965
500.05	123.9957	147.3006	0.03152
501.65	124.0455	147.2927	0.027934
503.25	124.0531	147.3368	0.015575
504.85	124.0771	147.3304	0.041677
506.45	124.0474	147.2707	0.083476
508.05	124.1649	147.3341	0.028938
509.65	124.1874	147.2936	0.026627
511.25	124.2104	147.2577	0.086065
512.85	124.0923	147.1868	0.025521
514.45	124.1314	147.1987	0.030134
516.05	124.1495	147.154	0.029456
517.65	124.1594	147.2001	0.023791
519.25	124.1894	147.2235	0.049853
520.85	124.1499	147.2928	0.04681
522.45	124.1069	147.3542	0.019367
524.05	124.09	147.3282	0.012699
525.65	124.0941	147.3481	0.051306
527.25	124.0175	147.3184	0.048287
528.85	124.089	147.3477	0.016027
530.45	124.083	147.3228	0.030246
532.05	124.0376	147.306	0.03097
533.65	123.9968	147.3341	0.054495
535.25	124.0772	147.3004	0.012285
536.85	124.0845	147.2821	0.054958
538.45	124.1612	147.3251	0.035751
540.05	124.1926	147.2774	0.047367
541.65	124.149	147.2154	0.059864
543.25	124.0637	147.1719	0.067738
544.85	124.1695	147.1484	0.010287
546.45	124.1691	147.1649	0.028296
548.05	124.1668	147.2101	0.03717
549.65	124.2036	147.2568	0.071005
551.25	124.0944	147.2884	0.033984
552.85	124.048	147.3166	0.015455
554.45	124.0497	147.3413	0.012682
556.05	124.0689	147.3348	0.017721
557.65	124.0425	147.3245	0.021512
559.25	124.0082	147.3275	0.037241
560.85	124.0632	147.3505	0.024548
562.45	124.0485	147.3141	0.055415
564.05	124.1367	147.3053	0.056842
565.65	124.215	147.3516	0.054172
567.25	124.1924	147.268	0.081729
568.85	124.0864	147.1913	0.008855
570.45	124.1004	147.1934	0.031158
572.05	124.0943	147.1439	0.023142
573.65	124.1055	147.1087	0.102179
575.25	124.2212	147.2242	0.073448
576.85	124.1101	147.2626	0.064618
578.45	124.0228	147.3179	0.025832
580.05	124.0627	147.3073	0.018751
581.65	124.0599	147.3371	0.016738
583.25	124.0346	147.3284	0.004526
584.85	124.0342	147.3356	0.008507
586.45	124.0213	147.3315	0.04638
588.05	124.0779	147.2835	0.025498
589.65	124.0931	147.3214	0.059854
591.25	124.1881	147.3332	0.016417
592.85	124.2141	147.3373	0.025423
594.45	124.1754	147.3246	0.003268
596.05	124.1713	147.3279	0.027227
597.65	124.1479	147.2912	0.041377
599.25	124.214	147.2947	0.014656
600.85	124.2059	147.3167	0.051918
602.45	124.131	147.2808	0.035291
604.05	124.1819	147.3053	0.027825
605.65	124.2214	147.3258	0.022933
607.25	124.1852	147.3318	0.023427
608.85	124.2122	147.3578	0.015045
610.45	124.1903	147.3478	0.048289
612.05	124.1561	147.2785	0.03887
613.65	124.1769	147.3371	0.038438
615.25	124.1322	147.295	0.03282
616.85	124.0822	147.311	0.051681
618.45	124.163	147.3283	0.008579
620.05	124.1765	147.3311	0.0102
621.65	124.1626	147.3398	0.047654
623.25	124.151	147.2645	0.032525
624.85	124.181	147.222	0.027682
626.45	124.1391	147.2077	0.00859
628.05	124.1262	147.203	0.029252
629.65	124.1183	147.1568	0.038909
631.25	124.1692	147.121	0.018568
632.85	124.1453	147.1033	0.036107
634.45	124.14	147.1608	0.041819
636.05	124.0749	147.1764	0.04262
637.65	124.1347	147.2091	0.093082
639.25	124.2164	147.3337	0.077483
640.85	124.0972	147.2995	0.019177
642.45	124.0778	147.2757	0.034886
644.05	124.0337	147.3099	0.00665
645.65	124.0421	147.3165	0.01515
647.25	124.0214	147.3039	0.023415
648.85	124.0268	147.3409	0.030675
650.45	124.0739	147.3548	0.034116
652.05	124.0447	147.3086	0.025371
653.65	124.0627	147.345	0.018514
655.25	124.085	147.3645	0.046382
656.85	124.0273	147.3179	0.023042
658.45	124.0607	147.3334	0.034249
660.05	124.009	147.3152	0.008543
661.65	124.0161	147.3269	0.057901
663.25	124.0996	147.3672	0.041358
664.85	124.0462	147.328	0.01811
666.45	124.0287	147.3049	0.024716
668.05	123.9896	147.3108	0.045978
669.65	124.063	147.3068	0.047078
671.25	124.1356	147.3269	0.057927
672.85	124.1987	147.259	0.067394
674.45	124.1166	147.1891	0.003317
676.05	124.1194	147.1846	0.03371
677.65	124.146	147.1376	0.019751
679.25	124.1415	147.1063	0.00702
680.85	124.1348	147.0974	0.010477
682.45	124.1513	147.1003	0.012577
684.05	124.1398	147.1168	0.034848
685.65	124.1903	147.1404	0.045721
687.25	124.1449	147.1978	0.01799
688.85	124.1163	147.1951	0.029843
690.45	124.0732	147.1744	0.043597
692.05	124.1264	147.2196	0.040932
693.65	124.1671	147.2709	0.038762
695.25	124.167	147.3329	0.055325
696.85	124.0824	147.3069	0.012359
698.45	124.0678	147.3202	0.011986
700.05	124.085	147.3287	0.010163
701.65	124.0734	147.3173	0.00749
703.25	124.0784	147.3282	0.029353
704.85	124.0315	147.329	0.026219
706.45	124.0623	147.3005	0.051128
708.05	124.1361	147.2653	0.056778
709.65	124.0894	147.1874	0.061077
711.25	124.1239	147.0959	0.015951
712.85	124.1431	147.1127	0.007323
714.45	124.132	147.1164	0.04438
716.05	124.1469	147.1858	0.021498
717.65	124.1784	147.1997	0.066313
719.25	124.0749	147.1764	0.008352
720.85	124.0618	147.1791	0.001412
722.45	124.0601	147.1806	0.035037
724.05	124.1133	147.1982	0.028246
725.65	124.1568	147.2107	0.018045
727.25	124.1282	147.2066	0.030839
728.85	124.0799	147.2167	0.014966
730.45	124.1018	147.2264	0.053073
732.05	124.1842	147.2467	0.082808
733.65	124.0566	147.2111	0.014964
735.25	124.0802	147.2152	0.006447
736.85	124.0817	147.2049	0.057587
738.45	124.1685	147.2359	0.005472
740.05	124.1682	147.2272	0.018283
741.65	124.139	147.2255	0.031554
743.25	124.0988	147.1949	0.017291
744.85	124.1264	147.1955	0.013087
746.45	124.1102	147.1823	0.01065
748.05	124.0988	147.1949	0.004543
749.65	124.1052	147.1916	0.008606
751.25	124.1009	147.1785	0.002825
752.85	124.0975	147.1815	0.019557
754.45	124.1005	147.2127	0.016073
756.05	124.1195	147.2299	0.039444
757.65	124.1768	147.2564	0.033957
759.25	124.1784	147.3107	0.015223
760.85	124.1658	147.3315	0.043774
762.45	124.1101	147.289	0.021161
764.05	124.0777	147.2791	0.012627
765.65	124.069	147.2609	0.02681
767.25	124.027	147.2521	0.018322
768.85	124.0564	147.2523	0.038387
770.45	124.0104	147.2931	0.037019
772.05	124.063	147.2658	0.01072
773.65	124.0621	147.2829	0.02126
775.25	124.0326	147.2997	0.004375
776.85	124.0387	147.2964	0.014736
778.45	124.044	147.2735	0.00679
780.05	124.0386	147.264	0.014171
781.65	124.0548	147.2799	0.037517
783.25	124.1145	147.2736	0.037336
784.85	124.0549	147.2779	0.018614
786.45	124.0805	147.2932	0.016492
788.05	124.1056	147.3012	0.006311
789.65	124.0973	147.3069	0.01909
791.25	124.068	147.2983	0.042539
792.85	124.1347	147.3121	0.069645
794.45	124.0303	147.2731	0.036433
796.05	124.0789	147.241	0.031938
797.65	124.0371	147.2704	0.011727
799.25	124.0326	147.2886	0.008792
800.85	124.0279	147.3019	0.008642
802.45	124.0142	147.3043	0.014134
804.05	124.0161	147.3269	0.01102
805.65	124.0268	147.3409	0.007138
807.25	124.0364	147.3348	0.023652
808.85	124.0067	147.3114	0.028597
810.45	124.0328	147.349	0.039418
812.05	124.0955	147.3424	0.018534
813.65	124.1067	147.3699	0.012053
815.25	124.1132	147.3517	0.040717
816.85	124.0494	147.3385	0.033444
818.45	123.9994	147.3197	0.006092
820.05	123.9916	147.3255	0.046658
821.65	124.0639	147.3438	0.037953
823.25	124.0139	147.3093	0.043905
824.85	124.0621	147.2583	0.081925
826.45	124.1905	147.2847	0.075198
828.05	124.1118	147.1937	0.034517
829.65	124.1102	147.1385	0.032747
831.25	124.146	147.1002	0.021418
832.85	124.135	147.0678	0.03489
834.45	124.1093	147.1173	0.053187
836.05	124.039	147.1653	0.017946
837.65	124.0635	147.1802	0.053308
839.25	124.1282	147.2357	0.02427
840.85	124.1192	147.2735	0.042374
842.45	124.1453	147.3361	0.048285
844.05	124.0776	147.2989	0.044615
845.65	124.1058	147.2333	0.051888
847.25	124.0284	147.2632	0.03402
848.85	124.039	147.3166	0.027458
850.45	123.9982	147.3005	0.030429
852.05	124.0319	147.3356	0.021978
853.65	124.0013	147.3183	0.018655
855.25	124.0272	147.3035	0.00448
856.85	124.0265	147.2964	0.029492
858.45	124.0587	147.3309	0.007769
860.05	124.0524	147.3416	0.035244
861.65	123.9979	147.3269	0.065973
863.25	124.0845	147.2664	0.018609
864.85	124.112	147.2552	0.050654
866.45	124.1033	147.1746	0.065864
868.05	124.1326	147.0734	0.014135
869.65	124.1122	147.0637	0.061901
871.25	124.1545	147.1533	0.053406
872.85	124.0747	147.1839	0.035001
874.45	124.1263	147.2056	0.016249
876.05	124.1196	147.2307	0.041479
877.65	124.0542	147.2192	0.090778
879.25	124.1426	147.3345	0.041894
880.85	124.0852	147.2998	0.037064
882.45	124.0348	147.2685	0.024605
884.05	124.059	147.2996	0.0357
885.65	124.0023	147.3072	0.009052
887.25	123.9919	147.2971	0.036903
888.85	124.0406	147.3306	0.029508
890.45	123.9956	147.3162	0.015904
892.05	124.0199	147.3239	0.036063
893.65	124.0405	147.27	0.01272
895.25	124.0602	147.2754	0.050066
896.85	124.1017	147.2069	0.036429
898.45	124.1599	147.2104	0.042312
900.05	124.0971	147.185	0.006663
901.65	124.0878	147.1798	0.045582
903.25	124.1063	147.1092	0.01601
904.85	124.0993	147.0846	0.01148
906.45	124.1167	147.0788	0.018433
908.05	124.1461	147.0755	0.012812
909.65	124.1298	147.088	0.003143
911.25	124.1348	147.0884	0.005711
912.85	124.1287	147.0952	0.005784
914.45	124.1358	147.0892	0.072797
916.05	124.0511	147.1692	0.020329
917.65	124.0814	147.181	0.020718
919.25	124.0489	147.1743	0.058815
920.85	124.1355	147.211	0.042135
922.45	124.0716	147.2323	0.059674
924.05	124.1058	147.3215	0.036266
925.65	124.0702	147.2756	0.036069
927.25	124.0195	147.3031	0.014988
928.85	124.0161	147.3269	0.028129
930.45	124.0602	147.3361	0.024038
932.05	124.0803	147.3034	0.046976
933.65	124.0097	147.3291	0.045356
935.25	124.0477	147.2673	0.027447
936.85	124.0715	147.2303	0.039823
938.45	124.1215	147.1908	0.050756
940.05	124.1121	147.1101	0.030852
941.65	124.1238	147.0622	0.010401
943.25	124.1173	147.0775	0.066657
944.85	124.1296	147.1834	0.034319
946.45	124.0747	147.1839	0.025317
948.05	124.112	147.1996	0.019642
949.65	124.0832	147.2122	0.040839
951.25	124.143	147.2386	0.024432
952.85	124.1389	147.2775	0.034558
954.45	124.1024	147.319	0.051097
956.05	124.0458	147.26	0.02935
957.65	124.0916	147.2497	0.037705
959.25	124.0715	147.3066	0.034158
960.85	124.0193	147.2907	0.01698
962.45	124.0202	147.3178	0.026419
964.05	124.0442	147.3526	0.012889
965.65	124.0447	147.332	0.025413
967.25	124.004	147.3316	0.010324
968.85	124.0197	147.3265	0.010913
970.45	124.0104	147.3118	0.006747
972.05	124.0144	147.3218	0.040002
973.65	124.0685	147.2876	0.018898
975.25	124.0692	147.3178	0.009769
976.85	124.0846	147.3202	0.038222
978.45	124.0254	147.3049	0.016634
980.05	124.0389	147.2819	0.020883
981.65	124.0354	147.3152	0.007084
983.25	124.0412	147.3054	0.02045
984.85	124.0738	147.302	0.012671
986.45	124.0608	147.3176	0.015436
988.05	124.0487	147.2961	0.00874
989.65	124.0564	147.3078	0.021137
991.25	124.059	147.3415	0.025309
992.85	124.0275	147.316	0.009148
994.45	124.0166	147.3257	0.011418
996.05	124.0346	147.3231	0.011427
997.65	124.0528	147.3247	0.021995
999.25	124.0178	147.3279	0.0469
1000.85	124.0928	147.3304	0.037216
1002.45	124.0334	147.3261	0.025874
1004.05	123.9963	147.3077	0.034393
1005.65	124.0328	147.349	0.011309
1007.25	124.0276	147.3316	0.015723
1008.85	124.0244	147.3067	0.004182
1010.45	124.0205	147.3012	0.001371
1012.05	124.0191	147.2996	0.053297
1013.65	124.0986	147.3303	0.02122
1015.25	124.0676	147.3164	0.023947
1016.85	124.0507	147.3508	0.01372
1018.45	124.0721	147.3459	0.011628
1020.05	124.0552	147.3536	0.04355
1021.65	124.0325	147.2877	0.026692
1023.25	124.0722	147.3034	0.067522
1024.85	124.1733	147.2652	0.03709
1026.45	124.1899	147.2083	0.031761
1028.05	124.1391	147.2077	0.042949
1029.65	124.0747	147.1839	0.020718
1031.25	124.1071	147.1906	0.020088
1032.85	124.1391	147.1938	0.032381
1034.45	124.0876	147.1886	0.001952
1036.05	124.0845	147.1878	0.015236
1037.65	124.0618	147.1791	0.012293
1039.25	124.0814	147.181	0.056909
1040.85	124.1649	147.2173	0.036127
1042.45	124.1135	147.1907	0.022679
1044.05	124.0816	147.1736	0.028582
1045.65	124.036	147.1695	0.067065
1047.25	124.1395	147.1977	0.02119
1048.85	124.1664	147.2184	0.0098
1050.45	124.1518	147.2128	0.038987
1052.05	124.0899	147.2203	0.064884
1053.65	124.1936	147.2243	0.04678
1055.25	124.1188	147.2218	0.013835
1056.85	124.1	147.2335	0.029193
1058.45	124.1385	147.2601	0.047315
1060.05	124.1697	147.329	0.062949
1061.65	124.0736	147.2987	0.065917
1063.25	124.1773	147.3182	0.018813
1064.85	124.1632	147.2916	0.029985
1066.45	124.154	147.3387	0.032342
1068.05	124.1168	147.3027	0.054391
1069.65	124.1875	147.3536	0.044599
1071.25	124.1331	147.3073	0.040211
1072.85	124.1966	147.3176	0.01584
1074.45	124.1789	147.2995	0.012416
1076.05	124.1598	147.3051	0.025276
1077.65	124.1666	147.2653	0.053374
1079.25	124.0896	147.2284	0.011283
1080.85	124.0882	147.2104	0.024538
1082.45	124.114	147.1807	0.035277
1084.05	124.0584	147.1706	0.025366
1085.65	124.0979	147.18	0.031022
1087.25	124.1391	147.2077	0.027621
1088.85	124.1006	147.186	0.024735
1090.45	124.0647	147.2025	0.030088
1092.05	124.0706	147.2502	0.030399
1093.65	124.0225	147.2429	0.052669
1095.25	124.0254	147.3271	0.028086
1096.85	124.0693	147.3174	0.025924
1098.45	124.0291	147.3072	0.018523
1100.05	124.0585	147.311	0.023825
1101.65	124.0213	147.3194	0.042793
1103.25	124.0861	147.3415	0.0376
1104.85	124.0304	147.3186	0.039241
1106.45	124.0641	147.2656	0.094065
1108.05	124.2086	147.3075	0.060771
1109.65	124.1577	147.2247	0.024382
1111.25	124.1262	147.2016	0.051238
1112.85	124.0489	147.1743	0
1114.45	124.0489	147.1743	0.060696
1116.05	124.1241	147.2357	0.018238
1117.65	124.1028	147.2557	0.060414
1119.25	124.056	147.3403	0.030763
1120.85	124.0162	147.3113	0.015728
1122.45	123.9918	147.3175	0.03767
1124.05	124.0434	147.2863	0.058749
1125.65	124.1327	147.3155	0.041273
1127.25	124.1147	147.252	0.030431
1128.85	124.1558	147.226	0.050956
1130.45	124.0878	147.1812	0.013482
1132.05	124.0666	147.1772	0.023468
1133.65	124.1004	147.1934	0.032032
1135.25	124.0537	147.1725	0.049187
1136.85	124.1262	147.203	0.018692
1138.45	124.0963	147.2017	0.079307
1140.05	124.2016	147.2725	0.080774
1141.65	124.0724	147.274	0.022062
1143.25	124.0504	147.2464	0.037868
1144.85	124.0326	147.3043	0.034136
1146.45	124.0608	147.3511	0.037419
1148.05	124.0458	147.2931	0.024634
1149.65	124.0218	147.3243	0.012332
1151.25	124.02	147.3047	0.020054
1152.85	124.0218	147.3367	0.015107
1154.45	124.046	147.3378	0.006446
1156.05	124.0549	147.343	0.03145
1157.65	124.0255	147.3022	0.047186
1159.25	124.0859	147.2569	0.089077
1160.85	124.2053	147.3347	0.055209
1162.45	124.147	147.2684	0.0541
1164.05	124.0894	147.2038	0.017157
1165.65	124.1135	147.1907	0.018916
1167.25	124.0939	147.1677	0.006481
1168.85	124.0973	147.1775	0.034079
1170.45	124.0436	147.1872	0.072008
1172.05	124.1249	147.2688	0.033788
1173.65	124.0969	147.315	0.024103
1175.25	124.1067	147.3523	0.059004
1176.85	124.0166	147.324	0.008788
1178.45	124.0238	147.3119	0.012207
1180.05	124.0348	147.328	0.02247
1181.65	124.0179	147.2963	0.064203
1183.25	124.1185	147.2756	0.046017
1184.85	124.152	147.3411	0.045507
1186.45	124.1818	147.2747	0.02776
1188.05	124.1833	147.2303	0.068019
1189.65	124.0875	147.1786	0.028581
1191.25	124.1262	147.203	0.025143
1192.85	124.0905	147.1844	0.013642
1194.45	124.0751	147.169	0.022019
1196.05	124.1004	147.1934	0.063344
1197.65	124.1513	147.2811	0.049672
1199.25	124.0739	147.2991	0.049029
1200.85	123.9954	147.3009	0.025661
1202.45	124.0305	147.3223	0.015113
1204.05	124.0505	147.3087	0.025168
1205.65	124.0251	147.3399	0.024412
1207.25	123.9886	147.326	0.03367
1208.85	124.0317	147.2937	0.102066
1210.45	124.1877	147.3419	0.012773
1212.05	124.1845	147.3218	0.074
1213.65	124.1049	147.2341	0.032834
1215.25	124.0814	147.1871	0.021124
1216.85	124.1133	147.1982	0.036127
1218.45	124.062	147.1716	0.00729
1220.05	124.0736	147.172	0.02954
1221.65	124.1166	147.1917	0.054622
1223.25	124.063	147.2607	0.046735
1224.85	124.0035	147.306	0.011162
1226.45	123.9923	147.3199	0.02958
1228.05	124.0219	147.2831	0.015591
1229.65	124.0146	147.3069	0.016592
1231.25	124.0411	147.3077	0.019955
1232.85	124.0105	147.3169	0.006693
1234.45	124.0204	147.3128	0.039482
1236.05	124.0712	147.2752	0.01399
1237.65	124.0488	147.2744	0.080338
1239.25	124.1756	147.2952	0.07288
1240.85	124.1	147.2064	0.015005
1242.45	124.0905	147.1844	0.015909
1244.05	124.067	147.1748	0.018729
1245.65	124.0837	147.1499	0.044347
1247.25	124.1225	147.2093	0.043074
1248.85	124.1176	147.278	0.045866
1250.45	124.0951	147.3479	0.030511
1252.05	124.0505	147.3281	0.030231
1253.65	124.0033	147.3176	0.011212
1255.25	124.0027	147.2996	0.072036
1256.85	124.1179	147.297	0.022113
1258.45	124.1525	147.3045	0.062183
1260.05	124.1442	147.2053	0.023892
1261.65	124.1087	147.1911	0.004126
1263.25	124.1151	147.1927	0.034373
1264.85	124.0618	147.1791	0.014089
1266.45	124.0843	147.178	0.014089
1268.05	124.0618	147.1791	0.060249
1269.65	124.1513	147.2149	0.047616
1271.25	124.172	147.2882	0.050282
1272.85	124.1243	147.2235	0.070345
1274.45	124.0241	147.2749	0.031512
1276.05	124.0717	147.258	0.026805
1277.65	124.0621	147.2998	0.021278
1279.25	124.0666	147.3336	0.032273
1280.85	124.0419	147.2883	0.027452
1282.45	124.0182	147.3253	0.036381
1284.05	124.0757	147.3342	0.011559
1285.65	124.0573	147.3327	0.015627
1287.25	124.0384	147.3163	0.023154
1288.85	124.0048	147.332	0.017146
1290.45	124.0211	147.3099	0.044935
1292.05	124.0743	147.2616	0.033826
1293.65	124.1266	147.2755	0.018872
1295.25	124.1335	147.3049	0.055951
1296.85	124.0894	147.2271	0.037964
1298.45	124.1494	147.2179	0.059902
1300.05	124.0618	147.1791	0.033157
1301.65	124.1135	147.1907	0.021995
1303.25	124.0794	147.182	0.025769
1304.85	124.0408	147.1677	0.020565
1306.45	124.0715	147.1794	0.037373
1308.05	124.1244	147.2073	0.024902
1309.65	124.1236	147.2471	0.042463
1311.25	124.1833	147.2796	0.041479
1312.85	124.124	147.2497	0.024655
1314.45	124.1554	147.2736	0.023756
1316.05	124.1174	147.2714	0.009492
1317.65	124.1031	147.2666	0.016305
1319.25	124.0848	147.2852	0.036212
1320.85	124.0315	147.2624	0.03334
1322.45	124.078	147.2362	0.045546
1324.05	124.0155	147.2738	0.04125
1325.65	124.0652	147.3172	0.037117
1327.25	124.0086	147.2993	0.016861
1328.85	123.99	147.3187	0.025337
1330.45	124.0289	147.3301	0.003473
1332.05	124.0293	147.3357	0.035124
1333.65	124.0849	147.3435	0.049661
1335.25	124.014	147.3078	0.022147
1336.85	124.0465	147.3218	0.007283
1338.45	124.036	147.3268	0.013837
1340.05	124.0578	147.3309	0.056179
1341.65	124.0955	147.2494	0.03313
1343.25	124.0694	147.2955	0.058284
1344.85	124.1588	147.2688	0.061008
1346.45	124.077	147.2156	0.026213
1348.05	124.1119	147.1923	0.003134
