# Supplementary material for: Seeking safety: Movement dynamics after post-contact immobility
Source: PLoS One. 2024 Aug 22;19(8):e0307370. doi: 10.1371/journal.pone.0307370 (PMC11340899; doi:10.1371/journal.pone.0307370)
Supplement: S3 Data — (ZIP) [file pone.0307370.s012.zip › Franks_etal_AntLionTracksPaperData_PLoSOne_2024/al18_dt16_v3.txt]

0.85	124.3891	147.1411	0.199763
2.45	124.0713	147.1754	0.01366
4.05	124.0516	147.166	0.007755
5.65	124.0455	147.1768	0.048592
7.25	124.0241	147.2516	0.043186
8.85	123.9919	147.3127	0.00868
10.45	124.0056	147.3148	0.011763
12.05	123.9885	147.3226	0.010072
13.65	124.0034	147.3165	0.006396
15.25	123.9959	147.3095	0.00419
16.85	123.9956	147.3162	0.014399
18.45	124.0051	147.2952	0.020012
20.05	123.9885	147.3226	0.002554
21.65	123.99	147.3187	0.006776
23.25	123.9943	147.3088	0.010318
24.85	124.007	147.3193	0.010668
26.45	124.0073	147.3022	0.003703
28.05	124.0018	147.3001	0.012468
29.65	123.9904	147.3165	0.006943
31.25	124.0014	147.3181	0.002241
32.85	123.9981	147.3165	0.004609
34.45	124.0003	147.3095	0.012598
36.05	123.9865	147.3242	0.010284
37.65	123.9992	147.3346	0.011413
39.25	123.9824	147.3274	0.018748
40.85	123.9998	147.3029	0.033757
42.45	124.0174	147.2519	0.015953
44.05	124.0326	147.2313	0.019236
45.65	124.0397	147.2014	0.004057
47.25	124.0339	147.2043	0.007598
48.85	124.0335	147.1921	0.024421
50.45	124.0582	147.1619	0.007726
52.05	124.0459	147.1609	0.008864
53.65	124.0373	147.1496	0.012296
55.25	124.0554	147.1572	0.011253
56.85	124.0408	147.1677	0.010635
58.45	124.0509	147.1541	0.007967
60.05	124.0528	147.1414	0.007807
61.65	124.042	147.1478	0.045874
63.25	124.0746	147.082	0.009735
64.85	124.0696	147.0672	0.041935
66.45	124.1229	147.0265	0.020507
68.05	124.0964	147.0458	0.012455
69.65	124.0775	147.052	0.001645
71.25	124.0771	147.0547	0.00294
72.85	124.075	147.0589	0.003301
74.45	124.0759	147.0641	0.017692
76.05	124.0952	147.0433	0.014604
77.65	124.0768	147.0578	0.015897
79.25	124.0956	147.0406	0.008824
80.85	124.0824	147.0457	0.00437
82.45	124.0884	147.0493	0.022923
84.05	124.0612	147.0738	0.005247
85.65	124.0557	147.0802	0.032732
87.25	124.0385	147.1297	0.038239
88.85	124.0244	147.1892	0.018409
90.45	124.052	147.1995	0.02444
92.05	124.0248	147.2275	0.033776
93.65	124.0156	147.2808	0.009186
95.25	124.0049	147.2707	0.017249
96.85	124.0013	147.298	0.012147
98.45	124.005	147.3171	0.024464
100.05	124.0104	147.2783	0.029887
101.65	124.0365	147.2383	0.009221
103.25	124.0357	147.253	0.025176
104.85	124.0506	147.2156	0.004551
106.45	124.0455	147.2104	0.018312
108.05	124.0287	147.1863	0.008962
109.65	124.0327	147.1726	0.018644
111.25	124.0599	147.1603	0.010214
112.85	124.0464	147.1511	0.016455
114.45	124.0727	147.1516	0.019364
116.05	124.0417	147.1527	0.013446
117.65	124.0567	147.1373	0.014147
119.25	124.0636	147.1588	0.016891
120.85	124.0369	147.1546	0.005703
122.45	124.0411	147.1627	0.003121
124.05	124.0408	147.1677	0.004543
125.65	124.0343	147.171	0.003842
127.25	124.0393	147.1746	0.023997
128.85	124.0472	147.2122	0.007285
130.45	124.0371	147.2064	0.009786
132.05	124.0482	147.2174	0.003302
133.65	124.0468	147.2123	0.004339
135.25	124.0399	147.2117	0.019296
136.85	124.0692	147.2214	0.035603
138.45	124.039	147.1732	0.016765
140.05	124.0557	147.1522	0.007574
141.65	124.0453	147.1461	0.005453
143.25	124.0373	147.1496	0.013426
144.85	124.0535	147.1636	0.002226
146.45	124.0514	147.1607	0.023123
148.05	124.0331	147.1929	0.029359
149.65	124.073	147.2176	0.015462
151.25	124.0485	147.2139	0.005396
152.85	124.0558	147.2093	0.020502
154.45	124.0369	147.236	0.008652
156.05	124.0399	147.2495	0.02235
157.65	124.0716	147.2329	0.022259
159.25	124.0363	147.2375	0.00293
160.85	124.034	147.2415	0.00526
162.45	124.0285	147.2352	0.005066
164.05	124.0318	147.2425	0.00434
165.65	124.0349	147.2363	0.009682
167.25	124.043	147.2231	0.008862
168.85	124.043	147.2373	0.014694
170.45	124.0546	147.2169	0.007642
172.05	124.0425	147.2181	0.005722
173.65	124.041	147.2091	0.018703
175.25	124.0206	147.1871	0.010877
176.85	124.0352	147.1776	0.009794
178.45	124.0456	147.1659	0.011521
180.05	124.042	147.1478	0.005148
181.65	124.047	147.1412	0.019043
183.25	124.039	147.1706	0.022748
184.85	124.0461	147.2063	0.029819
186.45	124.0809	147.1737	0.05194
188.05	124.0183	147.2283	0.035158
189.65	124.0301	147.2833	0.028559
191.25	123.9998	147.3174	0.012737
192.85	124.0149	147.3038	0.020433
194.45	124.0447	147.2904	0.021398
196.05	124.0153	147.3079	0.00719
197.65	124.0205	147.2976	0.01666
199.25	124.0255	147.3238	0.019801
200.85	123.9939	147.321	0.005333
202.45	123.9919	147.3127	0.006128
204.05	124.0017	147.3125	0.018575
205.65	124.0011	147.2828	0.034206
207.25	124.0218	147.2321	0.004792
208.85	124.0269	147.2264	0.009467
210.45	124.038	147.2367	0.014446
212.05	124.0385	147.2598	0.024988
213.65	124.0583	147.2251	0.020034
215.25	124.0445	147.1961	0.006261
216.85	124.0347	147.1941	0.010049
218.45	124.0188	147.1915	0.014663
220.05	124.0327	147.1726	0.005921
221.65	124.0408	147.1677	0.009587
223.25	124.0551	147.1622	0.008797
224.85	124.0464	147.1511	0.011934
226.45	124.0638	147.1588	0.003218
228.05	124.069	147.1584	0.021907
229.65	124.0595	147.1921	0.010498
231.25	124.0723	147.203	0.039448
232.85	124.022	147.2411	0.054285
234.45	123.9919	147.3226	0.020553
236.05	124.0171	147.3015	0.006417
237.65	124.0238	147.2937	0.003253
239.25	124.0284	147.2912	0.019969
240.85	124.0056	147.3136	0.012482
242.45	124.0129	147.295	0.006372
244.05	124.0039	147.2997	0.011564
245.65	124.0014	147.3181	0.002345
247.25	124.005	147.3171	0.00469
248.85	123.9978	147.319	0.000635
250.45	123.9975	147.32	0.021404
252.05	124.0033	147.2863	0.037125
253.65	124.0253	147.2311	0.011588
255.25	124.0429	147.2368	0.00894
256.85	124.0548	147.2289	0.016062
258.45	124.0637	147.2048	0.021544
260.05	124.0467	147.1748	0.00747
261.65	124.036	147.1695	0.011659
263.25	124.0497	147.1569	0.017442
264.85	124.0439	147.1842	0.012461
266.45	124.0562	147.1999	0.026532
268.05	124.0255	147.2292	0.049832
269.65	123.9992	147.3044	0.033702
271.25	124.0506	147.2882	0.004292
272.85	124.0564	147.2919	0.01319
274.45	124.044	147.3089	0.011751
276.05	124.0259	147.3037	0.016287
277.65	124.0323	147.2784	0.018346
279.25	124.026	147.3071	0.011928
280.85	124.0237	147.2881	0.037191
282.45	124.0147	147.2293	0.020836
284.05	124.0481	147.2292	0.029464
285.65	124.0732	147.1893	0.014553
287.25	124.0688	147.2122	0.027874
288.85	124.0435	147.1754	0.015763
290.45	124.0644	147.1612	0.005117
292.05	124.057	147.1647	0.014832
293.65	124.0492	147.1871	0.003005
295.25	124.0512	147.1915	0.037735
296.85	124.016	147.2405	0.022685
298.45	124.0209	147.2765	0.017402
300.05	124.0393	147.2973	0.009144
301.65	124.0472	147.285	0.008755
303.25	124.0337	147.2887	0.029753
304.85	124.0241	147.3354	0.009512
306.45	124.0278	147.3206	0.033329
308.05	124.0216	147.2677	0.033608
309.65	124.046	147.2197	0.001439
311.25	124.048	147.2187	0.027386
312.85	124.0917	147.2149	0.035024
314.45	124.0466	147.1817	0.009126
316.05	124.044	147.1673	0.001998
317.65	124.0408	147.1677	0.001885
319.25	124.039	147.1653	0.009271
320.85	124.0535	147.1624	0.0278
322.45	124.0358	147.2031	0.015495
324.05	124.0262	147.226	0.006262
325.65	124.0165	147.2285	0.0568
327.25	123.9938	147.3165	0.00463
328.85	123.9901	147.3229	0.006499
330.45	123.9919	147.3127	0.027759
332.05	124.0042	147.27	0.027464
333.65	124.0229	147.2303	0.024697
335.25	124.0582	147.248	0.037998
336.85	124.0399	147.19	0.00963
338.45	124.0325	147.1765	0.01135
340.05	124.0492	147.1693	0.021916
341.65	124.0511	147.1343	0.021301
343.25	124.0451	147.1008	0.009168
344.85	124.0443	147.1154	0.031096
346.45	124.0634	147.1613	0.028215
348.05	124.0535	147.2054	0.004496
349.65	124.0463	147.2055	0.026741
351.25	124.0212	147.2401	0.029571
352.85	124.0137	147.2868	0.019069
354.45	124.0143	147.3173	0.009452
356.05	123.9994	147.3197	0.014184
357.65	124.0168	147.3051	0.013749
359.25	123.9973	147.2949	0.031054
360.85	124.0139	147.2481	0.011194
362.45	124.024	147.2332	0.016859
364.05	124.0503	147.2273	0.015551
365.65	124.0362	147.2069	0.013697
367.25	124.0288	147.1862	0.01187
368.85	124.0108	147.1922	0.019774
370.45	124.0343	147.171	0.018363
372.05	124.0423	147.1428	0.008916
373.65	124.0557	147.1378	0.037513
375.25	124.0561	147.0778	0.029561
376.85	124.0517	147.1249	0.007521
378.45	124.0428	147.1331	0.034543
380.05	124.0479	147.1881	0.02498
381.65	124.0541	147.2276	0.021931
383.25	124.0197	147.2342	0.053181
384.85	124.0182	147.3193	0.0117
386.45	123.9995	147.3182	0.005879
388.05	123.9919	147.3127	0.024543
389.65	124.0009	147.2745	0.029744
391.25	124.0301	147.2369	0.009341
392.85	124.0341	147.2512	0.034341
394.45	124.0364	147.1963	0.012083
396.05	124.0194	147.2056	0.012956
397.65	124.024	147.1853	0.004811
399.25	124.0275	147.1785	0.013772
400.85	124.0456	147.1659	0.003397
402.45	124.041	147.1629	0.023677
404.05	124.0609	147.1308	0.030156
405.65	124.0558	147.0828	0.022938
407.25	124.0486	147.1188	0.017565
408.85	124.0376	147.1446	0.009362
410.45	124.0366	147.1596	0.003121
412.05	124.0363	147.1645	0.005631
413.65	124.0357	147.1735	0.024079
415.25	124.0356	147.2121	0.008112
416.85	124.0481	147.2084	0.019515
418.45	124.0261	147.2306	0.006344
420.05	124.0322	147.2388	0.022664
421.65	124.0034	147.2608	0.031728
423.25	123.9881	147.3092	0.005994
424.85	123.9977	147.3089	0.011423
426.45	123.9843	147.3213	0.022456
428.05	124.0202	147.3237	0.016445
429.65	123.9941	147.32	0.008344
431.25	123.9938	147.3066	0.014242
432.85	124.016	147.3015	0.020905
434.45	124.003	147.3324	0.010472
436.05	123.9881	147.3248	0.008489
437.65	123.9974	147.3149	0.008489
439.25	123.9881	147.3248	0.023796
440.85	123.9995	147.2885	0.025339
442.45	124.0072	147.2487	0.015391
444.05	124.0215	147.2287	0.010027
445.65	124.0272	147.2437	0.022687
447.25	124.0625	147.2354	0.016188
448.85	124.0524	147.2115	0.017399
450.45	124.0297	147.2277	0.014216
452.05	124.0266	147.2051	0.004155
453.65	124.0214	147.201	0.008916
455.25	124.0091	147.1937	0.008807
456.85	124.0208	147.1858	0.022934
458.45	124.0503	147.164	0.006392
460.05	124.0408	147.1677	0.003196
461.65	124.0456	147.1659	0.027932
463.25	124.0482	147.1212	0.029402
464.85	124.0408	147.1677	0.015449
466.45	124.0422	147.143	0.007942
468.05	124.0369	147.1546	0.005056
469.65	124.044	147.1586	0.005902
471.25	124.0486	147.1668	0.025244
472.85	124.0231	147.1982	0.018841
474.45	124.053	147.2024	0.008332
476.05	124.041	147.2082	0.022486
477.65	124.0156	147.2337	0.031974
479.25	124.0011	147.2828	0.026283
480.85	123.9843	147.3213	0.001612
482.45	123.9863	147.3197	0.003789
484.05	123.9921	147.3216	0.010284
485.65	124.0048	147.332	0.011413
487.25	123.9881	147.3248	0.003966
488.85	123.99	147.3187	0.027762
490.45	124.0033	147.2764	0.032895
492.05	124.0201	147.2265	0.010409
493.65	124.0288	147.2407	0.019133
495.25	124.0428	147.268	0.007249
496.85	124.0489	147.258	0.024596
498.45	124.0429	147.2191	0.017795
500.05	124.0306	147.1935	0.015331
501.65	124.0488	147.1769	0.012848
503.25	124.0414	147.1577	0.006241
504.85	124.042	147.1478	0.006396
506.45	124.0413	147.158	0.01076
508.05	124.0342	147.1737	0.018032
509.65	124.026	147.2013	0.014084
511.25	124.0432	147.1867	0.037775
512.85	124.0147	147.2401	0.050141
514.45	123.9904	147.3165	0.020028
516.05	124.0159	147.2971	0.019371
517.65	123.9957	147.3206	0.039558
519.25	124.0189	147.2617	0.025142
520.85	124.0422	147.2289	0.018949
522.45	124.0333	147.2	0.015877
524.05	124.0372	147.1749	0.006467
525.65	124.0363	147.1645	0.011166
527.25	124.0335	147.1822	0.024476
528.85	124.0342	147.2213	0.043028
530.45	123.999	147.2805	0.030872
532.05	124.0161	147.3269	0.01961
533.65	123.9982	147.3011	0.011606
535.25	123.9994	147.3197	0.025481
536.85	123.9976	147.2789	0.031603
538.45	124.028	147.2385	0.002512
540.05	124.032	147.2386	0.033797
541.65	124.0305	147.1845	0.019894
543.25	124.0525	147.1616	0.007338
544.85	124.0414	147.1577	0.011299
546.45	124.0416	147.1758	0.025204
548.05	124.0381	147.216	0.050605
549.65	123.9957	147.285	0.01711
551.25	124.013	147.3063	0.00355
552.85	124.0165	147.3107	0.019828
554.45	123.9881	147.3248	0.052272
556.05	124.0105	147.2442	0.015
557.65	124.0314	147.256	0.034579
559.25	124.0387	147.2012	0.018249
560.85	124.0374	147.172	0.002021
562.45	124.0343	147.171	0.008667
564.05	124.0349	147.1849	0.02841
565.65	124.0224	147.2286	0.044831
567.25	123.9956	147.2951	0.017876
568.85	123.9901	147.3232	0.010743
570.45	124.0048	147.332	0.050688
572.05	124.0125	147.2513	0.010434
573.65	124.0278	147.258	0.0336
575.25	124.0282	147.2043	0.017563
576.85	124.0229	147.1767	0.014329
578.45	124.0411	147.1627	0.012321
580.05	124.0276	147.1771	0.020977
581.65	124.0333	147.2102	0.03782
583.25	124.0069	147.2646	0.035697
584.85	123.9957	147.3206	0.011918
586.45	124.0014	147.3024	0.019591
588.05	123.9824	147.3274	0.031728
589.65	123.9976	147.2789	0.031598
591.25	124.0294	147.2396	0.005384
592.85	124.0366	147.2348	0.018687
594.45	124.0599	147.2161	0.029808
596.05	124.0584	147.1684	0.011007
597.65	124.0408	147.1677	0.007738
599.25	124.0324	147.1768	0.02473
600.85	124.0718	147.1805	0.046906
602.45	124.0161	147.2309	0.034582
604.05	124.0126	147.2861	0.0201
605.65	123.9976	147.3146	0.007161
607.25	123.9901	147.3232	0.005516
608.85	123.9862	147.3153	0.048242
610.45	124.0186	147.2452	0.008212
612.05	124.026	147.2561	0.019753
613.65	124.0471	147.2325	0.018551
615.25	124.0313	147.2074	0.019526
616.85	124.0341	147.1763	0.012128
618.45	124.0459	147.1609	0.003196
620.05	124.0411	147.1627	0.015776
621.65	124.0369	147.1876	0.014076
623.25	124.0366	147.2101	0.012969
624.85	124.0407	147.2305	0.036993
626.45	124.0033	147.2764	0.028062
628.05	123.9957	147.3206	0.000794
629.65	123.9959	147.3194	0.017548
631.25	124.0238	147.3227	0.022376
632.85	123.9881	147.3248	0.006074
634.45	123.9862	147.3153	0.046911
636.05	124.0105	147.2442	0.007746
637.65	124.0217	147.2495	0.01479
639.25	124.0372	147.2317	0.006588
640.85	124.035	147.2214	0.021006
642.45	124.0172	147.1929	0.002985
644.05	124.0142	147.1892	0.018362
645.65	124.036	147.1695	0.003196
647.25	124.0408	147.1677	0.009275
648.85	124.0533	147.1597	0.022432
650.45	124.0712	147.1909	0.026083
652.05	124.0329	147.2073	0.007364
653.65	124.0327	147.2191	0.017776
655.25	124.0591	147.2084	0.014903
656.85	124.0431	147.1907	0.026946
658.45	124.0262	147.2304	0.007906
660.05	124.0226	147.2425	0.043946
661.65	123.9938	147.3066	0.011898
663.25	123.9881	147.3248	0.00597
664.85	123.9959	147.3194	0.002761
666.45	123.9921	147.3216	0.002345
668.05	123.9957	147.3206	0.005061
669.65	124.0032	147.3175	0.008297
671.25	123.99	147.3187	0.033232
672.85	124.0015	147.2668	0.035974
674.45	124.0459	147.2303	0.017107
676.05	124.0354	147.2556	0.009137
677.65	124.0229	147.2481	0.028505
679.25	124.0181	147.2027	0.012068
680.85	124.0321	147.1894	0.017147
682.45	124.0537	147.1725	0.011918
684.05	124.0363	147.1645	0.007942
685.65	124.0416	147.153	0.022479
687.25	124.024	147.1843	0.015069
688.85	124.0337	147.2064	0.015272
690.45	124.0305	147.2306	0.053806
692.05	123.9975	147.3101	0.010999
693.65	124.0151	147.3092	0.017857
695.25	123.9901	147.3229	0.011993
696.85	124.0065	147.3131	0.003304
698.45	124.0013	147.3136	0.053839
700.05	124.0439	147.2388	0.009105
701.65	124.0363	147.2512	0.019678
703.25	124.0612	147.232	0.033648
704.85	124.0285	147.1893	0.020869
706.45	124.0503	147.164	0.009587
708.05	124.036	147.1695	0.011305
709.65	124.054	147.1675	0.023062
711.25	124.0237	147.1886	0.017519
712.85	124.0368	147.2133	0.015638
714.45	124.0193	147.2312	0.05056
716.05	124.0061	147.311	0.012564
717.65	123.9901	147.3232	0.009123
719.25	123.9982	147.3111	0.009014
720.85	124.0064	147.2992	0.008472
722.45	124.0171	147.3076	0.012831
724.05	123.9995	147.3182	0.039804
725.65	124.0053	147.2547	0.019131
727.25	124.0257	147.232	0.020927
728.85	124.0575	147.2215	0.014087
730.45	124.0397	147.2353	0.015985
732.05	124.0294	147.212	0.024427
733.65	124.0599	147.1876	0.021239
735.25	124.0276	147.1771	0.008709
736.85	124.0391	147.1692	0.008382
738.45	124.0322	147.1807	0.011458
740.05	124.0383	147.198	0.027318
741.65	124.0294	147.2408	0.052325
743.25	123.9882	147.3137	0.027546
744.85	124.0304	147.3009	0.018609
746.45	124.0038	147.3142	0.01101
748.05	123.9862	147.3153	0.042265
749.65	124.0145	147.2538	0.011446
751.25	124.0327	147.252	0.025559
752.85	124.0359	147.2112	0.015412
754.45	124.0288	147.1876	0.012876
756.05	124.0091	147.1937	0.016148
757.65	124.0328	147.2041	0.050173
759.25	124.0084	147.2806	0.016442
760.85	124.0175	147.3053	0.007049
762.45	124.0122	147.2953	0.014393
764.05	123.9978	147.3133	0.040846
765.65	124.0229	147.253	0.011851
767.25	124.038	147.2416	0.02143
768.85	124.0454	147.2081	0.007535
770.45	124.0378	147.1987	0.016574
772.05	124.0357	147.1722	0.012496
773.65	124.0365	147.1922	0.025572
775.25	124.0211	147.2301	0.052961
776.85	123.9996	147.3121	0.012515
778.45	124.015	147.2993	0.004619
780.05	124.0213	147.3031	0.021022
781.65	123.9937	147.3222	0.030229
783.25	124.0124	147.2776	0.027474
784.85	124.0297	147.2372	0.026053
786.45	124.0467	147.1991	0.004771
788.05	124.04	147.1955	0.013741
789.65	124.0243	147.1801	0.00565
791.25	124.031	147.1741	0.026127
792.85	124.0487	147.2119	0.011122
794.45	124.0345	147.2226	0.054076
796.05	123.9982	147.3011	0.061803
797.65	124.095	147.2811	0.024655
799.25	124.0556	147.2814	0.006942
800.85	124.0471	147.2886	0.023566
802.45	124.0096	147.2847	0.003671
804.05	124.0086	147.2789	0.032997
805.65	124.0264	147.2293	0.010629
807.25	124.0396	147.2185	0.014762
808.85	124.0175	147.21	0.018782
810.45	124.0374	147.1874	0.008237
812.05	124.0257	147.1813	0.016679
813.65	124.0458	147.1988	0.055263
815.25	124.0033	147.2764	0.020481
816.85	124.0021	147.3091	0.026491
818.45	124.0402	147.2906	0.004239
820.05	124.0371	147.2966	0.011892
821.65	124.0188	147.3018	0.017976
823.25	123.99	147.3032	0.058183
824.85	124.0434	147.2269	0.011438
826.45	124.0292	147.2154	0.00913
828.05	124.0364	147.2027	0.010715
829.65	124.0452	147.188	0.041734
831.25	124.0908	147.2368	0.040723
832.85	124.0261	147.245	0.037873
834.45	124.019	147.3051	0.037869
836.05	124.0727	147.277	0.022217
837.65	124.0945	147.3051	0.037525
839.25	124.0395	147.2809	0.012914
840.85	124.0267	147.297	0.013541
842.45	124.0089	147.3095	0.010851
844.05	123.9919	147.3127	0.057328
845.65	124.0265	147.2278	0.017881
847.25	124.0271	147.2564	0.015333
848.85	124.0496	147.2467	0.023983
850.45	124.0548	147.2087	0.018548
852.05	124.0834	147.2009	0.035024
853.65	124.0324	147.1778	0.008633
855.25	124.0363	147.1645	0.003121
856.85	124.036	147.1695	0.012564
858.45	124.0549	147.1763	0.024071
860.05	124.0267	147.2025	0.045709
861.65	124.0911	147.2373	0.036882
863.25	124.0332	147.2257	0.007979
864.85	124.0254	147.2156	0.034134
866.45	124.0179	147.2697	0.024031
868.05	124.0052	147.306	0.00856
869.65	124.0185	147.3091	0.003408
871.25	124.0186	147.3037	0.006418
872.85	124.0162	147.3136	0.003295
874.45	124.0111	147.3123	0.013941
876.05	124.0334	147.3125	0.041618
877.65	124.0219	147.2469	0.017522
879.25	124.0329	147.2211	0.006066
880.85	124.0423	147.2234	0.027153
882.45	124.0618	147.1846	0.049873
884.05	124.1391	147.2046	0.042331
885.65	124.0733	147.2207	0.02722
887.25	124.0299	147.2171	0.020821
888.85	124.0624	147.2102	0.027323
890.45	124.0219	147.1939	0.019669
892.05	124.0481	147.1765	0.006013
893.65	124.0423	147.1688	0.000923
895.25	124.0421	147.1703	0.005613
896.85	124.0355	147.1764	0.014115
898.45	124.0581	147.1774	0.004996
900.05	124.0501	147.1762	0.007277
901.65	124.0389	147.1731	0.009414
903.25	124.0531	147.1783	0.015036
904.85	124.0771	147.1787	0.028228
906.45	124.0852	147.2231	0.014945
908.05	124.0647	147.2108	0.02733
909.65	124.0448	147.1719	0.040823
911.25	124.0184	147.2316	0.029988
912.85	124.0088	147.2786	0.032342
914.45	124.0605	147.2812	0.021571
916.05	124.0893	147.2622	0.0227
917.65	124.1256	147.2631	0.014753
919.25	124.1062	147.2765	0.031123
920.85	124.0581	147.2896	0.01513
922.45	124.0339	147.2891	0.011044
924.05	124.0187	147.2981	0.018224
925.65	124.0079	147.2711	0.020273
927.25	124.0273	147.2452	0.011331
928.85	124.018	147.2296	0.025697
930.45	124.0548	147.2114	0.002728
932.05	124.057	147.2076	0.007244
933.65	124.0477	147.2145	0.014644
935.25	124.0559	147.1926	0.01625
936.85	124.0321	147.1819	0.037507
938.45	124.0874	147.2054	0.038623
940.05	124.0256	147.2079	0.033024
941.65	124.0781	147.2141	0.036047
943.25	124.0476	147.1651	0.040942
944.85	124.0237	147.2261	0.042353
946.45	124.0108	147.2926	0.010681
948.05	124.0256	147.301	0.009633
949.65	124.0107	147.3049	0.036052
951.25	124.0651	147.2856	0.019142
952.85	124.0352	147.2926	0.003735
954.45	124.0368	147.2984	0.01365
956.05	124.0159	147.3047	0.014832
957.65	123.9954	147.3165	0.013227
959.25	124.016	147.3116	0.028806
960.85	124.0162	147.2655	0.009445
962.45	124.0071	147.2535	0.020519
964.05	124.0297	147.2296	0.006903
965.65	124.0375	147.2218	0.003845
967.25	124.0363	147.2279	0.011296
968.85	124.0525	147.2199	0.008334
970.45	124.0641	147.2133	0.02053
972.05	124.077	147.1831	0.041806
973.65	124.1225	147.2322	0.028901
975.25	124.0801	147.2136	0.012292
976.85	124.0867	147.2321	0.030734
978.45	124.0442	147.2074	0.007063
980.05	124.033	147.206	0.017607
981.65	124.0514	147.1847	0.004674
983.25	124.0584	147.1821	0.018644
984.85	124.0856	147.1699	0.01422
986.45	124.0629	147.1715	0.024423
988.05	124.0387	147.2022	0.001893
989.65	124.0405	147.1997	0.05824
991.25	124.0051	147.2859	0.010988
992.85	124.0071	147.3034	0.042207
994.45	124.0666	147.2715	0.0529
996.05	123.9961	147.3184	0.015842
997.65	124.0149	147.3013	0.048692
999.25	124.0321	147.2253	0.013059
1000.85	124.053	147.2249	0.01385
1002.45	124.0363	147.2103	0.008762
1004.05	124.0222	147.211	0.021054
1005.65	124.0383	147.1814	0.005184
1007.25	124.0455	147.1773	0.024237
1008.85	124.0842	147.1802	0.029017
1010.45	124.0391	147.1692	0.009062
1012.05	124.0464	147.1818	0.034027
1013.65	124.0609	147.2342	0.032737
1015.25	124.0503	147.1829	0.038523
1016.85	124.0164	147.2343	0.049852
1018.45	124.0048	147.3133	0.008783
1020.05	124.0159	147.3046	0.006432
1021.65	124.0079	147.311	0.01006
1023.25	124.0228	147.305	0.018363
1024.85	123.9956	147.3162	0.040722
1026.45	124.0192	147.2555	0.030025
1028.05	124.0259	147.2079	0.03333
1029.65	124.0791	147.2118	0.022297
1031.25	124.0525	147.188	0.014491
1032.85	124.0456	147.1659	0.005681
1034.45	124.0489	147.1743	0.011344
1036.05	124.0536	147.1918	0.0234
1037.65	124.0264	147.2176	0.036725
1039.25	124.0372	147.2753	0.02546
1040.85	124.0135	147.3085	0.014764
1042.45	123.9925	147.3193	0.006342
1044.05	123.9874	147.3106	0.033142
1045.65	124.0066	147.2611	0.041988
1047.25	124.0595	147.2197	0.011644
1048.85	124.0438	147.2097	0.020843
1050.45	124.0156	147.1919	0.024233
1052.05	124.0411	147.1627	0.003121
1053.65	124.0414	147.1577	0.010573
1055.25	124.0341	147.173	0.018019
1056.85	124.0578	147.1895	0.035933
1058.45	124.0206	147.2333	0.028012
1060.05	123.9996	147.2729	0.030817
1061.65	123.9921	147.3216	0.002345
1063.25	123.9957	147.3207	0.009965
1064.85	124.0057	147.3082	0.009965
1066.45	123.9957	147.3207	0.024949
1068.05	124.018	147.2876	0.039586
1069.65	124.0304	147.2254	0.008462
1071.25	124.0423	147.232	0.020781
1072.85	124.0382	147.199	0.006633
1074.45	124.0376	147.2096	0.023279
1076.05	124.0473	147.1737	0.003523
1077.65	124.0504	147.169	0.01715
1079.25	124.0423	147.1428	0.005317
1080.85	124.0474	147.136	0.012637
1082.45	124.046	147.1561	0.006876
1084.05	124.0487	147.1668	0.034085
1085.65	124.0585	147.2205	0.017767
1087.25	124.0469	147.1945	0.029599
1088.85	124.0147	147.2293	0.020933
1090.45	124.0034	147.2608	0.018221
1092.05	124.0089	147.2894	0.018792
1093.65	123.994	147.3155	0.018014
1095.25	124.0209	147.3053	0.018448
1096.85	123.9957	147.3206	0.023364
1098.45	124.0284	147.3025	0.014466
1100.05	124.0069	147.3111	0.014578
1101.65	123.9881	147.3248	0.003198
1103.25	123.9843	147.3213	0.007523
1104.85	123.9954	147.3165	0.061651
1106.45	124.0183	147.2206	0.009827
1108.05	124.0128	147.2353	0.005964
1109.65	124.021	147.2305	0.02027
1111.25	124.0464	147.2103	0.007815
1112.85	124.0574	147.2043	0.010502
1114.45	124.0465	147.1916	0.007738
1116.05	124.05	147.1797	0.020912
1117.65	124.0585	147.1474	0.012263
1119.25	124.0477	147.131	0.020002
1120.85	124.0426	147.1626	0.027421
1122.45	124.0641	147.2008	0.031906
1124.05	124.0185	147.2237	0.024021
1125.65	124.0127	147.2617	0.036244
1127.25	123.9979	147.3178	0.013641
1128.85	124.0171	147.3073	0.010654
1130.45	124.0013	147.3136	0.037758
1132.05	124.0071	147.2535	0.015459
1133.65	124.0207	147.2328	0.015099
1135.25	124.0401	147.2185	0.006581
1136.85	124.0472	147.2263	0.021515
1138.45	124.0452	147.1919	0.012971
1140.05	124.0404	147.1718	0.002555
1141.65	124.0408	147.1677	0.02691
1143.25	124.0388	147.1247	0.005243
1144.85	124.0471	147.1263	0.005858
1146.45	124.0522	147.1341	0.025505
1148.05	124.0374	147.1722	0.004212
1149.65	124.031	147.1741	0.021134
1151.25	124.0272	147.2077	0.016152
1152.85	124.0524	147.2019	0.004941
1154.45	124.0511	147.1942	0.01304
1156.05	124.0321	147.2028	0.019792
1157.65	124.0147	147.2293	0.009058
1159.25	124.0091	147.2426	0.011898
1160.85	124.0034	147.2608	0.033495
1162.45	123.9993	147.3142	0.008046
1164.05	123.9901	147.3232	0.018923
1165.65	124.0165	147.3084	0.012586
1167.25	123.9982	147.3168	0.008648
1168.85	123.9865	147.3242	0.001612
1170.45	123.9844	147.3258	0.016474
1172.05	123.9994	147.3041	0.007978
1173.65	123.9982	147.3168	0.023392
1175.25	124.0308	147.2985	0.018548
1176.85	124.0052	147.3135	0.024672
1178.45	124.0401	147.295	0.006616
1180.05	124.0299	147.2922	0.020754
1181.65	124.0185	147.3234	0.017754
1183.25	123.9901	147.3232	0.003876
1184.85	123.9844	147.3258	0.017821
1186.45	124.0107	147.3145	0.019381
1188.05	123.9824	147.3274	0.045348
1189.65	124.0143	147.2622	0.021388
1191.25	124.0198	147.2284	0.009967
1192.85	124.0287	147.2417	0.051103
1194.45	124.0859	147.1833	0.033107
1196.05	124.0452	147.2172	0.022084
1197.65	124.0385	147.1825	0.011294
1199.25	124.0456	147.1659	0.024112
1200.85	124.0372	147.2035	0.010556
1202.45	124.0399	147.1868	0.045304
1204.05	124.0113	147.2535	0.024507
1205.65	123.9967	147.2898	0.022689
1207.25	124.0326	147.295	0.008731
1208.85	124.0439	147.2868	0.019028
1210.45	124.0151	147.2967	0.012864
1212.05	124.0054	147.3149	0.008164
1213.65	123.9976	147.3044	0.047708
1215.25	124.0192	147.2312	0.034666
1216.85	124.0743	147.2244	0.019989
1218.45	124.0424	147.2221	0.001772
1220.05	124.0399	147.2235	0.016282
1221.65	124.0302	147.1993	0.012875
1223.25	124.0338	147.179	0.016838
1224.85	124.0566	147.1646	0.003619
1226.45	124.0517	147.1677	0.016864
1228.05	124.0348	147.1888	0.014199
1229.65	124.0473	147.2078	0.011256
1231.25	124.0333	147.1964	0.046768
1232.85	124.0108	147.2678	0.029422
1234.45	124.005	147.3145	0.027155
1236.05	124.0473	147.3047	0.013327
1237.65	124.0307	147.2914	0.007722
1239.25	124.0229	147.3011	0.025386
1240.85	123.9885	147.3226	0.013363
1242.45	123.9984	147.3036	0.023077
1244.05	124.0015	147.2668	0.037904
1245.65	124.017	147.2082	0.018447
1247.25	124.0439	147.2205	0.014918
1248.85	124.058	147.2012	0.023034
1250.45	124.0212	147.2027	0.024863
1252.05	124.0437	147.17	0.002317
1253.65	124.0405	147.1718	0.015972
1255.25	124.0359	147.197	0.017059
1256.85	124.0306	147.2238	0.037983
1258.45	124.0013	147.277	0.017757
1260.05	124.0118	147.3034	0.014831
1261.65	124.0343	147.2958	0.019171
1263.25	124.0628	147.2846	0.035059
1264.85	124.0074	147.2935	0.017392
1266.45	123.9882	147.3137	0.056357
1268.05	124.015	147.2275	0.019463
1269.65	124.0394	147.2082	0.00733
1271.25	124.0463	147.2177	0.005157
1272.85	124.0424	147.2104	0.016241
1274.45	124.0251	147.1911	0.029012
1276.05	124.0599	147.1603	0.009283
1277.65	124.045	147.16	0.016495
1279.25	124.0322	147.183	0.010344
1280.85	124.0326	147.1996	0.02437
1282.45	124.017	147.2353	0.050884
1284.05	123.996	147.314	0.001634
1285.65	123.9986	147.3145	0.007115
1287.25	124.0082	147.3085	0.012893
1288.85	124.0245	147.2958	0.019983
1290.45	123.9986	147.3145	0.009185
1292.05	123.9881	147.3248	0.009747
1293.65	123.9881	147.3092	0.064774
1295.25	124.0399	147.2194	0.012839
1296.85	124.0194	147.2212	0.008272
1298.45	124.0293	147.23	0.030363
1300.05	124.0556	147.1891	0.021048
1301.65	124.0376	147.2176	0.012068
1303.25	124.0554	147.21	0.024383
1304.85	124.0203	147.1929	0.013304
1306.45	124.0338	147.1764	0.004536
1308.05	124.036	147.1695	0
1309.65	124.036	147.1695	0
1311.25	124.036	147.1695	0.012783
1312.85	124.0551	147.1622	0.016808
1314.45	124.031	147.1741	0.009046
1316.05	124.0452	147.1712	0.013533
1317.65	124.0372	147.1913	0.00787
1319.25	124.0264	147.1978	0.016742
1320.85	124.0293	147.2244	0.009942
1322.45	124.0265	147.2401	0.007981
1324.05	124.0266	147.2273	0.018074
1325.65	124.0072	147.2487	0.035779
1327.25	123.9958	147.3048	0.024991
1328.85	124.0335	147.3181	0.023344
1330.45	123.9961	147.3184	0.019969
1332.05	124.028	147.3205	0.013877
1333.65	124.0274	147.2983	0.012372
1335.25	124.0115	147.3101	0.002318
1336.85	124.0078	147.3108	0.011268
1338.45	124.0143	147.2939	0.018339
1340.05	123.9963	147.3171	0.015486
1341.65	123.998	147.2924	0.009801
1343.25	124.0108	147.2834	0.034389
1344.85	124.034	147.2335	0.016117
1346.45	124.0587	147.226	0.022012
1348.05	124.0791	147.1973	0.033344
