# Supplementary material for: Seeking safety: Movement dynamics after post-contact immobility
Source: PLoS One. 2024 Aug 22;19(8):e0307370. doi: 10.1371/journal.pone.0307370 (PMC11340899; doi:10.1371/journal.pone.0307370)
Supplement: S3 Data — (ZIP) [file pone.0307370.s012.zip › Franks_etal_AntLionTracksPaperData_PLoSOne_2024/al18_dt16_v4.txt]

0.85	124.2692	147.0927	0.154311
2.45	124.0455	147.1971	0.074818
4.05	123.99	147.3032	0.011126
5.65	123.9905	147.3209	0.006449
7.25	123.9986	147.3145	0.004836
8.85	124.0046	147.3097	0.017734
10.45	123.9824	147.3274	0.041352
12.05	124.0006	147.2638	0.018444
13.65	124.0292	147.2564	0.023998
15.25	124.038	147.219	0.015333
16.85	124.0214	147.201	0.007913
18.45	124.0207	147.1884	0.013285
20.05	124.037	147.1748	0.018272
21.65	124.0125	147.1907	0.014067
23.25	124.0214	147.2114	0.0125
24.85	124.0348	147.2262	0.004192
26.45	124.0286	147.2238	0.013599
28.05	124.011	147.2366	0.007932
29.65	124.0072	147.2487	0.043626
31.25	123.9862	147.3153	0.007932
32.85	123.9824	147.3274	0.007048
34.45	123.9921	147.3216	0.008233
36.05	123.9984	147.31	0.002724
37.65	124.0004	147.3139	0.003224
39.25	124.0044	147.3107	0.004356
40.85	123.9986	147.3145	0.009673
42.45	123.9865	147.3242	0.001612
44.05	123.9844	147.3258	0.014557
45.65	123.99	147.3032	0.042297
47.25	124.0137	147.2398	0.011954
48.85	124.0324	147.2441	0.017145
50.45	124.0288	147.2169	0.014714
52.05	124.0186	147.1957	0.011595
53.65	124.0187	147.1772	0.009833
55.25	124.0328	147.1702	0.006801
56.85	124.0259	147.1786	0.016603
58.45	124.0164	147.2034	0.01396
60.05	124.0358	147.2146	0.010451
61.65	124.0237	147.2261	0.06836
63.25	123.9824	147.3274	0.019096
64.85	124.0129	147.3253	0.010919
66.45	124.0006	147.3129	0.011285
68.05	123.9865	147.3242	0.003224
69.65	123.9905	147.3209	0.004836
71.25	123.9844	147.3258	0.001612
72.85	123.9824	147.3274	0.041015
74.45	124.0106	147.2681	0.012536
76.05	124.0178	147.2494	0.021652
77.65	124.044	147.2267	0.013825
79.25	124.0242	147.2168	0.016176
80.85	124.0188	147.1915	0.002648
82.45	124.0175	147.1875	0.011881
84.05	124.031	147.1741	0.012196
85.65	124.022	147.1914	0.006203
87.25	124.0252	147.2008	0.041999
88.85	124.0051	147.2649	0.040194
90.45	123.9844	147.3258	0.006449
92.05	123.9925	147.3193	0.003224
93.65	123.9966	147.3161	0.004688
95.25	123.9903	147.3121	0.010755
96.85	123.9824	147.3274	0.005378
98.45	123.9863	147.3197	0.005378
100.05	123.9824	147.3274	0
101.65	123.9824	147.3274	0.010142
103.25	123.99	147.313	0.040901
104.85	124.0085	147.2503	0.010747
106.45	124.017	147.2353	0.004278
108.05	124.0165	147.2285	0.007645
109.65	124.023	147.2389	0.012486
111.25	124.039	147.2508	0.008977
112.85	124.0396	147.2364	0.001632
114.45	124.037	147.2364	0.010763
116.05	124.0278	147.2218	0.021489
117.65	124.0191	147.1886	0.006999
119.25	124.0091	147.1937	0.006018
120.85	124.0174	147.1888	0.011299
122.45	124.0308	147.1767	0.007906
124.05	124.0209	147.1845	0.013145
125.65	124.0147	147.2046	0.014257
127.25	124.0329	147.2183	0.014547
128.85	124.017	147.2353	0.036325
130.45	123.9959	147.2894	0.025148
132.05	123.9824	147.3274	0.014706
133.65	123.9969	147.3088	0.012359
135.25	124.0142	147.2992	0.010624
136.85	123.9984	147.3055	0.008129
138.45	123.9882	147.3137	0.006968
140.05	123.9881	147.3248	0.009747
141.65	123.9881	147.3092	0.043626
143.25	124.0091	147.2426	0.008441
144.85	124.0225	147.2417	0.011533
146.45	124.0351	147.2552	0.015345
148.05	124.0352	147.2307	0.028261
149.65	124.0091	147.1937	0.006018
151.25	124.0174	147.1888	0.011104
152.85	124.0293	147.1756	0.00787
154.45	124.0239	147.187	0.022293
156.05	124.0248	147.2226	0.008957
157.65	124.0129	147.2305	0.050231
159.25	123.9902	147.3076	0.007932
160.85	123.9863	147.3197	0.005267
162.45	123.9945	147.3177	0.002223
164.05	123.9924	147.3149	0.021045
165.65	124.0259	147.3178	0.024876
167.25	123.9862	147.3153	0.007932
168.85	123.9824	147.3274	0
170.45	123.9824	147.3274	0.042947
172.05	124.0047	147.2624	0.022346
173.65	124.021	147.2306	0.017536
175.25	124.028	147.2577	0.02564
176.85	124.0234	147.217	0.015148
178.45	124.0105	147.1964	0.022772
180.05	124.0375	147.1719	0.012523
181.65	124.0209	147.1831	0.013926
183.25	124.025	147.2051	0.053192
184.85	123.9957	147.285	0.026442
186.45	123.9844	147.3258	0.014509
188.05	124.0026	147.3113	0.011285
189.65	123.9885	147.3226	0.004836
191.25	123.9824	147.3274	0.003966
192.85	123.9843	147.3213	0.057548
194.45	124.0182	147.2357	0.013276
196.05	124.0382	147.2428	0.006271
197.65	124.0325	147.251	0.024012
199.25	124.0237	147.2136	0.015193
200.85	124.0125	147.192	0.003442
202.45	124.0159	147.1877	0.002031
204.05	124.0191	147.1873	0.001002
205.65	124.0175	147.1875	0.012653
207.25	124.0328	147.2007	0.043527
208.85	124.0075	147.2656	0.041679
210.45	123.9824	147.3274	0.012897
212.05	123.9986	147.3145	0.006763
213.65	123.9884	147.3181	0.006878
215.25	123.9824	147.3274	0.045039
216.85	124.0108	147.2611	0.016588
218.45	124.0331	147.2468	0.036397
220.05	124.0091	147.1937	0.012061
221.65	124.0257	147.1838	0.003291
223.25	124.0208	147.1858	0.02388
224.85	124.0272	147.2234	0.013908
226.45	124.0165	147.243	0.05689
228.05	123.9824	147.3274	0.001612
229.65	123.9844	147.3258	0.001612
231.25	123.9824	147.3274	0.015864
232.85	123.99	147.3032	0.040031
234.45	124.0193	147.2462	0.014524
236.05	124.03	147.2668	0.042327
237.65	124.0158	147.2006	0.007235
239.25	124.0158	147.189	0.016114
240.85	124.0343	147.171	0.006708
242.45	124.0411	147.1627	0.024252
244.05	124.0178	147.1938	0.02954
245.65	124.0201	147.241	0.067937
247.25	123.948	147.3223	0.073923
248.85	124.0486	147.3845	0.290383
250.45	123.8791	147.8171	0.034977
252.05	123.8509	147.8654	0.020612
253.65	123.8194	147.8556	0.00489
255.25	123.8245	147.8497	0.043348
256.85	123.7778	147.9009	0.045736
258.45	123.7062	147.8858	0.069463
260.05	123.6797	147.9937	0.066812
261.65	123.7802	147.9572	0.031788
263.25	123.8291	147.9713	0.025768
264.85	123.7889	147.9809	0.069179
266.45	123.8401	147.8827	0.003841
268.05	123.8365	147.8777	0.036164
269.65	123.799	147.9218	0.103156
271.25	123.7722	148.0847	0.202648
272.85	123.636	148.3789	0.220481
274.45	123.3994	148.6406	0.513157
276.05	122.7047	149.0782	0.852811
277.65	122.0233	150.2604	0.534539
279.25	121.5865	150.9957	0.842051
280.85	120.9985	152.2079	0.946901
282.45	120.5874	153.6661	1.324799
284.05	120.1392	155.7378	1.287565
285.65	119.5084	157.699	0.792182
287.25	118.9896	158.8554	1.133988
288.85	119.2854	160.6455	1.475485
290.45	120.2607	162.7954	1.553343
292.05	121.4603	164.9721	1.781072
293.65	122.8901	167.4372	1.389325
295.25	123.576	169.5516	1.895627
296.85	124.8748	172.2925	1.634497
298.45	126.175	174.5615	1.879733
300.05	126.6271	177.5349	1.970946
301.65	127.8648	180.4354	1.694498
303.25	129.2278	182.7791	1.949674
304.85	130.3724	185.681	2.37758
306.45	131.6918	189.249	2.059789
308.05	133.2934	192.1293	1.612414
309.65	134.6439	194.3275	2.016624
311.25	136.3478	197.0675	1.734072
312.85	137.5517	199.5672	0.835369
314.45	138.5137	200.495	1.129222
316.05	140.2957	200.7935	0.869482
317.65	141.685	200.8647	1.480893
319.25	143.5999	199.4691	1.573427
320.85	145.4205	197.7305	1.195579
322.45	146.78	196.3847	1.460235
324.05	147.9357	194.3542	1.489577
325.65	148.0824	191.9754	1.481476
327.25	147.6273	189.6492	1.394384
328.85	146.4539	187.7516	1.901801
330.45	145.1114	185.0209	1.430374
332.05	143.9386	183.0557	1.997466
333.65	141.7275	180.748	1.551871
335.25	140.072	178.8974	1.870395
336.85	138.126	176.624	1.314153
338.45	136.5875	175.1908	1.040115
340.05	135.1764	174.3084	1.755294
341.65	132.638	173.1067	1.58344
343.25	130.2421	172.2832	1.911372
344.85	127.4142	171.1189	2.068427
346.45	124.2281	170.2236	1.647569
348.05	121.6412	169.717	1.806936
349.65	118.7595	169.4843	1.6474
351.25	116.1357	169.7361	2.222632
352.85	112.7057	170.6754	1.802749
354.45	109.9589	171.5555	1.839733
356.05	107.0695	172.1176	1.878748
357.65	104.2107	173.0467	1.854428
359.25	101.3331	173.77	1.742459
360.85	98.6838	174.6382	1.937157
362.45	95.6844	175.4194	1.93673
364.05	92.6175	175.8623	1.877055
365.65	89.6594	176.3817	1.994081
367.25	86.7243	177.6325	2.054168
368.85	83.6961	178.9101	1.902243
370.45	80.7979	179.8394	2.447405
372.05	77	180.7934	2.415312
373.65	73.1909	181.4454	1.486162
375.25	70.8388	181.7945	2.292867
376.85	67.2449	182.5309	2.398496
378.45	63.6698	183.9258	2.499546
380.05	60.3184	186.1082	2.245095
381.65	57.3282	188.0987	1.660632
383.25	55.1057	189.5548	2.189465
384.85	51.9343	191.0427	2.556762
386.45	48.1559	192.6108	2.300602
388.05	44.6118	193.6052	2.886914
389.65	40.1786	194.9022	2.451624
391.25	36.7014	196.7176	2.445818
392.85	32.9064	197.6725	2.617397
394.45	28.8621	198.7597	2.50411
396.05	25.146	200.2574	2.213914
397.65	22.1841	202.2002	2.231004
399.25	19.2593	204.2466	2.32207
400.85	16.2546	206.4319	2.800968
402.45	12.4024	208.7221	2.511761
