# Supplementary material for: Seeking safety: Movement dynamics after post-contact immobility
Source: PLoS One. 2024 Aug 22;19(8):e0307370. doi: 10.1371/journal.pone.0307370 (PMC11340899; doi:10.1371/journal.pone.0307370)
Supplement: S3 Data — (ZIP) [file pone.0307370.s012.zip › Franks_etal_AntLionTracksPaperData_PLoSOne_2024/al19_dt16_v1.txt]

37.75	119.7246	110.8563	0.032965
39.35	119.674	110.8713	0.026107
40.95	119.7152	110.8785	0.050229
42.55	119.7868	110.8421	0.006077
44.15	119.787	110.8324	0.077775
45.75	119.6884	110.9083	0.058051
47.35	119.7585	110.8474	0.028761
48.95	119.7126	110.8504	0.024493
50.55	119.7516	110.8539	0.035613
52.15	119.695	110.8604	0.035483
53.75	119.7367	110.8219	0.033231
55.35	119.6925	110.8514	0.055053
56.95	119.769	110.8077	0.084725
58.55	119.6442	110.8606	0.022648
60.15	119.6803	110.8644	0.018008
61.75	119.6585	110.8455	0.006578
63.35	119.6556	110.8556	0.011256
64.95	119.6445	110.8698	0.018498
66.55	119.6585	110.8438	0.008416
68.15	119.6623	110.8308	0.012495
69.75	119.6811	110.8376	0.00622
71.35	119.6801	110.8277	0.038649
72.95	119.625	110.8557	0.017916
74.55	119.6168	110.8831	0.045412
76.15	119.6698	110.8335	0.037353
77.75	119.7293	110.8392	0.009791
79.35	119.7202	110.8264	0.048168
80.95	119.6755	110.8892	0.046099
82.55	119.7458	110.8669	0.010095
84.15	119.7477	110.883	0.05081
85.75	119.6665	110.8788	0.019347
87.35	119.6948	110.8915	0.026196
88.95	119.668	110.8592	0.020075
90.55	119.6978	110.8713	0.024086
92.15	119.709	110.8345	0.039773
93.75	119.646	110.8432	0.017884
95.35	119.6213	110.8577	0.032161
96.95	119.6675	110.8349	0.01252
98.55	119.6866	110.829	0.043875
100.15	119.6212	110.8546	0.022303
101.75	119.5882	110.8409	0.002997
103.35	119.587	110.8363	0.005879
104.95	119.5964	110.8366	0.023311
106.55	119.6168	110.8054	0.008292
108.15	119.6296	110.8091	0.016129
109.75	119.6274	110.8348	0.014064
111.35	119.6225	110.8129	0.062899
112.95	119.7207	110.791	0.019046
114.55	119.6953	110.8078	0.013899
116.15	119.6838	110.8268	0.0096
117.75	119.6983	110.8318	0.035367
119.35	119.6423	110.8399	0.019603
120.95	119.6276	110.8676	0.029555
122.55	119.6734	110.8559	0.022268
124.15	119.6997	110.8798	0.01986
125.75	119.6679	110.8793	0.020669
127.35	119.6357	110.8865	0.019123
128.95	119.612	110.9059	0.007638
130.55	119.6007	110.9106	0.009749
132.15	119.5855	110.9075	0.07165
133.75	119.6164	111.0179	0.08577
135.35	119.5482	110.8988	0.042943
136.95	119.5814	110.8386	0.013802
138.55	119.5615	110.8291	0.030887
140.15	119.6034	110.8552	0.053994
141.75	119.6856	110.8285	0.020871
143.35	119.6679	110.8001	0.030768
144.95	119.6192	110.7926	0.040258
146.55	119.6828	110.7819	0.074144
148.15	119.5907	110.8568	0.080075
149.75	119.7128	110.818	0.055424
151.35	119.638	110.8655	0.045814
152.95	119.5745	110.9022	0.040595
154.55	119.6393	110.907	0.018308
156.15	119.6112	110.9152	0.03212
157.75	119.5611	110.9034	0.015233
159.35	119.585	110.8983	0.014586
160.95	119.5968	110.8782	0.005805
162.55	119.5925	110.87	0.020393
164.15	119.6224	110.857	0.071187
165.75	119.7276	110.8134	0.078845
167.35	119.6038	110.8373	0.049867
168.95	119.6528	110.7744	0.05456
170.55	119.5948	110.8396	0.06961
172.15	119.6852	110.7745	0.028626
173.75	119.6611	110.8135	0.053435
175.35	119.5952	110.8681	0.027409
176.95	119.6378	110.8576	0.024028
178.55	119.6724	110.8408	0.040341
180.15	119.6127	110.8653	0.035416
181.75	119.6684	110.8757	0.014363
183.35	119.6458	110.8801	0.017045
184.95	119.6538	110.854	0.03086
186.55	119.6228	110.8924	0.044327
188.15	119.6802	110.8509	0.062822
189.75	119.5864	110.887	0.001854
191.35	119.5845	110.8847	0.027613
192.95	119.6115	110.8497	0.016833
194.55	119.6079	110.8764	0.030536
196.15	119.5591	110.878	0.039277
197.75	119.6003	110.8305	0.015277
199.35	119.6134	110.8099	0.058826
200.95	119.6903	110.7556	0.009878
202.55	119.6748	110.7587	0.039357
204.15	119.627	110.7997	0.023561
205.75	119.6636	110.7906	0.052815
207.35	119.598	110.8439	0.048672
208.95	119.6741	110.8271	0.007258
210.55	119.6826	110.8349	0.027448
212.15	119.711	110.8014	0.080383
213.75	119.6009	110.8679	0.010617
215.35	119.6126	110.8556	0.064627
216.95	119.7119	110.8266	0.02953
218.55	119.6655	110.8358	0.010296
220.15	119.6795	110.8271	0.038868
221.75	119.7408	110.8375	0.03048
223.35	119.7528	110.7902	0.086553
224.95	119.6207	110.8317	0.020291
226.55	119.6362	110.8032	0.047776
228.15	119.6879	110.7469	0.040064
229.75	119.6279	110.7694	0.018018
231.35	119.6141	110.7947	0.06279
232.95	119.7141	110.7854	0.032254
234.55	119.6786	110.8229	0.0297
236.15	119.7131	110.8556	0.018873
237.75	119.683	110.8578	0.043501
239.35	119.614	110.8669	0.018824
240.95	119.5869	110.8801	0.02937
242.55	119.5461	110.9034	0.006062
244.15	119.5555	110.9059	0.027772
245.75	119.5934	110.8828	0.005231
247.35	119.5985	110.8761	0.026413
248.95	119.6405	110.8722	0.246759
250.55	119.9591	110.6389	0.172303
252.15	120.1854	110.4816	0.923429
253.75	121.3065	109.5192	0.666385
255.35	122.076	108.7811	0.303705
256.95	122.4117	108.4298	0.029237
258.55	122.4577	108.4215	0.011243
260.15	122.4402	108.4255	0.015123
261.75	122.4631	108.4334	0.013032
263.35	122.4434	108.4264	0.000795
264.95	122.4428	108.4253	0.516237
266.55	122.4077	107.6001	0.300905
268.15	122.3456	107.1226	0.410025
269.75	121.978	106.5792	0.001513
271.35	121.98	106.5807	0.021248
272.95	122.0004	106.6079	0.012977
274.55	122.0211	106.6062	0.02152
276.15	122.0466	106.6293	0.030917
277.75	122.0739	106.5881	0.042788
279.35	122.0258	106.5394	0.017646
280.95	122.0525	106.5486	0.021373
282.55	122.0856	106.5571	0.018055
284.15	122.0618	106.5736	0.028895
285.75	122.0569	106.6195	0.018025
287.35	122.0324	106.6348	0.006467
288.95	122.0357	106.625	0.932183
290.55	121.4068	105.2725	0.106354
292.15	121.3343	105.1186	0.013733
293.75	121.3561	105.1204	0.030336
295.35	121.3843	105.16	0.022686
296.95	121.4052	105.1303	0.90001
298.55	120.5919	103.9419	1.347601
300.15	118.9259	102.5732	1.830073
301.75	116.3409	101.1978	1.182686
303.35	114.4506	101.284	1.487538
304.95	112.1344	101.8315	0.546873
306.55	111.2708	101.9723	0.048194
308.15	111.2105	102.0204	1.056113
309.75	110.1235	103.3142	1.920177
311.35	108.1936	105.7046	1.644197
312.95	106.9086	108.0002	2.207339
314.55	106.2227	111.4647	2.022818
316.15	106.1225	114.6996	1.551386
317.75	106.5771	117.1399	2.444028
319.35	107.4526	120.951	1.997894
320.95	108.0347	124.0942	1.646414
322.55	108.8483	126.5997	0.063815
324.15	108.9013	126.6869	0.01614
325.75	108.9137	126.7096	0.016188
327.35	108.9269	126.7319	0.033477
328.95	108.9017	126.6846	0.258831
330.55	109.183	126.9886	1.261793
332.15	110.3803	128.614	1.519918
333.75	112.2581	130.1593	1.826137
335.35	114.5391	131.9854	1.851369
336.95	117.1625	133.361	2.333439
338.55	120.7773	134.2946	2.180155
340.15	124.2584	134.0716	2.835928
341.75	128.616	132.8065	2.516179
343.35	132.1878	130.949	0.970095
344.95	133.3572	129.9285	2.040986
346.55	135.2105	127.2397	1.916375
348.15	137.103	124.8272	1.952751
349.75	138.4306	121.9989	0.342106
351.35	138.6164	121.484	1.580781
352.95	139.6709	119.1851	2.213983
354.55	140.5181	115.7455	2.52134
356.15	141.2722	111.7825	0.465122
357.75	141.2796	111.0383	0.068579
359.35	141.2352	110.938	0.448549
360.95	141.4677	110.259	2.336223
362.55	142.1636	106.5864	2.878846
364.15	142.9555	102.0489	2.399872
365.75	142.5126	98.2347	2.80798
367.35	140.1813	94.3941	2.718596
368.95	136.4939	92.0868	2.278862
370.55	132.9949	91.0615	1.924646
372.15	129.9158	91.0154	1.473513
373.75	127.5708	91.2595	2.827534
375.35	123.1832	92.3621	2.97513
376.95	118.5535	93.469	3.291889
378.55	114.0527	96.2048	2.590156
380.15	110.5131	98.3603	1.557601
381.75	108.4214	99.7151	2.715006
383.35	104.9461	102.3214	2.540801
384.95	101.9408	105.0591	2.69417
386.55	99.0226	108.2317	0.510898
388.15	98.4531	108.8182	1.248623
389.75	97.6303	110.6387	3.025744
391.35	95.5207	114.996	2.514427
392.95	94.0589	118.7441	2.447981
394.55	93.1765	122.5602	3.403496
396.15	92.2457	127.9257	2.481875
397.75	92.14	131.8952	0.923704
399.35	92.2446	133.3695	1.931059
400.95	92.4372	136.4532	2.737541
402.55	92.9366	140.8047	0.376883
404.15	93.0144	141.4026	0.097673
405.75	93.0722	141.5478	1.656166
407.35	93.5054	144.1621	2.88875
408.95	94.2484	148.7239	3.431289
410.55	96.3019	153.8155	2.864913
412.15	98.4274	157.8768	2.457601
413.75	100.6642	161.1108	2.707672
415.35	104.2802	163.4968	3.281716
416.95	109.4338	164.5018	3.549261
418.55	114.9848	163.3038	3.827389
420.15	120.7743	161.308	3.328172
421.75	125.2503	158.4233	3.152352
423.35	128.7015	154.7451	3.283637
424.95	132.0611	150.7059	3.564929
426.55	134.8636	145.7379	2.99247
428.15	136.2208	141.1464	3.063622
429.75	136.0668	136.247	3.248712
431.35	135.007	131.1582	3.330638
432.95	133.3177	126.104	3.00002
434.55	131.2612	121.7669	3.60433
436.15	127.193	117.6794	3.675608
437.75	121.7657	115.4145	4.021949
439.35	115.3709	114.6957	3.715254
440.95	109.4466	115.1848	4.210643
442.55	102.8501	116.5535	3.341328
444.15	97.5127	116.8589	3.512144
445.75	92.1	118.369	3.551773
447.35	86.4883	119.2657	3.899695
448.95	80.5239	121.098	3.349769
450.55	75.8853	123.783	4.213897
452.15	70.7874	128.1953	3.598511
453.75	66.6148	132.1626	3.139633
455.35	64.0254	136.4672	3.280357
456.95	62.4493	141.4736	2.912156
458.55	61.1458	145.947	3.466027
460.15	58.5127	150.8277	3.277209
461.75	55.9349	155.3938	0.445583
463.35	55.4945	155.9544	0.026919
464.95	55.4666	155.9872	0.041713
466.55	55.5146	155.9409	0.015438
468.15	55.5073	155.9645	0.03577
469.75	55.49	156.0191	0.025063
471.35	55.4719	155.9833	0.066661
472.95	55.5147	155.8856	0.027621
474.55	55.4746	155.9043	0.020506
476.15	55.4509	155.927	0.057966
477.75	55.3618	155.9527	0.035639
479.35	55.4121	155.9795	0.040097
480.95	55.4217	155.916	0.08047
482.55	55.3143	155.9871	0.780427
484.15	55.2148	157.2318	2.84838
485.75	54.0465	161.6369	3.571732
487.35	53.0476	167.2637	3.395384
488.95	52.9941	172.6961	3.662892
490.55	53.4896	178.5357	2.983426
492.15	55.2298	182.9807	2.975441
493.75	57.3726	187.2319	2.560859
495.35	60.1696	190.2261	3.158723
496.95	63.9163	193.6179	2.354492
498.55	66.9598	195.838	2.929365
500.15	71.2473	197.7316	3.815523
501.75	77.1301	199.363	3.153528
503.35	82.1685	199.0927	3.257946
504.95	87.0995	197.4024	3.139282
506.55	91.3912	194.7927	3.65388
508.15	95.5072	190.6409	3.893005
509.75	97.5926	184.7716	3.191278
511.35	97.7035	179.6667	3.139346
512.95	97.9252	174.6487	3.54811
514.55	96.9818	169.0506	3.099481
516.15	95.4446	164.3357	3.785126
517.75	92.4508	159.0712	3.69797
519.35	88.9923	154.2705	3.603503
520.95	84.8094	150.3025	3.166498
522.55	80.6699	147.3813	3.848033
524.15	75.3089	144.3537	4.132165
525.75	69.4007	141.3865	4.740749
527.35	62.2308	138.9111	4.494994
528.95	55.0602	138.3571	2.486794
530.55	51.0855	138.5404	2.485889
532.15	47.2267	139.5046	3.860297
533.75	41.2806	141.1756	3.395871
535.35	36.5692	143.882	4.034647
536.95	30.7334	146.6418	3.552848
538.55	25.3395	148.4361	4.002997
540.15	19.8359	151.7121	4.207926
541.75	14.9141	156.3061	3.6646
543.35	10.9804	160.6541	3.143663
544.95	8.0754	164.7602	3.310158
546.55	5.554	169.4178	2.054575
548.15	5.6318	172.7042	3.949274
549.75	6.4558	178.9691	4.118255
551.35	11.2867	183.4502	4.094641
552.95	17.4489	185.6748	3.709458
554.55	23.2941	186.704	3.347016
556.15	28.5891	187.5044	3.539555
557.75	34.0586	188.9734	3.912405
559.35	39.924	191.1604	3.890736
560.95	46.0255	192.3949	4.314856
562.55	52.7474	193.9691	3.537167
564.15	57.914	196.2791	4.034665
565.75	63.8045	198.92	3.847603
567.35	69.615	200.9539	4.207949
568.95	75.7987	203.617	4.13933
570.55	81.9456	206.0824	4.202492
572.15	88.6502	206.5933	4.314634
573.75	95.5534	206.5459	4.455053
575.35	102.2379	204.0705	4.047508
576.95	107.9386	200.9979	3.783107
578.55	112.5057	197.0256	0.459233
580.15	112.9841	196.4679	0.012282
581.75	112.9785	196.4867	0.029165
583.35	112.9981	196.529	2.671779
584.95	115.7351	193.2453	3.41326
586.55	118.535	188.5564	4.405289
588.15	122.3777	182.6476	4.066907
589.75	124.952	176.6714	2.988567
591.35	126.6302	172.1939	0.106654
592.95	126.6486	172.0242	3.654673
594.55	127.5716	166.25	3.880923
596.15	127.4478	160.0418	3.83903
597.75	126.0783	154.054	4.076409
599.35	124.442	147.7403	4.386821
600.95	121.7777	141.2467	3.55511
602.55	118.5588	136.5569	3.54406
604.15	115.3692	131.8686	3.665728
605.75	111.7408	127.2604	3.569737
607.35	108.4223	122.6118	3.628468
608.95	104.355	118.4692	3.999006
610.55	99.0079	114.9551	4.717147
612.15	91.9669	112.2371	4.664996
613.75	84.5079	111.9636	3.460349
615.35	79.0266	112.7439	3.536438
616.95	73.6297	114.4437	4.929084
618.55	66.451	117.7093	3.948956
620.15	61.0087	120.9191	4.355689
621.75	54.9709	124.3994	4.307095
623.35	48.9944	127.8305	4.363851
624.95	43.5986	132.2617	3.972235
626.55	38.6908	136.2999	4.156594
628.15	33.6553	140.6443	4.649153
629.75	28.289	145.7957	4.415292
631.35	23.7515	151.2102	3.300302
632.95	20.2484	155.1614	2.570034
634.55	17.6055	158.3117	3.729364
636.15	14.3724	163.3269	3.633749
637.75	12.5646	168.8527	4.141656
639.35	10.1387	175.0193	5.095464
640.95	8.9847	183.09	4.315117
642.55	10.9854	189.6979	4.706711
644.15	16.3343	194.999	4.386848
645.75	22.4598	198.426	4.811042
647.35	29.9089	200.3662	5.025333
648.95	37.9072	199.5426	4.703292
650.55	45.1093	197.3612	4.157857
652.15	51.0529	194.3729	4.623425
653.75	57.1391	190.1679	4.479886
655.35	61.1157	184.2044	5.026523
656.95	62.206	176.2362	4.172467
658.55	59.8174	170.0022	4.53538
660.15	54.5918	164.9672	4.722066
661.75	48.3342	160.7334	5.197377
663.35	41.2188	156.4295	4.753548
664.95	34.4784	152.9061	5.073776
666.55	27.4851	148.7836	5.032488
668.15	20.4952	144.7867	4.658661
669.75	14.4781	140.3872	5.076512
