# Supplementary material for: Seeking safety: Movement dynamics after post-contact immobility
Source: PLoS One. 2024 Aug 22;19(8):e0307370. doi: 10.1371/journal.pone.0307370 (PMC11340899; doi:10.1371/journal.pone.0307370)
Supplement: S3 Data — (ZIP) [file pone.0307370.s012.zip › Franks_etal_AntLionTracksPaperData_PLoSOne_2024/al20_dt16_v1.txt]

78.75	123.1531	116.6679	0.027469
80.35	123.1115	116.6823	0.006731
81.95	123.1139	116.6718	0.007193
83.55	123.1254	116.6716	0.019319
85.15	123.1551	116.6632	0.245244
86.75	123.0653	117.0451	2.170373
88.35	122.729	120.5014	0.008802
89.95	122.731	120.5153	0.01391
91.55	122.7289	120.4932	0.004073
93.15	122.7282	120.4867	0.01029
94.75	122.7199	120.5009	0.007868
96.35	122.7276	120.491	0.015229
97.95	122.7301	120.5153	0.019855
99.55	122.7263	120.4837	0.018793
101.15	122.7135	120.4565	0.017195
102.75	122.7253	120.4814	0.019667
104.35	122.6995	120.4995	0.022456
105.95	122.7333	120.4872	0.010628
107.55	122.7304	120.504	0.017985
109.15	122.7312	120.5327	0.018575
110.75	122.7569	120.5177	0.014547
112.35	122.7568	120.4944	0.02066
113.95	122.726	120.5064	0.021406
115.55	122.7256	120.5407	0.024773
117.15	122.7645	120.5331	0.024597
118.75	122.7501	120.5697	0.015403
120.35	122.755	120.5455	0.00827
121.95	122.7418	120.5443	0.004815
123.55	122.7362	120.5497	0.019579
125.15	122.7115	120.5304	0.036209
126.75	122.7688	120.539	0.008456
128.35	122.7782	120.5488	0.011431
129.95	122.7661	120.535	0.022652
131.55	122.7973	120.5536	0.015033
133.15	122.7849	120.533	0.017732
134.75	122.7644	120.5133	0.001887
136.35	122.7631	120.516	0.02885
137.95	122.7247	120.5416	0.007175
139.55	122.7163	120.5337	0.014392
141.15	122.7391	120.5369	0.017079
142.75	122.7142	120.5257	0.024612
144.35	122.749	120.5441	0.024079
145.95	122.7233	120.5154	0.021147
147.55	122.733	120.5478	0.01253
149.15	122.7132	120.5449	0.022843
150.75	122.7477	120.5569	0.013594
152.35	122.7695	120.5577	0.023173
153.95	122.7402	120.5804	0.016519
155.55	122.7642	120.5915	0.020131
157.15	122.7914	120.6088	0.030464
158.75	122.762	120.6477	0.012309
160.35	122.7799	120.6393	0.006065
161.95	122.7702	120.6403	0.017572
163.55	122.7541	120.6173	0.022599
165.15	122.7697	120.5847	0.015327
166.75	122.7676	120.5603	0.023182
168.35	122.7311	120.5532	0.025321
169.95	122.6906	120.5547	0.022189
171.55	122.7186	120.5328	0.006757
173.15	122.7286	120.5287	0.021237
174.75	122.7539	120.5513	0.010509
176.35	122.7591	120.5353	0.012986
177.95	122.7467	120.552	0.027939
179.55	122.726	120.5124	0.015362
181.15	122.7345	120.5355	0.014923
182.75	122.7569	120.5274	0.047573
184.35	122.6818	120.5154	0.036981
185.95	122.7357	120.5397	0.003615
187.55	122.732	120.5353	0.00929
189.15	122.7402	120.5477	0.003395
190.75	122.7453	120.5458	0.006484
192.35	122.7482	120.5359	0.031884
193.95	122.6986	120.5239	0.00577
195.55	122.6969	120.533	0.01993
197.15	122.7203	120.5547	0.032007
198.75	122.7482	120.5117	0.00737
200.35	122.7597	120.509	0.009467
201.95	122.7672	120.5221	0.008576
203.55	122.7536	120.5199	0.016936
205.15	122.741	120.5439	0.025796
206.75	122.7816	120.5361	0.017344
208.35	122.7559	120.5467	0.024599
209.95	122.7461	120.5085	0.002536
211.55	122.7495	120.5108	0.026787
213.15	122.7577	120.5529	0.024856
214.75	122.7211	120.5373	0.013011
216.35	122.7341	120.521	0.016845
217.95	122.7113	120.5353	0.018001
219.55	122.7044	120.5074	0.04324
221.15	122.7616	120.5463	0.018306
222.75	122.7393	120.5273	0.01371
224.35	122.7364	120.549	0.016917
225.95	122.762	120.5577	0.027408
227.55	122.7181	120.5583	0.016038
229.15	122.7431	120.5522	0.005337
230.75	122.7497	120.5575	0.006922
232.35	122.7503	120.5686	0.012184
233.95	122.7633	120.554	0.021179
235.55	122.7405	120.5791	0.014995
237.15	122.759	120.5639	0.010688
238.75	122.7725	120.5533	0.001125
240.35	122.7715	120.5548	0.030905
241.95	122.7664	120.604	0.024631
243.55	122.762	120.5648	0.010463
245.15	122.7454	120.5671	0.015926
246.75	122.7321	120.5453	0.006182
248.35	122.7393	120.5521	0.021277
249.95	122.7075	120.5399	0.017646
251.55	122.7353	120.535	0.005353
253.15	122.74	120.5278	0.017268
254.75	122.7313	120.5016	0.012345
256.35	122.7421	120.5181	0.01227
257.95	122.7468	120.4991	0.029576
259.55	122.734	120.5446	0.024445
261.15	122.719	120.5085	0.043363
262.75	122.7717	120.5537	0.018658
264.35	122.7711	120.5835	0.003487
265.95	122.7687	120.5886	0.037299
267.55	122.726	120.5469	0.022759
269.15	122.7376	120.5814	0.030603
270.75	122.7727	120.5472	0.010793
272.35	122.78	120.5629	0.035095
273.95	122.7279	120.5419	0.007094
275.55	122.7165	120.5413	0.018109
277.15	122.6944	120.5226	0.017907
278.75	122.7223	120.5288	0.003551
280.35	122.7267	120.5252	0.00922
281.95	122.7142	120.5173	0.004935
283.55	122.7147	120.5252	0.010512
285.15	122.7199	120.5092	0.012477
286.75	122.7135	120.5281	0.018914
288.35	122.7436	120.5311	0.022214
289.95	122.7394	120.4958	0.020825
291.55	122.7507	120.5271	0.012376
293.15	122.7608	120.5101	0.016595
294.75	122.7378	120.4968	0.014141
296.35	122.745	120.5182	0.007254
297.95	122.7505	120.508	0.011015
299.55	122.7344	120.5151	0.005056
301.15	122.7371	120.5075	0.007816
302.75	122.7249	120.5102	0.012672
304.35	122.7336	120.5285	0.007015
305.95	122.7376	120.539	0.014163
307.55	122.7398	120.5165	0.017992
309.15	122.7563	120.54	0.014029
310.75	122.7779	120.5461	0.004889
312.35	122.775	120.5534	0.007488
313.95	122.764	120.5582	0.00228
315.55	122.7605	120.5574	0.004826
317.15	122.7682	120.5573	0.033243
318.75	122.8154	120.5817	0.023028
320.35	122.7816	120.5671	0.002799
321.95	122.7822	120.5715	0.010956
323.55	122.7699	120.559	0.029012
325.15	122.7357	120.5276	0.001849
326.75	122.7376	120.5299	0.008241
328.35	122.7507	120.5283	0.015156
329.95	122.7326	120.5121	0.022514
331.55	122.7438	120.5464	0.004889
333.15	122.742	120.554	0.020936
334.75	122.7587	120.525	0.023027
336.35	122.7925	120.5397	0.026553
337.95	122.7518	120.5276	0.014693
339.55	122.771	120.5141	0.004362
341.15	122.7646	120.5115	0.024069
342.75	122.7434	120.5437	0.016145
344.35	122.7243	120.5264	0.015059
345.95	122.7482	120.5294	0.012608
347.55	122.7541	120.5487	0.027817
349.15	122.7874	120.5783	0.038453
350.75	122.7761	120.6388	0.021685
352.35	122.7891	120.6066	0.011012
353.95	122.7715	120.6049	0.02587
355.55	122.7826	120.6448	0.002781
357.15	122.7809	120.6489	0.012001
358.75	122.7972	120.6388	0.006094
360.35	122.7968	120.6291	0.022491
361.95	122.824	120.6526	0.014414
363.55	122.8062	120.6379	0.042621
365.15	122.7748	120.5774	0.053346
366.75	122.8099	120.6552	0.029699
368.35	122.7939	120.6105	0.020318
369.95	122.7616	120.6068	0.032885
371.55	122.8046	120.6372	0.019983
373.15	122.7933	120.6072	0.00854
374.75	122.7912	120.5937	0.005541
376.35	122.7943	120.602	0.009556
377.95	122.7807	120.609	0.02001
379.55	122.8073	120.6268	0.030639
381.15	122.7903	120.5808	0.008707
382.75	122.778	120.5873	0.024807
384.35	122.7902	120.6251	0.025967
385.95	122.8315	120.6292	0.031152
387.55	122.7851	120.6111	0.007331
389.15	122.796	120.6066	0.030892
390.75	122.8317	120.6407	0.043375
392.35	122.7851	120.5893	0.018208
393.95	122.7665	120.5669	0.011873
395.55	122.7784	120.5817	0.006095
397.15	122.7843	120.5739	0.02551
398.75	122.8082	120.607	0.151875
400.35	122.9481	120.8056	0.043966
401.95	122.8857	120.7733	0.033187
403.55	122.9368	120.7591	0.008585
405.15	122.9449	120.748	0.008856
406.75	122.9513	120.7606	0.010655
408.35	122.9666	120.7531	0.014999
409.95	122.9739	120.7759	0.024489
411.55	123.0117	120.7862	0.01161
413.15	122.9997	120.8004	0.008144
414.75	122.9985	120.7874	0.000963
416.35	123	120.7871	0.00969
417.95	123.0066	120.7731	0.018823
419.55	122.9767	120.7766	0.022162
421.15	122.9448	120.761	0.028423
422.75	122.9891	120.7711	0.013801
424.35	122.9688	120.7626	0.015959
425.95	122.9475	120.7485	0.013276
427.55	122.9491	120.7273	0.02121
429.15	122.9696	120.7543	0.012211
430.75	122.9501	120.7533	0.005752
432.35	122.9576	120.7587	0.013023
433.95	122.938	120.7518	0.006853
435.55	122.9408	120.7412	0.013572
437.15	122.9227	120.7532	0.023937
438.75	122.9553	120.7734	0.018043
440.35	122.983	120.7653	0.026448
441.95	122.9432	120.7508	0.015685
443.55	122.9661	120.7612	0.00976
445.15	122.9606	120.7466	0.002453
446.75	122.9577	120.7492	0.016596
448.35	122.966	120.7744	0.087934
449.95	123.1063	120.7853	0.079842
451.55	123.2221	120.7314	0.647563
453.15	123.0044	119.7184	0.041506
454.75	123.0562	119.6768	0.019188
456.35	123.0255	119.6781	0.004744
457.95	123.0327	119.6804	0.045356
459.55	122.9913	119.6208	0.031038
461.15	123.0139	119.665	0.023925
462.75	123.0493	119.6797	0.027913
464.35	123.0266	119.6413	0.005531
465.95	123.0244	119.6327	0.048983
467.55	123.0466	119.7078	0.040838
469.15	123.0852	119.7606	0.035708
470.75	123.059	119.7098	0.096266
472.35	122.9818	119.5766	0.05478
473.95	123.0434	119.6389	0.025897
475.55	123.0752	119.6654	0.035954
477.15	123.0942	119.7197	0.033106
478.75	123.0427	119.7072	0.021175
480.35	123.0352	119.6742	0.031526
481.95	123.006	119.6331	0.050668
483.55	123.0691	119.684	0.006371
485.15	123.0678	119.6739	0.009355
486.75	123.0659	119.6888	0.026898
488.35	123.0266	119.6711	0.010915
489.95	123.0387	119.6837	0.016239
491.55	123.0209	119.6648	0.064078
493.15	123.087	119.7431	0.082453
494.75	123.0073	119.638	0.022866
496.35	123.0384	119.6572	0.029547
497.95	122.9954	119.6376	0.014007
499.55	122.9801	119.6213	0.073616
501.15	123.0503	119.7158	0.02625
502.75	123.0359	119.6764	0.034019
504.35	123.0653	119.7222	0.074047
505.95	122.9926	119.6286	0.024765
507.55	123.0146	119.6615	0.028692
509.15	123.0387	119.7007	0.050519
510.75	122.9985	119.6305	0.032462
512.35	123.0435	119.6564	0.041871
513.95	123.083	119.7105	0.009425
515.55	123.0906	119.7235	0.064241
517.15	123.0136	119.6555	0.010542
518.75	123.0297	119.6606	0.003441
520.35	123.0275	119.6657	0.01915
521.95	123.0095	119.6408	0.022104
523.55	123.0422	119.6542	0.076019
525.15	122.935	119.5968	0.06755
526.75	122.8591	119.5198	0.515024
528.35	123.6815	119.4675	0.019289
529.95	123.6508	119.4641	0.016865
531.55	123.6716	119.4468	0.020991
533.15	123.699	119.4274	0.033817
534.75	123.6453	119.4344	0.020214
536.35	123.6638	119.4609	0.016368
537.95	123.6502	119.4833	0.016764
539.55	123.6578	119.4576	0.028458
541.15	123.6574	119.5031	0.017731
542.75	123.6749	119.4808	0.013324
544.35	123.694	119.4714	0.134053
545.95	123.9078	119.4543	0.126474
547.55	124.1093	119.4353	0.523613
549.15	124.3939	118.6473	0.019703
550.75	124.3961	118.6159	0.260174
552.35	124.803	118.5282	0.828689
553.95	125.8974	117.7796	0.434272
555.55	126.5231	117.4775	0.745616
557.15	127.6405	117.0597	0.941068
558.75	128.9967	116.4055	1.236101
560.35	130.9148	115.9233	1.493841
561.95	133.2953	115.7098	1.330835
563.55	135.4201	115.571	0.971631
565.15	136.9402	115.2452	0.880235
566.75	138.2269	114.6724	1.456329
568.35	140.5569	114.6488	1.458926
569.95	142.8904	114.5875	1.277911
571.55	144.8887	114.1549	1.039164
573.15	146.4423	113.5626	1.381059
574.75	148.3388	112.4285	0.753512
576.35	149.1411	111.5286	0.27291
577.95	149.4974	111.2761	0.83594
579.55	150.3659	110.259	0.95081
581.15	149.7458	108.8698	0.759209
582.75	148.5329	108.9363	2.027802
584.35	145.3803	108.1698	2.498631
585.95	142.1123	105.867	3.50406
587.55	137.3908	102.8437	3.215946
589.15	132.9658	100.2178	3.521711
590.75	128.003	97.5494	2.484537
592.35	124.0847	96.8785	2.824608
593.95	119.778	95.5086	3.141347
595.55	115.1384	93.5755	2.847759
597.15	110.7298	92.4245	3.855643
598.75	105.0998	89.9025	3.109623
600.35	100.3931	88.2897	0.622326
601.95	99.4055	88.1626	0.018688
603.55	99.3775	88.152	0.022388
605.15	99.3418	88.1549	0.016154
606.75	99.3603	88.1368	0.013481
608.35	99.3387	88.1379	0.007525
609.95	99.3267	88.1379	0.006775
611.55	99.3369	88.1416	0.009483
613.15	99.3261	88.1523	1.609443
614.75	96.8697	87.3796	2.302638
616.35	93.2	87.0524	2.761481
617.95	88.7816	87.0546	2.472538
619.55	84.8305	86.8575	2.410685
621.15	80.9735	86.8242	3.320152
622.75	75.6751	87.2071	3.352277
624.35	70.3125	87.3133	3.096687
625.95	65.3936	86.7192	0.011254
627.55	65.3875	86.7023	0.015729
629.15	65.393	86.6777	0.009919
630.75	65.3842	86.6645	0.012905
632.35	65.3848	86.6439	0.008734
633.95	65.3757	86.6545	0.016301
635.55	65.3506	86.6616	0.016666
637.15	65.3717	86.678	0.009363
638.75	65.3639	86.6652	0.002102
640.35	65.3667	86.667	0.004734
641.95	65.37	86.6738	0.014373
643.55	65.3606	86.6528	0.011041
645.15	65.3691	86.6374	0.009446
646.75	65.3727	86.652	0.010436
648.35	65.3623	86.6389	0.011482
649.95	65.357	86.6214	0.010119
651.55	65.3694	86.6318	0.324956
653.15	64.8507	86.5955	1.280119
654.75	62.8988	85.9748	2.513224
656.35	59.321	84.1394	2.887688
657.95	54.8828	82.855	4.174019
659.55	48.2389	82.1769	3.37186
661.15	42.9535	81.0951	3.665877
662.75	37.6384	78.6146	0.720293
664.35	36.6221	78.0711	0.009522
665.95	36.6367	78.0757	0.020735
667.55	36.6698	78.074	0.024503
669.15	36.6312	78.0669	0.015518
670.75	36.653	78.0789	0.04145
672.35	36.5889	78.0619	0.029889
673.95	36.6367	78.0624	0.011979
675.55	36.6557	78.0651	0.015589
677.15	36.6769	78.0781	0.018125
678.75	36.6484	78.0834	0.021025
680.35	36.677	78.101	0.011478
681.95	36.6591	78.097	0.00859
683.55	36.6637	78.084	0.005202
685.15	36.6695	78.0899	0.016065
686.75	36.6528	78.0704	0.01745
688.35	36.6663	78.0949	0.001797
689.95	36.6692	78.0949	0.002119
691.55	36.6674	78.0978	0.010666
693.15	36.663	78.0813	0.014075
694.75	36.6837	78.0902	0.020505
696.35	36.658	78.0698	0.008339
697.95	36.6638	78.0818	0.008575
699.55	36.6501	78.0822	0.008292
701.15	36.6611	78.0896	0.015371
702.75	36.652	78.0668	0.028161
704.35	36.685	78.0974	0.011873
705.95	36.6802	78.079	0.013898
707.55	36.6599	78.0699	0.012211
709.15	36.6735	78.0839	0.018504
710.75	36.6935	78.1057	0.018161
712.35	36.6712	78.0871	0.009135
713.95	36.6809	78.098	0.025256
715.55	36.6895	78.1375	0.037418
717.15	36.7091	78.1941	0.037115
718.75	36.6961	78.1361	0.064095
720.35	36.7635	78.2134	0.008667
721.95	36.7735	78.2038	0.008746
723.55	36.7851	78.2117	0.014494
725.15	36.7744	78.2322	0.016439
726.75	36.7931	78.2507	0.011078
728.35	36.7798	78.239	0.025436
729.95	36.7493	78.2659	0.02049
731.55	36.78	78.2774	0.027278
733.15	36.77	78.3198	0.042117
734.75	36.7689	78.2525	0.018208
736.35	36.7703	78.2234	0.018877
737.95	36.7804	78.1949	0.012575
739.55	36.761	78.1893	0.043959
741.15	36.8061	78.2433	0.031808
742.75	36.7565	78.2318	0.044141
744.35	36.7529	78.1613	0.036019
745.95	36.696	78.1699	0.025152
747.55	36.7202	78.2021	0.041546
749.15	36.6708	78.1575	0.019092
750.75	36.6933	78.1368	0.020803
752.35	36.7176	78.1595	0.011657
753.95	36.6994	78.1552	0.009002
755.55	36.706	78.1681	0.011008
757.15	36.7168	78.1819	0.041581
758.75	36.6703	78.1344	0.020549
760.35	36.6475	78.1107	0.023534
761.95	36.6415	78.0735	0.020016
763.55	36.6711	78.0856	0.013018
765.15	36.6917	78.0888	0.006651
766.75	36.6867	78.0794	0.007791
768.35	36.6744	78.0779	0.007476
769.95	36.6668	78.0872	0.012288
771.55	36.6561	78.0706	0.012483
773.15	36.6751	78.077	0.012342
774.75	36.6947	78.0751	0.011451
776.35	36.6772	78.0803	0.008632
777.95	36.686	78.0697	0.016226
779.55	36.6646	78.0551	0.035831
781.15	36.6534	78.1113	0.015164
782.75	36.6724	78.1264	0.048266
784.35	36.737	78.1687	0.030062
785.95	36.7506	78.1226	0.017037
787.55	36.7765	78.1311	0.017135
789.15	36.7972	78.1491	0.012937
790.75	36.7775	78.1553	0.026133
792.35	36.7659	78.1955	0.017354
793.95	36.786	78.2148	0.010301
795.55	36.7716	78.2068	0.020183
797.15	36.7778	78.2385	0.015868
798.75	36.7949	78.2197	0.024878
800.35	36.8055	78.1813	0.107317
801.95	36.6697	78.0763	0.032339
803.55	36.6743	78.1278	0.033282
805.15	36.6464	78.0825	0.022308
806.75	36.6518	78.0472	0.015521
808.35	36.676	78.0527	0.013986
809.95	36.6966	78.0613	0.010861
811.55	36.6794	78.0633	0.009142
813.15	36.6837	78.0493	0.008594
814.75	36.67	78.0478	0.004732
816.35	36.6624	78.0472	0.011969
817.95	36.6462	78.0371	0.023183
819.55	36.6617	78.0708	0.020548
821.15	36.6873	78.0501	0.011211
822.75	36.6988	78.0364	0.010055
824.35	36.6861	78.0463	0.01187
825.95	36.6721	78.0335	0.015857
827.55	36.6542	78.0514	0.005586
829.15	36.6585	78.0593	0.01255
830.75	36.6702	78.043	0.026642
832.35	36.6851	78.0829	0.023224
833.95	36.664	78.0523	0.04545
835.55	36.6767	78.124	0.026713
837.15	36.7024	78.1581	0.024531
838.75	36.6841	78.1234	0.01549
840.35	36.6927	78.1001	0.024501
841.95	36.7163	78.1314	0.007886
843.55	36.7177	78.1189	0.036796
845.15	36.752	78.1668	0.006059
846.75	36.7604	78.162	0.005139
848.35	36.7522	78.1612	0.008639
849.95	36.7421	78.1706	0.025496
851.55	36.782	78.1792	0.046106
853.15	36.8227	78.2407	0.030419
854.75	36.7775	78.2227	0.028053
856.35	36.8059	78.188	0.02242
857.95	36.7729	78.174	0.02832
859.55	36.7299	78.1599	0.025378
861.15	36.6917	78.1459	0.039357
862.75	36.6674	78.0878	0.002702
864.35	36.6633	78.0891	0.013833
865.95	36.6831	78.0793	0.008709
867.55	36.6965	78.0755	0.045917
869.15	36.6286	78.0476	0.009272
870.75	36.614	78.0449	0.02218
872.35	36.6494	78.0481	0.016157
873.95	36.6248	78.0399	0.013704
875.55	36.6467	78.0412	0.00671
877.15	36.6564	78.0365	0.009858
878.75	36.6437	78.0271	0.015902
880.35	36.6643	78.0419	0.007023
881.95	36.6576	78.0509	0.005746
883.55	36.66	78.0421	0.008312
885.15	36.671	78.0495	0.014018
886.75	36.6837	78.068	0.016402
888.35	36.6752	78.0432	0.012436
889.95	36.663	78.0274	0.012096
891.55	36.6776	78.0402	0.017238
893.15	36.7043	78.0469	0.022898
894.75	36.6679	78.0433	0.004139
896.35	36.6741	78.0409	0.015679
897.95	36.658	78.0602	0.008537
899.55	36.6454	78.0654	0.018747
901.15	36.6366	78.094	0.0228
902.75	36.6312	78.058	0.029056
904.35	36.6775	78.0532	0.002393
905.95	36.6805	78.0508	0.013364
907.55	36.7016	78.0477	0.018878
909.15	36.6764	78.0311	0.011193
910.75	36.664	78.0182	0.02296
912.35	36.63	78.0322	0.010947
913.95	36.6448	78.0416	0.01745
915.55	36.6175	78.0477	0.023237
917.15	36.6544	78.0522	0.020473
918.75	36.6292	78.0313	0.029759
920.35	36.6715	78.0532	0.019389
921.95	36.6985	78.0686	0.011906
923.55	36.681	78.0763	0.004816
925.15	36.6846	78.0694	0.088206
926.75	36.6091	77.9502	0.493804
928.35	36.0175	77.4265	1.478808
929.95	34.2777	75.8229	2.055416
931.55	32.6762	72.9505	1.97521
933.15	30.7171	70.4707	1.327806
934.75	29.1554	69.0303	2.503183
936.35	26.1589	66.373	2.912359
937.95	22.1494	63.9986	3.605957
939.55	16.473	62.9663	3.921132
941.15	10.3494	61.6015	0.379124
942.75	9.8388	61.2741	1.230616
