# Supplementary material for: Seeking safety: Movement dynamics after post-contact immobility
Source: PLoS One. 2024 Aug 22;19(8):e0307370. doi: 10.1371/journal.pone.0307370 (PMC11340899; doi:10.1371/journal.pone.0307370)
Supplement: S3 Data — (ZIP) [file pone.0307370.s012.zip › Franks_etal_AntLionTracksPaperData_PLoSOne_2024/al21_dt16_v1.txt]

46.75	118.0528	103.1904	0.011875
48.35	118.0542	103.1715	0.014788
49.95	118.0583	103.1482	0.017178
51.55	118.0835	103.1371	0.006598
53.15	118.0739	103.1327	0.020242
54.75	118.0419	103.1279	0.016469
56.35	118.0156	103.1263	0.002804
57.95	118.0185	103.1229	0.012561
59.55	118.0361	103.1133	0.013058
61.15	118.0158	103.1184	0.014595
62.75	118.0361	103.1299	0.021848
64.35	118.0109	103.1057	0.027537
65.95	118.0418	103.1372	0.021441
67.55	118.0567	103.1681	0.003788
69.15	118.0543	103.1625	0.016112
70.75	118.0797	103.1671	0.01556
72.35	118.0647	103.187	0.003345
73.95	118.0676	103.1825	0.026132
75.55	118.0811	103.2221	0.032923
77.15	118.1314	103.2065	0.007139
78.75	118.1371	103.2164	0.007315
80.35	118.141	103.2053	0.033272
81.95	118.0935	103.1812	0.032457
83.55	118.0913	103.1293	0.01143
85.15	118.0961	103.1117	0.018619
86.75	118.0677	103.1208	0.02935
88.35	118.0601	103.1671	0.01272
89.95	118.0397	103.1667	0.018159
91.55	118.0133	103.1547	0.045718
93.15	118.085	103.1692	0.00848
94.75	118.0721	103.1735	0.011712
96.35	118.0905	103.177	0.009578
97.95	118.0805	103.1654	0.021506
99.55	118.0859	103.1994	0.00983
101.15	118.1006	103.1937	0.026581
102.75	118.1209	103.231	0.023975
104.35	118.1592	103.2285	0.007103
105.95	118.1628	103.2392	0.022105
107.55	118.1296	103.2272	0.031405
109.15	118.1106	103.1807	0.030077
110.75	118.0641	103.1929	0.034785
112.35	118.0873	103.1424	0.007584
113.95	118.0757	103.1388	0.03195
115.55	118.0289	103.1594	0.033437
117.15	118.0649	103.1989	0.021424
118.75	118.0602	103.165	0.006776
120.35	118.0681	103.1725	0.012533
121.95	118.0498	103.1808	0.004918
123.55	118.0537	103.1877	0.029338
125.15	118.093	103.2134	0.02094
126.75	118.0756	103.242	0.008701
128.35	118.0772	103.2282	0.01025
129.95	118.0911	103.2196	0.028379
131.55	118.1321	103.2392	0.024851
133.15	118.1004	103.2633	0.019749
134.75	118.1315	103.269	0.019669
136.35	118.1629	103.2691	0.0155
137.95	118.1692	103.2451	0.010477
139.55	118.1551	103.2359	0.024037
141.15	118.121	103.2536	0.028993
142.75	118.097	103.2139	0.019732
144.35	118.0899	103.1831	0.01445
145.95	118.0679	103.1905	0.003755
147.55	118.0739	103.1903	0.02704
149.15	118.0885	103.1496	0.00903
150.75	118.0837	103.1632	0.032009
152.35	118.0326	103.1601	0.015111
153.95	118.0542	103.1711	0.029124
155.55	118.0815	103.2088	0.026507
157.15	118.0472	103.1838	0.019569
158.75	118.0477	103.2151	0.00197
160.35	118.0506	103.2165	0.016579
161.95	118.0727	103.2312	0.013048
163.55	118.0811	103.2503	0.024785
165.15	118.115	103.2708	0.029363
166.75	118.1619	103.2737	0.046235
168.35	118.0986	103.2354	0.043416
169.95	118.0531	103.1829	0.021427
171.55	118.0863	103.1917	0.027086
173.15	118.0465	103.1745	0.013429
174.75	118.0403	103.1951	0.030105
176.35	118.073	103.2305	0.017556
177.95	118.0673	103.258	0.029999
179.55	118.1035	103.2895	0.010574
181.15	118.1201	103.2931	0.021257
182.75	118.1325	103.2615	0.043412
184.35	118.0644	103.2749	0.049822
185.95	118.0707	103.1955	0.025159
187.55	118.0545	103.1586	0.03592
189.15	118.0543	103.2161	0.035959
190.75	118.0201	103.1699	0.044983
192.35	118.0799	103.2099	0.02525
193.95	118.0424	103.2248	0.017087
195.55	118.0461	103.2519	0.025388
197.15	118.0801	103.2742	0.015492
198.75	118.1034	103.2827	0.032846
200.35	118.0962	103.3348	0.020751
201.95	118.1232	103.3154	0.001703
203.55	118.122	103.3179	0.016144
205.15	118.0984	103.3075	0.005776
206.75	118.0985	103.2982	0.028946
208.35	118.0632	103.2682	0.015493
209.95	118.0561	103.2445	0.046835
211.55	118.0528	103.1696	0.014219
213.15	118.0361	103.1851	0.014742
214.75	118.0488	103.205	0.007581
216.35	118.0385	103.1985	0.011871
217.95	118.0513	103.1845	0.030954
219.55	118.073	103.2291	0.006739
221.15	118.063	103.2249	0.025037
222.75	118.0519	103.2634	0.003876
224.35	118.0473	103.2593	0.019052
225.95	118.0591	103.2874	0.007459
227.55	118.057	103.2992	0.013425
229.15	118.0636	103.3196	0.030635
230.75	118.1119	103.3279	0.043803
232.35	118.0659	103.3808	0.027854
233.95	118.0718	103.3367	0.012514
235.55	118.0863	103.3505	0.120865
237.15	117.975	103.1923	0.022655
238.75	118.0031	103.2153	0.044066
240.35	117.9975	103.145	0.005363
241.95	117.9971	103.1365	0.016713
243.55	117.9916	103.1626	0.009791
245.15	117.9775	103.1694	0.017771
246.75	118.0043	103.179	0.023287
248.35	117.9671	103.1821	0.005687
249.95	117.9657	103.1731	0.016716
251.55	117.9902	103.1837	0.012799
253.15	117.9708	103.1774	0.017826
254.75	117.9826	103.2033	0.013425
256.35	117.9793	103.1821	0.00993
257.95	117.9649	103.1755	0.024975
259.55	117.9677	103.2154	0.018304
261.15	117.9969	103.2127	0.025725
262.75	117.971	103.2446	0.00719
264.35	117.9741	103.2336	0.00898
265.95	117.9616	103.2265	0.021047
267.55	117.9645	103.26	0.023839
269.15	117.9677	103.222	0.013467
270.75	117.9592	103.2022	0.01257
272.35	117.9767	103.2122	0.018473
273.95	117.9796	103.2416	0.0094
275.55	117.965	103.2381	0.00789
277.15	117.9725	103.2279	0.002703
278.75	117.9699	103.2244	0.012679
280.35	117.9902	103.2241	0.018888
281.95	118.0003	103.2526	0.006465
283.55	117.9903	103.2499	0.073411
285.15	117.8993	103.1757	0.024214
286.75	117.8654	103.1569	0.013008
288.35	117.8861	103.1552	0.020365
289.95	117.8813	103.1874	0.017713
291.55	117.8904	103.2143	0.021888
293.15	117.8629	103.1925	0.009007
294.75	117.8702	103.2049	0.00328
296.35	117.8684	103.2	0.06153
297.95	117.9358	103.2718	0.020797
299.55	117.9649	103.2879	0.044418
301.15	117.947	103.2191	0.012768
302.75	117.9674	103.2205	0.009137
304.35	117.9802	103.2134	0.010044
305.95	117.9656	103.2067	0.019749
307.55	117.9549	103.2365	0.012313
309.15	117.9737	103.2425	0.060051
310.75	117.8887	103.1976	0.022485
312.35	117.8586	103.1779	0.022499
313.95	117.8828	103.2046	0.00869
315.55	117.8713	103.1968	0.020408
317.15	117.8717	103.2294	0.010031
318.75	117.8688	103.2136	0.014159
320.35	117.8727	103.236	0.042163
321.95	117.9346	103.2627	0.008415
323.55	117.9463	103.2694	0.023615
325.15	117.9602	103.2343	0.007865
326.75	117.9727	103.2361	0.016266
328.35	117.975	103.262	0.059376
329.95	117.8859	103.229	0.026613
331.55	117.8731	103.1884	0.015666
333.15	117.8557	103.2065	0.013169
334.75	117.8658	103.225	0.008487
336.35	117.8535	103.2192	0.047234
337.95	117.909	103.2706	0.027681
339.55	117.951	103.2846	0.040345
341.15	117.9919	103.2346	0.010201
342.75	117.9858	103.2498	0.021636
344.35	117.9528	103.2394	0.013358
345.95	117.9329	103.2472	0.053672
347.55	117.8726	103.186	0.023363
349.15	117.8685	103.2232	0.00251
350.75	117.8697	103.227	0.024063
352.35	117.857	103.2634	0.060785
353.95	117.9436	103.3077	0.003863
355.55	117.9429	103.3138	0.044379
357.15	117.9495	103.2431	0.011844
358.75	117.9625	103.2569	0.02118
360.35	117.9844	103.2828	0.004876
361.95	117.9793	103.2769	0.007167
363.55	117.9824	103.2659	0.018471
365.15	117.954	103.2579	0.035744
366.75	117.8986	103.2436	0.029242
368.35	117.8666	103.2095	0.021697
369.95	117.8432	103.2351	0.004856
371.55	117.8509	103.2338	0.0166
373.15	117.8513	103.2604	0.040225
374.75	117.9101	103.2865	0.022844
376.35	117.9244	103.3202	0.03499
377.95	117.9561	103.2741	0.007748
379.55	117.9633	103.264	0.005821
381.15	117.9544	103.2666	0.013922
382.75	117.9357	103.2545	0.049232
384.35	117.8639	103.287	0.038035
385.95	117.8486	103.2281	0.013771
387.55	117.8702	103.2323	0.031262
389.15	117.835	103.2678	0.014182
390.75	117.846	103.248	0.023538
392.35	117.8507	103.2106	0.033094
393.95	117.8254	103.2571	0.023427
395.55	117.8614	103.2466	0.015683
397.15	117.8699	103.2702	0.007086
398.75	117.859	103.2734	0.008794
400.35	117.8727	103.2698	0.008803
401.95	117.8844	103.262	0.01227
403.55	117.8691	103.2496	0.019696
405.15	117.8641	103.2807	0.020815
406.75	117.8889	103.303	0.04009
408.35	117.9522	103.3131	0.023636
409.95	117.9171	103.3271	0.003201
411.55	117.9205	103.3233	0.037998
413.15	117.9372	103.2648	0.007641
414.75	117.9491	103.2617	0.015539
416.35	117.9723	103.2707	0.027307
417.95	118.0107	103.2913	0.025879
419.55	117.9779	103.3165	0.004756
421.15	117.9799	103.3092	0.024034
422.75	117.9851	103.2711	0.020645
424.35	117.9676	103.2431	0.01516
425.95	117.9447	103.2508	0.003909
427.55	117.9483	103.2457	0.036372
429.15	117.955	103.3035	0.060319
430.75	117.8681	103.2615	0.023018
432.35	117.8622	103.2251	0.01692
433.95	117.8395	103.2104	0.020395
435.55	117.8336	103.2425	0.021626
437.15	117.8474	103.2108	0.015774
438.75	117.8502	103.2359	0.005317
440.35	117.8523	103.2276	0.008337
441.95	117.8519	103.2143	0.012793
443.55	117.8368	103.2281	0.007921
445.15	117.8494	103.2292	0.00254
446.75	117.8527	103.2269	0.006816
448.35	117.8433	103.2214	0.012974
449.95	117.856	103.2378	0.007466
451.55	117.8443	103.2355	0.018813
453.15	117.8726	103.2253	0.010194
454.75	117.8585	103.2334	0.009062
456.35	117.8721	103.2286	0.016311
457.95	117.8612	103.2523	0.010506
459.55	117.8513	103.2659	0.016344
461.15	117.8726	103.2506	0.013824
462.75	117.854	103.2626	0.009534
464.35	117.8659	103.2531	0.042027
465.95	117.8376	103.3141	0.0298
467.55	117.8848	103.307	0.03822
469.15	117.9324	103.3454	0.025057
470.75	117.9278	103.3056	0.020343
472.35	117.9521	103.284	0.021085
473.95	117.9821	103.2994	0.030273
475.55	117.9686	103.2529	0.018805
477.15	117.9449	103.2715	0.063545
478.75	117.8488	103.2382	0.010597
480.35	117.8581	103.2241	0.01281
481.95	117.8656	103.205	0.026087
483.55	117.8484	103.243	0.014707
485.15	117.8605	103.2632	0.026969
486.75	117.9035	103.2671	0.024115
488.35	117.9237	103.2999	0.032483
489.95	117.9307	103.2484	0.018305
491.55	117.9585	103.2393	0.042899
493.15	117.9671	103.3074	0.028668
494.75	117.9713	103.2617	0.018126
496.35	117.9517	103.2404	0.025362
497.95	117.9315	103.2756	0.053294
499.55	117.8833	103.2053	0.024536
501.15	117.8463	103.1922	0.020946
502.75	117.8736	103.2116	0.026417
504.35	117.8497	103.2464	0.011319
505.95	117.8475	103.2285	0.014935
507.55	117.8484	103.2523	0.010505
509.15	117.8442	103.2686	0.00557
510.75	117.853	103.2702	0.012786
512.35	117.8721	103.2775	0.010312
513.95	117.872	103.294	0.031106
515.55	117.9162	103.3169	0.015822
517.15	117.9231	103.3412	0.011582
518.75	117.9128	103.3258	0.010302
520.35	117.9279	103.3192	0.01245
521.95	117.908	103.3188	0.002696
523.55	117.9108	103.3155	0.011029
525.15	117.9261	103.3244	0.029506
526.75	117.9279	103.2772	0.00956
528.35	117.9423	103.2823	0.01436
529.95	117.9273	103.2648	0.0228
531.55	117.9517	103.292	0.013585
533.15	117.9613	103.3115	0.008869
534.75	117.9754	103.3129	0.003078
536.35	117.9763	103.3081	0.042522
537.95	117.9458	103.2473	0.004255
539.55	117.9495	103.2416	0.012508
541.15	117.9314	103.2501	0.030877
542.75	117.9079	103.2936	0.055561
544.35	117.8448	103.2311	0.005535
545.95	117.8536	103.2309	0.012807
547.55	117.8661	103.2146	0.018178
549.15	117.8591	103.2428	0.003574
550.75	117.8548	103.239	0.031513
552.35	117.834	103.285	0.015579
553.95	117.8588	103.2823	0.010021
555.55	117.8697	103.2941	0.014754
557.15	117.8806	103.315	0.026721
558.75	117.9205	103.3303	0.014618
560.35	117.9007	103.3427	0.025853
561.95	117.9327	103.3166	0.021018
563.55	117.9345	103.283	0.013646
565.15	117.9295	103.3043	0.011745
566.75	117.9423	103.2906	0.019472
568.35	117.9707	103.3035	0.031238
569.95	117.9765	103.3531	0.025979
571.55	117.9628	103.3139	0.013188
573.15	117.9792	103.3272	0.007376
574.75	117.9674	103.3269	0.023447
576.35	117.9763	103.2904	0.011638
577.95	117.9616	103.3019	0.004053
579.55	117.9672	103.2986	0.028746
581.15	117.9279	103.2747	0.012472
582.75	117.9358	103.2564	0.010209
584.35	117.9498	103.2648	0.007191
585.95	117.9507	103.2534	0.006772
587.55	117.9399	103.2544	0.006785
589.15	117.9291	103.2537	0.011433
590.75	117.9389	103.2692	0.003676
592.35	117.9446	103.268	0.008625
593.95	117.9561	103.2757	0.008826
595.55	117.9459	103.2855	0.007538
597.15	117.9527	103.2755	0.034981
598.75	117.9522	103.3314	0.002814
600.35	117.9496	103.3278	0.0057
601.95	117.9405	103.3272	0.018151
603.55	117.9695	103.3289	0.03184
605.15	117.9597	103.2789	0.017755
606.75	117.9321	103.2721	0.009352
608.35	117.9394	103.2591	0.028381
609.95	117.9093	103.293	0.046617
611.55	117.8403	103.2646	0.017794
613.15	117.821	103.2436	0.022484
614.75	117.8538	103.2586	0.007276
616.35	117.8428	103.2548	0.006827
617.95	117.8319	103.2554	0.015602
619.55	117.8538	103.2436	0.042754
621.15	117.8187	103.3023	0.018247
622.75	117.8439	103.2875	0.012267
624.35	117.8337	103.3043	0.016848
625.95	117.8485	103.3268	0.009164
627.55	117.8414	103.314	0.012104
629.15	117.8604	103.3099	0.032114
630.75	117.9035	103.3377	0.012635
632.35	117.9229	103.3437	0.006313
633.95	117.9137	103.3394	0.001792
635.55	117.9157	103.3373	0.013507
637.15	117.8951	103.3438	0.020692
638.75	117.9275	103.3373	0.011562
640.35	117.9092	103.3347	0.020768
641.95	117.9408	103.3451	0.02166
643.55	117.9121	103.3257	0.012934
645.15	117.9326	103.3227	0.01124
646.75	117.9315	103.3407	0.026289
648.35	117.9625	103.369	0.009017
649.95	117.9517	103.3595	0.019676
651.55	117.9498	103.3281	0.032354
653.15	117.9125	103.2922	0.019367
654.75	117.886	103.3083	0.03942
656.35	117.8465	103.2591	0.002439
657.95	117.8504	103.2593	0.000839
659.55	117.8496	103.2582	0.009511
661.15	117.8355	103.2641	0.021001
662.75	117.8338	103.2977	0.011902
664.35	117.8446	103.282	0.022506
665.95	117.8356	103.3169	0.034101
667.55	117.8819	103.3457	0.021104
669.15	117.915	103.339	0.011766
670.75	117.9117	103.3205	0.036923
672.35	117.9244	103.3782	0.029478
673.95	117.9597	103.3469	0.010097
675.55	117.9513	103.333	0.03071
677.15	117.9226	103.2932	0.045349
678.75	117.8569	103.2622	0.013176
680.35	117.8427	103.2467	0.013334
681.95	117.8524	103.2657	0.027253
683.55	117.8384	103.3071	0.024734
685.15	117.848	103.2686	0.024542
686.75	117.8353	103.3058	0.014419
688.35	117.8497	103.3239	0.019182
689.95	117.8789	103.3333	0.017872
691.55	117.9044	103.3462	0.001984
693.15	117.902	103.3442	0.023218
694.75	117.9114	103.3801	0.018858
696.35	117.9286	103.3554	0.006463
697.95	117.939	103.3557	0.011688
699.55	117.93	103.3393	0.022482
701.15	117.9175	103.3056	0.021735
702.75	117.8985	103.3347	0.027881
704.35	117.8716	103.2991	0.028286
705.95	117.8284	103.2857	0.019411
707.55	117.8488	103.2623	0.024219
709.15	117.8388	103.2998	0.024376
710.75	117.8624	103.2687	0.033487
712.35	117.831	103.3121	0.007842
713.95	117.8433	103.3141	0.002669
715.55	117.8469	103.3164	0.05055
717.15	117.9204	103.3503	0.006547
718.75	117.9124	103.3435	0.001852
720.35	117.9113	103.3462	0.005425
721.95	117.9143	103.3544	0.01437
723.55	117.9332	103.3674	0.031029
725.15	117.9145	103.3214	0.35597
726.75	118.0825	102.7773	0.01737
728.35	118.0786	102.7497	0.029589
729.95	118.0949	102.7942	0.024012
731.55	118.0615	102.8131	0.030536
733.15	118.053	102.765	0.010081
734.75	118.0404	102.7549	0.032059
736.35	118.0461	102.8058	0.034277
737.95	118.0872	102.7695	0.040381
739.55	118.078	102.8335	0.019378
741.15	118.0849	102.8032	0.013504
742.75	118.0722	102.8207	0.02527
744.35	118.1032	102.7948	0.038392
745.95	118.0573	102.8356	0.072554
747.55	117.9415	102.8277	0.031458
749.15	117.9459	102.8778	0.007231
750.75	117.957	102.8747	0.017201
752.35	117.9537	102.902	0.018751
753.95	117.9544	102.872	0.01461
755.55	117.941	102.8912	0.007886
757.15	117.9534	102.8889	0.063009
758.75	118.0531	102.9037	0.028666
760.35	118.0791	102.8659	0.020742
761.95	118.1063	102.8468	0.020188
763.55	118.0778	102.8317	0.03026
765.15	118.0944	102.7862	0.032555
766.75	118.0648	102.8291	0.004988
768.35	118.0703	102.8233	0.019485
769.95	118.0691	102.7921	0.019371
771.55	118.073	102.8228	0.014743
773.15	118.0615	102.8434	0.027242
774.75	118.08	102.804	0.038971
776.35	118.0625	102.8638	0.06647
777.95	117.9563	102.8599	0.007651
779.55	117.9535	102.8479	0.0181
781.15	117.9254	102.8552	0.056954
782.75	117.9514	102.9425	0.018623
784.35	117.9539	102.9128	0.014987
785.95	117.9549	102.8889	0.017517
787.55	117.9448	102.915	0.013155
789.15	117.949	102.8944	0.03536
790.75	118.0022	102.875	0.035274
792.35	118.0488	102.9068	0.012392
793.95	118.0592	102.8899	0.028486
795.55	118.0789	102.8488	0.009877
797.15	118.0655	102.8404	0.024251
798.75	118.0889	102.8095	0.011725
800.35	118.0702	102.8106	0.022318
801.95	118.0558	102.7779	0.009281
803.55	118.0631	102.765	0.02682
805.15	118.0703	102.8073	0.008643
806.75	118.0834	102.8119	0.012531
808.35	118.076	102.8305	0.014039
809.95	118.0689	102.8518	0.022996
811.55	118.0687	102.8886	0.020199
813.15	118.0407	102.8724	0.043341
814.75	117.9743	102.8924	0.025617
816.35	117.9486	102.8605	0.008736
817.95	117.958	102.8709	0.015969
819.55	117.9545	102.8962	0.013567
821.15	117.9667	102.9142	0.005544
822.75	117.9585	102.9175	0.017236
824.35	117.9507	102.891	0.004849
825.95	117.9446	102.8959	0.009161
827.55	117.9593	102.8959	0.005409
829.15	117.9538	102.8892	0.004436
830.75	117.9499	102.8833	0.031376
832.35	117.9826	102.9213	0.005792
833.95	117.9913	102.9179	0.032779
835.55	118.0436	102.9215	0.025413
837.15	118.061	102.8848	0.020127
838.75	118.0837	102.862	0.030916
840.35	118.0913	102.8131	0.04208
841.95	118.0637	102.8745	0.042734
843.55	118.1047	102.8198	0.041163
845.15	118.0796	102.7589	0.04399
846.75	118.0541	102.8245	0.018696
848.35	118.0644	102.8526	0.0188
849.95	118.0789	102.8262	0.045299
851.55	118.0538	102.8942	0.070673
853.15	117.945	102.8635	0.025284
854.75	117.9489	102.9038	0.010124
856.35	117.9492	102.9199	0.006103
857.95	117.9542	102.9283	0.034422
859.55	117.9395	102.8752	0.025424
861.15	117.9466	102.9153	0.067397
862.75	118.0544	102.9145	0.054827
864.35	118.09	102.8343	0.011234
865.95	118.0867	102.8167	0.052064
867.55	118.0877	102.7334	0.152971
869.15	118.0248	102.4968	0.209498
870.75	117.6927	102.5423	0.054492
872.35	117.607	102.5264	0.018985
873.95	117.6014	102.5563	0.047236
875.55	117.5262	102.5489	0.290304
877.15	117.2616	102.1671	0.452433
878.75	116.8982	101.541	0.05146
880.35	116.8748	101.4621	0.533257
881.95	116.2242	100.9101	1.075554
883.55	114.729	100.0582	0.053579
885.15	114.8128	100.0406	0.046117
886.75	114.8805	100.07	0.024013
888.35	114.8848	100.1082	0.005469
889.95	114.8935	100.108	0.020677
891.55	114.921	100.1264	0.01235
893.15	114.9093	100.1105	0.008721
894.75	114.8955	100.1089	0.086304
896.35	114.7616	100.1425	0.561265
897.95	113.8643	100.1055	0.504452
899.55	113.0573	100.1177	0.415363
901.15	112.4348	100.3505	0.573295
902.75	111.5247	100.4651	0.899788
904.35	110.0922	100.3218	1.095268
905.95	108.3548	100.5502	1.072174
907.55	106.6417	100.6409	0.614351
909.15	105.6587	100.6339	1.533038
910.75	103.3745	99.7401	1.75177
912.35	101.6661	97.5181	1.424726
913.95	100.5279	95.543	1.083177
915.55	100.1141	93.8601	1.242736
917.15	99.4946	91.9707	1.438994
918.75	99.4309	89.6692	1.023293
920.35	99.2408	88.043	2.339139
921.95	99.291	84.3007	1.5942
923.55	99.3492	81.7506	0.729117
925.15	99.6091	80.6134	1.162029
926.75	100.4041	78.9327	1.618459
928.35	101.0263	76.419	1.191695
929.95	102.2043	74.9197	0.90112
931.55	102.5261	73.5143	1.917559
933.15	103.1016	70.5007	2.129459
934.75	103.7139	67.149	1.806912
936.35	104.7088	64.4345	0.860441
937.95	105.1161	63.1194	1.91122
939.55	106.0429	60.2053	0.389833
941.15	106.3969	59.6918	0.807924
942.75	107.0186	58.5584	2.378522
944.35	108.134	54.9199	2.104993
945.95	108.6034	51.5848	1.580173
947.55	109.1334	49.1127	1.800574
949.15	109.4759	46.2522	1.921946
950.75	110.5504	43.3709	2.302576
952.35	113.4259	41.0678	3.291378
953.95	117.862	38.2298	3.330832
955.55	122.563	35.7194	1.395264
957.15	124.7867	35.9172	1.458277
958.75	125.2937	38.1947	2.683015
960.35	125.2129	42.4868	2.995524
961.95	126.7751	47.0179	3.491772
963.55	128.848	52.2059	3.515981
965.15	131.3168	57.2608	3.816012
966.75	135.2308	61.9469	2.184373
968.35	137.7825	64.3351	3.198928
969.95	141.428	67.9278	3.059274
971.55	144.5353	71.7099	2.451348
973.15	146.7759	74.929	3.63392
974.75	150.6585	79.257	3.688717
976.35	155.1678	83.0648	3.676265
977.95	160.5776	85.374	3.521102
979.55	165.685	87.7518	3.631921
981.15	170.7686	90.5671	3.869305
982.75	176.5866	92.6831	4.123251
984.35	182.9032	94.5866	1.817761
985.95	185.6807	95.4495	2.278694
987.55	188.772	97.3825	2.969197
989.15	193.0254	99.4986	1.984384
990.75	195.5716	101.3954	2.452142
992.35	198.4786	104.0302	3.750711
993.95	202.6268	108.3668	3.860129
995.55	206.8663	112.8581	4.001443
997.15	211.3354	117.4426	4.311319
