# Supplementary material for: Seeking safety: Movement dynamics after post-contact immobility
Source: PLoS One. 2024 Aug 22;19(8):e0307370. doi: 10.1371/journal.pone.0307370 (PMC11340899; doi:10.1371/journal.pone.0307370)
Supplement: S3 Data — (ZIP) [file pone.0307370.s012.zip › Franks_etal_AntLionTracksPaperData_PLoSOne_2024/al22_dt16_v1.txt]

45.75	118.4857	108.0904	0.078528
47.35	118.5911	108.022	0.018885
48.95	118.6209	108.0271	0.250983
50.55	118.9668	107.8231	0.034999
52.15	118.9861	107.7706	0.010343
53.75	118.9951	107.7844	0.691335
55.35	119.9021	107.1512	0.345165
56.95	120.3493	106.8271	0.115458
58.55	120.4663	106.6842	1.167369
60.15	121.5273	105.147	0.45297
61.75	121.8316	104.4892	0.120181
63.35	121.8652	104.2999	0.018977
64.95	121.838	104.3134	0.220075
66.55	122.0203	104.0121	1.265003
68.15	122.8956	102.1871	2.856316
69.75	124.2845	97.8332	0.640589
71.35	124.4232	96.8177	0.106569
72.95	124.5008	96.6658	0.321285
74.55	124.5548	96.1546	1.327452
76.15	124.5847	94.0309	1.148897
77.75	124.6018	92.1927	0.98053
79.35	124.3319	90.6473	1.933779
80.95	123.7152	87.6153	3.219195
82.55	122.3808	82.6405	2.30185
84.15	120.7126	79.357	3.462225
85.75	116.0559	76.3567	1.107196
87.35	114.5462	75.4298	1.908276
88.95	111.8519	73.9936	1.957204
90.55	108.7874	73.3492	2.588797
92.15	104.6476	73.4866	2.031725
93.75	101.4	73.6296	2.087787
95.35	98.1255	74.2906	3.303523
96.95	93.5385	76.9168	2.676847
98.55	90.5635	79.9979	3.061849
100.15	88.1731	84.2741	2.330833
101.75	87.0155	87.8192	2.790308
103.35	85.5719	92.0438	2.995648
104.95	84.4433	96.7021	2.768461
106.55	83.5844	101.0476	3.254684
108.15	83.8539	106.2481	2.713998
109.75	85.4412	110.29	2.776443
111.35	88.756	113.2473	2.339357
112.95	92.429	113.9677	2.455503
114.55	96.1463	115.2394	3.285614
116.15	100.841	117.605	2.450008
117.75	104.5105	118.9838	2.616984
119.35	108.6565	119.5699	3.242153
120.95	113.712	118.4076	3.253982
122.55	118.0349	115.506	3.658423
124.15	120.8342	110.3653	2.928934
125.75	121.6848	105.7568	3.452604
127.35	122.8296	100.3526	3.637566
128.95	121.8885	94.609	2.973623
130.55	120.5994	90.0292	3.691236
132.15	117.3339	85.1081	4.292447
133.75	113.1216	79.6837	3.737306
135.35	108.2929	76.1566	2.858312
136.95	103.985	74.6214	2.615266
138.55	102.3494	70.7699	3.954951
140.15	100.9576	64.5969	2.502951
141.75	99.7902	60.7661	0.570839
143.35	99.2913	60.001	0.914934
144.95	97.8784	60.3839	2.11414
146.55	94.5276	59.9212	2.57475
148.15	90.4626	59.2528	2.71488
149.75	86.329	60.5879	2.193927
151.35	85.4901	63.9964	3.391536
152.95	86.6572	69.2959	3.683597
154.55	90.0237	74.1335	3.145566
156.15	93.9984	77.2209	3.406286
157.75	98.4634	80.3461	3.727613
159.35	103.7159	83.1714	3.978791
160.95	109.4101	86.018	2.879478
162.55	113.774	87.4953	3.748978
164.15	119.6561	86.32	3.808571
165.75	125.2248	83.8455	3.793261
167.35	130.767	81.3717	3.742121
168.95	135.2475	77.4001	3.579588
170.55	140.359	74.8165	3.441663
172.15	145.3837	72.5635	2.667644
173.75	149.6395	72.2378	3.392714
175.35	154.7325	74.116	3.978267
176.95	160.4402	76.9336	3.15113
178.55	164.3631	80.1006	2.454226
180.15	166.9986	83.0116	3.490614
181.75	170.5888	87.2897	2.716573
183.35	173.4086	90.5974	0.665526
184.95	174.083	91.4215	1.283206
186.55	175.2678	93.0983	2.944978
188.15	178.2758	96.7252	2.049835
189.75	179.239	99.8603	2.258706
191.35	177.8482	103.1959	3.063264
192.95	174.1307	106.39	0.814291
194.55	172.9199	106.8712	0.014432
196.15	172.9379	106.8567	0.019041
197.75	172.9635	106.8401	0.013297
199.35	172.9454	106.8514	0.024234
200.95	172.9806	106.8352	0.186113
202.55	172.8088	107.0784	2.779632
204.15	170.2211	110.6954	4.278501
205.75	167.2151	116.8458	2.161474
207.35	166.9561	120.2944	1.925694
208.95	166.9984	123.3753	3.463934
210.55	167.3862	128.904	3.485058
212.15	169.1429	134.1961	3.493115
213.75	171.6641	139.1841	3.798416
215.35	173.3589	145.0205	2.856891
216.95	174.2065	149.5122	3.29994
218.55	176.4906	154.2725	1.216587
220.15	176.9009	156.1753	0.530513
221.75	177.0803	157.005	3.096366
223.35	180.2526	160.8103	4.079428
224.95	184.5394	165.7323	5.503183
226.55	188.3359	173.6768	0.487621
228.15	188.6558	174.3885	1.782767
229.75	190.3839	176.6578	4.111528
231.35	195.9347	180.1883	5.107726
232.95	202.9837	184.3235	1.358844
234.55	204.907	185.3372	1.146989
236.15	206.6953	185.7493	3.996022
237.75	213.0808	185.4255	3.144779
