# Supplementary material for: Seeking safety: Movement dynamics after post-contact immobility
Source: PLoS One. 2024 Aug 22;19(8):e0307370. doi: 10.1371/journal.pone.0307370 (PMC11340899; doi:10.1371/journal.pone.0307370)
Supplement: S4 Data — (ZIP) [file pone.0307370.s013.zip › Franks_etal_AntLionTracksSSandData_PLoSOne_2024/Averaged_Data_Width_20_Day2_Antlion12_Capture1.txt]

t	x	y
16	110.039378592275	117.678463051759
16.8	110.037744702535	117.678361470204
17.6	110.038629539469	117.6750065976
18.6	110.188588658197	117.836610100729
19.584	110.325477441159	117.981534684024
20.5538461538462	110.444936358628	118.121516598783
21.5111111111111	110.555924497264	118.250000159546
22.4571428571429	110.659313313756	118.36804823515
23.3931034482759	110.754956822623	118.480275200949
24.32	110.846000439933	118.583813563138
25.2387096774194	110.92909008284	118.68226125124
26.15	111.007501116592	118.773325396889
27.0545454545455	111.081328867139	118.859771306925
27.9529411764706	111.150021945368	118.942449379407
28.8457142857143	111.212047972487	119.021343647082
29.7333333333333	111.268674265761	119.09859914625
30.6162162162162	111.321486472673	119.17167867249
31.4947368421053	111.370957257222	119.241773956254
32.3692307692308	111.417267774722	119.310148382092
33.24	111.460875775623	119.376362194593
34.1073170731707	111.502081240854	119.44290391457
35.8243902439024	111.577960064876	119.554799291113
37.5414634146341	111.651490810171	119.66936867442
39.2585365853659	111.724020794745	119.789456012557
40.9756097560976	111.796240007586	119.914258224927
42.6926829268293	111.869379538658	120.035950245036
44.409756097561	111.94309737735	120.164406673865
46.1268292682927	112.016838931097	120.28786650306
47.8439024390244	112.089238262554	120.414301726932
49.5609756097561	112.162426671625	120.535756720713
51.2780487804878	112.235248862234	120.65954295097
52.9951219512195	112.305608031225	120.784869005915
54.7121951219512	112.37549946145	120.918538004235
56.4292682926829	112.44411992632	121.045955290207
58.1463414634146	112.514021840746	121.178454782711
59.8634146341463	112.584998740991	121.306516356841
61.580487804878	112.654963758482	121.439465997003
63.2975609756097	112.72326157298	121.571496494237
65.0146341463415	112.793087064811	121.707461741861
66.7317073170732	112.862699551111	121.847129479691
68.4487804878049	112.930800790403	121.988400789012
70.1658536585366	113.001215190716	122.125852432198
71.8829268292683	113.070699453652	122.264197887131
73.6	113.139719821517	122.404556714686
75.2	113.120177596355	122.448104266229
76.8	113.103443145334	122.492864110449
78.4	113.092213260573	122.532507064106
80	113.080955845935	122.574907127116
81.6	113.068688625974	122.619076100373
83.2	113.055839651287	122.660409696689
84.8	113.040964074526	122.702589831806
86.4	113.028025038065	122.7429512215
88	113.013571802459	122.785541014352
89.6	112.99979522425	122.826542380784
91.2	112.988357279589	122.865328866119
92.8	112.979868245351	122.902142068775
94.4	112.970346603644	122.937435073237
96	112.961709261854	122.973762729101
97.6	112.953388065142	123.008256761895
99.2	112.946123675236	123.04363180462
100.8	112.938902854112	123.076530704591
102.4	112.932993542607	123.107854582079
104	112.925127924577	123.13716252191
105.6	112.918961879411	123.16227712415
107.2	112.915623616743	123.182456174609
108.8	112.91352100951	123.196949145893
110.4	112.90910946261	123.214043039324
112	112.904138996907	123.227773553534
113.6	112.898174646948	123.244542190401
115.2	112.89426900533	123.259843970747
116.8	112.888934155752	123.277059097138
118.4	112.884720530101	123.292910873081
120	112.884512833063	123.299835714009
121.6	112.884089144951	123.304251453087
123.2	112.884933247193	123.310517556389
124.8	112.883760765278	123.316984453846
126.4	112.880550338826	123.323480912908
128	112.880034421311	123.327312052409
129.6	112.879985776213	123.332549587039
131.2	112.880237284255	123.336171302847
132.8	112.883211704243	123.336837983189
134.4	112.885448301153	123.337967324749
136	112.886438184982	123.338806744337
137.6	112.887621940761	123.339248409004
139.2	112.8868555699	123.339850557537
140.8	112.886448675795	123.341816409828
142.4	112.884665392417	123.343096697574
144	112.881875125391	123.34768536979
145.6	112.87861512636	123.350038284157
147.2	112.875660610773	123.351865508151
148.8	112.873492858658	123.35596514298
150.4	112.872295303228	123.361269382839
152	112.870539350226	123.367336776958
153.6	112.867489686371	123.373384594956
155.2	112.861920799806	123.3826765095
156.8	112.850632969225	123.395570032966
158.4	112.837229142543	123.413325502886
160	112.824939255195	123.431798077478
161.6	112.814090770505	123.450838254843
163.2	112.804721170981	123.470329026045
164.8	112.795672927328	123.483749882114
166.4	112.786862590746	123.503267024547
168	112.778769048318	123.516598570339
169.6	112.772105396379	123.530956937993
171.2	112.766958474004	123.542480564328
172.8	112.755412370596	123.560635205516
174.4	112.743668539953	123.578027503673
176	112.732918044971	123.593855230562
177.6	112.720594566183	123.615711343771
179.2	112.708487266693	123.636792365656
180.8	112.695430399545	123.658037513731
182.4	112.683301267251	123.677155897292
184	112.667815708632	123.700141114171
185.6	112.652405870459	123.723569972157
187.2	112.636949023088	123.749920512928
188.8	112.624344447448	123.772030692107
190.4	112.606458681751	123.798982156495
192	112.588846065408	123.826767095256
193.6	112.572627866282	123.854685721504
195.2	112.556432445995	123.881048380737
196.8	112.538600883396	123.910965441156
198.4	112.517413913368	123.941090740117
200	112.498925939737	123.971169785706
201.6	112.483029533445	124.002028275322
203.2	112.466477217369	124.03285144312
204.8	112.451533541735	124.063819573809
206.4	112.437288466201	124.093342030712
208	112.422867282758	124.124807336506
209.6	112.407311630112	124.154328033079
211.2	112.39118977574	124.183564052022
212.8	112.379684787263	124.208107998346
214.4	112.365647892265	124.235747782431
216	112.35009240019	124.263250388822
217.6	112.336117868156	124.288716975364
219.2	112.324984372019	124.312285523444
220.8	112.315491069504	124.334797757874
222.4	112.311311548096	124.35247719628
224	112.306256006074	124.368539231778
225.6	112.305283508311	124.380989866174
227.2	112.301534920668	124.391694048451
228.8	112.296096947808	124.403771616574
230.4	112.289895618295	124.422124587819
232	112.285674535095	124.436696052662
233.6	112.280295060302	124.45495464952
235.2	112.27618350264	124.47294753486
236.8	112.271311370269	124.492830538008
238.4	112.270586333292	124.509402811765
240	112.268400391016	124.527454464106
241.6	112.265708143478	124.548427005203
243.2	112.265760708659	124.562934995111
244.8	112.265889259151	124.578458898216
246.4	112.266368756166	124.595733611543
248	112.266379056638	124.614925263472
249.6	112.269079844517	124.629165804233
251.2	112.271449651809	124.64393735583
252.8	112.274451079705	124.657160168504
254.4	112.273796158013	124.673639506993
256	112.279238246225	124.682871132582
257.6	112.284699826277	124.692210598134
259.2	112.287346139113	124.701551258197
260.8	112.291699527997	124.709391644225
262.4	112.296067266267	124.71620625548
264	112.302228287045	124.723004790854
265.6	112.308760659031	124.72821027478
267.2	112.311224215985	124.735771191448
268.8	112.313964580862	124.742397891969
270.4	112.316517718731	124.749938486468
272	112.319224177062	124.758610024734
273.6	112.321326544654	124.76801687957
275.2	112.324223615282	124.776118955129
276.8	112.328692664012	124.784085231416
278.4	112.328858659319	124.79715861945
280	112.33218140399	124.806063757988
281.6	112.337213710401	124.813637130011
283.2	112.340418745097	124.82400022869
284.8	112.343939620416	124.83367023837
286.4	112.346558843986	124.843308782682
288	112.347259582207	124.854794902805
289.6	112.352613188833	124.862153376207
291.2	112.354349667107	124.873126755528
292.8	112.356536110354	124.884236704113
294.4	112.358899191918	124.895413684642
296	112.361478805623	124.903368454614
297.6	112.362825470886	124.909276897051
299.2	112.361957890231	124.917646498658
300.8	112.360322367037	124.925669068003
302.4	112.359001889065	124.933134847309
304	112.357573647457	124.93949948388
305.6	112.355310355192	124.946594537671
307.2	112.353066193121	124.952225658191
308.8	112.353340356613	124.957967631179
310.4	112.352209689881	124.964638255695
312	112.353805381409	124.968773730218
313.6	112.357172426374	124.971656071633
315.2	112.358350739651	124.980070653889
316.8	112.359784313068	124.987510584203
318.4	112.362885133668	124.993087977418
320	112.365515206553	124.996004637555
321.6	112.369295594467	124.99982107678
323.2	112.373786454451	125.001469493627
324.8	112.375317308327	125.004718531509
326.4	112.374942057179	125.010365310785
328	112.377582287587	125.017034450083
329.6	112.378002012403	125.024702767701
331.2	112.379889031444	125.035098051886
332.8	112.38178518338	125.042606599709
334.4	112.3809010997	125.054682613351
336	112.38355489012	125.061721418061
337.6	112.385261923387	125.069612870734
339.2	112.38646452431	125.076223530095
340.8	112.387591561222	125.084615436485
342.4	112.389085279462	125.091903420954
344	112.390185066272	125.097932529234
345.6	112.391432283537	125.101641574043
347.2	112.390962333938	125.10744253708
348.8	112.39278189789	125.110475143666
350.4	112.391145434713	125.118607869756
352	112.392735402945	125.121926317896
353.6	112.39293560429	125.12817767887
355.2	112.393099202045	125.136268951148
356.8	112.392175933107	125.145083665682
358.4	112.39124622062	125.156142585805
360	112.394164814822	125.163346526977
361.6	112.395875069509	125.171042673069
363.2	112.395689079637	125.178525988572
364.8	112.396003586781	125.185860500285
366.4	112.397334186415	125.191409304898
368	112.397051845792	125.20063170984
369.6	112.397091041038	125.208927311216
371.2	112.396741534609	125.216602042547
372.8	112.396057759899	125.225505766091
374.4	112.390669791521	125.235177072236
376	112.385219347439	125.244099622119
377.6	112.376426819211	125.255906197291
379.2	112.364222898927	125.2699898499
380.8	112.354730040596	125.276220059259
382.4	112.347666262977	125.283727573729
384	112.333002840794	125.297117509572
385.6	112.320955650269	125.312817197956
387.2	112.305021838606	125.330049345157
388.8	112.289459411884	125.347610499927
390.4	112.274196716938	125.364478121138
392	112.259277381209	125.379682090665
393.6	112.242388074913	125.393853366346
395.2	112.226980863174	125.407458562031
396.8	112.209890769018	125.418731870202
398.4	112.194809545985	125.430847050134
400	112.182887660428	125.439364302211
401.6	112.167087266757	125.451516021991
403.2	112.150238826113	125.463226121224
404.8	112.133781714697	125.476703860397
406.4	112.117289115925	125.489418824814
408	112.095290283844	125.504686934902
409.6	112.075366517341	125.520698181649
411.2	112.057714595749	125.537721677666
412.8	112.042125623901	125.553644334382
414.4	112.023908031172	125.570745376504
416	112.007870641696	125.584459093994
417.6	111.986537781952	125.603218974068
419.2	111.965771732996	125.621675737155
420.8	111.944009655539	125.640417465793
422.4	111.923902434184	125.657465512372
424	111.905144794376	125.673025605795
425.6	111.882787542486	125.690991059257
427.2	111.861969862534	125.708455133452
428.8	111.842025457246	125.727079233404
430.4	111.822578296515	125.744142656802
432	111.801916266278	125.763235656013
433.6	111.780975862127	125.780335227796
435.2	111.760622563364	125.796619992953
436.8	111.739657688243	125.812338012709
438.4	111.721275742251	125.822513392798
440	111.705515556593	125.831603143053
441.6	111.691202773542	125.840973836471
443.2	111.678067825223	125.851891260036
444.8	111.660051697115	125.862720274904
446.4	111.642459980473	125.877674254733
448	111.623051665086	125.889715887643
449.6	111.610141827067	125.896092890372
451.2	111.595242907654	125.905183146845
452.8	111.580134382594	125.914972472173
454.4	111.565277163022	125.927655813152
456	111.54891113531	125.945259689134
457.6	111.535486524043	125.958428828977
459.2	111.518571346502	125.974248506659
460.8	111.502855119249	125.988095495767
462.4	111.483995758032	126.006566387477
464	111.4659282211	126.021614076105
465.6	111.447407969693	126.03676739811
467.2	111.426484473478	126.054391701166
468.8	111.407891397354	126.069902364797
470.4	111.388256718185	126.085382034675
472	111.36949972511	126.101268712766
473.6	111.356008837756	126.115294518226
475.2	111.341306311752	126.130856550188
476.8	111.321021276886	126.150998456323
478.4	111.298474548239	126.171722719002
480	111.277512750187	126.192684517054
481.6	111.256767737031	126.212679107301
483.2	111.237239674285	126.234017367116
484.8	111.219076795358	126.253320630836
486.4	111.200607449119	126.273059879233
488	111.182531292044	126.292559331894
489.6	111.165448168566	126.310205733779
491.2	111.146698762869	126.329549821373
492.8	111.127379685262	126.349256427455
494.4	111.108330800048	126.370988821168
496	111.092846079312	126.389993766512
497.6	111.077344735496	126.407145010863
499.2	111.060383994135	126.426407935078
500.8	111.043744599559	126.446028324398
502.4	111.031388814016	126.46400856382
504	111.014237295244	126.486282193888
505.6	110.997610667374	126.508851799273
507.2	110.980565259223	126.531255793819
508.8	110.963370788065	126.550292855378
510.4	110.951642716293	126.568336227635
512	110.93823648861	126.586341722766
513.6	110.925679195078	126.605005380055
515.2	110.910872053009	126.627631299958
516.8	110.897442256102	126.646939303758
518.4	110.887114444729	126.662338897788
520	110.877460647097	126.676036170869
521.6	110.870666768406	126.682737185426
523.2	110.862329492407	126.694668966005
524.8	110.85707830083	126.703022661455
526.4	110.849764884368	126.713484910006
528	110.844869790061	126.718961212817
529.6	110.839299004453	126.727370983597
531.2	110.833493650999	126.736224265897
532.8	110.83109504566	126.742348364634
534.4	110.827389412047	126.748821568206
536	110.825922544588	126.755242151088
537.6	110.822212061235	126.761374755518
539.2	110.818121704913	126.769366967979
540.8	110.813118636559	126.775336466032
542.4	110.811911130061	126.779321187929
544	110.812845482438	126.78282947361
545.6	110.811756688016	126.785759108667
547.2	110.81076322311	126.790428004894
548.8	110.81118165241	126.793013846941
550.4	110.811444365184	126.795899413661
552	110.811987819817	126.79670399282
553.6	110.812878833355	126.795636040423
555.2	110.810021177523	126.798761653638
556.8	110.811418031574	126.798801947505
558.4	110.813878884408	126.797848425308
560	110.815621499414	126.798932696633
561.6	110.811895718894	126.806856212685
563.2	110.805357790235	126.818894830649
564.8	110.804700090044	126.824906602538
566.4	110.803149135632	126.831648413489
568	110.798094269467	126.841402564712
569.6	110.795920620658	126.851146026114
571.2	110.790444888696	126.862096720867
572.8	110.78533527267	126.869310184207
574.4	110.778818031414	126.879876819059
576	110.77503899722	126.889891676506
577.6	110.775278898658	126.896166288709
579.2	110.774906602148	126.905229201032
580.8	110.771434751205	126.916471797666
582.4	110.766368323649	126.924410652267
584	110.759181219769	126.93618969171
585.6	110.754186587247	126.944413932702
587.2	110.748316772071	126.954918905599
588.8	110.739696592816	126.96739528256
590.4	110.733052039652	126.976506628482
592	110.72377751729	126.987612270622
593.6	110.71826407685	126.996831721609
595.2	110.707493127415	127.009254071765
596.8	110.695990200419	127.021503320239
598.4	110.682739362201	127.034136078121
600	110.670303209665	127.050358205755
601.6	110.65642555361	127.065182558101
603.2	110.644451860752	127.075127945693
604.8	110.629571089756	127.085996495158
606.4	110.613803776138	127.098845014705
608	110.598388909574	127.108758602922
609.6	110.581391983872	127.119994793079
611.2	110.564033351602	127.134033817527
612.8	110.547220678927	127.147832023405
614.4	110.530945690248	127.166120120439
616	110.512434600211	127.184767619528
617.6	110.494517837972	127.201567909623
619.2	110.476648620685	127.217756218801
620.8	110.460455555502	127.232006116162
622.4	110.440443180348	127.253446817464
624	110.421214204162	127.27395492559
625.6	110.400110960624	127.291766681492
627.2	110.382095556189	127.305433727192
628.8	110.364776979705	127.319046994857
630.4	110.344488507226	127.33147347477
632	110.323908665793	127.344084387483
633.6	110.304899477962	127.35400970858
635.2	110.284061750348	127.368543170114
636.8	110.265792722493	127.382933832051
638.4	110.249441994407	127.405530093347
640	110.234130514856	127.427056892108
641.6	110.216983565482	127.448561819087
643.2	110.197365007701	127.474117065284
644.8	110.174963822375	127.503753863904
646.4	110.161394443494	127.524755008368
648	110.145383764564	127.554399269116
649.6	110.130284461369	127.582735762408
651.2	110.115509932089	127.611284260395
652.8	110.099883221311	127.642364567825
654.4	110.088692870059	127.668971281629
656	110.074022752081	127.699161124707
657.6	110.061296079918	127.728544094243
659.2	110.042897033053	127.761396962185
660.8	110.032441132954	127.791013466472
662.4	110.023089560928	127.817994243209
664	110.015378484041	127.844762284065
665.6	110.007592742765	127.869889202313
667.2	109.998339542645	127.895803772027
668.8	109.989532506803	127.926741263274
670.4	109.982159296055	127.96012598867
672	109.9767481745	127.992588270863
673.6	109.969578121004	128.028006566801
675.2	109.960420499683	128.070657773939
676.8	109.957112089777	128.115833233161
678.4	109.952490416873	128.162515337124
680	109.947085672942	128.204728016139
681.6	109.944175570533	128.244992873746
683.2	109.936962240978	128.287453796235
684.8	109.932920557294	128.335328933447
686.4	109.924771005988	128.381348411015
688	109.919240817274	128.423139086917
689.6	109.911688597294	128.466989860428
691.2	109.907066038398	128.510070684496
692.8	109.901681531421	128.552748132834
694.4	109.897991860074	128.593004897007
696	109.89297020091	128.638289569443
697.6	109.887386692853	128.681301433105
699.2	109.874366879008	128.723669527272
700.8	109.863180594222	128.761785756914
702.4	109.852690634495	128.801304894214
704	109.839411371647	128.836269135358
705.6	109.824882379567	128.86871345839
707.2	109.811126928045	128.899872819901
708.8	109.798176742375	128.931341268159
710.4	109.786516938702	128.956778292651
712	109.7689107033	128.986979044335
713.6	109.751658541389	129.010215033996
715.2	109.736565264322	129.03434583338
716.8	109.714911375581	129.060765156814
718.4	109.693097436746	129.082635615935
720	109.668290994376	129.106941189089
721.6	109.648563298132	129.13119024314
723.2	109.628980806888	129.15432714185
724.8	109.611736161788	129.175446595353
726.4	109.58865547652	129.196984098958
728	109.569331441288	129.222185453807
729.6	109.545085044098	129.24596494037
731.2	109.522009420835	129.269048297788
732.8	109.503648583407	129.291963917115
734.4	109.484877865868	129.315153207625
736	109.463786927315	129.333454113915
737.6	109.44551922586	129.35161349892
739.2	109.427630860762	129.368458823174
740.8	109.409213534184	129.374181648524
742.4	109.389951754276	129.377009614734
744	109.367955247839	129.377098996823
745.6	109.349727285952	129.376933684729
747.2	109.332148075715	129.377747883101
748.8	109.316859710065	129.380408198304
750.4	109.29525064743	129.378137337667
752	109.280721482994	129.376513696705
753.6	109.265122787798	129.374884315731
755.2	109.246812294397	129.372631323546
756.8	109.228268087459	129.369386390739
758.4	109.209325367717	129.366991112902
760	109.190130601755	129.363597044117
761.6	109.173308416133	129.360207175316
763.2	109.157177498302	129.358762728266
764.8	109.148232965523	129.357954366591
766.4	109.140125875823	129.356568572656
768	109.131438610966	129.354188183229
769.6	109.122171541256	129.35069989144
771.2	109.115632907504	129.348504209793
772.8	109.107425001273	129.347008370181
774.4	109.098369033636	129.345136058363
776	109.093747684502	129.344525768135
777.6	109.087502061141	129.342262355442
779.2	109.083354591062	129.342095143023
780.8	109.076989956491	129.340554292975
782.4	109.077231803083	129.340988209002
784	109.076772647008	129.340454552344
785.6	109.079327960939	129.341283566406
787.2	109.075862331818	129.340786533244
788.8	109.07592561925	129.341213854166
790.4	109.076223877696	129.342009635256
792	109.082062656243	129.34428004672
793.6	109.081512022963	129.344557965597
795.2	109.086574876462	129.345788760075
796.8	109.089825137561	129.347190338929
798.4	109.086341831394	129.346922088851
800	109.083425764977	129.345728182665
801.6	109.086856874307	129.346122872707
803.2	109.086648695373	129.346747409509
804.8	109.087394669886	129.346578009004
806.4	109.087599153552	129.347262161936
808	109.087946440171	129.347153507936
809.6	109.092489265208	129.347773769218
811.2	109.091934591246	129.347542102264
812.8	109.088819443196	129.34656204687
814.4	109.089078384973	129.345992374959
816	109.090869317851	129.347725433042
817.6	109.087068060256	129.348594291921
819.2	109.084609101203	129.34956604098
820.8	109.086250564723	129.349771458568
822.4	109.087209260043	129.349825632805
824	109.087432574829	129.350030885365
825.6	109.091842647614	129.351874300945
827.2	109.091948017577	129.352574316898
828.8	109.092327294988	129.352515505756
830.4	109.094323085276	129.354050608927
832	109.097563909755	129.355391186633
833.6	109.096739115312	129.356895405498
835.2	109.093501672437	129.358033010157
836.8	109.093034117087	129.360149638896
838.4	109.093513327813	129.361779669843
840	109.091934466472	129.362797937571
841.6	109.090165538722	129.365366538458
843.2	109.090458588584	129.369882263248
844.8	109.090213734352	129.373729038325
846.4	109.088179077231	129.37357262486
848	109.083434487043	129.372127211858
849.6	109.082801442929	129.372733733175
851.2	109.077100610267	129.370947254644
852.8	109.073641831621	129.370310021275
854.4	109.067560870176	129.368321598694
856	109.060755468019	129.363595460361
857.6	109.050649723677	129.358617176572
859.2	109.043057260242	129.353701691127
860.8	109.034303331279	129.349594688641
862.4	109.025882441615	129.343265945477
864	109.021908626041	129.339230476911
865.6	109.016455999399	129.335730848911
867.2	109.009760901851	129.332385826399
868.8	109.003262151726	129.32798157137
870.4	108.995562700561	129.325226458197
872	108.992653479694	129.322957631861
873.6	108.985041312559	129.319946225082
875.2	108.977882699012	129.316601341558
876.8	108.971482712868	129.313241572592
878.4	108.968279932948	129.310785747139
880	108.959424124159	129.306228371855
881.6	108.954652881731	129.301745857015
883.2	108.95103939538	129.298159984642
884.8	108.946086203384	129.29406992417
886.4	108.940644005754	129.291061501145
888	108.934800465348	129.288683589859
889.6	108.931200848562	129.285850078257
891.2	108.924402495605	129.281680110041
892.8	108.920838346997	129.278271326499
894.4	108.917739233575	129.275103488512
896	108.912512163773	129.270555506215
897.6	108.906333829331	129.269473592858
899.2	108.898912692702	129.264154967171
900.8	108.895100818234	129.260442805951
902.4	108.88683328494	129.25702351749
904	108.879797311753	129.2558834337
905.6	108.874319846619	129.254786400302
907.2	108.86566205213	129.251017660568
908.8	108.857093221029	129.244791002806
910.4	108.848158924175	129.237782312029
912	108.844630052085	129.241337940521
913.6	108.840171389541	129.244230752961
915.2	108.834831609072	129.243370293572
916.8	108.829929270223	129.241775194393
918.4	108.826720319191	129.2458883942
920	108.818486112766	129.249128914406
921.6	108.811016638417	129.255022329668
923.2	108.803078373572	129.259950070014
924.8	108.794931468705	129.263911055048
926.4	108.787113839483	129.267994501658
928	108.780650247066	129.274679950842
929.6	108.773683174985	129.280030046894
931.2	108.766708926784	129.283525013942
932.8	108.758777797625	129.287397381344
934.4	108.748394905565	129.290560418578
936	108.738116249925	129.293589263791
937.6	108.724164533756	129.294374043203
939.2	108.710401090274	129.294526406046
940.8	108.695864841026	129.296091898658
942.4	108.682617937927	129.29905351131
944	108.668242684299	129.30086106991
945.6	108.656296364013	129.303795270435
947.2	108.642110690774	129.306767730989
948.8	108.627617568261	129.311071042033
950.4	108.613306662986	129.31478493676
952	108.597564057968	129.317193819619
953.6	108.581307789084	129.320672397762
955.2	108.565201891197	129.324164490194
956.8	108.546975715921	129.326457431512
958.4	108.529010382913	129.331333138888
960	108.510553258559	129.335304703702
961.6	108.492139430151	129.340686274709
963.2	108.474122246076	129.340447802903
964.8	108.458919035075	129.345045749993
966.4	108.444171400878	129.352607868646
968	108.42747224689	129.358123219153
969.6	108.409298234494	129.362876077422
971.2	108.391836268186	129.369398448104
972.8	108.373613672167	129.377495148091
974.4	108.354734357549	129.385117039969
976	108.338713496601	129.394199814237
977.6	108.318181884818	129.393274138096
979.2	108.297831728872	129.394300351916
980.8	108.277303375163	129.396606835144
982.4	108.258997690779	129.401127732123
984	108.239087378313	129.400893244741
985.6	108.224694205906	129.401439021642
987.2	108.210418649394	129.401922625102
988.8	108.196515941674	129.402310668311
990.4	108.184749078962	129.406806477754
992	108.171795151505	129.409871660241
993.6	108.156371242435	129.410464691423
995.2	108.142985570926	129.413175488156
996.8	108.128197489545	129.415916929812
998.4	108.112727873852	129.416765015567
1000	108.099954624221	129.418513114534
1001.6	108.08845782598	129.421267916279
1003.2	108.079272703911	129.425483239434
1004.8	108.073073832081	129.433168170774
1006.4	108.066459748264	129.439893025431
1008	108.058110878451	129.44217372909
1009.6	108.049822241368	129.44597236705
1011.2	108.041662985578	129.450086394648
1012.8	108.031964543019	129.453420338464
1014.4	108.024286507985	129.454214710335
1016	108.016824730128	129.455705826996
1017.6	108.010069666795	129.457946500437
1019.2	108.004209801996	129.459684542706
1020.8	107.99857099169	129.463220745779
1022.4	107.994265323771	129.465992314774
1024	107.989311513389	129.465463425329
1025.6	107.983780355688	129.465297799392
1027.2	107.979227025574	129.465136103763
1028.8	107.973944776661	129.467243448052
1030.4	107.970148012598	129.469645431637
1032	107.965821126391	129.467091094858
1033.6	107.963628607853	129.465508060382
1035.2	107.962736137282	129.465776678162
1036.8	107.959964654933	129.461560905254
1038.4	107.9578620477	129.455059661894
1040	107.957700059112	129.451099168384
1041.6	107.957303071148	129.44901308371
1043.2	107.958509309362	129.452117136713
1044.8	107.958744401715	129.451006876343
1046.4	107.960133279887	129.453632150031
1048	107.961582705761	129.455895618401
1049.6	107.962008359835	129.456452242959
1051.2	107.962226372106	129.457352071383
1052.8	107.963100695704	129.459040671381
1054.4	107.963585819172	129.460900564803
1056	107.962254593627	129.459390453703
1057.6	107.961750764153	129.458107978678
1059.2	107.962255196143	129.458694291489
1060.8	107.960596963987	129.457746507825
1062.4	107.960303731108	129.457611829325
1064	107.959988676758	129.456175172261
1065.6	107.959859606758	129.452733463785
1067.2	107.962259843326	129.448269023769
1068.8	107.963034162067	129.442292168024
1070.4	107.960440547949	129.432220458375
1072	107.956996326134	129.422195678478
1073.6	107.954539246064	129.416174351597
1075.2	107.94948433395	129.409327130131
1076.8	107.946014164473	129.402124500446
1078.4	107.942306231841	129.394738619707
1080	107.936688448105	129.384902185439
1081.6	107.930226907622	129.376158160911
1083.2	107.920200586094	129.363941623516
1084.8	107.911334753753	129.351539147672
1086.4	107.902415342732	129.338164476398
1088	107.894536022858	129.326380612805
1089.6	107.884317491122	129.3129484974
1091.2	107.877238946284	129.301223493279
1092.8	107.867741678301	129.28808196305
1094.4	107.860024602924	129.275060155338
1096	107.851687161693	129.260622219135
1097.6	107.844356847079	129.247839680284
1099.2	107.837263155899	129.233958066498
1100.8	107.827358179664	129.216027632607
1102.4	107.818454432145	129.199147187063
1104	107.806834225988	129.181452056696
1105.6	107.798534730543	129.164433218461
1107.2	107.789017623523	129.146047406355
1108.8	107.781180657765	129.127223388898
1110.4	107.772502443949	129.108924755196
1112	107.761774077835	129.088257341813
1113.6	107.756159821145	129.067623346404
1115.2	107.753661740803	129.048653818075
1116.8	107.751844066326	129.029922261183
1118.4	107.747053403682	129.009355988396
1120	107.743407330813	128.988269652237
1121.6	107.739202163802	128.967398992895
1123.2	107.738193613446	128.948285688481
1124.8	107.736614369262	128.927882349516
1126.4	107.733220641232	128.906490816862
1128	107.731205535402	128.887388137663
1129.6	107.728904669955	128.869674287534
1131.2	107.728120206655	128.857532344733
1132.8	107.720944857943	128.840767824497
1134.4	107.715706271452	128.826790032173
1136	107.712336129465	128.811488389539
1137.6	107.70974331081	128.792224413211
1139.2	107.710451950055	128.774926855593
1140.8	107.71333255356	128.757540911402
1142.4	107.714159502369	128.736788810808
1144	107.716982456313	128.716014351715
1145.6	107.721219010064	128.696473541047
1147.2	107.72518399076	128.674843709182
1148.8	107.732713752501	128.657416462141
1150.4	107.742305333062	128.639078967979
1152	107.748729016152	128.619797079287
1153.6	107.755737539256	128.600301684903
1155.2	107.765697136696	128.584659503326
1156.8	107.773491954327	128.568261172974
1158.4	107.784862724699	128.549860619321
1160	107.79581429238	128.531171998106
1161.6	107.801267560221	128.510665785076
1163.2	107.806599420897	128.489522956673
1164.8	107.811573443783	128.467407546738
1166.4	107.814583128173	128.446144076861
1168	107.818575334881	128.425305893685
1169.6	107.824450538447	128.406435986436
1171.2	107.826546604763	128.382957070545
1172.8	107.826849939353	128.357933579104
1174.4	107.826607132616	128.333815437314
1176	107.821916785439	128.310054699703
1177.6	107.817872164396	128.286820529871
1179.2	107.805882434781	128.263901448769
1180.8	107.79647774328	128.238783609193
1182.4	107.783310418447	128.213227159815
1184	107.771633425017	128.190000354669
1185.6	107.761708626399	128.166377780308
1187.2	107.751069584705	128.144374096218
1188.8	107.734751058606	128.120162786113
1190.4	107.720480378878	128.09587130858
1192	107.7072080778	128.070958235293
1193.6	107.693050728151	128.044325764202
1195.2	107.678605024341	128.018857563915
1196.8	107.66478137358	127.990904789267
1198.4	107.658299724084	127.963580094504
1200	107.65296322406	127.936186219979
1201.6	107.641725204758	127.912704677124
1203.2	107.636554229642	127.891514323415
1204.8	107.629264702824	127.867217121714
1206.4	107.62145144254	127.843796541645
1208	107.609404617464	127.824768068644
1209.6	107.595630460825	127.805904739877
1211.2	107.582989224178	127.789073878303
1212.8	107.571555675381	127.772730082584
1214.4	107.559923604554	127.756135976481
1216	107.544042899494	127.741613142056
1217.6	107.530834342583	127.726598560981
1219.2	107.520222241269	127.7114274411
1220.8	107.509824620812	127.694746861737
1222.4	107.498782563276	127.677346439059
1224	107.482795756877	127.66327373028
1225.6	107.463523350995	127.648160680635
1227.2	107.444890894014	127.636067495631
1228.8	107.424845474924	127.626937126354
1230.4	107.408019594488	127.617869797878
1232	107.388761428648	127.609815524865
1233.6	107.368618760586	127.602314219248
1235.2	107.348209380523	127.59415916981
1236.8	107.331086162775	127.589859974566
1238.4	107.315932213326	127.587004067967
1240	107.298101279439	127.581180670484
1241.6	107.288299543405	127.577057707995
1243.2	107.277073825861	127.5703969894
1244.8	107.266420334801	127.566250903143
1246.4	107.250818113701	127.560921759531
1248	107.235304634999	127.557285194732
1249.6	107.219866874699	127.554531884807
1251.2	107.204588559273	127.551904689053
1252.8	107.191415013932	127.548146659531
1254.4	107.178026440859	127.545478255432
1256	107.165069440339	127.545253261045
1257.6	107.153471232641	127.543849865744
1259.2	107.14427598934	127.544251064952
1260.8	107.131469760179	127.544807042826
1262.4	107.114365416464	127.543755216173
1264	107.087722080862	127.544673221443
1265.6	107.06060363621	127.544174482399
1267.2	107.036767185071	127.543474675244
1268.8	107.009475843808	127.543740004252
1270.4	106.979813682016	127.544372006208
1272	106.950613557775	127.544689418107
1273.6	106.926560087316	127.544944722123
1275.2	106.903337261161	127.545415455085
1276.8	106.877276565075	127.545549384161
1278.4	106.855547791031	127.540374721133
1280	106.832158211028	127.537072549517
1281.6	106.811912328332	127.531847550381
1282.4	106.798757655463	127.530909088174
1283.2	106.781212792926	127.531404070575
1284	106.761823796859	127.531613785998
1284.8	106.742220335781	127.532154570091
1285.6	106.72542934205	127.531773759049
1286.4	106.710156667403	127.53257291658
1287.2	106.699832807371	127.532333271609
1288	106.689187904739	127.529249442965
1288.8	106.674757301783	127.527075283684
1289.6	106.667463599616	127.524611638775
1290.4	106.660035558017	127.523113741433
1291.2	106.65318489471	127.521808159766
1292	106.64136867948	127.519660621601
1292.8	106.628535867799	127.51696002002
1293.6	106.616520981142	127.515921997178
1294.4	106.600947535616	127.51476049396
1295.2	106.58756903314	127.518330471792
1296	106.576928077713	127.516460513063
1296.8	106.565131373505	127.518941898815
1297.6	106.557580470692	127.51844774653
