# Supplementary material for: Seeking safety: Movement dynamics after post-contact immobility
Source: PLoS One. 2024 Aug 22;19(8):e0307370. doi: 10.1371/journal.pone.0307370 (PMC11340899; doi:10.1371/journal.pone.0307370)
Supplement: S4 Data — (ZIP) [file pone.0307370.s013.zip › Franks_etal_AntLionTracksSSandData_PLoSOne_2024/Averaged_Data_Width_20_Day2_Antlion12_Capture2.txt]

t	x	y
16	106.376551828678	127.387646237418
16.8	106.363624079581	127.390069020197
17.6	106.352514697919	127.394940958149
18.4	106.340268515465	127.399654379956
19.2	106.327559671944	127.40430041135
20	106.320009391009	127.405018915809
20.8	106.311042213711	127.407048801028
21.6	106.301204914207	127.411451419229
22.4	106.293185102571	127.406520003668
23.2	106.285386713034	127.400181278565
24	106.277200898841	127.396915993915
24.8	106.270683070026	127.394248113362
25.6	106.261935371661	127.395270482102
26.4	106.253580344895	127.395318469814
27.2	106.247064532997	127.394488752211
28	106.238895712051	127.392708987406
28.8	106.231747293726	127.390950096996
29.6	106.223912727048	127.390990457718
30.4	106.215290266107	127.389865024639
31.2	106.205210058661	127.390455406864
32	106.19526776455	127.390511555524
33.6	106.177812317625	127.390592836561
35.2	106.162968027872	127.393750252471
36.8	106.151084272877	127.395108395899
38.4	106.138949394141	127.394430460548
40	106.122185440333	127.393948363322
41.6	106.104862887235	127.394123859157
43.2	106.087416119553	127.392706192159
44.8	106.068350882507	127.393163626751
46.4	106.047255055435	127.395485231431
48	106.02602237845	127.400023908755
49.6	106.004360229989	127.399829624116
51.2	105.981659269738	127.401452604353
52.8	105.960579127025	127.403311456453
54.4	105.937535751398	127.406234030922
56	105.91502417041	127.408892002567
57.6	105.895353549384	127.411007339087
59.2	105.877561303763	127.418130149965
60.8	105.856434231258	127.427156525378
62.4	105.834538811707	127.432738543234
64	105.813471511784	127.43654915074
65.6	105.792322769966	127.442388882754
67.2	105.774073346422	127.446455767797
68.8	105.754187005116	127.447114060716
70.4	105.735428685563	127.451287214804
72	105.718423728449	127.448816409069
73.6	105.697435021452	127.44962022502
75.2	105.678275514882	127.450963089922
76.8	105.659493740484	127.452196184492
78.4	105.6371900073	127.460420257941
80	105.615393359998	127.474005824422
81.6	105.594924617733	127.484583006588
83.2	105.574789305118	127.498211975475
84.8	105.556248824869	127.511642090356
86.4	105.538638045194	127.524691013063
88	105.518236509667	127.539945902723
89.6	105.498801947749	127.553644437156
91.2	105.479467351537	127.571943177577
92.8	105.458361983451	127.588394052462
94.4	105.439073358956	127.608960657803
96	105.421838044859	127.628318796511
97.6	105.403929328727	127.648699035956
99.2	105.38485446622	127.668273146563
100.8	105.367108734535	127.691051011918
102.4	105.343124676121	127.712253894401
104	105.321815301464	127.738581935644
105.6	105.30402698835	127.76704443927
107.2	105.287222776845	127.796112424604
108.8	105.269458866479	127.828282510315
110.4	105.257278765249	127.861692844266
112	105.247869597882	127.892641511311
113.6	105.238681086482	127.918910578426
115.2	105.230756625714	127.951925367682
116.8	105.22433272655	127.984026022934
118.4	105.219012650474	128.018090386952
120	105.207310753108	128.049951045289
121.6	105.198804691035	128.083980377748
123.2	105.190900979802	128.118712186429
124.8	105.182406273394	128.148065064699
126.4	105.176410371719	128.175278352636
128	105.173557245931	128.203369160512
129.6	105.168271868533	128.231460611558
131.2	105.162469200086	128.260279263115
132.8	105.158857648851	128.2916286329
134.4	105.151919044983	128.321117699343
136	105.148395428519	128.350058950579
137.6	105.145836012155	128.386392571878
139.2	105.140967184111	128.417646027159
140.8	105.136228071876	128.449160860748
142.4	105.133366469263	128.478810864392
144	105.13311496122	128.509906135165
145.6	105.132585561449	128.536910208451
147.2	105.132488111467	128.56603096076
148.8	105.128758831988	128.589089984985
150.4	105.126403810469	128.609161748972
152	105.124638735177	128.632047130044
153.6	105.122191586578	128.651621441994
155.2	105.119495089498	128.67320517734
156.8	105.118721975987	128.691184561328
158.4	105.120319616518	128.7111953918
160	105.121613353144	128.727105271978
161.6	105.123864221143	128.743157869506
163.2	105.127142295279	128.758693800728
164.8	105.130760797374	128.774154335427
166.4	105.132430184868	128.784919421737
168	105.135454471633	128.798322992426
169.6	105.137044371517	128.805116564971
171.2	105.135013006471	128.808219038411
172.8	105.136564899416	128.81311488788
174.4	105.13677721626	128.817405923049
176	105.134359013563	128.820852266393
177.6	105.129589060359	128.822090917705
179.2	105.127776267626	128.827264042896
180.8	105.124837010675	128.828916766699
182.4	105.122505706862	128.826995452686
184	105.120319656384	128.825106330119
185.6	105.122189795681	128.823803536452
187.2	105.121831384217	128.820529146538
188.8	105.119862717109	128.816703850286
190.4	105.117343480349	128.813939616607
192	105.115455912493	128.810572352964
193.6	105.112697152897	128.808637516359
195.2	105.112077098315	128.809554725126
196.8	105.113352360015	128.810156750783
198.4	105.109491881235	128.807586873529
200	105.111000556115	128.808206275608
201.6	105.109607114525	128.805930529785
203.2	105.10774022115	128.805353770715
204.8	105.107671608151	128.806479622899
206.4	105.108854054302	128.807010600918
208	105.108376189021	128.807222985487
209.6	105.109414393793	128.806030105899
211.2	105.10910378136	128.804555188766
212.8	105.106581220186	128.800473406708
214.4	105.10714282331	128.801159477644
216	105.105860394282	128.801552563755
217.6	105.103159405338	128.800271376602
219.2	105.103952963331	128.801403433619
220.8	105.104913305349	128.800970004921
222.4	105.103489665035	128.80064147254
224	105.102019384213	128.797353050096
225.6	105.098634644872	128.793945395577
227.2	105.095585722508	128.792783428422
228.8	105.093105724233	128.791812994314
230.4	105.094092867694	128.794148112612
232	105.092294793376	128.793761144493
233.6	105.091811861409	128.793925994122
235.2	105.09407620766	128.796729470432
236.8	105.096426435433	128.798400773618
238.4	105.093823659435	128.796559792294
240	105.093999206888	128.796876768258
241.6	105.094206507783	128.796677375299
243.2	105.095769984957	128.799480851609
244.8	105.093515700205	128.800600401975
246.4	105.094548777703	128.801487406383
248	105.093621571266	128.804130296969
249.6	105.090069057962	128.804488448733
251.2	105.08818468671	128.805495108247
252.8	105.086004325543	128.807301058487
254.4	105.0831348058	128.808311927349
256	105.083416136106	128.813364778139
257.6	105.083940453773	128.819061296136
259.2	105.082985903507	128.823711553435
260.8	105.079212615607	128.828175359231
262.4	105.072794792768	128.83149827629
264	105.069031958537	128.835653007364
265.6	105.064299285899	128.840864092665
267.2	105.061651834245	128.849897039653
268.8	105.053817668468	128.856434557941
270.4	105.049608249435	128.867318728054
272	105.044489336538	128.877501511774
273.6	105.035214251315	128.890173965429
275.2	105.028229278612	128.904715839839
276.8	105.025715923358	128.919565899641
278.4	105.018284914035	128.934918036524
280	105.013298278417	128.950276026892
281.6	105.011447231083	128.969548595522
283.2	105.010165330145	128.992496215631
284.8	105.005120790518	129.01523425536
286.4	105.00073783161	129.039209537594
288	104.997454813299	129.062177985575
289.6	104.993943728785	129.086424517621
291.2	104.993019065117	129.112216815996
292.8	104.9877390016	129.136552199038
294.4	104.981415573505	129.1604853174
296	104.973379430677	129.182226936694
297.6	104.968834695967	129.206992025863
299.2	104.965634468612	129.232927312363
300.8	104.963046644325	129.258514778526
302.4	104.963996460023	129.285350686631
304	104.965545461524	129.315151930262
305.6	104.966412032911	129.343604499501
307.2	104.964394379506	129.371692358749
308.8	104.96574841453	129.399748291884
310.4	104.966162721374	129.427401424133
312	104.966218038659	129.456457584662
313.6	104.969197654435	129.48523287128
315.2	104.97759072438	129.516916818818
316.8	104.983443161932	129.547961681308
318.4	104.989146572998	129.578877349831
320	104.99659954505	129.612808036447
321.6	105.001112484059	129.642092773178
323.2	105.003451585453	129.669990938905
324.8	105.014676441775	129.697642414234
326.4	105.026936136471	129.723917018618
328	105.038778715477	129.750768580737
329.6	105.049374749296	129.779881391148
331.2	105.060877354495	129.805172486759
332.8	105.072257965806	129.827242032399
334.4	105.087336079112	129.850093445074
336	105.102362287367	129.872340728676
337.6	105.115832430884	129.898386301177
339.2	105.136251068961	129.921981831185
340.8	105.153491469745	129.942872244262
342.4	105.165608079188	129.963684290085
344	105.184158577576	129.985586314
345.6	105.201540927144	130.00495147263
347.2	105.21494714008	130.021561126344
348.8	105.228462549383	130.034304226544
350.4	105.244306110979	130.046447135527
352	105.260217234879	130.060052291218
353.6	105.273976594639	130.074900614961
355.2	105.289513147198	130.089494675692
356.8	105.302106709205	130.102706803411
358.4	105.319182237914	130.114062140678
360	105.336525039787	130.125575712135
361.6	105.352441094908	130.137551255129
363.2	105.367213478489	130.148423632075
364.8	105.380408472761	130.158529325528
366.4	105.390794408315	130.168315774833
368	105.400723893965	130.178654829662
369.6	105.411002658666	130.187620506975
371.2	105.421071758063	130.196623930906
372.8	105.43370611153	130.20421415086
374.4	105.442037142983	130.211747785217
376	105.453305001137	130.218532567704
377.6	105.462227491592	130.224985541594
379.2	105.471392600222	130.231067472771
380.8	105.476717218944	130.235688384888
382.4	105.485013244047	130.240053671514
384	105.491037943677	130.244216676425
385.6	105.498662417658	130.246665475371
387.2	105.505422519053	130.25076461866
388.8	105.51453878641	130.255158763882
390.4	105.51703001362	130.259894389002
392	105.519974194126	130.264212366677
393.6	105.52531505547	130.269212047812
395.2	105.531648347348	130.272392892645
396.8	105.538608109168	130.277405721588
398.4	105.545168735377	130.282048385625
400	105.552622917835	130.284712823131
401.6	105.558355911246	130.286041060658
403.2	105.563006183077	130.284777405814
404.8	105.566228929283	130.282468739496
406.4	105.569305388071	130.279493940049
408	105.573952426195	130.276679944128
409.6	105.578259946548	130.274424528866
411.2	105.578950029637	130.273094715639
412.8	105.581468318822	130.271244867997
414.4	105.581501809987	130.272021544061
416	105.584173148441	130.273253214192
417.6	105.588492839919	130.270033332074
419.2	105.59432729978	130.264639208806
420.8	105.599527897457	130.260277417206
422.4	105.605188763084	130.260870460272
424	105.614071773209	130.259929509839
425.6	105.622354564138	130.259482829442
427.2	105.634048989468	130.257289295065
428.8	105.644182689276	130.255284231467
430.4	105.652225835855	130.253568281573
432	105.660127139584	130.252683248824
433.6	105.66997713405	130.251685498576
435.2	105.678985997348	130.251855324545
436.8	105.689415715618	130.252054814393
438.4	105.696383633074	130.254231191634
440	105.705220062664	130.257673054789
441.6	105.714732923095	130.261135243045
443.2	105.725764142968	130.264162924127
444.8	105.733851259776	130.268470427302
446.4	105.741477014264	130.275159109692
448	105.75002339684	130.282323519474
449.6	105.761344881804	130.287923161371
451.2	105.767846083538	130.295224058996
452.8	105.778181378295	130.299829559733
454.4	105.78533044885	130.306146378746
456	105.791948629614	130.311380405016
457.6	105.800190334109	130.32011362044
459.2	105.810763216779	130.325413360998
460.8	105.821975493987	130.331680753161
462.4	105.834293832355	130.338858742634
464	105.846541070212	130.345169014924
465.6	105.855459791966	130.357538377702
467.2	105.865079953499	130.370047570271
468.8	105.876766342573	130.380942874031
470.4	105.88831709767	130.393892797693
472	105.899338576804	130.405437246739
473.6	105.910035506925	130.419058349767
475.2	105.920681153943	130.432012772453
476.8	105.93252786648	130.443980464149
478.4	105.944335089751	130.455557709005
480	105.958471804903	130.462869304002
481.6	105.970535522197	130.468982958781
483.2	105.984903913715	130.473845309936
484.8	105.996734606843	130.482340229849
486.4	106.010193440028	130.489662430836
488	106.024769505581	130.493321811035
489.6	106.032847115114	130.500620350942
491.2	106.042634132706	130.506804459692
492.8	106.050752384618	130.513827047777
494.4	106.060579644469	130.521459713392
496	106.070798134362	130.528228613293
497.6	106.084343561302	130.531872879553
499.2	106.095889729679	130.538594833399
500.8	106.108478575142	130.545486025536
502.4	106.119117088566	130.552206917342
504	106.135754496378	130.555264600151
505.6	106.147273220481	130.564361203177
507.2	106.158514351846	130.571922028388
508.8	106.170282675911	130.576786269002
510.4	106.184394575758	130.581520945213
512	106.198423220045	130.584353977119
513.6	106.212198064678	130.584848275149
515.2	106.225503333264	130.587632699314
516.8	106.240594102275	130.586492756628
518.4	106.252460111121	130.589980180244
520	106.268407037115	130.590363379097
521.6	106.283623120719	130.591772549699
523.2	106.297925207691	130.589330520356
524.8	106.30742532455	130.591293400575
526.4	106.317603738466	130.591472891436
528	106.323979401092	130.592345131926
529.6	106.330163367368	130.5929798843
531.2	106.338589641233	130.589390930046
532.8	106.345228908407	130.587444445758
534.4	106.351504090997	130.584663583189
536	106.356687321336	130.582209868102
537.6	106.363077357854	130.580653016898
539.2	106.370511359566	130.575237210388
540.8	106.376990605953	130.573075438883
542.4	106.384273629439	130.570226719904
544	106.392171224825	130.567955504214
545.6	106.398895352606	130.567525940966
547.2	106.405955331367	130.568076848979
548.8	106.409035969385	130.573369003604
550.4	106.413900920181	130.576390078636
552	106.416810398751	130.57662149686
553.6	106.421812456225	130.573870935906
555.2	106.42693331268	130.574030276654
556.8	106.432190084749	130.571744392292
558.4	106.436499743447	130.569724883025
560	106.44146049548	130.567019519365
561.6	106.448379942409	130.565354927591
563.2	106.451557034439	130.563532188135
564.8	106.453618888733	130.560453625568
566.4	106.459398256749	130.552622384275
568	106.464966970672	130.546757841585
569.6	106.466859254132	130.542813022977
571.2	106.472352090167	130.531127859728
572.8	106.476480206361	130.520230334781
574.4	106.47916775135	130.512795089864
576	106.484881653464	130.506809073199
577.6	106.490540931339	130.500043661333
579.2	106.49579211801	130.494882600908
580.8	106.499968171496	130.489433268413
582.4	106.504176943673	130.48631671353
584	106.509463756451	130.479435156903
585.6	106.513043698768	130.475164890669
587.2	106.517876784941	130.470445494448
588.8	106.525281153192	130.462645782557
590.4	106.536332583152	130.448962632453
592	106.544760366138	130.437851007147
593.6	106.55629465623	130.428474633136
595.2	106.563745413104	130.419609455599
596.8	106.574600253703	130.407420610088
598.4	106.583926669944	130.396276690202
600	106.593913163445	130.390108217105
601.6	106.60604152234	130.380276964996
603.2	106.616024891838	130.373618193088
604.8	106.62562505153	130.365682872522
606.4	106.636530509782	130.355743127883
608	106.648113181739	130.341212549008
609.6	106.659793832662	130.326136383298
611.2	106.671891731048	130.309594665361
612.8	106.684340260379	130.291205934358
614.4	106.696866210764	130.27515854927
616	106.71020431411	130.261406634662
617.6	106.72685300727	130.252361272071
619.2	106.741714359876	130.246393022385
620.8	106.757659724545	130.232430922651
622.4	106.773386223267	130.224621024703
624	106.788603037321	130.218965381568
625.6	106.803650918756	130.206693945427
627.2	106.818759698632	130.192731898897
628.8	106.83651827166	130.177071733358
630.4	106.854314267069	130.15924685069
632	106.869191873002	130.148464390962
633.6	106.884206428579	130.131114369668
635.2	106.89876049499	130.117618186691
636.8	106.912080974916	130.103868135752
638.4	106.926486941371	130.090273417731
640	106.941298312475	130.073311193007
641.6	106.955010217989	130.056028603923
643.2	106.973129598977	130.041264598175
644.8	106.990917031852	130.027184041785
646.4	107.008431377134	130.008971546983
648	107.024950025396	129.990626781125
649.6	107.043033677747	129.973268443104
651.2	107.063692923866	129.95288729628
652.8	107.083810855644	129.932531130821
654.4	107.100196355338	129.914297019733
656	107.113304193216	129.901891785758
657.6	107.127862279964	129.887344159963
659.2	107.14014881729	129.869470680808
660.8	107.154882604428	129.852704200718
662.4	107.167034718504	129.837116235277
664	107.181506421796	129.819867023584
665.6	107.195036712871	129.798641379461
667.2	107.206849244848	129.779974520238
668.8	107.219786037645	129.760429157227
670.4	107.233716794595	129.746268494704
672	107.247901539104	129.729334006202
673.6	107.260819494519	129.717873303325
675.2	107.273597257327	129.706883799147
676.8	107.285409348653	129.699331544675
678.4	107.296401523726	129.691369713049
680	107.312180248096	129.680863469567
681.6	107.327225459181	129.665946527583
683.2	107.338103992811	129.645421962078
684.8	107.350256136941	129.627040017523
686.4	107.363223307936	129.614931771857
688	107.375245159477	129.599403013273
689.6	107.388818392907	129.583020459478
691.2	107.401359553054	129.57152532562
692.8	107.415020148592	129.562181497953
694.4	107.42671653617	129.556980846246
696	107.440280636773	129.551721124226
697.6	107.453055865763	129.541821201826
699.2	107.466109133155	129.535685765098
700.8	107.479496986921	129.527229932015
702.4	107.495267979825	129.519763305875
704	107.510915215387	129.512445845362
705.6	107.525530047581	129.507895806287
707.2	107.538948186624	129.502287392603
708.8	107.548185102704	129.493390692131
710.4	107.557126330838	129.484869491294
712	107.566488223676	129.480409130902
713.6	107.57718770089	129.475465644327
715.2	107.586454020672	129.471961014495
716.8	107.593145997762	129.468492876668
718.4	107.599758469622	129.466794470633
720	107.607654927897	129.467168267474
721.6	107.617088500527	129.467543733052
723.2	107.628793125171	129.469840171469
724.8	107.641001658208	129.473644756767
726.4	107.653286628413	129.476345474077
728	107.663419086668	129.479059448864
729.6	107.673884979173	129.48188806846
731.2	107.68474303776	129.486586462035
732.8	107.695366145953	129.493223826336
734.4	107.705422621962	129.4996982223
736	107.715864635324	129.503631058087
737.6	107.724090744791	129.507746807549
739.2	107.732535203662	129.512617317389
740.8	107.738354601379	129.513104551441
742.4	107.746680927721	129.511948193958
744	107.755428586745	129.513502587002
745.6	107.759253179114	129.514930546162
747.2	107.763315033996	129.519709198964
748.8	107.767907041303	129.52763533699
750.4	107.771240852649	129.5318928744
752	107.774220728719	129.534216259566
753.6	107.777773745571	129.534754207323
755.2	107.779898059292	129.534719142998
756.8	107.781825166258	129.536030992818
758.4	107.784224281771	129.537179294785
760	107.787714795141	129.53895751661
761.6	107.788437524284	129.540853996609
763.2	107.790704408475	129.543683402319
764.8	107.791931701244	129.545846341537
766.4	107.792407375539	129.542539453834
768	107.793926546936	129.540704596154
769.6	107.79520141774	129.539135132808
771.2	107.799800871062	129.536225274584
772.8	107.802723373389	129.528216628109
774.4	107.806300108815	129.52467160244
776	107.809859843832	129.519596052001
777.6	107.813278811491	129.512882079253
779.2	107.816672538518	129.507385080452
780.8	107.821178125446	129.501659230398
782.4	107.825151374192	129.501201042382
784	107.826937563182	129.496914322205
785.6	107.827606843794	129.492188556152
787.2	107.829650773409	129.487971241374
788.8	107.828384500293	129.480335064851
790.4	107.825212332826	129.472085422275
792	107.821889865013	129.46300179015
793.6	107.818874894534	129.45586530744
795.2	107.815812780396	129.44478054321
796.8	107.814063238592	129.434429306776
798.4	107.81382168333	129.423398283123
800	107.813814183202	129.412113376672
801.6	107.811826211896	129.398880126378
803.2	107.810785122739	129.386279742639
804.8	107.810989065797	129.375141585697
806.4	107.814327075897	129.369391126682
808	107.813745709842	129.358781196175
809.6	107.812758529976	129.348467225501
811.2	107.813260597809	129.337819864171
812.8	107.814795272066	129.328124484128
814.4	107.817343649931	129.318415798733
816	107.813198926512	129.306148703302
817.6	107.807169785126	129.292446028043
819.2	107.804252830965	129.282465044317
820.8	107.801528011948	129.272707091747
822.4	107.800070631945	129.263070578336
824	107.796441634754	129.251613624101
825.6	107.789331618033	129.238395433094
827.2	107.784027736173	129.22574284595
828.8	107.77675586712	129.213854455528
830.4	107.772877056381	129.202628077215
832	107.769332556581	129.194360632907
833.6	107.763781280475	129.185861776568
835.2	107.758258506405	129.1775258812
836.8	107.751465139448	129.17008227613
838.4	107.746298024673	129.168966936844
840	107.740241555901	129.163528956263
841.6	107.733323602639	129.1576341467
843.2	107.726347452848	129.155323662611
844.8	107.720853843741	129.151717135136
846.4	107.714121394477	129.147886400436
848	107.706411657647	129.139839081947
849.6	107.702291247442	129.134909890364
851.2	107.697948512664	129.129519565063
852.8	107.691706375511	129.123918366857
854.4	107.686064057936	129.118131374473
856	107.682327634714	129.112957848142
857.6	107.678298820188	129.110010267909
859.2	107.675946649438	129.106481319832
860.8	107.675109430767	129.106525548567
862.4	107.671693456607	129.102355727451
864	107.666213309401	129.097391699216
865.6	107.662378494584	129.091911168269
867.2	107.658822891276	129.0885900976
868.8	107.655572368512	129.086345885586
870.4	107.652711458738	129.082817645466
872	107.647608555796	129.076444144567
873.6	107.645234644403	129.075475201141
875.2	107.643064430507	129.074045060187
876.8	107.640035465306	129.071872179361
878.4	107.635998793659	129.068687555671
880	107.630171879736	129.065993856218
881.6	107.630559084594	129.067494889122
883.2	107.632383011514	129.06867749404
884.8	107.632941612024	129.068644545338
886.4	107.633763836282	129.069016161025
888	107.631102985507	129.069026951531
889.6	107.628644236761	129.068867799286
891.2	107.627959666964	129.069650164768
892.8	107.626807626813	129.069510848284
894.4	107.627727536484	129.069381387561
896	107.627668294009	129.069654445308
897.6	107.628687422621	129.070366162497
899.2	107.629390359381	129.070756909308
900.8	107.629045738259	129.071977286469
902.4	107.627492565992	129.072500515919
904	107.625311576256	129.072047926021
905.6	107.624400092481	129.071591299198
907.2	107.622475483744	129.072702399184
908.8	107.623776262166	129.072201115935
910.4	107.623256576537	129.07199274824
912	107.623686024269	129.072133518871
913.6	107.624051037203	129.071587990449
915.2	107.621486420128	129.070284100899
916.8	107.622194223793	129.071122739033
918.4	107.624341907487	129.070973139345
920	107.625753542495	129.07158361815
921.6	107.626515012041	129.072898903748
923.2	107.626059353996	129.070589965899
924.8	107.626502768523	129.070226566023
926.4	107.625660217095	129.069551582045
928	107.625796002515	129.068554637044
929.6	107.626292760143	129.06867688165
931.2	107.626896602953	129.067649834601
932.8	107.626317369163	129.065669928964
934.4	107.626348561177	129.063487372837
936	107.625818018321	129.061827586607
937.6	107.630506186809	129.06113438067
939.2	107.635717022969	129.060922230728
940.8	107.640330288464	129.061233991185
942.4	107.645135428725	129.063118843623
944	107.645100274098	129.064294720814
945.6	107.645736676445	129.064012793656
947.2	107.646600373692	129.063378294756
948.8	107.65071352237	129.065322198107
950.4	107.650361885654	129.06400761777
952	107.648671612539	129.061707004621
953.6	107.647659395913	129.060643518658
955.2	107.650546277353	129.060521213299
956.8	107.652515424878	129.059751184429
958.4	107.65428359915	129.060007209662
960	107.655343498962	129.059056492704
961.6	107.657716684852	129.060508863438
963.2	107.660072105469	129.062128270187
964.8	107.660094639037	129.061461501909
966.4	107.662982525477	129.062156593041
968	107.665366834208	129.062382237401
969.6	107.666046991806	129.060037780979
971.2	107.665955184969	129.057947906754
972.8	107.670821372298	129.056458751773
974.4	107.667897322073	129.049737513709
976	107.669389607517	129.044024585863
977.6	107.66905211251	129.038358538266
979.2	107.672842916038	129.03404282319
980.8	107.677427965382	129.028674016336
982.4	107.678689964895	129.019567583794
984	107.678465793116	129.009811238138
985.6	107.67794364027	128.99998839863
987.2	107.677563776744	128.989409964716
988.8	107.681551433053	128.984004677254
990.4	107.682056964218	128.9742738311
992	107.681458506646	128.963142613093
993.6	107.681885508026	128.952779401974
995.2	107.68436305571	128.939911041361
996.8	107.687309146492	128.927894906947
998.4	107.691047564429	128.915789117868
1000	107.694738102925	128.903787235934
1001.6	107.695773739042	128.888152795906
1003.2	107.694710403065	128.873005391087
1004.8	107.693453890874	128.856519494392
1006.4	107.692532115973	128.840078285062
1008	107.691572021346	128.824064312359
1009.6	107.694926299217	128.809366738783
1011.2	107.698397954816	128.796189848029
1012.8	107.702139247135	128.781599092891
1014.4	107.703790662785	128.764423862503
1016	107.706877509343	128.750362558562
1017.6	107.71239891512	128.736853286123
1019.2	107.719033355418	128.718991331474
1020.8	107.722620756394	128.700144217477
1022.4	107.728000155324	128.681939767636
1024	107.733164490408	128.663603351704
1025.6	107.736886547619	128.646769687262
1027.2	107.739902924659	128.626684464896
1028.8	107.742606988695	128.607143700341
1030.4	107.748418676185	128.588178493184
1032	107.752384849897	128.568410060644
1033.6	107.755147763358	128.549985201628
1035.2	107.760066537872	128.53274988753
1036.8	107.765660092089	128.516335245642
1038.4	107.767950481907	128.499076527192
1040	107.774531072131	128.486388627888
1041.6	107.778102490894	128.47267228181
1043.2	107.784555030084	128.458115043558
1044.8	107.786572564879	128.44334431162
1046.4	107.788129616065	128.430909351662
1048	107.788331789837	128.420396315497
1049.6	107.792225452931	128.410856330576
1051.2	107.797187107	128.401758197899
1052.8	107.801388288332	128.392438670671
1054.4	107.803616897611	128.380520753221
1056	107.807238613419	128.371466463701
1057.6	107.812219484822	128.363325764168
1059.2	107.816744349762	128.355229489724
1060.8	107.814643150704	128.347715113057
1062.4	107.812368695765	128.338667836742
1064	107.811411118917	128.33236818948
1065.6	107.808078433872	128.325469299463
1067.2	107.805754709106	128.320775911386
1068.8	107.801582669953	128.315021250854
1070.4	107.793296123934	128.308231206413
1072	107.786518091507	128.299759398904
1073.6	107.782036572885	128.28981112046
1075.2	107.774235068698	128.278564581736
1076.8	107.768782964384	128.268544378673
1078.4	107.76177241903	128.260161284603
1080	107.753758614836	128.252861809186
1081.6	107.744597740789	128.244997202705
1083.2	107.734795731224	128.239359777515
1084.8	107.725344588862	128.23775112341
1086.4	107.713771067817	128.237772367293
1088	107.700328918783	128.23999002103
1089.6	107.688106516627	128.24266797938
1091.2	107.67432067218	128.242965945011
1092.8	107.657425966113	128.245309617079
1094.4	107.641265496509	128.245867964933
1096	107.6254848812	128.24853820573
1097.6	107.60819902366	128.248083314742
1099.2	107.592496777755	128.247036083161
1100.8	107.579339912294	128.245512354054
1102.4	107.566688463354	128.242854335789
1104	107.549900059702	128.24135278441
1105.6	107.535435367321	128.239974377301
1107.2	107.514294016104	128.238278557641
1108.8	107.49294051321	128.235486818373
1110.4	107.471479153864	128.233880443293
1112	107.452089242268	128.230349343656
1113.6	107.434032349459	128.228206698087
1115.2	107.414512413235	128.224197122933
1116.8	107.392969364903	128.222050115984
1118.4	107.374623086106	128.219885667362
1120	107.354121629817	128.217023842838
1121.6	107.333670788752	128.213968642669
1123.2	107.31277355265	128.209415768599
1124.8	107.289213426664	128.207287960832
1126.4	107.270895074709	128.204845279209
1128	107.247763352725	128.2049051462
1129.6	107.227849460716	128.202907740411
1131.2	107.209433510627	128.19963365354
1132.8	107.191950065807	128.197013625155
1134.4	107.17328940803	128.196489051238
1136	107.159029115157	128.19629767441
1137.6	107.145324002005	128.197201918292
1139.2	107.123853049708	128.198587834152
1140.8	107.106624152825	128.19984561276
1142.4	107.087666137844	128.200015541782
1144	107.076007986912	128.197026960573
1145.6	107.062193906503	128.195187074165
1147.2	107.044893327571	128.196871201317
1148.8	107.030544021278	128.194982913003
1150.4	107.015517906501	128.191998002342
1152	107.002912033224	128.188200230904
1153.6	106.99128463448	128.182444536151
1155.2	106.977804411895	128.177058948069
1156.8	106.965091905429	128.174004747805
1158.4	106.953123471274	128.169150436484
1160	106.939756896722	128.166234556642
1161.6	106.926497095935	128.160668356641
1163.2	106.916150992243	128.15606936702
1164.8	106.905834032546	128.152958565181
1166.4	106.891477467973	128.151111070363
1168	106.874519801409	128.150453103401
1169.6	106.863991031092	128.14769199805
1171.2	106.85008561631	128.145146879701
1172.8	106.841452972802	128.143686297965
1174.4	106.831819226876	128.145032169744
1176	106.825237679101	128.143330784664
1177.6	106.817387661178	128.14273987825
1179.2	106.810820555045	128.142263367387
1180.8	106.804793563032	128.141504619122
1182.4	106.799457574368	128.139501412397
1184	106.792043690603	128.137289581352
1185.6	106.788460415566	128.135613390726
1187.2	106.785384912297	128.133338500833
1188.8	106.781646847104	128.13258217774
1190.4	106.776903854128	128.131952344924
1192	106.772952800976	128.132199767113
1193.6	106.773731987541	128.131707983426
1195.2	106.771347258932	128.12983740125
1196.8	106.769337531531	128.130974878935
1198.4	106.766526329781	128.132371895988
1200	106.762807412797	128.132577233472
1201.6	106.75692299883	128.135205814643
1203.2	106.751005283504	128.135890408097
1204.8	106.748350499249	128.140163356143
1206.4	106.743495510565	128.144053355376
1208	106.739078013638	128.148499252905
1209.6	106.730156400379	128.154375450101
1211.2	106.722424734599	128.156244094061
1212.8	106.716824208501	128.156567310383
1214.4	106.708583183943	128.157623143528
1216	106.704478036221	128.158392424006
1217.6	106.698143258019	128.159025153035
1219.2	106.689312730795	128.16212522924
1220.8	106.683051020553	128.162989172747
1222.4	106.680499407202	128.162151527892
1224	106.678870129844	128.158165617211
1225.6	106.677331636746	128.1562865269
1227.2	106.675369979087	128.156071231293
1228.8	106.671599322414	128.157640875195
1230.4	106.667072876287	128.158190954568
1232	106.659423955005	128.159523592955
1233.6	106.651523694936	128.162981761138
1235.2	106.644245695864	128.16539075523
1236.8	106.640134214152	128.165125997008
1238.4	106.636154827403	128.165546234989
1240	106.631194031748	128.166541903082
1241.6	106.62535788971	128.169793609617
1243.2	106.618036966902	128.173982110486
1244.8	106.608209568814	128.178271419519
1246.4	106.597773042616	128.183768802312
1248	106.587401960172	128.189250237134
1249.6	106.579270452033	128.196414456605
1251.2	106.566958727415	128.203420299478
1252.8	106.553369810194	128.209398450068
1254.4	106.538967734553	128.215978170645
1256	106.528249117902	128.222027971822
1257.6	106.517298774771	128.227403755441
1259.2	106.50350239313	128.231925992727
1260.8	106.488992314382	128.238025405175
1262.4	106.474268345705	128.243347782895
1264	106.461538537473	128.247131102503
1265.6	106.450822350851	128.251346474492
1267.2	106.439263435244	128.253867482812
1268.8	106.427208864935	128.256925992345
1270.4	106.417065170382	128.255954239229
1272	106.405052949024	128.258301401047
1273.6	106.393332935438	128.259049444005
1275.2	106.382411626024	128.260651389394
1276.8	106.372632900259	128.264596638906
1278.4	106.363233467184	128.269520244176
1280	106.355914776623	128.274460635996
1281.6	106.344748723564	128.279811507215
1283.2	106.335562513823	128.287127039829
1284.8	106.328661271704	128.292959413087
1286.4	106.317506922126	128.297748780943
1288	106.303748615455	128.302686779969
1289.6	106.289716223856	128.312966159752
1291.2	106.274015330635	128.319460156129
1292.8	106.257997117961	128.324968592206
1294.4	106.24103967184	128.330021140676
1296	106.225659489303	128.33647975208
1297.6	106.214503402234	128.343192300993
1299.2	106.203827547351	128.348471744699
1300.8	106.190237489938	128.355747034
1302.4	106.175170708644	128.3658313337
1304	106.160672267655	128.37410152731
1305.6	106.147155348112	128.380243763133
1307.2	106.132461315752	128.386215758139
1308.8	106.120465392001	128.390380124965
1310.4	106.111173564687	128.393714245598
1312	106.100762267582	128.396693746631
1313.6	106.090241781307	128.400544289308
1315.2	106.077353385904	128.402061688124
1316	106.071126766813	128.402474220843
1316.8	106.066233397401	128.404298177357
1317.6	106.062633967978	128.405388405211
1318.4	106.058318574135	128.405361516129
1319.2	106.05271463461	128.40618969703
1320	106.048174833638	128.408150371692
1320.8	106.043548406303	128.410286420342
1321.6	106.039278852488	128.411775682444
1322.4	106.032778471427	128.414547059591
1323.2	106.025858710944	128.417497235263
1324	106.021587055947	128.420571008866
1324.8	106.014656566033	128.425477161424
1325.6	106.00686876478	128.432331593986
1326.4	106.003758897423	128.434000761431
1327.2	105.998528429385	128.437719896181
1328	105.989497367894	128.442644663485
1328.8	105.979879701632	128.448570830582
1329.6	105.974521726252	128.450410050383
1330.4	105.964290961694	128.452800785945
1331.2	105.95398778385	128.456002710068
