# Supplementary material for: Seeking safety: Movement dynamics after post-contact immobility
Source: PLoS One. 2024 Aug 22;19(8):e0307370. doi: 10.1371/journal.pone.0307370 (PMC11340899; doi:10.1371/journal.pone.0307370)
Supplement: S4 Data — (ZIP) [file pone.0307370.s013.zip › Franks_etal_AntLionTracksSSandData_PLoSOne_2024/Averaged_Data_Width_20_Day2_Antlion12_Capture3.txt]

t	x	y
16	105.860998439462	128.349561415889
16.8	105.860266826521	128.347907981182
17.6	105.859948183487	128.347520815647
18.4	105.8621523406	128.344374142936
19.2	105.861804982319	128.343103717539
20	105.861528498687	128.343269505749
20.8	105.859772434936	128.34344763961
21.6	105.860935925167	128.342666901317
22.4	105.861128542168	128.342035951136
23.2	105.860651243575	128.3416624829
24	105.859748501851	128.342763796703
24.8	105.861241945155	128.340316629858
25.6	105.86285288889	128.338777034488
26.4	105.863041938522	128.338843768513
27.2	105.862640970137	128.339342212287
28	105.863446721395	128.339082803068
28.8	105.862890064319	128.338715730641
29.6	105.861605721321	128.339144531895
30.4	105.860493769588	128.338836197133
31.2	105.859385608412	128.339504287225
32	105.86070063879	128.338956857535
33.6	105.86191834593	128.335647119658
35.2	105.860656427694	128.337978874479
36.8	105.860882299839	128.336046063883
38.4	105.861826051158	128.333831198222
40	105.862416013808	128.330897016081
41.6	105.859565758233	128.331130912404
43.2	105.860248428938	128.32826582734
44.8	105.860290739495	128.3256070865
46.4	105.860439508875	128.327392319056
48	105.861715284385	128.328140020399
49.6	105.861019275703	128.329714302606
51.2	105.862149330209	128.33011105577
52.8	105.863055688596	128.331833181775
54.4	105.86504483004	128.332386550142
56	105.865334243086	128.332841410184
57.6	105.865940283037	128.332994965978
59.2	105.867424878016	128.334176229322
60.8	105.867377410301	128.33525594272
62.4	105.869099236719	128.335570504892
64	105.869979160631	128.336587400319
65.6	105.869541226722	128.338583492108
67.2	105.870248802681	128.34021134797
68.8	105.871218756808	128.340886078421
70.4	105.869416670496	128.343696199384
72	105.870902882809	128.343132698765
73.6	105.871416900472	128.343249040211
75.2	105.873760715894	128.343180773742
76.8	105.87417301883	128.34460041815
78.4	105.87638460956	128.343817339807
80	105.875487051089	128.345389431381
81.6	105.875084638222	128.346465406738
83.2	105.874287420685	128.349574668857
84.8	105.872140550476	128.35167866655
86.4	105.872073263692	128.351271919104
88	105.873668264749	128.34964315525
89.6	105.873871473718	128.349029939666
91.2	105.874176397277	128.350005311807
92.8	105.876596319802	128.349079689653
94.4	105.876446596773	128.35048918416
96	105.876446596773	128.35048918416
97.6	105.874379271513	128.352274064708
99.2	105.873455056265	128.352908921752
100.8	105.872055649656	128.353538918223
102.4	105.870263274668	128.355543027888
104	105.869935403319	128.355896282826
105.6	105.866833492234	128.359641934311
107.2	105.866426944778	128.359871464742
108.8	105.866041812832	128.359612392832
110.4	105.865694684279	128.361100086629
112	105.867098882704	128.358723697607
113.6	105.866021983938	128.359113708397
115.2	105.865916999388	128.358340419421
116.8	105.865186927432	128.357659018929
118.4	105.863386375234	128.358005867511
120	105.863060884147	128.356405419919
121.6	105.862012223819	128.356753024034
123.2	105.861306059714	128.355748412931
124.8	105.858825687043	128.35643917332
126.4	105.859786496131	128.355856351799
128	105.859342283336	128.354967926208
129.6	105.859753513507	128.354563947536
131.2	105.85949793343	128.353786428388
132.8	105.860485482682	128.35158111229
134.4	105.861014676156	128.349699230832
136	105.860611800751	128.349447495043
137.6	105.858822327779	128.351021864524
139.2	105.859492877571	128.350263882373
140.8	105.857097055913	128.351953576888
142.4	105.854929201164	128.351652619709
144	105.852984196482	128.353091569578
145.6	105.854410236617	128.353000194136
147.2	105.856236444777	128.352021515787
148.8	105.857371655255	128.350096593672
150.4	105.858128563344	128.350499721728
152	105.85951632471	128.350568221832
153.6	105.860608961257	128.351725324593
155.2	105.85973287491	128.353608698624
156.8	105.86207833928	128.353759360446
158.4	105.860356926977	128.356287560497
160	105.862694993895	128.355357292709
161.6	105.863235383604	128.356563332646
163.2	105.864777092144	128.355811907671
164.8	105.864511204574	128.35604310413
166.4	105.866216203388	128.355387483468
168	105.866908711833	128.355004594056
169.6	105.867433334969	128.355942057881
171.2	105.8702797891	128.354041500224
172.8	105.872255745371	128.353220401383
174.4	105.872580834016	128.355291234415
176	105.873414315047	128.355219527108
177.6	105.872680847408	128.357566623555
179.2	105.873052771915	128.357192007193
180.8	105.873538257638	128.357451631453
182.4	105.872662171291	128.359739190248
184	105.874637144521	128.359487890138
185.6	105.873024281779	128.36165229688
187.2	105.874110135279	128.360961299197
188.8	105.87591237005	128.361011361274
190.4	105.876515747517	128.360733493255
192	105.877665020387	128.361348517207
193.6	105.87669211843	128.362953805435
195.2	105.877404566733	128.362304220218
196.8	105.878132934698	128.361200034126
198.4	105.877145385446	128.363405350224
200	105.875889956401	128.366029688212
201.6	105.87754607411	128.36556088608
203.2	105.87749023564	128.367217266916
204.8	105.87635968148	128.368822998389
206.4	105.876815553894	128.368257206254
208	105.87827233755	128.368410564817
209.6	105.878429641611	128.368332980461
211.2	105.879819064482	128.366911211998
212.8	105.880366767714	128.364970140826
214.4	105.87894189208	128.36540341022
216	105.879207203819	128.363238569369
217.6	105.877537955525	128.365370510085
219.2	105.876142197631	128.365317909983
220.8	105.87582513781	128.364638807026
222.4	105.872676305722	128.365146683169
224	105.872367713313	128.364532942464
225.6	105.871864468745	128.363876336868
227.2	105.8723158749	128.363191812339
228.8	105.871382138686	128.363212412984
230.4	105.872285877908	128.362811060078
232	105.872285877908	128.362811060078
233.6	105.873003929988	128.361647057504
235.2	105.871481693	128.362749079162
236.8	105.87115593695	128.362792696956
238.4	105.871512145323	128.362417863308
240	105.871996078734	128.361184389356
241.6	105.87137418082	128.361601808364
243.2	105.871170400816	128.362214552143
244.8	105.870969623612	128.363386464477
246.4	105.874726722637	128.363935589545
248	105.875294250271	128.363848348243
249.6	105.87591519786	128.364071861436
251.2	105.875609725297	128.366429004242
252.8	105.875264226456	128.368798139152
254.4	105.875470295936	128.370352392007
256	105.877065675787	128.370059706834
257.6	105.876852943187	128.370996663899
259.2	105.877776488166	128.369736874512
260.8	105.878889713817	128.369377681014
262.4	105.878450855787	128.370436527867
264	105.878199347745	128.369782606957
265.6	105.878952125507	128.368813843318
267.2	105.879187106806	128.367525747371
268.8	105.878636423959	128.366959102703
270.4	105.878785193339	128.366116076218
272	105.879492801542	128.365560098344
273.6	105.880133854599	128.364141359025
275.2	105.879201877029	128.365054134702
276.8	105.878180819181	128.364646413321
278.4	105.878361477324	128.364646186933
280	105.878421279986	128.364317272291
281.6	105.878531931442	128.365091143782
283.2	105.879037060172	128.363569114285
284.8	105.877340905577	128.363849204784
286.4	105.877140657269	128.363148335706
288	105.877689163504	128.361214053138
289.6	105.878456668691	128.358971806785
291.2	105.877022835579	128.359280260045
292.8	105.877469143718	128.357098309142
294.4	105.877689267498	128.356369916719
296	105.87761130773	128.355184374686
297.6	105.876907116998	128.355209998877
299.2	105.877288931461	128.354752781199
300.8	105.877519465102	128.35398745632
302.4	105.878015702819	128.35526540184
304	105.878544508264	128.354828006152
305.6	105.877376931437	128.355501421833
307.2	105.878019394758	128.353996778297
308.8	105.878012448345	128.352565577771
310.4	105.878763532782	128.350773704899
312	105.875728905231	128.348985990458
313.6	105.875395000623	128.348290316502
315.2	105.875707453441	128.346347381506
316.8	105.87561160892	128.344183896146
318.4	105.876442143851	128.342234987463
320	105.875645438137	128.341180392645
321.6	105.874797875531	128.341348042391
323.2	105.874181918321	128.33979273927
324.8	105.871908005126	128.343084756529
326.4	105.868643188301	128.345446026263
328	105.869703025974	128.34454833568
329.6	105.870942083269	128.342996940491
331.2	105.86980689191	128.343623343827
332.8	105.868098723552	128.344726119183
334.4	105.869283291008	128.342487172242
336	105.870516637155	128.341214748423
337.6	105.870886577192	128.340057232388
339.2	105.870896859449	128.340370041484
340.8	105.872457918967	128.339066214865
342.4	105.873209694329	128.338407136835
344	105.873455326016	128.338063252474
345.6	105.873748580647	128.338891767985
347.2	105.874390221351	128.338595626121
348.8	105.874582640045	128.338822210403
350.4	105.87542566653	128.337929594125
352	105.876032399741	128.339005569483
353.6	105.877414301979	128.339564753437
355.2	105.876863644467	128.341603661422
356.8	105.876917348117	128.342305210908
358.4	105.875733182185	128.343860701379
360	105.87519005054	128.344819007696
361.6	105.874413397423	128.345128617868
363.2	105.875451492763	128.343963845284
364.8	105.87498950041	128.345150079268
366.4	105.877059598233	128.343308860371
368	105.876014667763	128.341419487996
369.6	105.874275504031	128.341047835391
371.2	105.875835233795	128.339320334867
372.8	105.874861804521	128.339174320476
374.4	105.874828041724	128.339601594482
376	105.874808298933	128.339613302416
377.6	105.876188434693	128.338700386713
379.2	105.87604632299	128.33964995127
380.8	105.875227396218	128.340129164786
382.4	105.878259747945	128.33789951456
384	105.879291401026	128.336278345432
385.6	105.880599123631	128.334232403805
387.2	105.881627285344	128.332646947273
388.8	105.881690209643	128.333435489313
390.4	105.883115457033	128.332520833127
392	105.885233089911	128.331098311837
393.6	105.886015455393	128.330267048513
395.2	105.886734434782	128.33044679336
396.8	105.888432599997	128.328572907016
398.4	105.891065526165	128.327810831906
400	105.892303317273	128.328373319486
401.6	105.892080910956	128.329432622519
403.2	105.892025096057	128.330887730789
404.8	105.890511958305	128.332790619671
406.4	105.889127674504	128.333757503128
408	105.888233542524	128.334485149596
409.6	105.887714471791	128.335605786232
411.2	105.888798396561	128.33553386928
412.8	105.889464141836	128.335349526709
414.4	105.888570854064	128.335673625274
416	105.88886117553	128.337531729216
417.6	105.889696508259	128.336682423818
419.2	105.889015475099	128.337424853866
420.8	105.8908398073	128.336128843693
422.4	105.892418295935	128.336110636812
424	105.894489822084	128.334815435625
425.6	105.896239278232	128.334888782388
427.2	105.896555689096	128.335785396249
428.8	105.895926681718	128.336747770418
430.4	105.89389061147	128.338611480026
432	105.891892019809	128.340733832268
433.6	105.892944991867	128.340921068496
435.2	105.893326019897	128.342221291884
436.8	105.892728566517	128.343731446842
438.4	105.892267245687	128.345405321964
440	105.893130338739	128.344486872863
441.6	105.8921290972	128.345383333311
443.2	105.891374409742	128.345535793094
444.8	105.892483918199	128.343379097892
446.4	105.893450223983	128.3431946424
448	105.892300894031	128.34310330492
449.6	105.891475202542	128.343662607116
451.2	105.890530731411	128.344630603536
452.8	105.890145033019	128.344711416532
454.4	105.890244682651	128.343964044293
456	105.891142705432	128.341241184378
457.6	105.891274916404	128.340514250421
459.2	105.890027790767	128.341449767636
460.8	105.889193947577	128.342307487393
462.4	105.887939120564	128.342576980443
464	105.887251291765	128.342899314099
465.6	105.887348186108	128.344304282066
467.2	105.886598419187	128.344863114553
468.8	105.887742134651	128.344109466735
470.4	105.888156542976	128.343944422032
472	105.88943140329	128.343994012928
473.6	105.889581589521	128.344694882006
475.2	105.887554397104	128.346524673507
476.8	105.887147434857	128.345811791127
478.4	105.886052447623	128.347080817602
480	105.886953565009	128.346430010602
481.6	105.888601858483	128.344911193105
483.2	105.890427480841	128.345405872163
484.8	105.890563026276	128.346349495086
486.4	105.889323281445	128.348333086815
488	105.889482152449	128.347705867764
489.6	105.888900556786	128.348856889894
491.2	105.8891680224	128.348513005534
492.8	105.890862066142	128.348712304798
494.4	105.892890051631	128.348846365506
496	105.893884736222	128.348916657835
497.6	105.896502505114	128.34836449456
499.2	105.897336348304	128.348188175295
500.8	105.899207064218	128.347647410407
502.4	105.898872271871	128.348449149977
504	105.899558265713	128.349647352556
505.6	105.900337267817	128.350170257136
507.2	105.901228894762	128.349997531107
508.8	105.900146420418	128.352387759141
510.4	105.899179023663	128.352593648246
512	105.897483107285	128.353388366649
513.6	105.897149202677	128.354527515042
515.2	105.896520661454	128.354615702627
516.8	105.895095997675	128.356429579899
518.4	105.893356521884	128.358109803473
520	105.893263752822	128.358481116982
521.6	105.893086067704	128.359885675537
523.2	105.89088530227	128.362109114664
524.8	105.889452920166	128.363550079618
526.4	105.88877794798	128.362643688397
528	105.890131027668	128.362226816335
529.6	105.889577391385	128.362700363938
531.2	105.887917377012	128.361679945393
532.8	105.888647314392	128.359335102304
534.4	105.887516575697	128.358751679529
536	105.888213840126	128.357630085264
537.6	105.887236796325	128.358178845112
539.2	105.886464908952	128.359879791495
540.8	105.887281743083	128.3572409517
542.4	105.887414263186	128.355836644278
544	105.886651132401	128.355105494072
545.6	105.887130759396	128.353211209675
547.2	105.885229684393	128.351952889959
548.8	105.88319196162	128.350116396694
550.4	105.882348935135	128.348083215171
552	105.882626407327	128.344865875516
553.6	105.881079022112	128.343707862011
555.2	105.87988064128	128.342048601631
556.8	105.878182374359	128.34196492232
558.4	105.875489249048	128.34055478602
560	105.873011692934	128.339989534119
561.6	105.873231032404	128.338241493908
563.2	105.872722562411	128.337625462955
564.8	105.870358519887	128.338843640162
566.4	105.868487803973	128.339284280896
568	105.869744983135	128.33726989926
569.6	105.870101586461	128.335597920793
571.2	105.867388582421	128.335124606006
572.8	105.867419225852	128.333944950857
574.4	105.869416562363	128.33132160445
576	105.87004800573	128.331580415942
577.6	105.871124744877	128.331366871378
579.2	105.871483329056	128.329732286353
580.8	105.870391494868	128.331004975041
582.4	105.870899371011	128.33029394844
584	105.872587637963	128.329745394066
585.6	105.871691815605	128.330599818937
587.2	105.872334278926	128.329095175401
588.8	105.874391721651	128.326229037587
590.4	105.875799885485	128.325172797169
592	105.875738296476	128.326199049975
593.6	105.875552861851	128.326610281239
595.2	105.875818360283	128.326605368933
596.8	105.877513691286	128.325493885554
598.4	105.875483102637	128.327432937
600	105.876037756248	128.327402619069
601.6	105.875784276849	128.327277852825
603.2	105.875984708495	128.32558335613
604.8	105.876599291806	128.323611220392
606.4	105.877913421326	128.323951920638
608	105.877664014927	128.32494387295
609.6	105.879213061677	128.324758199538
611.2	105.878625955436	128.32638129458
612.8	105.879629801157	128.327845815576
614.4	105.877697994475	128.330316524218
616	105.878505599679	128.331406082817
617.6	105.879275796015	128.332844697174
619.2	105.881198157155	128.333619508591
620.8	105.882577591544	128.335085317691
622.4	105.882900321022	128.334333849269
624	105.88397957525	128.335699822664
625.6	105.884740547925	128.334282020314
627.2	105.886293868951	128.334124694949
628.8	105.885920533711	128.334266450059
630.4	105.886079384532	128.333660410108
632	105.886186934161	128.334336607444
633.6	105.886186934161	128.334336607444
635.2	105.887089455157	128.333168804228
636.8	105.887097839904	128.334898218321
638.4	105.887443338745	128.335243717163
640	105.886537877487	128.336292599386
641.6	105.886084119239	128.335630470879
643.2	105.885453148155	128.336022466388
644.8	105.885363121286	128.336972089911
646.4	105.887539350289	128.335729484131
648	105.888433212301	128.334654237782
649.6	105.888738418267	128.333294831408
651.2	105.889620544396	128.331106204957
652.8	105.88917073703	128.331191553021
654.4	105.88930217802	128.331866926435
656	105.889791156446	128.331377948008
657.6	105.888897394152	128.330998330363
659.2	105.887359522567	128.331499934993
660.8	105.886478485677	128.331568204572
662.4	105.885152074572	128.332157720619
664	105.88663041096	128.331158953708
665.6	105.886770014453	128.3307429635
667.2	105.885820794993	128.331382802692
668.8	105.886161342909	128.331214526427
670.4	105.885986840182	128.330057200237
672	105.884809177062	128.330687367609
673.6	105.885248146331	128.331111889788
675.2	105.884269574411	128.332003089215
676.8	105.885254084572	128.330990611352
678.4	105.884552377356	128.330427662431
680	105.887157981048	128.328454977667
681.6	105.88681861793	128.328908424556
683.2	105.885831874006	128.328944895119
684.8	105.883210175831	128.330842610705
686.4	105.882680348563	128.330338514562
688	105.883031613406	128.329962801871
689.6	105.883924077295	128.328483214301
691.2	105.883924077295	128.328483214301
692.8	105.882101827006	128.329248014633
694.4	105.880588628892	128.328995891838
696	105.881096884353	128.327375915715
697.6	105.881475421341	128.325241458523
699.2	105.880524323867	128.324422821402
700.8	105.880966460902	128.324275442391
702.4	105.882980082512	128.322130917493
704	105.881598087148	128.323611626812
705.6	105.882159664045	128.322366239239
707.2	105.881737177766	128.32389583322
708.8	105.881879771644	128.322826972288
710.4	105.882211959258	128.323461871712
712	105.881727999609	128.323774103744
713.6	105.881432896839	128.325252491969
715.2	105.880960906396	128.327209094376
716.8	105.880981549037	128.328867861096
718.4	105.881147477261	128.328652571543
720	105.880156713831	128.329837762109
721.6	105.880128017914	128.32947917793
723.2	105.881589643414	128.328667423691
724.8	105.881915317083	128.329497985133
726.4	105.883073782291	128.328743630177
728	105.883002560855	128.329897511466
729.6	105.884399430924	128.329364050437
731.2	105.884476872519	128.330446874142
732.8	105.886424920738	128.328627782559
734.4	105.88677204929	128.329024500904
736	105.888006377075	128.329285213234
737.6	105.889168273382	128.328757872897
739.2	105.886571917202	128.331412667963
740.8	105.887539313957	128.330205537318
742.4	105.887564804038	128.330321401321
744	105.88709201615	128.332203106561
745.6	105.88709201615	128.332203106561
747.2	105.888484086494	128.330769940146
748.8	105.889651731557	128.330113492348
750.4	105.889704005638	128.331072758897
752	105.88942086654	128.331738926268
753.6	105.88899838026	128.333268520249
755.2	105.888133222958	128.334864160815
756.8	105.888667606524	128.33608893535
758.4	105.890292428904	128.335373491995
760	105.89174522618	128.334661786629
761.6	105.892696323654	128.33548042375
763.2	105.892851309743	128.336614670718
764.8	105.893987841843	128.337022076575
766.4	105.893360270183	128.337580686851
768	105.8923492787	128.338359535229
769.6	105.892807058817	128.337513682955
771.2	105.892335260597	128.338389614817
772.8	105.893376503892	128.33698116978
774.4	105.893010268212	128.336782103343
776	105.892985007531	128.335294478872
777.6	105.892407514954	128.333897268295
779.2	105.892795624047	128.332698373561
780.8	105.891358787597	128.333062381268
782.4	105.890970813154	128.33143759274
784	105.892033435715	128.331032148128
785.6	105.891616721807	128.330176157122
787.2	105.891818926198	128.329578642009
788.8	105.891442136461	128.330352613549
790.4	105.891891357769	128.328430905804
792	105.889874874885	128.329360819869
793.6	105.8902198002	128.328084356672
795.2	105.888738251335	128.329798876366
796.8	105.888256175653	128.328698824283
798.4	105.886355527027	128.330442221618
800	105.886355527027	128.329747964513
801.6	105.885495001234	128.329797556503
803.2	105.885090919812	128.329631956925
804.8	105.886738055313	128.32740102041
806.4	105.886539042547	128.325961290966
808	105.885212631442	128.325961290966
809.6	105.884906989288	128.32598476505
811.2	105.88403258535	128.326097149959
812.8	105.883688700989	128.325605886587
814.4	105.88241571203	128.326390218079
816	105.882862786099	128.32378002083
817.6	105.883132825716	128.323321807738
819.2	105.88392274727	128.321838143167
820.8	105.883646236172	128.319835192218
822.4	105.883111852606	128.318610417684
824	105.881444996973	128.317623278138
825.6	105.880101881869	128.317013998847
827.2	105.879327141069	128.31680183402
828.8	105.878280589264	128.316107285313
830.4	105.876581147072	128.316693745654
832	105.875016837897	128.316617466689
833.6	105.87474966992	128.316005780149
835.2	105.875494966125	128.313661937766
836.8	105.873711143705	128.312337349734
838.4	105.872401389007	128.311525203108
840	105.872548768019	128.310690055375
841.6	105.873850841305	128.308616383104
843.2	105.876393529122	128.307296141353
844.8	105.878403130032	128.305527477346
846.4	105.879898170465	128.303601740376
848	105.882131495343	128.301447680453
849.6	105.884317119563	128.29580270899
851.2	105.888633113023	128.287961804735
852.8	105.890306473769	128.2854004733
854.4	105.893730006161	128.281092589596
856	105.899360728567	128.276218199098
857.6	105.906953105292	128.270317917036
859.2	105.91252364913	128.263448034746
860.8	105.918150638827	128.253284461115
862.4	105.923175767778	128.244664876332
864	105.929092494471	128.235004405854
865.6	105.933121953484	128.22732513806
867.2	105.9380417447	128.221171656331
868.8	105.9426037421	128.2152457628
870.4	105.946192298445	128.209380469678
872	105.952665105071	128.204040021658
873.6	105.958494308881	128.197096377791
875.2	105.964383429572	128.190634297826
876.8	105.969011085674	128.18513158405
878.4	105.973037799946	128.179484170758
880	105.97663679636	128.173984091561
881.6	105.983674871756	128.167392754202
883.2	105.987725450103	128.16269722894
884.8	105.99098504756	128.158248657156
886.4	105.995720536066	128.155802988368
888	106.000879374335	128.155163840264
889.6	106.008036847732	128.152592895282
891.2	106.014407423302	128.149281747205
892.8	106.021382897535	128.146092958985
894.4	106.029375822448	128.142062736723
896	106.036900651468	128.139308784411
897.6	106.046959296437	128.136086607093
899.2	106.056776212969	128.131773459162
900.8	106.066751081806	128.127730946446
902.4	106.076609655775	128.124843995516
904	106.08779361621	128.118915726611
905.6	106.098239188557	128.113210732612
907.2	106.101248064037	128.107687399927
908.8	106.10449345747	128.102916301977
910.4	106.110302029963	128.095931951628
912	106.118637266929	128.087028853866
913.6	106.12489953451	128.081791079405
915.2	106.131561400036	128.077570032602
916.8	106.13711221069	128.075253270928
918.4	106.144823595115	128.06848037083
920	106.150807269351	128.062765174668
921.6	106.153550505923	128.059582082848
923.2	106.156265898755	128.056611461608
924.8	106.159951017986	128.055321225351
926.4	106.162556298579	128.055984091321
928	106.165538653682	128.056473485121
929.6	106.168000332925	128.059471235979
931.2	106.17205236505	128.058448552663
932.8	106.17473130313	128.05411835928
934.4	106.177302978608	128.048956240232
936	106.179326614677	128.045057039025
937.6	106.178953941024	128.042377787266
939.2	106.180444134274	128.037788703082
940.8	106.182266788573	128.030131062204
942.4	106.18449519282	128.022688500093
944	106.188217511845	128.014141418458
945.6	106.194312064491	128.005274905331
947.2	106.192774524383	127.999565053979
948.8	106.193383378694	127.988547863684
950.4	106.192172827837	127.979639532285
952	106.191017285896	127.966279505423
953.6	106.188808840744	127.95270099177
955.2	106.185992121059	127.938316414086
956.8	106.184747127486	127.926542862918
958.4	106.181249337994	127.913687186284
960	106.175836859881	127.904623055279
961.6	106.17188344506	127.893850066719
963.2	106.166698891214	127.882407753251
964.8	106.161469916087	127.871812969592
966.4	106.155082265671	127.863010162219
968	106.151368216585	127.852005633012
969.6	106.146271770443	127.844852227172
971.2	106.139326271629	127.842774849915
972.8	106.137233669944	127.83966591896
974.4	106.133515967804	127.835747648012
976	106.13002784023	127.832065555375
977.6	106.12558562541	127.829291373718
979.2	106.120243248493	127.826563020181
980.8	106.113900687383	127.82418166845
982.4	106.1099866474	127.824162640331
984	106.10565720306	127.824235495284
985.6	106.102410811944	127.823376150126
987.2	106.100152659279	127.821797544067
988.8	106.09713393724	127.819939734654
990.4	106.09456355507	127.817446377404
992	106.092082011171	127.816286818814
993.6	106.089783928816	127.814418886963
995.2	106.088473566587	127.808686488997
996.8	106.085917422411	127.805787908477
998.4	106.084248968393	127.806814519312
1000	106.083665325616	127.808603205233
1001.6	106.084137492806	127.807238026184
1003.2	106.083457366939	127.805160981291
1004.8	106.083515615389	127.806135024811
1006.4	106.084489028636	127.807264218796
1008	106.084263107469	127.811252497595
1009.6	106.082090823193	127.816117082312
1011.2	106.078690007373	127.82292393393
1012.8	106.081458822323	127.826357319053
1014.4	106.083076892078	127.835674075451
1016	106.087072797227	127.838528293414
1017.6	106.08995341888	127.84535387657
1019.2	106.092609828161	127.850386630663
1020.8	106.095565960423	127.856497625031
1022.4	106.097040690926	127.862138914661
1024	106.099457350164	127.868063709135
1025.6	106.104534398217	127.874000206169
1027.2	106.108459334002	127.88001387315
1028.8	106.10998653583	127.886117171875
1030.4	106.112379239157	127.89302257996
1032	106.113626644702	127.897573340601
1033.6	106.114896005867	127.904593652662
1035.2	106.11623037076	127.912912379098
1036.8	106.119143963852	127.911877466029
1038.4	106.123215463721	127.912037923546
1040	106.127861568371	127.913068252985
1041.6	106.12895201963	127.916165968025
1043.2	106.131505670604	127.921594933497
1044.8	106.135143201053	127.921653911497
1046.4	106.138894767846	127.924957236332
1048	106.13994591801	127.924453035002
1049.6	106.141341869172	127.923573840826
1051.2	106.141061521541	127.920256393858
1052.8	106.139581672148	127.916773784493
1054.4	106.137531984735	127.913243531328
1056	106.134222511459	127.911796867817
1057.6	106.129544740666	127.91161530004
1059.2	106.123909374433	127.911094383833
1060.8	106.116428534499	127.911217293406
1062.4	106.110572588916	127.914621734211
1064	106.103999573512	127.919039374247
1065.6	106.09728533408	127.923729012928
1067.2	106.091432580241	127.933738424234
1068.8	106.085090574007	127.940271588322
1070.4	106.078578073728	127.946598017165
1072	106.068391023181	127.950477246013
1073.6	106.060172535312	127.952207120315
1075.2	106.051650565838	127.957167146293
1076.8	106.043933154267	127.956100965739
1078.4	106.03352575985	127.958157279008
1080	106.025960549393	127.958559796067
1081.6	106.018482709753	127.963445794373
1083.2	106.008780653951	127.969226952908
1084.8	106.000774597409	127.974396804384
1086.4	105.992676718201	127.983561167083
1088	105.985139082268	127.991069553621
1089.6	105.977699242021	128.00043605818
1091.2	105.9681793456	128.003668674461
1092.8	105.958819768914	128.007443551185
1094.4	105.951326931061	128.012229607534
1096	105.942832912103	128.01640043398
1097.6	105.935201550952	128.027104230882
1099.2	105.927439589671	128.036094350593
1100.8	105.918385437995	128.041416988399
1102.4	105.911191311446	128.052788378803
1104	105.903975545715	128.065772661132
1105.6	105.898394190445	128.077778951647
1107.2	105.894382549343	128.087087160492
1108.8	105.887768940286	128.097009047043
1110.4	105.881260585163	128.109183369524
1112	105.873065905308	128.123023956694
1113.6	105.866129764773	128.137334431582
1115.2	105.857761689915	128.150459535324
1116.8	105.850809023301	128.168245278966
1118.4	105.84538743773	128.182874928879
1120	105.842794287462	128.199873173524
1121.6	105.842644968723	128.215915761277
1123.2	105.844744031041	128.232182667094
1124.8	105.847023556682	128.25114438482
1126.4	105.850731230949	128.270185471713
1128	105.853245217858	128.285326529233
1129.6	105.85680307788	128.29765215784
1131.2	105.858049490582	128.310463333553
1132.8	105.861098138883	128.320860880074
1134.4	105.865031796726	128.33432154325
1136	105.867479334977	128.347355716344
1137.6	105.873262335281	128.362419419032
1139.2	105.877995341732	128.378641515318
1140.8	105.883430417218	128.392416258916
1142.4	105.888459489807	128.409398855798
1144	105.894200593327	128.423910034575
1145.6	105.898540714627	128.438564339635
1147.2	105.90283270336	128.452748594778
1148.8	105.909239495413	128.465584613875
1150.4	105.915150269749	128.479446619349
1152	105.919850809958	128.490662647877
1153.6	105.924600248008	128.502627103659
1155.2	105.928606378401	128.512659311038
1156.8	105.934111371677	128.527557004707
1158.4	105.939681732013	128.541354062658
1160	105.94420428614	128.555595839849
1161.6	105.949102531995	128.573680920052
1163.2	105.953459935562	128.585564216898
1164.8	105.956804192637	128.601275112832
1166.4	105.960649385205	128.618099937879
1168	105.963020857495	128.633242500384
1169.6	105.964387552196	128.646421342148
1171.2	105.964595385667	128.658366457121
1172.8	105.96537134786	128.674826868031
1174.4	105.965329862928	128.689629446215
1176	105.964785394947	128.705339449277
1177.6	105.964739703091	128.719784672747
1179.2	105.965796530366	128.735148995815
1180.8	105.967708576747	128.751715057225
1182.4	105.96936491065	128.765731001196
1184	105.970247882229	128.783055905486
1185.6	105.96798046335	128.797582299441
1187.2	105.96489317146	128.813531589923
1188.8	105.960818692792	128.824940756183
1190.4	105.956531823677	128.834331040913
1192	105.951882155649	128.844458232777
1193.6	105.947764066978	128.856547830942
1195.2	105.943767313213	128.869199776468
1196.8	105.940367945094	128.8786931723
1198.4	105.937223287331	128.889465712302
1200	105.933237302055	128.90486158043
1201.6	105.929875492237	128.923226527507
1203.2	105.925972393103	128.942322004632
1204.8	105.921742647262	128.960571527669
1206.4	105.917637184572	128.976690117768
1208	105.912039797677	128.990953908588
1209.6	105.908548328022	129.009023569509
1211.2	105.905495914767	129.026275119631
1212.8	105.902664234469	129.045005387417
1214.4	105.899673702038	129.062074485857
1216	105.896463566213	129.079408796214
1217.6	105.893724788734	129.097807093171
1219.2	105.890110102026	129.114874641004
1220.8	105.887840306348	129.130025975829
1222.4	105.886655738892	129.145524066701
1224	105.885920804445	129.162687848269
1225.6	105.885425184275	129.178218915979
1227.2	105.8849422692	129.190073605322
1228.8	105.882976619507	129.203741449438
1230.4	105.884265371835	129.211122958737
1232	105.885329568798	129.218101234441
1233.6	105.887445150216	129.225753290209
1235.2	105.890009633493	129.234767845034
1236.8	105.892555214255	129.243948926545
1238.4	105.894182231757	129.251718560891
1240	105.897762758567	129.257458286847
1241.6	105.902968733206	129.264433281995
1243.2	105.907411333479	129.269338987686
1244.8	105.910941309999	129.275190242972
1246.4	105.9136044815	129.280136467071
1248	105.916591283726	129.285801237866
1249.6	105.919648402646	129.2912772367
1251.2	105.923776293767	129.296655892606
1252.8	105.926895854614	129.300430764428
1254.4	105.932217153729	129.307169652881
1256	105.937454806104	129.313885118972
1257.6	105.94479011548	129.321357491511
1259.2	105.950175221477	129.326470071422
1260.8	105.954318708916	129.330478439857
1262.4	105.95965330177	129.337250800486
1264	105.963987805902	129.341070176924
1265.6	105.968348900863	129.341602827933
1267.2	105.972476448929	129.339533439461
1268.8	105.976279898431	129.337079450862
1270.4	105.981217997841	129.334051388943
1272	105.986229872943	129.333728346861
1273.6	105.992109201225	129.334625193548
1275.2	105.996412732846	129.332282015927
1276.8	106.000013219077	129.330227034668
1278.4	106.003071246395	129.326585144718
1280	106.006827517074	129.324459928805
1281.6	106.0106412722	129.322014894547
1283.2	106.014289831655	129.31797093543
1284.8	106.017927226287	129.314882190097
1286.4	106.02214211681	129.315483315152
1288	106.023944351581	129.313961004952
1289.6	106.025099506646	129.31086497814
1291.2	106.027272874699	129.309500305176
1292.8	106.029526819256	129.308173234581
1294.4	106.033048166859	129.305256410171
1296	106.033997460721	129.304822528999
1297.6	106.035088436172	129.305433664165
1299.2	106.036160277334	129.306560920245
1300.8	106.035554035674	129.305925355846
1302.4	106.035080462662	129.305447512135
1304	106.035357361039	129.305232173345
1305.6	106.035083324552	129.305448318141
1307.2	106.033829274973	129.304816048278
1308.8	106.033231138785	129.304656799584
1310.4	106.03188347871	129.303009421051
1312	106.031833653894	129.303806618107
1312.8	106.031786067513	129.304557358925
1313.6	106.032309998764	129.304938969962
1314.4	106.032861505344	129.30534066579
1315.2	106.033442823091	129.305764074906
1316	106.032743339868	129.305260668166
1316.8	106.03309460478	129.30502734156
1317.6	106.031474464485	129.303093302974
1318.4	106.031124370177	129.303257318556
1319.2	106.031748284483	129.303857868789
1320	106.032112775339	129.303549183931
1320.8	106.031090908469	129.303147570299
1321.6	106.030645773075	129.302674023288
1322.4	106.030535368217	129.301726820385
1323.2	106.030908934893	129.301293476719
1324	106.030442833287	129.301432426257
1324.8	106.029818451417	129.299911386093
1325.6	106.030208842395	129.299348231374
1326.4	106.031028672555	129.299768827151
1327.2	106.031509563673	129.299147996596
1328	106.031938976924	129.300024471668
