# Supplementary material for: Seeking safety: Movement dynamics after post-contact immobility
Source: PLoS One. 2024 Aug 22;19(8):e0307370. doi: 10.1371/journal.pone.0307370 (PMC11340899; doi:10.1371/journal.pone.0307370)
Supplement: S4 Data — (ZIP) [file pone.0307370.s013.zip › Franks_etal_AntLionTracksSSandData_PLoSOne_2024/Averaged_Data_Width_20_Day2_Antlion12_Capture4.txt]

t	x	y
16	106.122711412972	129.33843358912
16.8	106.115924512535	129.338463706762
17.6	106.110260176513	129.340955568255
18.4	106.105961925201	129.345898866801
19.2	106.104796580647	129.349009919855
20	106.104699707893	129.350685717774
20.8	106.103777600271	129.351270799171
21.6	106.104928039798	129.355667739639
22.4	106.107633914903	129.359638493089
23.2	106.104247640672	129.361820942478
24	106.101694835318	129.363424067246
24.8	106.100104718124	129.36265985926
25.6	106.098087457938	129.363598047392
26.4	106.0957606716	129.363822594951
27.2	106.097351469577	129.36762647153
28	106.096970370279	129.369103559263
28.8	106.09974779003	129.372818772251
29.6	106.101448321059	129.376920140673
30.4	106.102804842457	129.381575163864
31.2	106.103003058074	129.386694203218
32	106.104142589557	129.39257891968
33.6	106.102845114351	129.397720939349
35.2	106.104429994175	129.406807583673
36.8	106.101696343254	129.414974800574
38.4	106.100395224916	129.426580776142
40	106.09824167056	129.437524155139
41.6	106.092078773427	129.445776848494
43.2	106.084470848617	129.45161209303
44.8	106.079435045588	129.461094937453
46.4	106.074064194751	129.470221639179
48	106.071101322204	129.481315229102
49.6	106.067999976536	129.491828265267
51.2	106.065973614023	129.504261978193
52.8	106.060742970203	129.516530690859
54.4	106.05703808159	129.528434995643
56	106.050230619902	129.539173822682
57.6	106.048051355114	129.553576682228
59.2	106.046845919142	129.569125580399
60.8	106.045805343113	129.582742465336
62.4	106.044428508935	129.593870378099
64	106.045830959479	129.605643821406
65.6	106.046498612013	129.615873118356
67.2	106.048499476706	129.629325143695
68.8	106.050175711979	129.642180489789
70.4	106.052340160601	129.65434835572
72	106.053022992607	129.6679276941
73.6	106.053255453329	129.682119421195
75.2	106.054490693663	129.697449173238
76.8	106.054179032694	129.710035041152
78.4	106.051361147068	129.721519265142
80	106.052248700514	129.733877862054
81.6	106.055981811901	129.749015759866
83.2	106.059559326774	129.764875454468
84.8	106.06471459249	129.779991314253
86.4	106.071286340934	129.795755639504
88	106.074627311858	129.808453486441
89.6	106.080415946985	129.822175528512
91.2	106.081097362916	129.834604699605
92.8	106.081500060062	129.846543954831
94.4	106.085877104866	129.859244948909
96	106.089963922664	129.871436520113
97.6	106.089884484783	129.882459377251
99.2	106.096011493268	129.897023510074
100.8	106.102602238985	129.910521977473
102.4	106.112267390372	129.925980678331
104	106.120304121938	129.939074378224
105.6	106.130675988829	129.955400854456
107.2	106.139406492872	129.970523492666
108.8	106.153753543428	129.98959605689
110.4	106.163115022796	130.004080744707
112	106.176859911286	130.023221979838
113.6	106.187651755827	130.03979256362
115.2	106.197666968809	130.056896861185
116.8	106.207166118593	130.071586948305
118.4	106.222536238917	130.087228478859
120	106.236111625876	130.105513394422
121.6	106.250151616109	130.120178601612
123.2	106.261321717034	130.132224788884
124.8	106.272382307166	130.14438048695
126.4	106.286001367113	130.157904989291
128	106.297641959278	130.171926680443
129.6	106.308811119267	130.186513049364
131.2	106.320244699892	130.202268013642
132.8	106.335038463935	130.218102947467
134.4	106.350312713283	130.233454689814
136	106.364365671946	130.24886353169
137.6	106.375414468608	130.263885042979
139.2	106.389132796632	130.277962636653
140.8	106.406021862412	130.292546850152
142.4	106.423292452862	130.308563134988
144	106.442495343394	130.326083939733
145.6	106.462308582693	130.34410177197
147.2	106.478028552403	130.359408072928
148.8	106.493277279348	130.375762050233
150.4	106.507163482197	130.391946849091
152	106.521213105224	130.406534067522
153.6	106.534748935104	130.421277100382
155.2	106.548004716024	130.436697602834
156.8	106.564208590573	130.451366949474
158.4	106.581975369278	130.466035348373
160	106.595180234164	130.479628575926
161.6	106.610149473528	130.492589905428
163.2	106.628446353979	130.506010501554
164.8	106.644874936377	130.518113582417
166.4	106.657456855561	130.528302754636
168	106.67097064628	130.537741617693
169.6	106.6827796327	130.546147445618
171.2	106.694598573337	130.552456251732
172.8	106.708950929082	130.560076141572
174.4	106.719784271929	130.566483068061
176	106.732325915801	130.572570932547
177.6	106.741785817721	130.575158133213
179.2	106.750359305989	130.577941942279
180.8	106.762263773411	130.578026458845
182.4	106.774621686341	130.579269087885
184	106.783917615465	130.580052664938
185.6	106.796385741382	130.579047742364
187.2	106.806623193104	130.578906417008
188.8	106.814547530347	130.581328229865
190.4	106.821926811996	130.583978708487
192	106.829978787897	130.587143193172
193.6	106.840967854	130.587976776846
195.2	106.850376729561	130.589057150423
196.8	106.860841034021	130.587774817702
198.4	106.872493009123	130.586368489633
200	106.882956415218	130.583825882486
201.6	106.896780524118	130.579956071229
203.2	106.9073756368	130.577010168022
204.8	106.916364758944	130.575569456204
206.4	106.917515233883	130.573895888804
208	106.922382076931	130.572776530755
209.6	106.927732795981	130.572200395555
211.2	106.930846594304	130.571627141856
212.8	106.937439932466	130.570324934494
214.4	106.941777116664	130.568801947853
216	106.945812926756	130.568120926482
217.6	106.947710791018	130.567378152131
219.2	106.948494264656	130.56752453996
220.8	106.95341552759	130.56484249877
222.4	106.959125475924	130.563131859376
224	106.963919721931	130.561815037755
225.6	106.974253139664	130.561706348193
227.2	106.983182522984	130.563680620098
228.8	106.990327570572	130.566405537132
230.4	106.998387154043	130.568335803552
232	107.007986694142	130.57122938318
233.6	107.01942722926	130.571015185572
235.2	107.032951280637	130.571525527133
236.8	107.046220161233	130.570862083104
238.4	107.057255264199	130.569489323763
240	107.07220026659	130.569128582326
241.6	107.086870719377	130.570095990769
243.2	107.101398061639	130.572809627848
244.8	107.116185718722	130.574868856048
246.4	107.128480842725	130.578494571447
248	107.140296570267	130.582544931053
249.6	107.151523253973	130.585571141897
251.2	107.161054894179	130.589591579072
252.8	107.170179365934	130.594224803219
254.4	107.182771454636	130.5965372262
256	107.196707970473	130.598669073292
257.6	107.208503084219	130.599130621222
259.2	107.216880691184	130.603298910975
260.8	107.226605937662	130.606194706251
262.4	107.236886188761	130.609319204733
264	107.243274362196	130.612669998372
265.6	107.249608736568	130.616806227953
267.2	107.2538376569	130.621700973909
268.8	107.263599306303	130.624961150492
270.4	107.274309110525	130.627904863084
272	107.285909993935	130.630387026937
273.6	107.294712220114	130.631148135317
275.2	107.301439953956	130.630484501496
276.8	107.311696574604	130.629202423915
278.4	107.319365534388	130.629311174104
280	107.327784887886	130.630014111903
281.6	107.339753998522	130.629600640296
283.2	107.352097608102	130.630653545289
284.8	107.365725307666	130.630547937662
286.4	107.375503382706	130.633274508655
288	107.38257358009	130.63610891692
289.6	107.390714491326	130.638353359379
291.2	107.39228787602	130.638717724797
292.8	107.395478399433	130.637100926288
294.4	107.401509003379	130.634685963077
296	107.40377523594	130.633221170566
297.6	107.405722776886	130.630893184393
299.2	107.40738731517	130.631413835885
300.8	107.406846602062	130.631261231311
302.4	107.405927987252	130.631822607029
304	107.406694282727	130.632473883495
305.6	107.405312357832	130.63355860948
307.2	107.404291773302	130.634748783678
308.8	107.404137169829	130.634130369786
310.4	107.404086135673	130.63474277966
312	107.403911623754	130.635099769806
313.6	107.403310980376	130.63483981257
315.2	107.395903173274	130.637841236704
316.8	107.391676793132	130.640274288671
318.4	107.389238796501	130.642660262333
320	107.386217394126	130.645760094188
321.6	107.383335732815	130.648773635844
323.2	107.38098883612	130.652131289663
324.8	107.381951340304	130.653936878107
326.4	107.382641094854	130.65590203735
328	107.382451878663	130.659865578128
329.6	107.381678861298	130.663988337408
331.2	107.38035379641	130.667953225175
332.8	107.379557989923	130.671590679751
334.4	107.378740266809	130.675234586619
336	107.374165432687	130.678765974859
337.6	107.373485314131	130.682712279408
339.2	107.37175270453	130.686330090737
340.8	107.371830015741	130.691216932379
342.4	107.368134687823	130.696170045882
344	107.366354399008	130.69938502597
345.6	107.366953540001	130.702525157597
347.2	107.365000189562	130.706633929213
348.8	107.360400736239	130.709666535799
350.4	107.354339772368	130.712236964509
352	107.350588603892	130.715925009399
353.6	107.347925881826	130.71753945509
355.2	107.345602706972	130.719805942004
356.8	107.344586111513	130.721516202648
358.4	107.342833938819	130.722907633905
360	107.343550069702	130.723169738829
361.6	107.344328408117	130.722659918662
363.2	107.345591483654	130.723822928394
364.8	107.345113985857	130.723515712879
366.4	107.343811150829	130.724965071059
368	107.344175429116	130.723975812909
369.6	107.342464484015	130.72331214922
371.2	107.338892093085	130.722903875971
372.8	107.337153696938	130.719753128625
374.4	107.335286891425	130.718677189008
376	107.332368804079	130.715651193621
377.6	107.330100926628	130.713119597796
379.2	107.329471957051	130.711220259859
380.8	107.332114133852	130.706103407716
382.4	107.335286042436	130.701379130356
384	107.33730629603	130.695489220377
385.6	107.339067100116	130.689740712917
387.2	107.33857606937	130.684442961326
388.8	107.338946535576	130.679875330923
390.4	107.336039605624	130.674590140924
392	107.333192755545	130.669304154192
393.6	107.328085015105	130.663749455182
395.2	107.327466601213	130.657049971352
396.8	107.328680468085	130.651513840388
398.4	107.328253409335	130.644974714717
400	107.325082716694	130.636422941954
401.6	107.326221918083	130.629296836247
403.2	107.327974005318	130.620734580265
404.8	107.32955351245	130.61257472904
406.4	107.332321666628	130.601210781669
408	107.337093939714	130.590513960603
409.6	107.342246096413	130.580007986487
411.2	107.342959333769	130.571555299272
412.8	107.34314311867	130.563384109697
414.4	107.344410483696	130.55608884862
416	107.348176157917	130.547798904017
417.6	107.348506536928	130.539422221116
419.2	107.350902190465	130.52935052279
420.8	107.349786265434	130.521180736292
422.4	107.355525973901	130.514112379966
424	107.365848179376	130.506056161368
425.6	107.370716208624	130.504152501651
427.2	107.381420445219	130.502699079629
428.8	107.389612496552	130.499555367445
430.4	107.398276383336	130.497715065669
432	107.407948930058	130.494314114821
433.6	107.415302876538	130.495090940154
435.2	107.426571218213	130.496475086047
436.8	107.440793578539	130.497346709011
438.4	107.457551564324	130.498349570206
440	107.472627527293	130.499267334652
441.6	107.483051005772	130.504466614765
443.2	107.494962327535	130.510163333869
444.8	107.504390609514	130.518011642326
446.4	107.518851538972	130.523242138042
448	107.532233408303	130.530411565614
449.6	107.544268345488	130.538063230077
451.2	107.557097804528	130.546403757742
452.8	107.570881948175	130.551832977783
454.4	107.585162677723	130.557253029791
456	107.604075571822	130.559373102151
457.6	107.621953670016	130.563181188349
459.2	107.647529845276	130.563281017695
460.8	107.669690445579	130.566580763462
462.4	107.687492805888	130.573199118738
464	107.707567200448	130.57917373309
465.6	107.729863418344	130.587568052858
467.2	107.747852391338	130.598297522395
468.8	107.764337734641	130.610184799564
470.4	107.783483011607	130.621443432303
472	107.802095932631	130.635140802578
473.6	107.820648466544	130.649055949854
475.2	107.835956922714	130.664825504101
476.8	107.857543596131	130.674546426363
478.4	107.878693582179	130.684358675242
480	107.902938645595	130.694178105893
481.6	107.92677789113	130.704765727202
483.2	107.95225880932	130.714086513156
484.8	107.975736823289	130.725729808606
486.4	108.001533886913	130.736631453483
488	108.022597052361	130.747477580872
489.6	108.038030084351	130.759657059085
491.2	108.057262530145	130.766868745479
492.8	108.07328381056	130.775300581046
494.4	108.090111274101	130.78364975733
496	108.106421280062	130.79003310958
497.6	108.126266369692	130.794834072304
499.2	108.146309979024	130.79755763455
500.8	108.164328664162	130.798701186637
502.4	108.180587049785	130.800605440203
504	108.194282113059	130.803980613791
505.6	108.20722929884	130.805250355877
507.2	108.227482297437	130.803227954744
508.8	108.24585315326	130.800162434359
510.4	108.267243782607	130.790669431841
512	108.286636058499	130.787603384748
513.6	108.304970950359	130.783483578386
515.2	108.325428785288	130.77893871
516.8	108.346270599232	130.774062949631
518.4	108.366952688698	130.772992674258
520	108.38651527457	130.771985131871
521.6	108.40160626778	130.773838886578
523.2	108.417237094282	130.772847902636
524.8	108.427157087382	130.776313738734
526.4	108.43908793551	130.776106565203
528	108.455467069165	130.773227995777
529.6	108.469687070183	130.77145605533
531.2	108.486018673231	130.769042620645
532.8	108.505714110066	130.764458452441
534.4	108.524905764861	130.761851648576
536	108.542911961724	130.761605722785
537.6	108.561813377564	130.759257353048
539.2	108.58147203471	130.757727829368
540.8	108.601334763709	130.756429478418
542.4	108.618578606817	130.75704916851
544	108.636677061214	130.757890360771
545.6	108.652862973329	130.757893363352
547.2	108.668419713567	130.759410882606
548.8	108.681963447428	130.762473088376
550.4	108.696832081197	130.765694633614
552	108.711445958747	130.764601985276
553.6	108.727023140595	130.764643789512
555.2	108.742763670678	130.768307122824
556.8	108.758345343437	130.769345415257
558.4	108.7730117321	130.767344187916
560	108.786098890728	130.767055778885
561.6	108.800626450271	130.768882703532
563.2	108.809747988632	130.774300368876
564.8	108.821062596714	130.779470726484
566.4	108.832429329845	130.786273363437
568	108.844237429832	130.791970614944
569.6	108.851316420778	130.799053947288
571.2	108.862492824164	130.804910424226
572.8	108.872501452608	130.810658591189
574.4	108.882816293205	130.816920084674
576	108.894540562252	130.824161047375
577.6	108.906915744235	130.827693255909
579.2	108.916867722783	130.831000676593
580.8	108.928176996603	130.835375935033
582.4	108.936920386767	130.840559823105
584	108.947296714952	130.842845349465
585.6	108.953841855844	130.844639361076
587.2	108.961387815705	130.849640299081
588.8	108.966417905673	130.856147462166
590.4	108.969971608039	130.861016880526
592	108.97308409792	130.866352179666
593.6	108.978377818097	130.865766591151
595.2	108.982892351808	130.86744007206
596.8	108.986117376258	130.869879580872
598.4	108.988863359017	130.868408219307
600	108.993907113273	130.865614477289
601.6	108.998077876986	130.85861875185
603.2	109.000016000164	130.856217426449
604.8	109.002505190053	130.849246955031
606.4	109.006512680486	130.84046540879
608	109.010369570326	130.83412763892
609.6	109.013695655563	130.829133719124
611.2	109.017657089481	130.822911748028
612.8	109.020739739256	130.817243306176
614.4	109.024766388731	130.809322054159
616	109.027640672021	130.803382135387
617.6	109.030343977816	130.79811089771
619.2	109.030955162225	130.792029897554
620.8	109.032300432256	130.783609503659
622.4	109.032585934794	130.77555000493
624	109.033747069635	130.77038699864
625.6	109.036686733776	130.762464852904
627.2	109.038106501488	130.754203754695
628.8	109.041869905974	130.744332290779
630.4	109.043205775096	130.736660914282
632	109.045620252301	130.727506021545
633.6	109.047136921704	130.720930261969
635.2	109.052260399083	130.71158920627
636.8	109.055207010628	130.70367587261
638.4	109.05731587777	130.69870454155
640	109.060007019664	130.689532192227
641.6	109.059395976651	130.684962432305
643.2	109.058214982366	130.679608591546
644.8	109.058809498319	130.674853207999
646.4	109.058638047766	130.669686311797
648	109.058171454602	130.662271115627
649.6	109.057547424991	130.659143982168
651.2	109.060315731071	130.653326907868
652.8	109.062780714256	130.650161055606
654.4	109.067268223211	130.642747696374
656	109.073465742796	130.634391345521
657.6	109.078695304375	130.628657991819
659.2	109.082116013279	130.626827540967
660.8	109.085163691308	130.624997411925
662.4	109.088850727688	130.623203718551
664	109.090238856735	130.622346830768
665.6	109.091260957473	130.622687531014
667.2	109.092646006412	130.623569095947
668.8	109.092854166986	130.622825466639
670.4	109.092543740856	130.626088317731
672	109.089793443514	130.631442658263
673.6	109.08829461786	130.635373237609
675.2	109.087310905882	130.635793457429
676.8	109.08690317433	130.637452281058
678.4	109.086966285764	130.636752361024
680	109.087022629715	130.638238723758
681.6	109.087145115721	130.635370798125
683.2	109.087446216898	130.636624559812
684.8	109.08674534782	130.636574497735
686.4	109.087795368818	130.633055435115
688	109.08659387897	130.634006614578
689.6	109.085398083388	130.634953286081
691.2	109.084986323588	130.637541121215
692.8	109.083841736844	130.638510859762
694.4	109.08289570395	130.639963595734
696	109.084317743654	130.640113296377
697.6	109.084834392885	130.639991773333
699.2	109.085044392854	130.639452106006
700.8	109.085717823266	130.640097800017
702.4	109.087882657193	130.641249227787
704	109.090989162388	130.641531136476
705.6	109.094630887429	130.64354293343
707.2	109.098985596979	130.642625401304
708.8	109.10129933558	130.643909602409
710.4	109.103232164395	130.641792044325
712	109.104180387863	130.640712835033
713.6	109.107037422488	130.640670755803
715.2	109.11008095714	130.63943762817
716.8	109.113487051405	130.640874799796
718.4	109.116782576635	130.637023296691
720	109.12019415994	130.637728583011
721.6	109.12306195095	130.63910424368
723.2	109.126382573376	130.639349693669
724.8	109.128234612101	130.639354088751
726.4	109.130938432127	130.636766768324
728	109.133973392275	130.635664575672
729.6	109.137863723532	130.636621559434
731.2	109.141078808184	130.635467284531
732.8	109.142385458022	130.634071712892
734.4	109.14541108762	130.632505558948
736	109.148063682393	130.630751514274
737.6	109.152484279899	130.62757605567
739.2	109.15570992474	130.625159326052
740.8	109.158117730681	130.62288894542
742.4	109.160197808461	130.621793645608
744	109.163518430887	130.622039095597
745.6	109.166831702782	130.620936748518
747.2	109.169788215894	130.623032279183
748.8	109.172009279873	130.622686780342
750.4	109.17604346887	130.623287764797
752	109.178032761645	130.626856652232
753.6	109.182075455745	130.627559697922
755.2	109.186405861108	130.627254702326
756.8	109.189239154871	130.627570360432
758.4	109.191960208105	130.629035053079
760	109.194958786155	130.627332006722
761.6	109.197596880826	130.626818408031
763.2	109.199440156352	130.629231133917
764.8	109.202506015081	130.628280461295
766.4	109.204472940049	130.62618440424
768	109.205211706587	130.624432231546
769.6	109.205247674711	130.622006616449
771.2	109.203633101019	130.621483622132
772.8	109.202526282198	130.623484907894
774.4	109.203213719987	130.624229733918
776	109.203698667741	130.626173469604
777.6	109.205193972309	130.628145396398
779.2	109.206346717503	130.629802883712
780.8	109.205606105884	130.629550178349
782.4	109.204838649384	130.628053176436
784	109.204838649384	130.628053176436
785.6	109.205448557583	130.627643402182
787.2	109.205194877635	130.626801011464
788.8	109.204603955827	130.625698038816
790.4	109.20511773238	130.626352650012
792	109.20462088988	130.62755933498
793.6	109.204562004315	130.627511245102
795.2	109.204996467082	130.627702841979
796.8	109.203925708062	130.625352771494
798.4	109.202986755896	130.627537110138
800	109.202690811246	130.627805999704
801.6	109.20213387064	130.626104370453
803.2	109.20136641414	130.624607368539
804.8	109.199635086383	130.622838903251
806.4	109.198946151608	130.621645226356
808	109.197329144714	130.620115060918
809.6	109.195855042742	130.618550667747
811.2	109.19388870892	130.61703986271
812.8	109.193758077316	130.617696194957
814.4	109.194872101544	130.620075806584
816	109.194242133781	130.622027988055
817.6	109.194535234694	130.624392444579
819.2	109.194404603089	130.625048776826
820.8	109.193860883739	130.627645713956
822.4	109.193830940941	130.629027154886
824	109.195443262672	130.630229935256
825.6	109.196384524176	130.633221852781
827.2	109.196088579526	130.633490742347
828.8	109.195991035168	130.630960904861
830.4	109.196291053709	130.630506293777
832	109.197517817615	130.631543988285
833.6	109.197771497562	130.632386379003
835.2	109.197771497563	130.632386379003
836.8	109.198174153433	130.634658699489
838.4	109.197433541814	130.634405994126
840	109.197813932988	130.634407238862
841.6	109.199367083282	130.635062474142
843.2	109.197883222513	130.635158060266
844.8	109.197360940267	130.634351347272
846.4	109.197510630078	130.635362239499
848	109.198299289175	130.637266775036
849.6	109.198624556787	130.637774144145
851.2	109.198586952672	130.63918625192
852.8	109.19884063262	130.640028642638
854.4	109.19770022667	130.639363149997
856	109.197323909388	130.639176183742
857.6	109.197350450404	130.639573600536
859.2	109.196286584534	130.639366519633
860.8	109.195215825513	130.637016449148
862.4	109.195215825513	130.637016449148
864	109.195753556792	130.634416824238
865.6	109.196049501442	130.634147934672
867.2	109.196076346324	130.635392231223
868.8	109.196843802824	130.636889233137
870.4	109.199216847198	130.637195393001
872	109.199870768108	130.638452933212
873.6	109.20199929619	130.640638477577
875.2	109.203494600757	130.642610404372
876.8	109.20473203398	130.64403614265
878.4	109.204717729232	130.643624165906
880	109.204862665584	130.640478448153
881.6	109.205479935853	130.638220794293
883.2	109.204963097791	130.633605916916
884.8	109.204305070299	130.631045049132
886.4	109.203358398796	130.6275074872
888	109.203902118146	130.62491055007
889.6	109.20275566598	130.62230232927
891.2	109.201091470123	130.619866788856
892.8	109.201467787405	130.62005375511
894.4	109.20221080602	130.62114385436
896	109.201550567034	130.621347004818
897.6	109.200600941037	130.621558466919
899.2	109.201638568193	130.621798300512
900.8	109.202093459181	130.622404821829
902.4	109.202583777772	130.62079150762
904	109.202041177074	130.622130647088
905.6	109.201527400521	130.621476035893
907.2	109.200124206074	130.62038970764
908.8	109.201477435239	130.620950453764
910.4	109.202102786466	130.620571873464
912	109.202693708274	130.619813686599
913.6	109.201905049178	130.617909151062
915.2	109.20117638767	130.619352949587
916.8	109.201235194382	130.618348375436
918.4	109.201368579761	130.619001741896
920	109.203019534886	130.620314351365
921.6	109.203249754387	130.620241143489
923.2	109.204487512372	130.620134043641
924.8	109.204147605633	130.62168577086
926.4	109.203556218107	130.623929206926
928	109.203164065171	130.627141523532
929.6	109.203794528119	130.627992297852
931.2	109.203476211382	130.627864255838
932.8	109.203831724682	130.624816998979
934.4	109.202075360777	130.623142240415
936	109.200289404659	130.623099160325
937.6	109.200685159961	130.620407037967
939.2	109.19992093875	130.618909405094
940.8	109.19967319429	130.61891089156
942.4	109.199750066863	130.621210899969
944	109.199672539158	130.620764824646
945.6	109.198662637979	130.623035522499
947.2	109.197895181479	130.621538520586
948.8	109.197919619365	130.621945423249
950.4	109.198173299313	130.622787813967
952	109.198718426979	130.624087186261
953.6	109.198638054346	130.623631330441
955.2	109.198562361267	130.623180834535
956.8	109.199442843922	130.624531233591
958.4	109.198929067369	130.623876622396
960	109.198415290816	130.623222011201
961.6	109.198747629186	130.621790589411
963.2	109.199237947777	130.622038434715
964.8	109.198234929186	130.622138711187
966.4	109.198293814751	130.622186801065
968	109.197726606558	130.621490792383
969.6	109.198368595458	130.621212846752
971.2	109.198479320862	130.623882951062
972.8	109.199163453911	130.624924960434
974.4	109.199149149163	130.62451298369
976	109.198523797936	130.624891563989
977.6	109.197450079318	130.62102397549
979.2	109.197450079318	130.62102397549
980.8	109.198367249765	130.619727419051
982.4	109.198265674537	130.618864029608
984	109.197291770419	130.618001001458
985.6	109.196702921569	130.617720232194
987.2	109.196870221946	130.618387939947
988.8	109.196760792938	130.619451805818
990.4	109.198397256115	130.61965016499
992	109.200279950744	130.618488953235
993.6	109.200140284805	130.615606756122
995.2	109.200675263954	130.616668900941
996.8	109.199986332377	130.619414985418
998.4	109.200392633292	130.623122481263
1000	109.202025263441	130.625449128953
1001.6	109.202552232672	130.62735987148
1003.2	109.202566423329	130.629843983322
1004.8	109.202541985443	130.629437080658
1006.4	109.202177605499	130.629786247433
1008	109.202594627461	130.627828966035
1009.6	109.201651649421	130.626117766717
1011.2	109.2026615506	130.624913608764
1012.8	109.203682484805	130.628359825201
1014.4	109.204425503419	130.62944992445
1016	109.204688661534	130.63322241111
1017.6	109.205488803898	130.634962352589
1019.2	109.204823840483	130.637873782107
1020.8	109.205123286542	130.638246659206
1022.4	109.206017041857	130.638292304041
1024	109.206552021006	130.63935444886
1025.6	109.206575478968	130.641622374264
1027.2	109.206700229127	130.644272698798
1028.8	109.206700229127	130.644272698798
1030.4	109.206952855252	130.644996220018
1032	109.206952855252	130.644996220018
1033.6	109.207029744853	130.645444383396
1035.2	109.207612082705	130.644587805045
1036.8	109.207369659598	130.644012050165
1038.4	109.205624872247	130.644747353406
1040	109.20552569266	130.643904326921
1041.6	109.205959096581	130.644103082296
1043.2	109.206952442567	130.647514814976
1044.8	109.207719899067	130.649011816889
1046.4	109.20734430779	130.649163410959
1048	109.206199860675	130.648904788593
1049.6	109.207554155967	130.649769061478
1051.2	109.208223377448	130.650505686562
1052.8	109.207844935759	130.651169870217
1054.4	109.207186908266	130.648609002434
1056	109.206881943016	130.647775558517
1057.6	109.206450837178	130.648950941331
1059.2	109.208134083824	130.651424298149
1060.8	109.207622562637	130.650768919221
1062.4	109.20827429765	130.648557177673
1064	109.20827429765	130.648557177673
1065.6	109.207788123207	130.6483150628
1067.2	109.207814471668	130.648667892654
1068.8	109.208178691417	130.649579167562
1070.4	109.207681848917	130.650785852531
1072	109.207230803215	130.649684938655
1073.6	109.207150430582	130.649229082835
1075.2	109.206112959908	130.650551595957
1076.8	109.206032871747	130.650095972455
1078.4	109.205011937542	130.646649756019
1080	109.203896407922	130.648243851217
1081.6	109.20337956986	130.64362897384
1083.2	109.20301091413	130.640875673674
1084.8	109.20276527708	130.639267554483
1086.4	109.201456385918	130.640259350348
1088	109.199934780818	130.639911031108
1089.6	109.199399801669	130.640718993684
1091.2	109.199744999437	130.639360850256
1092.8	109.200028522526	130.638394652875
1094.4	109.199648131353	130.638393408139
1096	109.199057636005	130.63727923341
1097.6	109.19806430133	130.636981086498
1099.2	109.197787163421	130.635731929889
1100.8	109.197846048985	130.635780019766
1102.4	109.197378310901	130.634300694288
1104	109.197854155036	130.633141944137
1105.6	109.197309611878	130.631836079582
1107.2	109.197013667228	130.632104969147
1108.8	109.197013667228	130.632104969147
1110.4	109.196633276054	130.632103724412
1112	109.197008867331	130.631952130342
1113.6	109.198233687079	130.632666608528
1115.2	109.197719910526	130.632011997333
1116.8	109.197719910526	130.632011997333
1118.4	109.198330627323	130.632889494577
1120	109.19887154196	130.634795516581
1121.6	109.199002702207	130.634134044886
1123.2	109.198931160038	130.633780973298
1124.8	109.198568391365	130.632882032524
1126.4	109.198491501763	130.634286165994
1128	109.198948590292	130.634743254523
1129.6	109.198437069105	130.635949035108
1131.2	109.199430948574	130.636845735251
1132.8	109.199531551791	130.635839703083
1134.4	109.19918881911	130.635336194116
1136	109.199660989869	130.637189523661
1137.6	109.200711463072	130.63768435247
1139.2	109.200791835704	130.63814020829
1140.8	109.202230527264	130.637232981433
1142.4	109.20149875683	130.636766995543
1144	109.201373238869	130.63760499118
1145.6	109.201721311989	130.634513894068
1147.2	109.201745749875	130.634920796732
1148.8	109.202179153795	130.635119552107
1150.4	109.202579205085	130.633169124952
1152	109.204476945096	130.632458098351
1153.6	109.205634330448	130.631895142682
1155.2	109.2053806505	130.629182644569
1156.8	109.204758314823	130.627430471875
1158.4	109.20467794219	130.626974616055
1160	109.204977960732	130.626520004971
1161.6	109.20571462531	130.62676930379
1163.2	109.20658422623	130.629554162178
1164.8	109.206702114347	130.632226831126
1166.4	109.20554250491	130.632141301661
1168	109.206596831686	130.632132799025
1169.6	109.207548343185	130.632417369559
1171.2	109.208021204414	130.634319016701
1172.8	109.208273787941	130.635157872082
1174.4	109.20784038402	130.634959116707
1176	109.208019513733	130.636992383406
1177.6	109.207428591925	130.635889410758
1179.2	109.207962749426	130.636495016078
1180.8	109.208215466642	130.636646646407
1182.4	109.207839149359	130.636459680153
1184	109.207095353064	130.636123779839
1185.6	109.206831576337	130.637328073957
1187.2	109.206751203704	130.636872218137
1188.8	109.205642380162	130.638626871157
1190.4	109.205107401013	130.637564726338
1192	109.204436851221	130.636515538021
1193.6	109.204335275993	130.635652148577
1195.2	109.203637193577	130.63518243074
1196.8	109.202729526013	130.633934621775
1198.4	109.202706068051	130.635397963278
1200	109.202251177064	130.634791441961
1201.6	109.203043305305	130.633228429361
1203.2	109.20252102306	130.632421716367
1204.8	109.202332514119	130.633028998407
1206.4	109.202585214143	130.633871252353
1208	109.203397072739	130.634792861745
1209.6	109.203145807699	130.633946482507
1211.2	109.203218432966	130.632490451677
1212.8	109.20319399508	130.632083549013
1214.4	109.202506911212	130.631042402919
1216	109.20233037652	130.630648373653
1217.6	109.201896972599	130.630449618278
1219.2	109.201596954058	130.630904229362
1220.8	109.202305524994	130.632353141398
1222.4	109.20309418409	130.634257676935
1224	109.203174556723	130.634713532755
1225.6	109.203276131951	130.635576922198
1227.2	109.203356504584	130.636032778018
1228.8	109.20348023834	130.633546066542
1230.4	109.204129806723	130.632370399507
1232	109.205062874296	130.632864949063
1233.6	109.205121759861	130.632913038941
1235.2	109.205519279739	130.633507538819
1236.8	109.20581387501	130.63310289359
1238.4	109.205958811363	130.632858538088
1240	109.206493790512	130.633920682906
1241.6	109.206716254569	130.632296194566
1243.2	109.206539719876	130.6319021653
1244.8	109.20528961205	130.631450643875
1246.4	109.205550671387	130.631953624741
1248	109.205700446806	130.632549611086
1249.6	109.205787714247	130.632951789992
1251.2	109.206197660206	130.630882619964
1252.8	109.20565608387	130.633165689355
1254.4	109.206121755848	130.632830716284
1256	109.206597928286	130.634897435254
1257.6	109.207345367679	130.636403649614
1259.2	109.207175121873	130.638151172738
1260.8	109.20836352288	130.637007576366
1262.4	109.208373442621	130.638164407133
1264	109.208887219174	130.636948910934
1265.6	109.209943700411	130.637602277393
1267.2	109.209717158547	130.638011297484
1268.8	109.2102309351	130.638665908679
1270.4	109.209929125449	130.637810781335
1272	109.209929125449	130.637810781335
1273.6	109.209907922853	130.637403247712
1275.2	109.21107336495	130.63931616685
1276.8	109.211709310619	130.642221109716
1278.4	109.21286073839	130.645024586027
1280	109.213134300355	130.64802237912
1281.6	109.2138507227	130.649621449345
1283.2	109.214364499252	130.65027606054
1284.8	109.214664517793	130.649821449456
1286.4	109.213955946858	130.648372537421
1288	109.213558426979	130.647778037543
1289.6	109.213068108388	130.649391351751
1291.2	109.211763693475	130.650070252233
1292.8	109.211273374884	130.649822406929
1294.4	109.211657346154	130.651128881326
1296	109.21145320953	130.651945427825
1297.6	109.21129936022	130.651535162999
1299.2	109.210155120719	130.650029777484
1300.8	109.209341789881	130.649927716249
1302.4	109.208574333381	130.648430714336
1304	109.208472758152	130.647567324892
1305.6	109.208371182923	130.646703935449
1307.2	109.207236767987	130.646256814583
1308.8	109.208004224487	130.647753816496
1310.4	109.20765234585	130.646853661843
1312	109.206909327235	130.645763562593
1312.8	109.206801870698	130.645626467091
1313.6	109.206874464614	130.643793484795
1314.4	109.206602726124	130.644530485175
1315.2	109.206916424197	130.64277743571
1316	109.207247549941	130.640926994608
1316.8	109.206913078899	130.639457080805
1317.6	109.207104853487	130.637658070197
1318.4	109.207010441496	130.636149650554
1319.2	109.206589023883	130.636201903417
1320	109.206819928961	130.634649935684
1320.8	109.206364066421	130.634655681576
1321.6	109.205109492946	130.634663583534
1322.4	109.204891703811	130.634071304994
1323.2	109.204313774133	130.634056258552
1324	109.204464583026	130.634430887669
1324.8	109.204627456632	130.634835487117
1325.6	109.203966275444	130.634850400791
1326.4	109.203209804308	130.634140138324
1327.2	109.202533818277	130.634214423069
1328	109.200928827376	130.631651157061
