# Supplementary material for: Seeking safety: Movement dynamics after post-contact immobility
Source: PLoS One. 2024 Aug 22;19(8):e0307370. doi: 10.1371/journal.pone.0307370 (PMC11340899; doi:10.1371/journal.pone.0307370)
Supplement: S4 Data — (ZIP) [file pone.0307370.s013.zip › Franks_etal_AntLionTracksSSandData_PLoSOne_2024/Averaged_Data_Width_20_Day2_Antlion13_Capture1.txt]

t	x	y
16	109.359512456402	104.947048694829
16.8	109.358309982106	104.94649910283
17.6	109.355501218056	104.94295097294
18.4	109.351017148273	104.939176525611
19.2	109.347358235741	104.935164472797
20	109.348106296834	104.935951847573
20.8	109.34610316096	104.933657531183
21.6	109.34392454536	104.931128012763
22.4	109.34471362394	104.931973123253
23.2	109.343718358261	104.931550896985
24	109.342738239031	104.933373147461
24.8	109.342286538904	104.933212860681
25.6	109.341438715393	104.933254945651
26.4	109.340538845333	104.934206767912
27.2	109.340845066184	104.934054902728
28	109.34193303737	104.934898227514
28.8	109.343675494221	104.934926940044
29.6	109.343815331175	104.932701929408
30.4	109.343651820725	104.933606502899
31.2	109.344178957063	104.932072066928
32	109.344680379432	104.930612481491
33.6	109.342427585969	104.92748360168
35.2	109.340549236824	104.927208730036
36.8	109.340288662794	104.927547940947
38.4	109.338923670335	104.927791372302
40	109.339071706434	104.928316741464
41.6	109.33874914737	104.927868572097
43.2	109.339441770929	104.928819162594
44.8	109.341857428382	104.931296667782
46.4	109.34217575899	104.931569068336
48	109.342243497151	104.932702946243
49.6	109.343194215375	104.934184904353
51.2	109.34276824858	104.933652445859
52.8	109.341791028141	104.931505801111
54.4	109.340730119591	104.931322434201
56	109.338227015742	104.928005821601
57.6	109.336943447373	104.927700210085
59.2	109.33606617434	104.927328839912
60.8	109.336455518945	104.927551322543
62.4	109.335469605343	104.928211009414
64	109.334919354065	104.929397825894
65.6	109.333648406894	104.929682864941
67.2	109.332526480914	104.929734601611
68.8	109.333239369626	104.932569232264
70.4	109.334522517616	104.934488018745
72	109.335166017869	104.937822355635
73.6	109.332265425652	104.935303526856
75.2	109.332168821351	104.936892374855
76.8	109.332289770809	104.938753766504
78.4	109.33023236927	104.937238471645
80	109.329380252453	104.936052698962
81.6	109.328646510243	104.935563421738
83.2	109.330226504117	104.936718032646
84.8	109.331829032552	104.937445177288
86.4	109.333194025011	104.937201745934
88	109.332856996926	104.938155131522
89.6	109.331656102655	104.937029845186
91.2	109.330859232183	104.936489174755
92.8	109.331293830371	104.939425362512
94.4	109.330991992678	104.937937053595
96	109.331042493895	104.939971374398
97.6	109.33129280428	104.941723547092
99.2	109.331634029286	104.94352412887
100.8	109.333649610002	104.94295365404
102.4	109.334128067065	104.942369234829
104	109.335815113298	104.942339910256
105.6	109.338063566119	104.94379836614
107.2	109.339014745582	104.942889739443
108.8	109.338940237884	104.941069516385
110.4	109.338406900585	104.939809810862
112	109.337050189361	104.939624378613
113.6	109.336395022696	104.938071829906
115.2	109.335737589832	104.938434779964
116.8	109.336803941009	104.939453745794
118.4	109.335453596037	104.94274625809
120	109.334911976152	104.942202480357
121.6	109.336542175566	104.944074505057
123.2	109.336508836128	104.942380861599
124.8	109.337118025257	104.943464283355
126.4	109.337502816123	104.943499724619
128	109.33799249309	104.945458432487
129.6	109.338935613181	104.944682628621
131.2	109.340236042875	104.944266715937
132.8	109.341126547571	104.945168206041
134.4	109.34080754603	104.945320032089
136	109.340479898367	104.945104937786
137.6	109.341397993584	104.945067302442
139.2	109.342420236656	104.946516669634
140.8	109.343024987916	104.946399458629
142.4	109.342918974106	104.947643354
144	109.343429076201	104.947943624329
145.6	109.344011325538	104.94983105246
147.2	109.34404869746	104.9505997964
148.8	109.342091241313	104.951075183568
150.4	109.340109234461	104.952213631146
152	109.339070438792	104.953211086987
153.6	109.337814083223	104.953639595216
155.2	109.337647768079	104.953259700153
156.8	109.337786278325	104.955079500565
158.4	109.337131111659	104.953158073396
160	109.337885274942	104.955056302379
161.6	109.337602977421	104.955989048312
163.2	109.337307492676	104.955586552176
164.8	109.336603317613	104.956785523177
166.4	109.335411498848	104.958079741644
168	109.334155235199	104.958592141726
169.6	109.333767211588	104.958172526812
171.2	109.333767211588	104.958172526812
172.8	109.333033543219	104.958929931511
174.4	109.332151997256	104.959284442563
176	109.330558419724	104.959632613159
177.6	109.329897600308	104.959572538667
179.2	109.329919225713	104.962181489311
180.8	109.330232113694	104.963433041235
182.4	109.327851632996	104.962101187424
184	109.328978304136	104.960012340527
185.6	109.329994777545	104.961236373541
187.2	109.330137116316	104.961019878028
188.8	109.329141563648	104.962460300516
190.4	109.327415739416	104.962500921061
192	109.326078740171	104.963332749399
193.6	109.324579308622	104.962804232767
195.2	109.324997037973	104.963702983795
196.8	109.324596507115	104.962535188259
198.4	109.323813613923	104.962023745167
200	109.324546736238	104.962748234389
201.6	109.325138575134	104.964967973543
203.2	109.324550169179	104.965093619155
204.8	109.326411882628	104.966750393117
206.4	109.32750335233	104.967863692212
208	109.328005729663	104.966591588488
209.6	109.32855265062	104.96920465528
211.2	109.32937331737	104.969870393076
212.8	109.331542799593	104.968212900028
214.4	109.331482725101	104.969414389876
216	109.332810385823	104.969543761361
217.6	109.334489565873	104.971828186633
219.2	109.337127634766	104.972721317237
220.8	109.338739333395	104.976610268463
222.4	109.338910030095	104.9756562475
224	109.3394974586	104.978278249233
225.6	109.339612945532	104.978041314754
227.2	109.340125972915	104.976706418968
228.8	109.340136465715	104.97590184605
230.4	109.340542508129	104.973246657408
232	109.342457811734	104.973166663878
233.6	109.342291723432	104.97308715352
235.2	109.342821883523	104.972670224721
236.8	109.342381308308	104.972527345238
238.4	109.344204563059	104.974502004769
240	109.345510155006	104.977801448403
241.6	109.347103732538	104.980978236992
243.2	109.348413140636	104.981806689423
244.8	109.349661479333	104.981365084923
246.4	109.350114704054	104.98213934382
248	109.352149606851	104.985232034178
249.6	109.352477325361	104.988244440082
251.2	109.352085785204	104.990332410299
252.8	109.352816350869	104.994183709579
254.4	109.354990828659	104.999437979365
256	109.35681032733	105.00141174316
257.6	109.35782363202	105.004261662602
259.2	109.359156975267	105.004867922695
260.8	109.359034730661	105.004997443766
262.4	109.359482086207	105.007490628194
264	109.361187067145	105.0096382106
265.6	109.361803846751	105.010261935922
267.2	109.363123631482	105.010038908562
268.8	109.364635934159	105.012611270291
270.4	109.36508292806	105.012577275609
272	109.364828226264	105.013950689168
273.6	109.367077536886	105.017916132634
275.2	109.368961375736	105.019496126509
276.8	109.369547012105	105.022161707278
278.4	109.367988752914	105.023207977293
280	109.369217384851	105.021518653616
281.6	109.368038061883	105.020189712249
283.2	109.365553285192	105.017215229854
284.8	109.364106068957	105.015433261176
286.4	109.362432890584	105.01154430995
288	109.36071531962	105.01467098114
289.6	109.359744262112	105.014236465466
291.2	109.358635779159	105.018689215792
292.8	109.35766835237	105.020149241234
294.4	109.356523940274	105.021454019167
296	109.356253065467	105.022894368074
297.6	109.354200726965	105.022679912262
299.2	109.354750849753	105.023760049901
300.8	109.352847671852	105.02707240644
302.4	109.352054528591	105.028221390351
304	109.350486538338	105.02751661807
305.6	109.349724724123	105.024015042915
307.2	109.348588891744	105.023066930256
308.8	109.347746729699	105.026058214298
310.4	109.347092808789	105.028401081575
312	109.345017572774	105.029556715745
313.6	109.343554651163	105.027493811093
315.2	109.342604944115	105.025550224575
316.8	109.34419376233	105.027488416429
318.4	109.344225419231	105.028674445929
320	109.343910657669	105.027604256619
321.6	109.344147274449	105.028921296144
323.2	109.344163202142	105.030509135493
324.8	109.344654068169	105.03238756769
326.4	109.343324478301	105.033373348882
328	109.342259411606	105.032332734358
329.6	109.342243396733	105.033381708538
331.2	109.340788562435	105.035613073916
332.8	109.339803866163	105.033244264894
334.4	109.338028684583	105.030650703253
336	109.335760845991	105.030221436404
337.6	109.334190610446	105.029568392848
339.2	109.333024125136	105.028585960759
340.8	109.331675492737	105.03038853023
342.4	109.33208563659	105.033293493299
344	109.332759355461	105.036704667236
345.6	109.332696023918	105.040631222912
347.2	109.332721108794	105.044307040504
348.8	109.334765310271	105.048097925412
350.4	109.335390025122	105.052830589989
352	109.335194607366	105.058032215443
353.6	109.3357375494	105.060529893489
355.2	109.337452622249	105.06499777486
356.8	109.338754825216	105.062946407635
358.4	109.338189469002	105.065799082883
360	109.339368562657	105.071583668049
361.6	109.339784077896	105.074930317895
363.2	109.339953063087	105.079635297076
364.8	109.340500716439	105.08337842187
366.4	109.342541482283	105.086346808552
368	109.342259428664	105.090440120542
369.6	109.343301030901	105.092793260329
371.2	109.343161653528	105.099156832977
372.8	109.343190060336	105.101546600681
374.4	109.343762171269	105.100622727806
376	109.342778657843	105.102891198744
377.6	109.343981544772	105.103882078597
379.2	109.343975606388	105.10790970044
380.8	109.345830848064	105.112857011577
382.4	109.344138838892	105.112046601744
384	109.342998126038	105.110785931496
385.6	109.342184559978	105.111800944956
387.2	109.340665294431	105.112099021672
388.8	109.33814608444	105.108873181287
390.4	109.338255336036	105.10660028153
392	109.338425879992	105.105856648428
393.6	109.3375593978	105.108052720488
395.2	109.336259491041	105.10830533105
396.8	109.335447243544	105.108139621694
398.4	109.335604691668	105.114737072966
400	109.337090221878	105.120475067243
401.6	109.338149554579	105.12521041823
403.2	109.339573426416	105.128944435304
404.8	109.33914804345	105.131800578077
406.4	109.340145333268	105.132488489666
408	109.338537631472	105.131601660611
409.6	109.339122592847	105.131571245449
411.2	109.34050590728	105.133095040761
412.8	109.343249592488	105.135036854629
414.4	109.342500936882	105.135142667656
416	109.342535092295	105.137147590407
417.6	109.343869839868	105.139921984413
419.2	109.345329380913	105.140803496563
420.8	109.344930672042	105.141547801625
422.4	109.346698070836	105.146169742725
424	109.346561136332	105.147855656788
425.6	109.34674886912	105.146854415249
427.2	109.347725957903	105.147968735602
428.8	109.349344845277	105.150569677413
430.4	109.347603040469	105.150320848155
432	109.34511659013	105.148560145614
433.6	109.343846813375	105.144799102634
435.2	109.341780354318	105.147142441334
436.8	109.340953015722	105.14369988887
438.4	109.339556802021	105.140333654835
440	109.337374987927	105.141329437687
441.6	109.335878021459	105.141329790995
443.2	109.335375116432	105.143235414198
444.8	109.335184177487	105.144189073088
446.4	109.332834204697	105.14406539031
448	109.332020199434	105.144936922446
449.6	109.332131307405	105.144966551238
451.2	109.331460622815	105.144523354615
452.8	109.332179013619	105.146232974544
454.4	109.333736004836	105.149786386554
456	109.333553130321	105.153261002343
457.6	109.334712176234	105.156773510026
459.2	109.335854504816	105.159764826661
460.8	109.337517927311	105.163245482441
462.4	109.340023941746	105.164537995537
464	109.340602360636	105.164539450679
465.6	109.340304953755	105.165090579528
467.2	109.339644113794	105.164652656202
468.8	109.337762687991	105.163703675151
470.4	109.336362570342	105.159557146172
472	109.332885466228	105.155122057266
473.6	109.331418530949	105.14998778379
475.2	109.331248409819	105.150997643801
476.8	109.328970305863	105.150852328043
478.4	109.327912960272	105.150306392462
480	109.327601090299	105.150405877866
481.6	109.326197605974	105.148803766676
483.2	109.325666821417	105.148950367585
484.8	109.32343109457	105.145736154689
486.4	109.322456992748	105.146573975746
488	109.319789924027	105.142581978289
489.6	109.320004468735	105.141215594522
491.2	109.31780552111	105.138847832916
492.8	109.31552117549	105.135315412963
494.4	109.312465735269	105.130560178042
496	109.311872936153	105.128335717657
497.6	109.311055697942	105.127051536075
499.2	109.311678708758	105.128217962828
500.8	109.311429796755	105.125374003358
502.4	109.311890104431	105.128332475531
504	109.312099925738	105.132913390976
505.6	109.312899823242	105.133772691879
507.2	109.314954254573	105.132186840752
508.8	109.314391296513	105.132526260353
510.4	109.315217823127	105.130698752312
512	109.314968300313	105.13118916891
513.6	109.314988674414	105.129550509065
515.2	109.315753715248	105.128916794785
516.8	109.31650793996	105.128809205233
518.4	109.317353989061	105.129602689153
520	109.317609174677	105.13029337118
521.6	109.316635359066	105.131109230472
523.2	109.314473654885	105.131365095081
524.8	109.312648913763	105.130904960888
526.4	109.311242290257	105.1288302359
528	109.309013649549	105.127961647082
529.6	109.307532114425	105.127474713965
531.2	109.306398718728	105.126101838085
532.8	109.306881081564	105.124204190885
534.4	109.308539992613	105.12428546919
536	109.309116635794	105.12673665237
537.6	109.310446681004	105.130114395685
539.2	109.312859364976	105.137322435451
540.8	109.311882562024	105.137076198164
542.4	109.31138112897	105.136462822224
544	109.308906569288	105.135972082128
545.6	109.307400677214	105.136089978577
547.2	109.307426291991	105.134545773474
548.8	109.306264429039	105.13306296542
550.4	109.305338735724	105.133591347887
552	109.304757654682	105.131509380537
553.6	109.30384828627	105.132928732585
555.2	109.304496007296	105.133746976766
556.8	109.305031279538	105.136492055357
558.4	109.305802872151	105.139468347115
560	109.306775531448	105.140592040465
561.6	109.307175068513	105.141946297403
563.2	109.308437991218	105.143754353742
564.8	109.307440541505	105.144895693261
566.4	109.307949843559	105.147454140302
568	109.307165177236	105.146835078374
569.6	109.308023699703	105.147019850394
571.2	109.309129705982	105.147190005207
572.8	109.30996375648	105.149635861996
574.4	109.310009459219	105.148287279642
576	109.309195370703	105.151220001571
577.6	109.309616201274	105.151638724476
579.2	109.310390417116	105.154499830387
580.8	109.309649616866	105.155936997089
582.4	109.311854208145	105.158652231885
584	109.310034213922	105.158163147767
585.6	109.308984438363	105.157411343437
587.2	109.30857228159	105.157284443476
588.8	109.308533582853	105.158217553195
590.4	109.309924201584	105.158325984852
592	109.309203910259	105.158456101995
593.6	109.309975744526	105.159192453667
595.2	109.310547955082	105.158318144371
596.8	109.310124348987	105.157582519693
598.4	109.309169060383	105.159799025386
600	109.308452655705	105.15926890065
601.6	109.308850747206	105.160599632478
603.2	109.308813769536	105.159623990864
604.8	109.30762905681	105.156365764121
606.4	109.307589599599	105.15674967212
608	109.308052786533	105.156565598594
609.6	109.308938511654	105.158247434293
611.2	109.309703538277	105.160176329758
612.8	109.308625731208	105.158427101892
614.4	109.307498835453	105.155856829428
616	109.306952261747	105.156749612779
617.6	109.307178133544	105.155368832565
619.2	109.309476281053	105.156177358648
620.8	109.308323396536	105.156780905259
622.4	109.309709521876	105.157772197113
624	109.310900410342	105.158888875913
625.6	109.312508059568	105.159717808673
627.2	109.313449617745	105.161632516331
628.8	109.313645150924	105.163349061712
630.4	109.31577707026	105.166297072908
632	109.318195817591	105.169171234394
633.6	109.319867363993	105.173398932881
635.2	109.321655359283	105.175577170568
636.8	109.32314121337	105.176496915703
638.4	109.323123193445	105.177026913493
640	109.325671411375	105.180347891972
641.6	109.327974706056	105.180177724824
643.2	109.33095730915	105.181804082278
644.8	109.33333393017	105.183160925923
646.4	109.335183723915	105.184780434113
648	109.334117417357	105.18541275317
649.6	109.337965215074	105.189235089017
651.2	109.338588882169	105.189409305881
652.8	109.337588638478	105.187958184186
654.4	109.336862116555	105.186225922546
656	109.334493540972	105.181349951233
657.6	109.333521237049	105.177217659561
659.2	109.331883229588	105.172305414531
660.8	109.330108803364	105.171630781194
662.4	109.331350902592	105.173668991001
664	109.331017733043	105.174582645777
665.6	109.331672657977	105.176342365386
667.2	109.33218043958	105.177773355057
668.8	109.332588903906	105.180475848951
670.4	109.332250244301	105.181106276831
672	109.332746742311	105.182519794298
673.639024390244	109.28884677028	105.168035880362
675.278048780488	109.245396802181	105.151914339189
676.917073170732	109.20216735497	105.136892247376
678.556097560976	109.16011690733	105.126360543996
680.19512195122	109.118746187881	105.114303789405
681.834146341463	109.077446827685	105.101744067138
683.473170731707	109.033987938662	105.088970728198
685.112195121951	108.988822843035	105.072905352587
686.751219512195	108.946772724008	105.058815385845
688.390243902439	108.902074048988	105.043142107397
690.029268292683	108.858006847827	105.028084771396
691.668292682927	108.813850602151	105.014815704336
693.307317073171	108.77011845746	105.00042122925
694.946341463415	108.726967489823	104.987219082031
696.585365853659	108.682520207314	104.971782359531
698.224390243902	108.638280932008	104.953466275493
699.863414634146	108.593269274857	104.935102380668
701.50243902439	108.547511252858	104.918834772937
703.141463414634	108.501340823231	104.904256424467
704.780487804878	108.4557666013	104.887271907895
706.419512195122	108.409525861947	104.869707143526
708.058536585366	108.363267659079	104.853773762538
709.69756097561	108.31633711226	104.835021686434
711.336585365854	108.269112769502	104.817602311245
712.975609756098	108.222473582161	104.800833962627
714.614634146341	108.176897738726	104.784686326145
716.253658536585	108.129612973904	104.765920314198
717.892682926829	108.085254581891	104.751115203523
719.531707317073	108.043333346686	104.739125911513
721.170731707317	108.000812061815	104.726683292932
722.809756097561	107.958996552665	104.716166159182
724.448780487805	107.916573307456	104.705543192588
726.087804878049	107.87463334565	104.696574854909
727.726829268293	107.832359524597	104.685637049606
729.365853658537	107.788557209345	104.670331649276
731.00487804878	107.745876230142	104.655947533903
732.643902439024	107.701897953059	104.640652351769
734.282926829268	107.657798659385	104.625643929861
735.921951219512	107.613545065547	104.611608306418
737.560975609756	107.570615971061	104.598641261384
739.2	107.526597551322	104.582355893732
740.8	107.526930754585	104.584726173165
742.4	107.526521347533	104.58554431611
744	107.528066445273	104.584629735059
745.6	107.52797868648	104.585713205777
747.2	107.526639206457	104.587093895579
748.8	107.525363533973	104.584939967805
750.4	107.525035172259	104.584606144773
752	107.525035172259	104.584606144773
753.6	107.523975904222	104.583338474377
755.2	107.524098055178	104.585219733338
756.8	107.523038220384	104.585782134836
758.4	107.522238380744	104.585860216803
760	107.521500272574	104.585346344027
761.6	107.521299828014	104.584899246504
763.2	107.520637746247	104.585357711208
764.8	107.51908225812	104.585767032325
766.4	107.519351171699	104.587672194299
768	107.520712630023	104.584961361602
769.6	107.52096605161	104.584193177415
771.2	107.521277958332	104.586922595393
772.8	107.522545316687	104.588064240774
774.4	107.523017812694	104.589363604795
776	107.52395101532	104.590531644072
777.6	107.524804261427	104.592602601259
779.2	107.525122668304	104.592811792927
780.8	107.525163817814	104.591483061967
782.4	107.525636313821	104.592782425987
784	107.526642381314	104.593805272458
785.6	107.527115669341	104.59159592367
787.2	107.528323965695	104.591910041127
788.8	107.529123599121	104.59123968571
790.4	107.529920429887	104.591521158332
792	107.53117508952	104.592911888984
793.6	107.532246914078	104.594338883682
795.2	107.532246914078	104.594338883682
796.8	107.532198675594	104.595694155379
798.4	107.532586116091	104.597913852807
800	107.532382533663	104.598460918715
801.6	107.533040588476	104.596652753058
803.2	107.533102931699	104.597271591579
804.8	107.532903376226	104.599229103963
806.4	107.532576477532	104.598433639719
808	107.532893724851	104.596929077432
809.6	107.530872193638	104.596682762042
811.2	107.530550487208	104.596285825801
812.8	107.532334746993	104.595236741089
814.4	107.533607794499	104.597304700839
816	107.533408239025	104.599203481177
817.6	107.533018566642	104.602093551351
819.2	107.533022593597	104.603443252304
820.8	107.533110352389	104.602300052218
822.4	107.533583640416	104.60009070343
824	107.533908314579	104.600428391255
825.6	107.534676120591	104.598710034451
827.2	107.53423243829	104.598293802998
828.8	107.53423243829	104.598293802998
830.4	107.533780243521	104.599898470939
832	107.53357892312	104.600263914779
833.6	107.53359940439	104.602028376235
835.2	107.534133965551	104.602028376235
836.8	107.535010295323	104.599630153759
838.4	107.533752124391	104.599824622088
840	107.532748070375	104.597993700059
841.6	107.531814867749	104.596825660781
843.2	107.531289215941	104.596300008973
844.8	107.533277407716	104.596567161512
846.4	107.534494429139	104.597701424143
848	107.534994008826	104.599034071722
849.6	107.535419006827	104.597965740722
851.2	107.536930524592	104.598465483723
852.8	107.53637450638	104.598231846355
854.4	107.537327490588	104.598946584511
856	107.537501148547	104.60131870627
857.6	107.536305550915	104.599750789615
859.2	107.534976547418	104.59798820383
860.8	107.534766660421	104.597256769332
862.4	107.534905994533	104.596039308971
864	107.534728463786	104.594736869899
865.6	107.535055362479	104.594493551424
867.2	107.534586893426	104.594366702354
868.8	107.534061241618	104.59360742752
870.4	107.533801515461	104.593038379256
872	107.533795210891	104.591463564067
873.6	107.533418901571	104.592023134338
875.2	107.533229315811	104.593958149065
876.8	107.532770816471	104.59422293
878.4	107.530975199661	104.593950056956
880	107.53022735204	104.595269265238
881.6	107.529958438461	104.59342283531
883.2	107.52973902224	104.591842722817
884.8	107.529275713655	104.591702286504
886.4	107.528396392068	104.591450435529
888	107.527397452234	104.593134132509
889.6	107.526862891073	104.592065010187
891.2	107.526504492112	104.592786024565
892.8	107.526504492112	104.592786024565
894.4	107.52716657388	104.592150373859
896	107.527824628692	104.590163008723
897.6	107.528019644523	104.588460332433
899.2	107.526687579508	104.589015581978
900.8	107.525949471338	104.58939264447
902.4	107.525850587314	104.591662081779
904	107.525651814132	104.592260982796
905.6	107.52645228572	104.594462774596
907.2	107.527127200827	104.596648613528
908.8	107.52732122673	104.594930098388
910.4	107.526622014447	104.597190280262
912	107.525557869417	104.595666233452
913.6	107.524585793722	104.593270469856
915.2	107.523867324109	104.595637347813
916.8	107.521858581532	104.597966437607
918.4	107.521198557554	104.599824353024
920	107.519186213763	104.600914151344
921.6	107.518026139277	104.60019557169
923.2	107.517697794594	104.598631596558
924.8	107.51830081436	104.59722813984
926.4	107.518506674403	104.596607859907
928	107.517833235611	104.595980614858
929.6	107.517808433017	104.597643041325
931.2	107.517475229754	104.59654846371
932.8	107.517744143333	104.598453625684
934.4	107.518203424964	104.597065161564
936	107.518456846551	104.596296977377
937.6	107.518463151121	104.597636864384
939.2	107.518732064701	104.599307098176
940.8	107.519390119513	104.597319733039
942.4	107.519842314283	104.595952647836
944	107.520305866078	104.59566993765
945.6	107.520705818541	104.594927168791
947.2	107.521178314548	104.596403718814
948.8	107.521579190422	104.595720105982
950.4	107.522281343143	104.597373438166
952	107.522491473351	104.598096494905
953.6	107.52275736475	104.598288814412
955.2	107.522562348919	104.599991490703
956.8	107.521904294107	104.601978855839
958.4	107.521445794767	104.602008708592
960	107.521040891939	104.602979950385
961.6	107.520631484887	104.603977292809
963.2	107.520579057411	104.604551008667
964.8	107.52051999541	104.603606016653
966.4	107.520460933409	104.602661024638
968	107.519086539001	104.601208858675
969.6	107.518310307416	104.599383774378
971.2	107.518108987016	104.599984146399
972.8	107.51796639866	104.601289302969
974.4	107.517573599575	104.603606719125
976	107.516095034323	104.603014399438
977.6	107.515702235238	104.605331815594
979.2	107.515501292452	104.605708624561
980.8	107.514587753786	104.604000288104
982.4	107.514086038763	104.602855152289
984	107.514303636178	104.601818194696
985.6	107.514104862996	104.602417095713
987.2	107.515091279523	104.600583330131
988.8	107.515566444999	104.601890035191
990.4	107.515829692775	104.600858981403
992	107.515833719729	104.602151633833
993.6	107.517570274539	104.601597638863
995.2	107.5178856344	104.601801842179
996.8	107.518301404192	104.602158216287
998.4	107.519358581013	104.602334412423
1000	107.519362607967	104.603863312856
1001.6	107.51977668074	104.602795887554
1003.2	107.520945858206	104.59968138181
1004.8	107.521474114797	104.599648199863
1006.4	107.521802476511	104.599982022894
1008	107.522008336554	104.599540942442
1009.6	107.522484497489	104.600880829448
1011.2	107.522569071779	104.600196487865
1012.8	107.522893406538	104.599001410464
1014.4	107.523433064742	104.598526978124
1016	107.523782215638	104.597282486236
1017.6	107.524781155473	104.595598789256
1019.2	107.525302907418	104.594111530691
1020.8	107.525707810246	104.593317474901
1022.4	107.526166309586	104.593052693966
1024	107.526355895346	104.591117679239
1025.6	107.526087359382	104.589460130397
1027.2	107.526028297381	104.588515138382
1028.8	107.526429804757	104.588107105223
1030.4	107.526228861972	104.588720162193
1032	107.526027919186	104.589333219164
1033.6	107.526135096874	104.588218969394
1035.2	107.527100914219	104.588109038965
1036.8	107.52703332104	104.585838433152
1038.4	107.526449263475	104.583969448944
1040	107.52695702195	104.585849966493
1041.6	107.527415521289	104.585761381695
1043.2	107.528001112924	104.586020375068
1044.8	107.528470969289	104.587077551889
1046.4	107.528934521084	104.586973028757
1048	107.530451045119	104.586050690453
1049.6	107.530654627547	104.585680810548
1051.2	107.533082831891	104.584387715397
1052.8	107.533503353337	104.585829503214
1054.4	107.534522922688	104.585125918905
1056	107.535231063352	104.587530576658
1057.6	107.536213932085	104.589868661521
1059.2	107.536740326202	104.593267469891
1060.8	107.53804235652	104.593525378055
1062.4	107.537645087024	104.595141719634
1064	107.536892877135	104.597105003148
1065.6	107.537016193401	104.598329079343
1067.2	107.537769586625	104.601309824648
1068.8	107.536803991586	104.604230646624
1070.4	107.536803652182	104.602875067401
1072	107.536685200217	104.603458502725
1073.6	107.536893412946	104.602832157875
1075.2	107.536627139009	104.602638474107
1076.8	107.536098882418	104.602671656054
1078.4	107.53536964483	104.604660789245
1080	107.534429110752	104.607278978329
1081.6	107.533436212892	104.607804630137
1083.2	107.532495678813	104.61042281922
1084.8	107.531197145555	104.613024506851
1086.4	107.532261857842	104.615188730117
1088	107.531803358503	104.615453511052
1089.6	107.532199364378	104.617647519152
1091.2	107.532210721403	104.618969476908
1092.8	107.531879373568	104.618943449586
1094.4	107.531066741872	104.618822894334
1096	107.530854250651	104.618505147369
1097.6	107.530854250651	104.618505147369
1099.2	107.531210624758	104.61957426969
1100.8	107.531081762211	104.621732046202
1102.4	107.531821505615	104.623434728637
1104	107.532724347671	104.624938269005
1105.6	107.531904472465	104.623765599013
1107.2	107.532209439397	104.62596381071
1108.8	107.532404053532	104.625836972642
1110.4	107.53248919946	104.629441069282
1112	107.535144119064	104.633061506236
1113.6	107.536236603011	104.635198945306
1115.2	107.538055906285	104.636663231089
1116.8	107.537461836305	104.638875974891
1118.4	107.538421386804	104.640963153156
1120	107.538590057494	104.644311150827
1121.6	107.539546693016	104.647250407664
1123.2	107.540073474989	104.646950286349
1124.8	107.539983611749	104.646219826591
1126.4	107.541072775102	104.6452406235
1128	107.542508982228	104.646906623767
1129.6	107.544091204187	104.644024892574
1131.2	107.544735693933	104.644395490404
1132.8	107.545417413582	104.645937019386
1134.4	107.546917060478	104.647187879976
1136	107.548312049933	104.650583914263
1137.6	107.549825491354	104.653396513225
1139.2	107.550992131357	104.657980097422
1140.8	107.552827621718	104.660006805089
1142.4	107.554824511268	104.663530727826
1144	107.557143412347	104.665289318735
1145.6	107.558793135599	104.667453204139
1147.2	107.560733650452	104.671029736417
1148.8	107.560733650452	104.671029736417
1150.4	107.562408804566	104.670625388873
1152	107.561817930605	104.667051731493
1153.6	107.56228862567	104.667597966292
1155.2	107.562372904198	104.66729588932
1156.8	107.56344909113	104.665547456824
1158.4	107.564252934974	104.66705003417
1160	107.56525104793	104.668074029044
1161.6	107.565591062322	104.670526896784
1163.2	107.566264501114	104.671390389837
1164.8	107.566270805684	104.672727622288
1166.4	107.566879952635	104.672461776905
1168	107.565754034609	104.673633012493
1169.6	107.565902496169	104.673589616037
1171.2	107.568691210585	104.673976634401
1172.8	107.568972611698	104.672777184951
1174.4	107.56872582831	104.673839343205
1176	107.568863114384	104.673227769251
1177.6	107.566654329781	104.671402216495
1179.2	107.564508630385	104.670327552042
1180.8	107.562485744682	104.669233146165
1182.4	107.561110109658	104.668224912715
1184	107.559202120526	104.666441127417
1185.6	107.557538715009	104.664568857954
1187.2	107.555669753048	104.660964741163
1188.8	107.554658095061	104.660340069976
1190.4	107.55423885858	104.66018658789
1192	107.55037702635	104.66081920737
1193.6	107.548727303097	104.658942563392
1195.2	107.546630262628	104.658724644975
1196.8	107.545457553787	104.656463882828
1198.4	107.543178150751	104.655002160382
1200	107.541468616858	104.652842679293
1201.6	107.539344389815	104.651435778198
1203.2	107.536962983832	104.649693286016
1204.8	107.535187255225	104.647879803412
1206.4	107.532946862037	104.646647151535
1208	107.530949972486	104.643123228798
1209.6	107.528631071407	104.641364637889
1211.2	107.527246916871	104.639387909053
1212.8	107.525306402018	104.635811376774
1214.4	107.524737106348	104.636183633244
1216	107.523315985893	104.636344797814
1217.6	107.522437244738	104.638548287717
1219.2	107.522359348759	104.636516176346
1220.8	107.521921810887	104.636326927653
1222.4	107.521119308867	104.639033099512
1224	107.520251895589	104.640629050553
1225.6	107.519703954081	104.642096972471
1227.2	107.520249869703	104.640825344749
1228.8	107.520455752497	104.640213702672
1230.4	107.520371243609	104.640812769537
1232	107.520577278607	104.643190357813
1233.6	107.5213498309	104.642456529946
1235.2	107.521218921446	104.642301452593
1236.8	107.5192008231	104.641118001873
1238.4	107.518731919147	104.640412899856
1240	107.518539532014	104.638895073315
1241.6	107.518643998705	104.636932943055
1243.2	107.518262900319	104.6357711704
1244.8	107.518418377046	104.638730974782
1246.4	107.517959877706	104.63881955958
1248	107.517490021341	104.637586186622
1249.6	107.517031522002	104.63767477142
1251.2	107.516627365891	104.636650776546
1252.8	107.516222463063	104.63768108034
1254.4	107.515520887917	104.636932647933
1256	107.514035574673	104.63662932522
1257.6	107.514266630413	104.636571561285
1259.2	107.513697334743	104.636943817755
1260.8	107.513622936201	104.638921252703
1262.4	107.514046688604	104.642773547279
1264	107.514600674656	104.642176385237
1265.6	107.514991641854	104.644135790127
1267.2	107.514991641854	104.644135790127
1268.8	107.514410811127	104.643206460963
1270.4	107.513841515456	104.643578717433
1272	107.513272219786	104.643950973903
1273.6	107.513070899385	104.644551345925
1275.2	107.513070899385	104.644551345925
1276.8	107.512406389655	104.644621570657
1278.4	107.511837093985	104.644993827127
1279.2	107.512417219894	104.64459726318
1280	107.512760034825	104.644436016517
1280.8	107.512780741529	104.644405546696
1281.6	107.51265228573	104.646391812939
1282.4	107.512699447347	104.647060779653
1283.2	107.51270086227	104.646373889099
1284	107.513279997877	104.645429839513
1284.8	107.513093930088	104.644388229933
1285.6	107.512610171776	104.645367937671
1286.4	107.511822906653	104.647219798332
1287.2	107.511658255138	104.64695471115
1288	107.510772644791	104.644175586468
1288.8	107.510262976953	104.644316045706
1289.6	107.509688902745	104.645125038283
1290.4	107.509283579138	104.645775899045
1291.2	107.508653188534	104.645997225895
1292	107.508371601024	104.647140001851
1292.8	107.50727340268	104.646440666873
1293.6	107.506575133239	104.648583129367
1294.4	107.50522400902	104.644497108767
