# Supplementary material for: Seeking safety: Movement dynamics after post-contact immobility
Source: PLoS One. 2024 Aug 22;19(8):e0307370. doi: 10.1371/journal.pone.0307370 (PMC11340899; doi:10.1371/journal.pone.0307370)
Supplement: S4 Data — (ZIP) [file pone.0307370.s013.zip › Franks_etal_AntLionTracksSSandData_PLoSOne_2024/Averaged_Data_Width_20_Day2_Antlion13_Capture2.txt]

t	x	y
16	107.409443685114	104.535908607926
16.8	107.410947267886	104.537675726756
17.6	107.413261964374	104.539061135434
18.4	107.414199608821	104.542896774834
19.2	107.414534298081	104.544550364655
20	107.413999076413	104.543361220858
20.8	107.414352662502	104.544043401372
21.6	107.413443936014	104.542808503291
22.4	107.412988648947	104.543893615902
23.2	107.414395216184	104.546062479346
24	107.413437178532	104.550063971394
24.8	107.413285621189	104.548219468395
25.6	107.414223365957	104.550181150846
26.4	107.415105949268	104.552027440211
27.2	107.416456338548	104.554132998243
28	107.417411076099	104.555093920241
28.8	107.418954014028	104.556042597921
29.6	107.419224319835	104.555069156437
30.4	107.420783106515	104.554811822915
31.2	107.421558890018	104.555041106624
32	107.422179366332	104.554319493032
33.6	107.420852155681	104.552621197513
35.2	107.419939979746	104.551043346284
36.8	107.41914709713	104.549102064734
38.4	107.418270455344	104.546497848276
40	107.418186008186	104.545147011227
41.6	107.417576027211	104.544653529434
43.2	107.416910969714	104.542040251948
44.8	107.415417314302	104.539742320546
46.4	107.416438431604	104.541030518408
48	107.417402149627	104.5427186378
49.6	107.418126629542	104.543563657255
51.2	107.419528367697	104.543786155375
52.8	107.421128932217	104.545528036532
54.4	107.422862159164	104.544730152874
56	107.423671656	104.545273081107
57.6	107.424512867256	104.545841304578
59.2	107.425870541354	104.546235803174
60.8	107.42724809709	104.547183549489
62.4	107.427279833873	104.545938258563
64	107.426604784936	104.54245767798
65.6	107.425410456844	104.539884711906
67.2	107.42322907567	104.53721323338
68.8	107.420608234402	104.533695630695
70.4	107.419943470443	104.531626341444
72	107.420265053396	104.53011795644
73.6	107.421475810053	104.531098001483
75.2	107.422677326382	104.529906680587
76.8	107.424305659397	104.531544539731
78.4	107.42628824601	104.530638287773
80	107.426718060748	104.531200402844
81.6	107.428867134439	104.53027107368
83.2	107.430428925296	104.532830852725
84.8	107.43083175951	104.533245865648
86.4	107.431412590237	104.531503373466
88	107.431037684013	104.529938817029
89.6	107.430940517495	104.530944776271
91.2	107.430457888771	104.529574539977
92.8	107.430807562663	104.530328922807
94.4	107.430225813626	104.530949628253
96	107.429430026678	104.531893858832
97.6	107.427988107847	104.531554971788
99.2	107.426004150859	104.529812998852
100.8	107.42472376845	104.527624147284
102.4	107.424266679921	104.526222490173
104	107.424026058832	104.527359424819
105.6	107.422476005656	104.527974549276
107.2	107.421281722317	104.526788470936
108.8	107.420682251933	104.528167986115
110.4	107.421040915551	104.527771437683
112	107.420277319576	104.526703886029
113.6	107.419313601554	104.525015766637
115.2	107.419036484879	104.524729951233
116.8	107.417987748549	104.526334504982
118.4	107.417240920843	104.526162160127
120	107.416519029481	104.529668715065
121.6	107.416159288202	104.529796906453
123.2	107.416279785013	104.530681999005
124.8	107.417727502168	104.531804135135
126.4	107.417014348338	104.533886161418
128	107.416982611554	104.535131452344
129.6	107.417606730113	104.537062114617
131.2	107.417749999021	104.538522913415
132.8	107.418767288303	104.539315010843
134.4	107.419778192803	104.540858701857
136	107.418228041288	104.53888514696
137.6	107.416565150578	104.537494725929
139.2	107.415074791895	104.536682442101
140.8	107.415074791895	104.539586595738
142.4	107.415492794233	104.540937516643
144	107.415061766276	104.542238757742
145.6	107.414382489662	104.540664936178
147.2	107.414164110288	104.539651889513
148.8	107.41327161783	104.538683272698
150.4	107.41314777815	104.537086693447
152	107.412928100831	104.538515731728
153.6	107.413361412812	104.538620144254
155.2	107.41106948894	104.535008966642
156.8	107.409750136085	104.534511828095
158.4	107.408898000906	104.533237415401
160	107.406472769327	104.530501114415
161.6	107.405956661125	104.527837694717
163.2	107.408952490519	104.52652876629
164.8	107.41479739473	104.518592270294
166.4	107.420169335415	104.510770857824
168	107.425292322017	104.504150135916
169.6	107.430586831096	104.496275828752
171.2	107.436035614841	104.48833701618
172.8	107.44137608223	104.48168048198
174.4	107.446650643281	104.475306970511
176	107.45324550703	104.470382697951
177.6	107.458798669054	104.462264170427
179.2	107.463754556037	104.453768364169
180.8	107.469046224089	104.444363830206
182.4	107.473332308064	104.433661328335
184	107.476277445868	104.423044686014
185.6	107.479606774388	104.411263111555
187.2	107.484450222482	104.402883257902
188.8	107.488469221687	104.3936664836
190.4	107.492013846907	104.386947807614
192	107.497375167055	104.37485390173
193.6	107.502419010267	104.365787437882
195.2	107.507198871432	104.355058020497
196.8	107.51222685906	104.345409239186
198.4	107.516394529276	104.336638359607
200	107.520861659551	104.327514416065
201.6	107.526013293479	104.319098734718
203.2	107.530929900388	104.309650301638
204.8	107.535617104515	104.299748282782
206.4	107.538570255605	104.288046003815
208	107.541150992132	104.276928375665
209.6	107.544901695253	104.268522563819
211.2	107.549587427334	104.257597674062
212.8	107.553287546207	104.247554494262
214.4	107.557069071457	104.237968030776
216	107.559751979821	104.227568366498
217.6	107.562967225613	104.216153659951
219.2	107.565737327206	104.20540700076
220.8	107.570564931472	104.196115638622
222.4	107.574853742205	104.18519346729
224	107.578701260454	104.174304463588
225.6	107.583874217394	104.16622906261
227.2	107.58863250898	104.160010699666
228.8	107.590782632761	104.150437105245
230.4	107.590747409739	104.149676702353
232	107.590512481556	104.149970362581
233.6	107.590285420975	104.148293657999
235.2	107.589540154364	104.147332960319
236.8	107.589008596355	104.147214836318
238.4	107.589352493624	104.148913605955
240	107.589014876048	104.146392936466
241.6	107.588487896836	104.14534561506
243.2	107.588841976813	104.147135254749
244.8	107.589265666029	104.148136072033
246.4	107.58870532208	104.150279782866
248	107.58884369591	104.151830919759
249.6	107.590122988033	104.154234438292
251.2	107.591834412525	104.158085143399
252.8	107.591834412525	104.158085143399
254.4	107.592436528118	104.156384533992
256	107.589814448369	104.152383098858
257.6	107.589504343829	104.154250617315
259.2	107.588902303547	104.155886985997
260.8	107.589022377951	104.157920093643
262.4	107.588725399528	104.158454654804
264	107.58904123003	104.159382921842
265.6	107.589619647306	104.16292041831
267.2	107.591361807585	104.164006630078
268.8	107.592196684005	104.166245647175
270.4	107.593031541783	104.1678108396
272	107.592790674405	104.169184773521
273.6	107.592172745164	104.166806432528
275.2	107.591287303138	104.16360387215
276.8	107.590170317384	104.163943316397
278.4	107.589622934719	104.165402891633
280	107.590744925727	104.163760046161
281.6	107.590821823588	104.163493649999
283.2	107.591659415232	104.162275093534
284.8	107.592802822007	104.161914978483
286.4	107.594128913241	104.165752156357
288	107.594785602607	104.168288151877
289.6	107.595456682969	104.171983265178
291.2	107.596169384901	104.175179501238
292.8	107.596457110102	104.174432610181
294.4	107.596857606717	104.178836404219
296	107.596867561301	104.176042152489
297.6	107.595216154372	104.174580415519
299.2	107.595745015288	104.17669521736
300.8	107.595308604168	104.17701183575
302.4	107.595883861229	104.179288283277
304	107.59553996396	104.177589513639
305.6	107.596372493472	104.177823136665
307.2	107.595638249677	104.17637634264
308.8	107.593730084178	104.17519431266
310.4	107.592635393428	104.172846401249
312	107.591247657018	104.169452932624
313.6	107.591317875175	104.168706126435
315.2	107.590733134901	104.165834652306
316.8	107.590683963886	104.163556736746
318.4	107.590683963886	104.163556736746
320	107.589453558682	104.162106628252
321.6	107.593206736619	104.164494619833
323.2	107.593857373918	104.166331473804
324.8	107.594494637222	104.165455508013
326.4	107.593178970708	104.164991335949
328	107.59294138797	104.163803422258
329.6	107.593542094325	104.162952984047
331.2	107.592581701353	104.159991011281
332.8	107.591991081343	104.160643247324
334.4	107.591991081343	104.161174805332
336	107.591393806303	104.160797526598
337.6	107.591202525959	104.158037049214
339.2	107.592192869763	104.159830739389
340.8	107.591759450968	104.159190963015
342.4	107.591523202964	104.158009722997
344	107.591235727851	104.154984955336
345.6	107.589712567107	104.15729873977
347.2	107.589273150758	104.156658839711
348.8	107.587727873031	104.158399133268
350.4	107.586963707465	104.15941704723
352	107.585499938445	104.157229031333
353.6	107.584656962614	104.156190077044
355.2	107.583616901989	104.15441905416
356.8	107.583209277891	104.15091369056
358.4	107.583171975575	104.149983895785
360	107.582928570304	104.149650378776
361.6	107.58351589076	104.152821909239
363.2	107.585445768595	104.156235980415
364.8	107.585140631425	104.154571595848
366.4	107.584707394368	104.15441642695
368	107.58574329375	104.148029676219
369.6	107.593661410312	104.14083391415
371.2	107.600970185837	104.133712439844
372.8	107.609707031086	104.127847710933
374.4	107.61890195552	104.121145650378
376	107.628318459571	104.116261317943
377.6	107.638696178729	104.113761309747
379.2	107.646697767366	104.106623511508
380.8	107.655575894888	104.102499414577
382.4	107.663175224315	104.097132898342
384	107.671413338267	104.091415726229
385.6	107.680021353246	104.088593614093
387.2	107.686952076094	104.081038009597
388.8	107.6944278166	104.072028602638
390.4	107.702879653243	104.06477518711
392	107.712501766186	104.059933213079
393.6	107.721484851442	104.05488970021
395.2	107.729329178056	104.049011575567
396.8	107.737868387366	104.043831358995
398.4	107.745806186058	104.037422460736
400	107.753743984751	104.031013562476
401.6	107.761663635627	104.025220955915
403.2	107.770228821504	104.020886525579
404.8	107.778059760919	104.014375855072
406.4	107.786710487821	104.010230715098
408	107.794921455938	104.006164886955
409.6	107.804557633268	104.003229778821
411.2	107.813155407471	103.997569602357
412.8	107.823078401639	103.995758736193
414.4	107.833250513441	103.992177142082
416	107.842434007217	103.987633823372
417.6	107.852174870844	103.983175498521
419.2	107.861447667062	103.979748955862
420.8	107.87181763565	103.976432357731
422.4	107.880785354034	103.973314942611
424	107.88757748414	103.966050316497
425.6	107.895089204447	103.957609115647
427.2	107.902918220076	103.950921131262
428.8	107.910997353211	103.942926865173
430.4	107.918864864147	103.936887152832
432	107.927486378025	103.931126321939
433.6	107.934086189699	103.929221750969
435.2	107.933879589165	103.928891833507
436.8	107.933431772208	103.928193807712
438.4	107.932698969619	103.927393801763
440	107.932380506543	103.927318367316
441.6	107.931757449719	103.926449091287
443.2	107.930837122467	103.923951110069
444.8	107.930957961963	103.923230313075
446.4	107.929444899325	103.922008798396
448	107.92934816921	103.92000393949
449.6	107.928202500624	103.918616653627
451.2	107.927630563352	103.917379681185
452.8	107.92536903813	103.916155845976
454.4	107.924124264246	103.916834028362
456	107.922460076456	103.915892957665
457.6	107.920327952854	103.913204190068
459.2	107.919380205876	103.911577774756
460.8	107.918769648421	103.910596218849
462.4	107.918464386175	103.909508940391
464	107.917636464555	103.90820315349
465.6	107.916490795969	103.906815867628
467.2	107.91671245013	103.906195788385
468.8	107.915392329266	103.905691165349
470.4	107.914585148587	103.905366151648
472	107.91442540505	103.904009014252
473.6	107.912712599353	103.902532410536
475.2	107.911153211057	103.900363586054
476.8	107.910570995219	103.898472938537
478.4	107.908722523339	103.894698032935
480	107.905410613102	103.89124697551
481.6	107.903733957434	103.888593751428
483.2	107.90220529388	103.885817142538
484.8	107.900831006547	103.883286847308
486.4	107.899291988338	103.880656070694
488	107.898481503568	103.879168792943
489.6	107.899488932555	103.879279154511
491.2	107.89920557945	103.878571478364
492.8	107.898172506532	103.878632247359
494.4	107.897846090215	103.877948856602
496	107.897561315847	103.878148893231
497.6	107.897598124496	103.878070414414
499.2	107.897820123913	103.878053496884
500.8	107.898191122366	103.878971453057
502.4	107.898923924955	103.879771459005
504	107.898805961612	103.880328388973
505.6	107.898785936781	103.879341551259
507.2	107.89885689459	103.880769076816
508.8	107.899244079902	103.881270160588
510.4	107.899461728312	103.883053229744
512	107.901586426572	103.884774662566
513.6	107.902232054737	103.885537332415
515.2	107.90377699234	103.887891177656
516.8	107.90562138465	103.890288887659
518.4	107.907874178114	103.893170301521
520	107.909392821007	103.894320121152
521.6	107.910808063084	103.896037032372
523.2	107.912847434009	103.898280516046
524.8	107.914041835724	103.901068412162
526.4	107.915763268546	103.903650561395
528	107.916345484384	103.905541208912
529.6	107.917865607918	103.907679746338
531.2	107.918672788597	103.908004760039
532.8	107.919292177329	103.908925211744
534.4	107.920478072286	103.910438880752
536	107.921623740872	103.911826166614
537.6	107.922687060984	103.912007811311
539.2	107.924767997582	103.91263848235
540.8	107.925184791437	103.913941091156
542.4	107.925808516759	103.915103804061
544	107.928093433446	103.916139168054
545.6	107.93043303976	103.916916389691
547.2	107.931931893215	103.918963199937
548.8	107.932739073894	103.920043855578
550.4	107.934287145732	103.919811755327
552	107.934827816163	103.921221002793
553.6	107.934807791332	103.92023416508
555.2	107.935108163794	103.921883710516
556.8	107.935701830132	103.924329213097
558.4	107.936975461971	103.925434921145
560	107.936489976248	103.925793621748
561.6	107.937340396902	103.927862529811
563.2	107.93722374062	103.92865327778
564.8	107.937359685054	103.929861672742
566.4	107.93748052455	103.929374074775
568	107.937937535823	103.931979323334
569.6	107.938384596618	103.932061059409
571.2	107.938384596618	103.932061059409
572.8	107.938175261218	103.932235126345
574.4	107.937587827598	103.931948694707
576	107.937776004316	103.931355161169
577.6	107.937269326429	103.929935827087
579.2	107.937190673502	103.931023025039
580.8	107.936927033896	103.930765533407
582.4	107.936528325025	103.930184568019
584	107.936528325025	103.930184568019
585.6	107.937380258616	103.930717026513
587.2	107.937021859656	103.930059961752
588.8	107.936732332956	103.927991811771
590.4	107.935941900487	103.927072009959
592	107.934383208163	103.924773390838
593.6	107.934534459964	103.922943865624
595.2	107.933768633458	103.92125401371
596.8	107.933544518346	103.921581429089
598.4	107.932948313937	103.920499389685
600	107.933811130924	103.920595669693
601.6	107.933973263787	103.920968290834
603.2	107.933254451202	103.921542340068
604.8	107.933605457646	103.923426050818
606.4	107.934094960011	103.922183861761
608	107.934094960011	103.922183861761
609.6	107.932979742493	103.922081948933
611.2	107.93273079678	103.922857789456
612.8	107.932586734453	103.923391874181
614.4	107.932606759283	103.923623069955
616	107.931727620371	103.924720467313
617.6	107.931753664226	103.923754312634
619.2	107.932129129803	103.922185481318
620.8	107.932129129803	103.922185481318
622.4	107.932705441246	103.920973868737
624	107.93195824253	103.920325490784
625.6	107.932019364834	103.920508857693
627.2	107.931268954556	103.918841356466
628.8	107.931249652776	103.917717563942
630.4	107.931612602834	103.917006682449
632	107.932443112435	103.919480797914
633.6	107.931761535277	103.917196507438
635.2	107.932165240414	103.917357847343
636.8	107.932185265245	103.918344685057
638.4	107.931116456506	103.917920577195
640	107.930888363019	103.919555792862
641.6	107.930279243208	103.918570262746
643.2	107.928449000053	103.918878471349
644.8	107.92772228917	103.917772763301
646.4	107.926473956011	103.916756694894
648	107.924484735747	103.915357383767
649.6	107.924286213718	103.914712187171
651.2	107.923137400368	103.91356122918
652.8	107.923683976046	103.913624760402
654.4	107.924081622295	103.914212096558
656	107.923273115262	103.913951907469
657.6	107.923418833478	103.914770772761
659.2	107.922746488142	103.91513750658
660.8	107.92178075575	103.914662909873
662.4	107.922592304482	103.914621926132
664	107.921897082962	103.914416755359
665.6	107.920805973394	103.913009330639
667.2	107.920325377455	103.91256127505
668.8	107.919935358948	103.914041307966
670.4	107.919662786906	103.91266565428
672	107.917753091297	103.911112003615
673.6	107.91687547333	103.910067556941
675.2	107.915973824782	103.909476944966
676.8	107.915574917127	103.908902270771
678.4	107.914728666538	103.909773836549
680	107.914435848354	103.907438125896
681.6	107.914290079365	103.906545106788
683.2	107.913062545662	103.905806942229
684.8	107.912871519316	103.910142362009
686.4	107.912574639557	103.909523862511
688	107.911932504095	103.909792238602
689.6	107.912866324755	103.910191787297
691.2	107.913049691665	103.90988617578
692.8	107.911850735079	103.908143291712
694.4	107.91095320231	103.908655861203
696	107.908970744061	103.907454371356
697.6	107.908263193948	103.90528765461
699.2	107.908084054695	103.904805356621
700.8	107.906980203771	103.904561923175
702.4	107.906879153613	103.904286900066
704	107.907448804865	103.903261877292
705.6	107.90802733289	103.9012953943
707.2	107.906858236152	103.902308415152
708.8	107.906153761683	103.900832576719
710.4	107.906216318001	103.902569140123
712	107.905722089807	103.902532766727
713.6	107.905782883319	103.902625724249
715.2	107.905760272247	103.903070902883
716.8	107.905431376044	103.901812074494
718.4	107.901532605479	103.900663578705
720	107.899435177082	103.900361479964
721.6	107.897872754965	103.898895702515
723.2	107.896212478175	103.897185136234
724.8	107.895337597396	103.895258156163
726.4	107.894190720724	103.893925755323
728	107.893453711386	103.894761329007
729.6	107.894403231871	103.896045572541
731.2	107.895225465834	103.896696304486
732.8	107.89408140569	103.895823146298
734.4	107.896133950846	103.895588480312
736	107.897805664384	103.896127474878
737.6	107.899060629632	103.897952465139
739.2	107.900366983238	103.90000530652
740.8	107.901940528503	103.901077820583
742.4	107.898659595671	103.89822825665
744	107.895911978099	103.894466047651
745.6	107.893126065362	103.893913668402
747.2	107.889805326579	103.892185704934
748.8	107.888123240793	103.890618467442
750.4	107.885487785423	103.886011395784
752	107.881942691833	103.883383136743
753.6	107.878050166203	103.881029749346
755.2	107.875017471753	103.879057742329
756.8	107.873424171263	103.877352498744
758.4	107.87470507918	103.878149817247
760	107.874029658507	103.878785642968
761.6	107.875567853294	103.880183903757
763.2	107.876320980154	103.880293367691
764.8	107.876325451408	103.881824772215
766.4	107.877076766671	103.882215410058
768	107.877002536189	103.881328105806
769.6	107.876868378246	103.879927316999
771.2	107.87643691838	103.880970398928
772.8	107.878007047158	103.881102380768
774.4	107.881033911093	103.882095342599
776	107.881125527966	103.879491132987
777.6	107.883098988234	103.881029523693
779.2	107.885436370481	103.883856116549
780.8	107.886697950362	103.884154901559
782.4	107.88822484371	103.886372424014
784	107.893317264658	103.888253830715
785.6	107.896236547219	103.889984892895
787.2	107.899165725898	103.893538285466
788.8	107.901298698364	103.896903642024
790.4	107.901573142399	103.898419304947
792	107.90344091298	103.901007969437
793.6	107.903288389957	103.901219438555
795.2	107.902230097618	103.899953020509
796.8	107.90142681186	103.898397064882
798.4	107.902550847173	103.899039027297
800	107.901531209328	103.898552166058
801.6	107.899145098377	103.896726532708
803.2	107.898129400409	103.895823273629
804.8	107.898067193094	103.896009895573
806.4	107.897737794121	103.897176844836
808	107.902975615969	103.888570824533
809.6	107.9124245256	103.869155170175
811.2	107.922532670669	103.851152355355
812.8	107.932759754538	103.832552945697
814.4	107.942028440691	103.813978334232
816	107.951528895808	103.795914750417
817.6	107.961318243902	103.779489615808
819.2	107.971892759811	103.760615334506
820.8	107.979873664161	103.74158891689
822.4	107.986364612602	103.722676642488
824	107.991234964918	103.702667037595
825.6	107.998786293432	103.682556381448
827.2	108.004048600233	103.661258962945
828.8	108.008705690815	103.640492305143
830.4	108.014357355977	103.618119267521
832	108.018533448875	103.595635615678
833.6	108.022978506797	103.57412465575
835.2	108.028368643453	103.553739220418
836.8	108.031642977595	103.530712805365
838.4	108.036773353975	103.510985716345
840	108.040762746434	103.490601953879
841.6	108.045895475823	103.47092967972
843.2	108.049869791374	103.447624258198
844.8	108.054211738696	103.424813565532
846.4	108.057170333567	103.401836207136
848	108.060984365292	103.379423584617
849.6	108.063769637211	103.357879824901
851.2	108.066645331119	103.336243265951
852.8	108.070278790465	103.313258265784
854.4	108.075485551108	103.292269156124
856	108.081403628238	103.27202113476
857.6	108.0863019829	103.250254143692
859.2	108.09259995583	103.229214101478
860.8	108.098979661537	103.209707197252
862.4	108.105469128595	103.191887823121
864	108.112115300883	103.172285459764
865.6	108.116740725693	103.150971988151
867.2	108.122299023307	103.130470604897
868.8	108.12835947945	103.11006294646
870.4	108.132222627742	103.087275814677
872	108.136411611104	103.062486199815
873.6	108.139730911715	103.052816651435
875.2	108.138172595669	103.053217513579
876.8	108.137285970994	103.053851920934
878.4	108.136563054008	103.054993536173
880	108.135026060417	103.055546853866
881.6	108.132703412892	103.055118997743
883.2	108.128873121162	103.051140329255
884.8	108.126693225108	103.049469836791
886.4	108.126410206288	103.0502351536
888	108.128223509409	103.052061730757
889.6	108.128834732442	103.05248958688
891.2	108.128834732442	103.05248958688
892.8	108.126910035889	103.050340682105
894.4	108.126470384234	103.050358554124
896	108.125128743437	103.049635712404
897.6	108.126250218761	103.051338065306
899.2	108.124898191225	103.053167662108
900.8	108.125590104872	103.054772887554
902.4	108.127953982826	103.056514692362
904	108.128148655595	103.055892870086
905.6	108.126196591431	103.054628651297
907.2	108.126785335755	103.055075124679
908.8	108.127749629975	103.056402557289
910.4	108.125808808197	103.055137099232
912	108.125808808197	103.057376562557
913.6	108.124350709878	103.058078364425
915.2	108.125320662619	103.060009736599
916.8	108.123644429756	103.060163468453
918.4	108.122404657144	103.060752434064
920	108.121421115422	103.0564679856
921.6	108.122973762437	103.057953187314
923.2	108.123895958592	103.059244261931
924.8	108.124079344317	103.058751277952
926.4	108.122987260349	103.058351841511
928	108.12246479431	103.05485295744
929.6	108.121126979533	103.053997785621
931.2	108.120273134387	103.053299448063
932.8	108.12068974566	103.056501880617
934.4	108.120326747683	103.056731681756
936	108.119392719117	103.056416476086
937.6	108.117940112599	103.058714235488
939.2	108.117279991723	103.05879836854
940.8	108.115393969556	103.058574214642
942.4	108.112672548328	103.057609307647
944	108.11232330123	103.057597782493
945.6	108.113752429163	103.056213936048
947.2	108.114485896802	103.057497504416
948.8	108.115309586094	103.059478606102
950.4	108.114170303561	103.061920687537
952	108.111992660066	103.060532842306
953.6	108.108765680282	103.0581754662
955.2	108.106563447354	103.05766159965
956.8	108.103395255474	103.056023675207
958.4	108.102351076656	103.055847930175
960	108.100445239055	103.055674136638
961.6	108.098562156188	103.054905539034
963.2	108.096531852079	103.054836328305
964.8	108.095569253994	103.049580382516
966.4	108.09347930015	103.048803664592
968	108.091180539794	103.047797070209
969.6	108.088724601463	103.047012053639
971.2	108.088478130195	103.046567867879
972.8	108.085688602141	103.045771335974
974.4	108.08448678972	103.044801165402
976	108.083847219321	103.045654968429
977.6	108.084785334226	103.044985346014
979.2	108.086263566951	103.044429518588
980.8	108.082079101898	103.044734472089
982.4	108.082086732482	103.045642511504
984	108.083388346483	103.043878559497
985.6	108.08163878313	103.044601086108
987.2	108.081279818745	103.042770723152
988.8	108.080296142846	103.041664087766
990.4	108.079393775114	103.040614881838
992	108.079099959775	103.041564509883
993.6	108.076533768293	103.046097089529
995.2	108.077282053968	103.045910108006
996.8	108.078449972775	103.047399602037
998.4	108.07810529957	103.046537415608
1000	108.07869679624	103.048038474594
1001.6	108.080923375844	103.047922110635
1003.2	108.083101019339	103.048343239897
1004.8	108.084406085898	103.048479006625
1006.4	108.086852808038	103.048381650142
1008	108.088738830206	103.049638876958
1009.6	108.089103444177	103.048241190069
1011.2	108.087541348426	103.048845459067
1012.8	108.088213693762	103.047989746821
1014.4	108.09034279191	103.047606210768
1016	108.092571134375	103.04544772121
1017.6	108.094990456862	103.044720875259
1019.2	108.097514633352	103.045507781255
1020.8	108.099643731501	103.045124245201
1022.4	108.102509824641	103.045070416698
1024	108.105490240863	103.044971487847
1025.6	108.107945143222	103.045766173482
1027.2	108.111251486545	103.046830434586
1028.8	108.113942697898	103.047160934226
1030.4	108.118415516921	103.052655019619
1032	108.120999767904	103.054343043001
1033.6	108.1235072121	103.055957243712
1035.2	108.12656894037	103.057843820015
1036.8	108.129923099527	103.057847991854
1038.4	108.132657183576	103.057247050528
1040	108.134850001432	103.058535881198
1041.6	108.136941415183	103.058214068589
1043.2	108.137074129081	103.057469823021
1044.8	108.138303137839	103.057483328612
1046.4	108.14335613677	103.055352737496
1048	108.146659495681	103.053271672326
1049.6	108.147898741843	103.053016360669
1051.2	108.150559688476	103.055686141786
1052.8	108.150450661749	103.055684354462
1054.4	108.1518774158	103.056224952208
1056	108.153048519131	103.057854996719
1057.6	108.155501251908	103.056661933113
1059.2	108.158169387983	103.053345406828
1060.8	108.158140218866	103.052714451032
1062.4	108.157735471168	103.050416182184
1064	108.158396690737	103.048480283604
1065.6	108.158917237186	103.04500396764
1067.2	108.158792684744	103.044343400897
1068.8	108.159321271226	103.044357901636
1070.4	108.159172057815	103.043956661099
1072	108.158759482268	103.044145584582
1073.6	108.159002558248	103.042504821713
1075.2	108.158334099301	103.042200976737
1076.8	108.158304760596	103.040456371566
1078.4	108.158199630234	103.039840608019
1080	108.158199630234	103.039840608019
1081.6	108.15826545063	103.040677370899
1083.2	108.157975226291	103.041020680797
1084.8	108.157423633225	103.041396487706
1086.4	108.15732868167	103.04187159076
1088	108.157571039536	103.040359739311
1089.6	108.157523656462	103.043063911376
1091.2	108.157323569323	103.040918034884
1092.8	108.157447803187	103.039642431439
1094.4	108.156757701651	103.037689590922
1096	108.155525476017	103.036181791018
1097.6	108.155318779035	103.032939465449
1099.2	108.155347803592	103.031106479282
1100.8	108.154705340271	103.028303002971
1102.4	108.153527221946	103.028269443862
1104	108.153012117992	103.0273221851
1105.6	108.151723098164	103.024815553739
1107.2	108.151723098164	103.024326575312
1108.8	108.151251626353	103.023062033975
1110.4	108.150814187377	103.023020258035
1112	108.149628195243	103.021728361624
1113.6	108.148108970364	103.019601446793
1115.2	108.146940598603	103.020461970247
1116.8	108.146533427043	103.018018940891
1118.4	108.144760708641	103.016435821754
1120	108.14355231368	103.017100438983
1121.6	108.143236922595	103.016815085144
1123.2	108.14222849488	103.015758042233
1124.8	108.142021797898	103.013597057528
1126.4	108.141789218998	103.012318712603
1128	108.141895262969	103.012928220721
1129.6	108.141586435674	103.012044981112
1131.2	108.140787917421	103.011899857339
1132.8	108.139945753894	103.010989510632
1134.4	108.139825604909	103.010268616723
1136	108.13997481832	103.010126079527
1137.6	108.139657360065	103.008740807142
1139.2	108.139302638721	103.008721375196
1140.8	108.139653632055	103.008742679269
1142.4	108.140327916444	103.010163406488
1144	108.1398709336	103.010065134341
1145.6	108.139516212256	103.010045702395
1147.2	108.13881979516	103.00973512369
1148.8	108.138989180003	103.010177270517
1150.4	108.139540773069	103.009801463607
1152	108.13928100328	103.009306928608
1153.6	108.139325552904	103.01198125601
1155.2	108.139372935978	103.009277083945
1156.8	108.139561010506	103.008896975425
1158.4	108.138675080492	103.009251347431
1160	108.138043628047	103.009080792225
1161.6	108.138622753334	103.008409129819
1163.2	108.137321785357	103.009393883271
1164.8	108.136872501799	103.009283387389
1166.4	108.136159548772	103.008173678016
1168	108.136012709543	103.00839361055
1169.6	108.135372933169	103.008220514555
1171.2	108.135126340973	103.008246541877
1172.8	108.134934141361	103.009180335216
1174.4	108.135747481206	103.009029875593
1176	108.135553945768	103.00946643966
1177.6	108.136335432808	103.011521263398
1179.2	108.137854657687	103.01364817823
1180.8	108.139360738711	103.014681763246
1182.4	108.139969733565	103.017756924761
1184	108.141591744859	103.019499085039
1185.6	108.142543960089	103.018369753634
1187.2	108.141981846883	103.017655717941
1188.8	108.142050265055	103.020006966823
1190.4	108.143178783061	103.023570707895
1192	108.143546702198	103.026099223721
1193.6	108.143315093163	103.026808148765
1195.2	108.142991895181	103.028440968326
1196.8	108.143693579223	103.030491185013
1198.4	108.144075785045	103.034861773082
1200	108.144044185168	103.035675035863
1201.6	108.144071584821	103.036304525331
1203.2	108.143831882899	103.037052644009
1204.8	108.144948526615	103.037094464533
1206.4	108.14511528512	103.037536046577
1208	108.14511528512	103.037536046577
1209.6	108.145080066725	103.035801022709
1211.2	108.145399569674	103.034085430788
1212.8	108.145725412315	103.034285239955
1214.4	108.145734237672	103.035590713837
1216	108.145373790718	103.034507704239
1217.6	108.1460187364	103.034183826287
1219.2	108.145538140461	103.033462932378
1220.8	108.146055186092	103.034939819899
1222.4	108.145741546501	103.037182139313
1224	108.146437422255	103.037266607873
1225.6	108.147173249936	103.03955520845
1227.2	108.147405828836	103.040833553374
1228.8	108.148746735291	103.041568202583
1230.4	108.148616893562	103.042839339297
1232	108.148703789379	103.04425682732
1233.6	108.149212735079	103.045265268798
1235.2	108.150016622072	103.046364319482
1236.8	108.150488093883	103.04762886082
1238.4	108.150680293495	103.047184045908
1240	108.150243473906	103.049074149921
1241.6	108.14985203817	103.047300508885
1243.2	108.14948296094	103.046155854478
1244.8	108.148198779358	103.044302400126
1246.4	108.147965156332	103.043017473483
1248	108.147927957061	103.041305328075
1249.6	108.147342985886	103.039968251105
1251.2	108.146233891311	103.039707928305
1252.8	108.146305011069	103.039873206616
1254.4	108.145275552723	103.036477291135
1256	108.144186973194	103.034632952724
1257.6	108.14353661231	103.032433402345
1259.2	108.143097882548	103.031335548059
1260.8	108.142922525552	103.029745109008
1262.4	108.142829305503	103.02827885666
1264	108.143685704517	103.026536527633
1265.6	108.143822434756	103.026339028399
1267.2	108.14315008942	103.026033416882
1268.8	108.143587783276	103.024878575788
1270.4	108.143116085243	103.024512877313
1272	108.142949326738	103.024071295269
1273.6	108.143116085243	103.024512877313
1275.2	108.143388575838	103.027641149885
1276.8	108.142833162245	103.029091163612
1278.4	108.142913512361	103.029545243048
1280	108.143416881687	103.029228455952
1281.6	108.144378073565	103.031272657428
1283.2	108.144958305671	103.033255032738
1284.8	108.145258678133	103.033435256215
1286.4	108.145214128509	103.035206778746
1288	108.145785305895	103.034869552245
1289.6	108.146334484275	103.036431352102
1291.2	108.146755005722	103.037332469487
1292.8	108.145923629989	103.038099282404
1294.4	108.145706540429	103.038851016479
1296	108.146623374978	103.039584484118
1297.6	108.14739118099	103.04159259215
1299.2	108.147691553452	103.041772815627
1300.8	108.148629826737	103.04313681913
1302.4	108.149507331027	103.044136208662
1304	108.150424165577	103.044869676302
1305.6	108.15059121594	103.045301644916
1307.2	108.151009428609	103.046197139842
1308.8	108.151299652948	103.045853829944
1310.4	108.150723507493	103.046604761098
1312	108.150603621993	103.046460283701
1313.6	108.150752835404	103.046317746505
1314.4	108.151069196299	103.047747137663
1315.2	108.151952782354	103.0481178586
1316	108.152102544225	103.048154920439
1316.8	108.153040143491	103.050167344276
1317.6	108.152978894169	103.050842620725
1318.4	108.153322109111	103.052151332821
1319.2	108.154450338444	103.053738553372
1320	108.155127447829	103.05557039696
1320.8	108.155208102985	103.057571030801
1321.6	108.154847313965	103.057195626589
1322.4	108.154462472345	103.05679519543
1323.2	108.155347304285	103.057404119819
1324	108.156089894142	103.059956390659
1324.8	108.156121182107	103.061219316531
1325.6	108.15615487684	103.062579390547
1326.4	108.155917783203	103.063324075931
1327.2	108.156036270779	103.061918566811
1328	108.157640890827	103.063382518318
1328.8	108.158290662175	103.064448401062
1329.6	108.157671613626	103.062822264156
