# Supplementary material for: Seeking safety: Movement dynamics after post-contact immobility
Source: PLoS One. 2024 Aug 22;19(8):e0307370. doi: 10.1371/journal.pone.0307370 (PMC11340899; doi:10.1371/journal.pone.0307370)
Supplement: S4 Data — (ZIP) [file pone.0307370.s013.zip › Franks_etal_AntLionTracksSSandData_PLoSOne_2024/Averaged_Data_Width_20_Day2_Antlion13_Capture3.txt]

t	x	y
16	108.11107912172	102.964130745046
16.8	108.113127088274	102.965300996965
17.6	108.111970033886	102.965007578004
18.4	108.112756691337	102.964738610622
19.2	108.113472969749	102.967418758294
20	108.11521875996	102.966798444423
20.8	108.118128052239	102.968935873648
21.6	108.119462063037	102.968653000126
22.4	108.120135867002	102.970153855424
23.2	108.121629047676	102.97201063998
24	108.122713437076	102.974450660319
24.8	108.123928324348	102.976867965246
25.6	108.125154161087	102.976753141532
26.4	108.12586778729	102.980433436427
27.2	108.126904761921	102.983794639253
28	108.127834243118	102.986656070098
28.8	108.128796562361	102.987203820871
29.6	108.129887670712	102.989642082942
30.4	108.130922824789	102.991955305933
31.2	108.131906221162	102.994152867774
32	108.13284164698	102.996243231476
33.6	108.133055128068	102.997052281902
35.2	108.133365711088	102.999035898674
36.8	108.133875154799	102.998490112483
38.4	108.13372245148	102.997982080288
40	108.134054056569	102.99914550272
41.6	108.134821243915	103.000286105742
43.2	108.135973607155	103.002793018976
44.8	108.135969894686	103.004902038655
46.4	108.135983284465	103.003904671813
48	108.137196006528	103.005339656797
49.6	108.139482527283	103.005701127544
51.2	108.140774999167	103.008984355445
52.8	108.141871056741	103.012749765587
54.4	108.1443026766	103.013656122027
56	108.14510266962	103.01569747188
57.6	108.14702523161	103.017776320839
59.2	108.148828731789	103.018903122207
60.8	108.150613407208	103.021666124242
62.4	108.152030242611	103.025737812903
64	108.154063150157	103.029455129558
65.6	108.154383076912	103.029342412747
67.2	108.154787646375	103.028458265557
68.8	108.156552248275	103.028281149382
70.4	108.157005117525	103.031777022726
72	108.15777336747	103.033394906456
73.6	108.157450553387	103.036695896235
75.2	108.156679632603	103.038490201158
76.8	108.156896719974	103.038784429637
78.4	108.157150746167	103.04097236535
80	108.157069247205	103.041487755548
81.6	108.157223996246	103.041471587737
83.2	108.157305495209	103.040838733448
84.8	108.156455956933	103.043443099225
86.4	108.157035554382	103.041126993878
88	108.157089677245	103.038078292594
89.6	108.156867673703	103.035417171187
91.2	108.156508329811	103.036612014374
92.8	108.156296894447	103.035810321951
94.4	108.155634747418	103.035848075949
96	108.155491387834	103.033243710172
97.6	108.154983065206	103.033780914767
99.2	108.154689404978	103.033076130219
100.8	108.154361512358	103.030925866127
102.4	108.154361512358	103.030925866127
104	108.154316733229	103.031878233828
105.6	108.154326076963	103.029781900245
107.2	108.153970457654	103.030827137035
108.8	108.153621402429	103.029507334532
110.4	108.153761215866	103.028752875865
112	108.15454819114	103.032329853073
113.6	108.155177853304	103.035440261233
115.2	108.155177853304	103.035440261233
116.8	108.156266468765	103.03818458979
118.4	108.15659590762	103.037210776822
120	108.15583496405	103.038926463596
121.6	108.156522765601	103.036964226894
123.2	108.156403974231	103.036073291626
124.8	108.155831110955	103.0357342646
126.4	108.155896183392	103.034291992434
128	108.156428394019	103.032937155817
129.6	108.155705985802	103.030844185093
131.2	108.155368749447	103.030790254583
132.8	108.154342942563	103.032695524094
134.4	108.154157587065	103.034468178059
136	108.154185313753	103.031272677176
137.6	108.153541753308	103.030993546524
139.2	108.153696134685	103.029615524928
140.8	108.153192748054	103.026216663741
142.4	108.152774615934	103.026336130061
144	108.152802342623	103.023140629178
145.6	108.152533182048	103.021284025313
147.2	108.151942466676	103.018527693069
148.8	108.151051136708	103.017006255925
150.4	108.150236530104	103.015478484295
152	108.149180797561	103.014124743346
153.6	108.149046226304	103.013593324198
155.2	108.148204446085	103.013070027736
156.8	108.147475911123	103.006285738024
158.4	108.146885195751	102.995994050378
160	108.146328786315	102.982181829678
161.6	108.145183843202	102.97314589443
163.2	108.144455338045	102.959096346293
164.8	108.143066477938	102.945326567276
166.4	108.143762113253	102.937615186982
168	108.142670169761	102.92689118801
169.6	108.141966534823	102.915318052792
171.2	108.140399298692	102.905036524806
172.8	108.139662974509	102.893267289044
174.4	108.13892790527	102.8815827802
176	108.137680595894	102.869881830344
177.6	108.136976960956	102.858308695126
179.2	108.135868099935	102.845765543853
180.8	108.135046940631	102.834887929436
182.4	108.13357157469	102.822596726034
184	108.133260007854	102.812459862538
185.6	108.132131489847	102.801115286789
187.2	108.132077430073	102.791472506996
188.8	108.130794691692	102.78161594945
190.4	108.130605685395	102.771232547716
192	108.129985696389	102.76200617755
193.6	108.129852806887	102.752117319349
195.2	108.130032006367	102.743157345345
196.8	108.129381375023	102.733959273069
198.4	108.129215880131	102.723276452728
200	108.127849779387	102.71193187698
201.6	108.12732210753	102.701381250343
203.2	108.127646720576	102.688867838976
204.8	108.126675857148	102.677979047514
206.4	108.126132079415	102.669701542028
208	108.125690603302	102.660652311577
209.6	108.125886099955	102.652800541484
211.2	108.125358428098	102.642249914848
212.8	108.125252352041	102.632610657726
214.4	108.125036790627	102.621936833949
216	108.125642805243	102.610085515507
217.6	108.125719036172	102.600020875419
219.2	108.124149221263	102.589155207634
220.8	108.124549677733	102.580605813281
222.4	108.124895637711	102.574776878769
224	108.124789561654	102.572672977048
225.6	108.124626404794	102.572134695943
227.2	108.12513234201	102.572027290278
228.8	108.127359351107	102.574036416341
230.4	108.12828260054	102.574763081735
232	108.127325464493	102.575763787851
233.6	108.12743888402	102.576000166865
235.2	108.126792576981	102.574767289783
236.8	108.128930821625	102.578806196332
238.4	108.13119707421	102.581013053232
240	108.132907900156	102.586774311439
241.6	108.135338316635	102.592574832193
243.2	108.136995427633	102.594590365162
244.8	108.138160320376	102.597617912424
246.4	108.13989728013	102.603167727034
248	108.141652215414	102.604746201883
249.6	108.143058215234	102.607248357587
251.2	108.144827527825	102.610569424862
252.8	108.145765354423	102.614263419629
254.4	108.147638809884	102.61605080345
256	108.149448172138	102.619053509856
257.6	108.15086471837	102.622655295185
259.2	108.151067469782	102.624474596573
260.8	108.151783569069	102.626792662363
262.4	108.153667434168	102.629712950186
264	108.155459480868	102.632182679317
265.6	108.157301458414	102.63567101988
267.2	108.158961411493	102.640527919629
268.8	108.159846094584	102.644207325982
270.4	108.16149424374	102.64618785804
272	108.163344726533	102.648335319256
273.6	108.16536861347	102.652422208804
275.2	108.166941264376	102.654114318447
276.8	108.168550277095	102.657876527446
278.4	108.170151408545	102.662316927975
280	108.17165408322	102.666349413043
281.6	108.173576466976	102.670161640205
283.2	108.174690120912	102.673999903017
284.8	108.176847073609	102.679621847491
286.4	108.177787523593	102.682429306012
288	108.179040036951	102.687889362062
289.6	108.180388344327	102.69398423221
291.2	108.181745465754	102.700006436585
292.8	108.182503239339	102.703463599845
294.4	108.182328113638	102.706326046587
296	108.183634326716	102.711108297773
297.6	108.18488394927	102.713353779939
299.2	108.187008074414	102.716406249212
300.8	108.189029497	102.721016840671
302.4	108.188491827926	102.719583056472
304	108.187779429097	102.720228722502
305.6	108.188326350054	102.720532567478
307.2	108.188208631829	102.720993370087
308.8	108.188385817832	102.722528982111
310.4	108.189358575776	102.725251898758
312	108.189448983531	102.725865945594
313.6	108.189481017159	102.727021491974
315.2	108.19025754824	102.729554315277
316.8	108.190427006923	102.731919097317
318.4	108.189761096448	102.731617027836
320	108.189573591215	102.732791211096
321.6	108.189295239841	102.732733221226
323.2	108.189628056082	102.73264842728
324.8	108.190526742708	102.734830902335
326.4	108.190998440741	102.736179216713
328	108.191084415058	102.737911133075
329.6	108.190003074195	102.73701001569
331.2	108.188841384431	102.735031775874
332.8	108.186443674429	102.731035592536
334.4	108.184407836137	102.725270114881
336	108.183030037283	102.723747207032
337.6	108.180969490483	102.72065621417
339.2	108.17845030633	102.715043997328
340.8	108.175961264862	102.710482863995
342.4	108.173862254904	102.70687012072
344	108.172161082452	102.702418079056
345.6	108.169921838828	102.699643496211
347.2	108.167353199169	102.695208906411
348.8	108.165910944241	102.691055581846
350.4	108.164071437357	102.686237808294
352	108.162505297522	102.681797407765
353.6	108.160630711019	102.675839693198
355.2	108.158989140587	102.670063635538
356.8	108.1581702447	102.665689637729
358.4	108.156664536658	102.660782899372
360	108.154394770227	102.657248107293
361.6	108.153652170409	102.653711126628
363.2	108.152112003104	102.648010577024
364.8	108.150438849962	102.643059830255
366.4	108.149564969443	102.637005299693
368	108.148994734307	102.634392141456
369.6	108.148109813476	102.629455137218
371.2	108.14638802528	102.623961330678
372.8	108.144501830977	102.617525398315
374.4	108.142867782285	102.612537471713
376	108.140321978429	102.605521909671
377.6	108.138392211216	102.599992357495
379.2	108.13695219087	102.594871033357
380.8	108.134699397406	102.588313332843
382.4	108.135426137728	102.583294382441
384	108.135523100067	102.580947612797
385.6	108.135620062405	102.578600843154
387.2	108.134938779888	102.574263194562
388.8	108.134119449965	102.569345759733
390.4	108.133157155053	102.563903360018
392	108.132859346473	102.558643624316
393.6	108.132610939878	102.554421778336
395.2	108.133242966195	102.552320948455
396.8	108.134379549977	102.550765240307
398.4	108.136113059178	102.55036013271
400	108.138143594283	102.5522914068
401.6	108.138942109993	102.55092473095
403.2	108.140384305292	102.550346979654
404.8	108.141534209365	102.550769020896
406.4	108.142280749109	102.551615465224
408	108.143766498624	102.551921608315
409.6	108.144073897343	102.552189484341
411.2	108.145808075288	102.551384468458
412.8	108.147123836076	102.552649947839
414.4	108.148713124032	102.556041215234
416	108.150614472306	102.55739587099
417.6	108.153227179519	102.560817273293
419.2	108.153441812943	102.560073695801
420.8	108.152835798327	102.557652930895
422.4	108.153890790982	102.557928885436
424	108.15474083564	102.557799347851
425.6	108.15601002229	102.557513870741
427.2	108.155657514174	102.557583483688
428.8	108.155821413686	102.556907398203
430.4	108.155632927056	102.556301204466
432	108.156096524784	102.559099990074
433.6	108.156813667912	102.560260510647
435.2	108.157680706895	102.562930990717
436.8	108.158381575973	102.565566076405
438.4	108.160502606928	102.568184547844
440	108.161998364106	102.569955035932
441.6	108.164121338263	102.574170619014
443.2	108.165675288283	102.57742863294
444.8	108.167153277058	102.581326529916
446.4	108.170432491213	102.584805325872
448	108.171189250966	102.586221595603
449.6	108.173580373853	102.5880176824
451.2	108.178144645991	102.581052905726
452.8	108.182881845419	102.572678100787
454.4	108.188284937872	102.565947019346
456	108.193437829842	102.559428602646
457.6	108.196048204281	102.548173355459
459.2	108.197191967044	102.530388143902
460.8	108.196882990316	102.507349191182
462.4	108.195659622194	102.463857761809
464	108.191062575703	102.411389816942
465.6	108.187390871627	102.360394897195
467.2	108.183716853534	102.30088846193
468.8	108.180611710053	102.241899367176
470.4	108.176659283493	102.179559720668
472	108.174906496001	102.111036857581
473.6	108.171023004	102.037758492408
475.2	108.168034003522	101.964564791041
476.8	108.164609916924	101.888106287207
478.4	108.161965136611	101.808487523271
480	108.15828354832	101.725943694936
481.6	108.154720590209	101.644682619366
483.2	108.151974581608	101.565057256698
484.8	108.150650805	101.489475106313
486.4	108.148253094998	101.40888405102
488	108.141018448443	101.326118822246
489.6	108.134755719423	101.243557990933
491.2	108.127918101906	101.160865215385
492.8	108.122114029856	101.078575676356
494.4	108.11647783064	100.996845213816
496	108.110315273094	100.912274535861
497.6	108.103746616596	100.828050780222
499.2	108.096433290236	100.743731657192
500.8	108.089519960749	100.657651714906
502.4	108.080972405258	100.564518542025
504	108.071322748161	100.469458788462
505.6	108.063051923233	100.376817286983
507.2	108.055204104068	100.28283302127
508.8	108.04745708138	100.188869133184
510.4	108.04067608258	100.094432754967
512	108.03072580561	99.9993127075805
513.6	108.022060515195	99.9044723782994
515.2	108.011411073933	99.8109153563562
516.8	107.999498575162	99.7268964001232
518.4	107.986958024879	99.6447101141286
520	107.974495041799	99.5587296423338
521.6	107.96239342646	99.4727881547418
523.2	107.95129841865	99.392441650076
524.8	107.9418947126	99.3182189320875
526.4	107.934119631795	99.2486261300054
528	107.926791237194	99.1963173646974
529.6	107.921327843624	99.1493058503839
531.2	107.911649905909	99.0974386622936
532.8	107.905530297134	99.0565695702973
534.4	107.895363301344	99.0122146093306
536	107.885060110367	98.9695827933096
537.6	107.873133654896	98.9321330222602
539.2	107.858249556903	98.8923905597885
540.8	107.84371683044	98.852797854286
542.4	107.829157539806	98.81688851127
544	107.812532828174	98.7826420322581
545.6	107.793133773346	98.7410905083685
547.2	107.770621900318	98.6949082931865
548.8	107.743925335039	98.6438353473491
550.4	107.716262497451	98.5930122516165
552	107.685474320111	98.5442982317741
553.6	107.659824362884	98.4954411703894
555.2	107.629311599732	98.4452342917669
556.8	107.595948298592	98.3922566970189
558.4	107.562612928642	98.3393558727241
560	107.528441505151	98.2848925048146
561.6	107.496534647875	98.2359604529984
563.2	107.463192617783	98.1817392552987
564.8	107.430816040403	98.1301644987977
566.4	107.393984161977	98.0771497950478
568	107.358172545428	98.0308949753032
569.6	107.321407571282	97.9835242600794
571.2	107.278213269607	97.9323348592965
572.8	107.23493759362	97.8834811054441
574.4	107.191661917633	97.8346273515916
576	107.145229204157	97.7843388163709
577.6	107.101517792704	97.7349927435197
579.2	107.053867797619	97.6822227632896
580.8	107.001722267854	97.6237886846892
582.4	106.948569441888	97.5638521090356
584	106.899451717728	97.5043692593929
585.6	106.847764775798	97.445333524369
587.2	106.795371136356	97.3877170624737
588.8	106.744375209098	97.3296065438922
590.4	106.696366815054	97.2697539175446
592	106.647337559474	97.2118221984921
593.6	106.593590788231	97.1560171729697
595.2	106.541408286175	97.1029134072122
596.8	106.490665248818	97.0523132147548
598.4	106.433928152738	97.0008199513435
600	106.379296060641	96.9512356711076
601.6	106.324753537985	96.9033440758432
603.2	106.267893816244	96.8597321539228
604.8	106.214718029784	96.8225737037071
606.4	106.158605767652	96.7847465204557
608	106.105256720096	96.7445105072561
609.6	106.04892843024	96.7067878399666
611.2	105.992414603094	96.6773951430224
612.8	105.939139201709	96.6532033474431
614.4	105.888520184127	96.6301998230729
616	105.838330346919	96.6079163091627
617.6	105.792292490746	96.5883150805623
619.2	105.740729887388	96.5672712896324
620.8	105.697103843419	96.5481797382016
622.4	105.656838426086	96.5307827450547
624	105.613557484992	96.5128969302807
625.6	105.572312013368	96.4973565631791
627.2	105.528466749428	96.478806053244
628.8	105.486397279396	96.4644675747832
630.4	105.444614699766	96.4473501953865
632	105.406632987058	96.4323462058241
633.6	105.369460797051	96.4173451483725
635.2	105.333929396342	96.407098265022
636.8	105.303068272798	96.397029249228
638.4	105.272718045924	96.3864902549491
640	105.24191225415	96.3756884347662
641.6	105.213376870274	96.3665407279734
643.2	105.183044393138	96.35711688024
644.8	105.155737805696	96.3501537004425
646.4	105.136468517042	96.3468960425256
648	105.115491694971	96.3462122216147
649.6	105.092645183479	96.3454954236944
651.2	105.06987316951	96.3459926618914
652.8	105.047669523629	96.3459571928085
654.4	105.0230366712	96.3428518036644
656	104.994750687489	96.3411187455815
657.6	104.962278380689	96.3393687908275
659.2	104.93217727813	96.3385059872662
660.8	104.901754177992	96.3401463612509
662.4	104.873587602723	96.3433760495772
664	104.848740446095	96.3437264841161
665.6	104.821680885775	96.3443150040659
667.2	104.790559304508	96.3452864618381
668.8	104.760070754553	96.341088698142
670.4	104.731474113283	96.3370569758809
672	104.700526614082	96.3339166581432
673.6	104.663419746303	96.3330797651327
675.2	104.631943930246	96.3300401052474
676.8	104.60251574626	96.3268179927393
678.4	104.572563701879	96.3247423420093
680	104.542872691988	96.3213888165491
681.6	104.511234629242	96.3187494678073
683.2	104.47592161033	96.3127541418652
684.8	104.442360024451	96.3084848235203
686.4	104.405827223778	96.3070392810476
688	104.369691229022	96.3044056825209
689.6	104.335819261452	96.3011305776198
691.2	104.301396830803	96.2977115376207
692.8	104.267259320153	96.2941713639689
694.4	104.231924487473	96.2901550164484
696	104.199109321142	96.288336327708
697.6	104.162698787465	96.2855732861518
699.2	104.126384020311	96.2827605878797
700.8	104.090987318892	96.2784696851906
702.4	104.056723287422	96.2753297739454
704	104.021215046678	96.2701009217476
705.6	103.98557312342	96.26536664215
707.2	103.951803976951	96.2604173231763
708.8	103.916469144271	96.2564009756558
710.4	103.881277779706	96.2534655175059
712	103.848494628598	96.2485857165527
713.6	103.813420404854	96.2437531387904
715.2	103.774659841755	96.2390222725162
716.8	103.732469367673	96.232659119048
718.4	103.69005792581	96.224621640613
720	103.651253141211	96.220235368302
721.6	103.614276380937	96.2152783124619
723.2	103.580881595876	96.2105744311258
724.8	103.551482702224	96.2061504087527
726.4	103.522425692511	96.1995758226996
728	103.492510951172	96.1926660781457
729.6	103.461652309745	96.1883312509052
731.2	103.433859716848	96.1840184843755
732.8	103.41165092795	96.1784576415619
734.4	103.392148235983	96.1754416907768
736	103.368148956557	96.1710711814051
737.6	103.348940581764	96.1658779948659
739.2	103.334805265511	96.1611639764061
740.8	103.31980256406	96.1572964433233
742.4	103.301094538876	96.1502505870636
744	103.277106893989	96.1464730338748
745.6	103.251527056384	96.1442964142839
747.2	103.227900741099	96.1421864528284
748.8	103.210473726195	96.1430564004323
750.4	103.1923201568	96.1432868498203
752	103.172882986527	96.140078325796
753.6	103.149195386054	96.136485262803
755.2	103.125586987061	96.1332067867182
756.8	103.097972745401	96.1302523539908
758.4	103.070918994271	96.1282664445303
760	103.046217323475	96.1264762155967
761.6	103.016381084114	96.1230496181309
763.2	102.991789780086	96.1200898669584
764.8	102.966874269468	96.1162485652828
766.4	102.938408682094	96.1140205223514
768	102.901414616681	96.1109485202977
769.6	102.863310837781	96.1115308700918
771.2	102.826055887434	96.109415452361
772.8	102.786723983343	96.1084428608053
774.4	102.748787643912	96.1080345586211
776	102.704527761658	96.1065226838965
777.6	102.655323063622	96.1048387537178
779.2	102.609797343436	96.1008403811016
780.8	102.568514207904	96.0969077268325
782.4	102.532899442257	96.0938476100798
784	102.498102316548	96.0913098041095
785.6	102.461534614874	96.0872890663622
787.2	102.423071579802	96.0838006498166
788.8	102.383214685989	96.0802308497012
790.4	102.338601924304	96.0765211333739
792	102.293116885228	96.0730037968998
793.6	102.247520345519	96.0693843087345
795.2	102.201281251609	96.0636676477394
796.8	102.160835265252	96.0613168160415
798.4	102.119440185353	96.0570216874504
800	102.076034655526	96.053634485898
801.6	102.036689565149	96.0534803974266
803.2	101.990713362739	96.0545187219861
804.8	101.943421136889	96.0520499007979
806.4	101.895410536671	96.0493415119079
808	101.851091760751	96.0515693973359
809.6	101.81281928717	96.0499901291754
811.2	101.776611439455	96.0483322913603
812.8	101.741108012124	96.0430386605058
814.4	101.702845490074	96.0389614784568
816	101.665584096072	96.0404253189355
817.6	101.629565000576	96.0410055839186
819.2	101.598691274117	96.0423363479901
820.8	101.566612946934	96.041155942976
822.4	101.536729966112	96.0397074802156
824	101.50829085546	96.0371255019174
825.6	101.478998122215	96.0323681783348
827.2	101.450170709556	96.0292184393251
828.8	101.419928196867	96.0259346890622
830.4	101.388848347312	96.024227443873
832	101.359876859054	96.0204297221734
833.6	101.341420640009	96.0169824846359
835.2	101.321716215556	96.0125775193172
836.8	101.304200978143	96.0091770063848
838.4	101.284533797443	96.0056022926153
840	101.266674302272	96.000029116817
841.6	101.25574074466	95.99601305256
843.2	101.245476701457	95.9937721159038
844.8	101.233203892813	95.9929124957579
846.4	101.219338461196	95.9920245383222
848	101.207030516417	95.990614252983
849.6	101.193228829541	95.9901967257555
851.2	101.179885485399	95.9898721491527
852.8	101.166875603145	95.9891963111136
854.4	101.155440983835	95.989143898802
856	101.150619113243	95.988144813252
857.6	101.144015641364	95.9883780586915
859.2	101.138743280853	95.9878916961082
860.8	101.136321578755	95.9881180381997
862.4	101.127122672111	95.9862133420391
864	101.118580830227	95.9869369049197
865.6	101.11005710291	95.9865153295346
867.2	101.100112516583	95.9849479851838
868.8	101.095931637849	95.9848295512887
870.4	101.084652774009	95.9876056766109
872	101.071363612522	95.9924604770513
873.6	101.058058837089	95.9916682267183
875.2	101.042487517339	95.9902640656969
876.8	101.027426311976	95.9871694351087
878.4	101.011056205599	95.9878981949969
880	100.99552106031	95.9884624214723
881.6	100.98204255606	95.9840741858736
883.2	100.970138590597	95.9813093938952
884.8	100.955144206421	95.9802397922727
886.4	100.941480586317	95.982497100829
888	100.928631319894	95.9835354253885
889.6	100.914354357201	95.9851789180271
891.2	100.89921321932	95.9884433972988
892.8	100.881881601532	95.9896949492232
894.4	100.862808959426	95.9907792755036
896	100.845546813624	95.9911686472134
897.6	100.823774506395	95.9921614354942
899.2	100.79598246851	95.9957197198206
900.8	100.770673021322	95.9954741170069
902.4	100.744127605006	95.9961311817672
904	100.719535536767	95.9958537544239
905.6	100.694470319352	95.9967153761593
907.2	100.665987326021	96.0004445730729
908.8	100.633922565719	96.0032722172828
910.4	100.604790055864	96.004918837405
912	100.576712556839	96.0044060063726
913.6	100.541914272177	96.0097063850038
915.2	100.508151386879	96.0139210548987
916.8	100.474557371266	96.0176955857197
918.4	100.440528333154	96.0222999793783
920	100.407832368471	96.0254023805726
921.6	100.363350544342	96.0298308348189
923.2	100.320579462508	96.0349575222602
924.8	100.278658688148	96.0391118947142
926.4	100.232746065439	96.0447831094956
928	100.18864259665	96.0516847030285
929.6	100.143723260309	96.0615134295321
931.2	100.094784197493	96.0710049287209
932.8	100.047010884511	96.0790415608113
934.4	99.9987527169179	96.0849329330143
936	99.9511992051088	96.09350902191
937.6	99.9039034531131	96.099835287532
939.2	99.8577014257571	96.1095183471575
940.8	99.8144282151456	96.1185945177911
942.4	99.7682192163423	96.129811623349
944	99.7222686970285	96.1410145101439
945.6	99.6762570971901	96.1526198098064
947.2	99.6217560040095	96.165922561354
948.8	99.5662044055588	96.1820507549363
950.4	99.5133621920249	96.1991308870028
952	99.4623022868333	96.2171685946694
953.6	99.409996687149	96.2346853296658
955.2	99.3530653515521	96.2514958042839
956.8	99.2874802627851	96.2633414028501
958.4	99.2261046946218	96.2758706377315
960	99.1693623067704	96.2925572648216
961.6	99.1081822768666	96.3064773034473
963.2	99.0461539447307	96.3207074994977
964.8	98.9859201639335	96.3362608765944
966.4	98.9241673856691	96.3524164516761
968	98.8626212513895	96.3691187173636
969.6	98.8000686862086	96.3889620731248
971.2	98.7410946575122	96.4094637213949
972.8	98.6836102918236	96.427203115948
974.4	98.6265770706294	96.4448758922596
976	98.5694617620118	96.4595996641018
977.6	98.5116817306265	96.4759717948122
979.2	98.4548195826557	96.4857301476681
980.8	98.3985679227026	96.4962570167752
982.4	98.3396056742595	96.5074227469813
984	98.2814127622171	96.5177134054658
985.6	98.2235333968674	96.5283932307276
987.2	98.174463800568	96.5383893759477
988.8	98.1256877953368	96.5472407080285
990.4	98.0739874689835	96.555024398266
992	98.0223624783853	96.5621974579632
993.6	97.9721289693219	96.5674420099882
995.2	97.9185847474358	96.5692585640673
996.8	97.8672006143084	96.5705183482772
998.4	97.8151174946546	96.5727525821419
1000	97.7643255535271	96.5750440701002
1001.6	97.719566060625	96.5745895153214
1003.2	97.6770366794556	96.5758413966016
1004.8	97.6345900397744	96.5777438531135
1006.4	97.59097547952	96.5801260850934
1008	97.5490531254305	96.5818133625025
1009.6	97.5003458326003	96.578856258887
1011.2	97.4495033266134	96.5730089408725
1012.8	97.408211160472	96.5670557758153
1014.4	97.3647038990003	96.5578132248069
1016	97.3190772518878	96.5459198483915
1017.6	97.2703466485561	96.5345393285647
1019.2	97.2228627685449	96.5203062949877
1020.8	97.1812830615601	96.5084278620271
1022.4	97.1471446338136	96.4985094069867
1024	97.1146668916308	96.491916945469
1025.6	97.0765149619287	96.4781885936863
1027.2	97.0433085728279	96.4689591258904
1028.8	97.0131234652759	96.4546607457443
1030.4	96.9845910971877	96.4366218112004
1032	96.9586665088377	96.4206194100834
1033.6	96.9308423359847	96.4059960023002
1035.2	96.902269405551	96.3844693092008
1036.8	96.870285264591	96.3624727237637
1038.4	96.8385826164154	96.3394841752611
1040	96.8023126416466	96.3142528884655
1041.6	96.7656693018074	96.2926054162293
1043.2	96.7253255255247	96.268031194194
1044.8	96.6889680141324	96.2441794085437
1046.4	96.6512053230108	96.2209226855918
1048	96.6149060905742	96.1996237608538
1049.6	96.5782409480068	96.1730551425796
1051.2	96.5404127470855	96.148991313746
1052.8	96.5035963710951	96.1241680987488
1054.4	96.4660684122775	96.0989937711275
1056	96.4276870014987	96.0738826915283
1057.6	96.388330507138	96.0426131480636
1059.2	96.3434338596854	96.0141629918211
1060.8	96.3026637926071	95.9862137005536
1062.4	96.2651308617684	95.9595816138477
1064	96.2260350371783	95.9332869568231
1065.6	96.1864698140919	95.904044775272
1067.2	96.1428940842141	95.8750161535758
1068.8	96.0979284182517	95.8423263804522
1070.4	96.0508694114885	95.8040839707574
1072	96.0048013051245	95.7697030524584
1073.6	95.9586137643747	95.7361947077303
1075.2	95.9204292204183	95.7042221349108
1076.8	95.8840191481814	95.67554910759
1078.4	95.8457091762243	95.6426455650896
1080	95.8092704737147	95.6116163481199
1081.6	95.7756693175403	95.5805412409129
1083.2	95.7437645795134	95.5455848416806
1084.8	95.7118312321626	95.5169368181314
1086.4	95.6789005716081	95.4880477373496
1088	95.6474625986227	95.4602000749351
1089.6	95.6127348877676	95.4288781654661
1091.2	95.581833487992	95.4015765731324
1092.8	95.5489099593281	95.3721706330225
1094.4	95.5179022286964	95.3474737779854
1096	95.4868790405778	95.3234819358296
1097.6	95.4559372285154	95.2977331984462
1099.2	95.4254755579197	95.2706176779917
1100.8	95.396217055154	95.246490538116
1102.4	95.364591049891	95.2200518280859
1104	95.3345324190288	95.187983037594
1105.6	95.3123220077485	95.1563985024
1107.2	95.2869622193649	95.1229896958007
1108.8	95.2633427203427	95.0932191206489
1110.4	95.2377677701539	95.0634216396217
1112	95.2138727557206	95.0336250764988
1113.6	95.1911964194276	94.9985125876693
1115.2	95.1682144716481	94.9708934549502
1116.8	95.1471397278547	94.9363204918834
1118.4	95.1256952933669	94.9014918422269
1120	95.1043115840876	94.8671095199829
1121.6	95.0864844911009	94.8269205009537
1123.2	95.0727202376856	94.7965286875253
1124.8	95.0621114318701	94.7626741160259
1126.4	95.0509959737093	94.727426250577
1128	95.040247098582	94.6909677629195
1129.6	95.0308162867283	94.6537547069654
1131.2	95.0208536318314	94.6204528705196
1132.8	95.0163245446177	94.5861262831567
1134.4	95.0102957274209	94.5552434762811
1136	95.0073973191532	94.5200671176583
1137.6	95.0038177904623	94.4761916344305
1139.2	94.9997390436334	94.4315571662918
1140.8	94.9966536960633	94.387121631446
1142.4	94.9939481352856	94.3430957157812
1144	94.9875377046727	94.2998914095968
1145.6	94.9846498644917	94.2517483789054
1147.2	94.9824726715292	94.1998154009316
1148.8	94.9785635844951	94.1513625318496
1150.4	94.9741568701694	94.0970977435121
1152	94.9693807032278	94.0437049368132
1153.6	94.9635978147428	93.9898408965995
1155.2	94.9597285703506	93.935434783864
1156.8	94.956401963786	93.8809987327921
1158.4	94.9550752330234	93.8236846839195
1160	94.95615173128	93.7609996560099
1161.6	94.9553824847313	93.701379385411
1163.2	94.9527375911392	93.6443413586798
1164.8	94.9517071995296	93.5865690881529
1166.4	94.9525805046502	93.5301713772136
1168	94.9541445165283	93.4750390596515
1169.6	94.9615019111445	93.4191893963378
1171.2	94.9675562594951	93.3688650115299
1172.8	94.9788683256728	93.3175778860825
1174.4	94.9907415285185	93.2686118855728
1176	95.0068957060401	93.2171029835915
1177.6	95.0212231735924	93.1656417836438
1179.2	95.033962362648	93.1197744869098
1180.8	95.0494805098603	93.0654283463264
1182.4	95.0636124565511	93.0155116419206
1184	95.0779056790383	92.9673132950392
1185.6	95.0932669884151	92.9181621715571
1187.2	95.1070118524188	92.8774956442966
1188.8	95.1195091501938	92.8328675099128
1190.4	95.1328367146445	92.7875537907806
1192	95.1494976367305	92.7423388499508
1193.6	95.1656442726193	92.6993025222071
1195.2	95.181609965601	92.656265761101
1196.8	95.2002811948483	92.6086201420718
1198.4	95.2143523467804	92.5651013639722
1200	95.2346161102107	92.5177813234856
1201.6	95.2554818960659	92.4798768658177
1203.2	95.2770558308436	92.4472272253339
1204.8	95.3018585512618	92.4121076260152
1206.4	95.3255549828919	92.3786439342411
1208	95.3496473574363	92.3457906962259
1209.6	95.3769465593239	92.315388962989
1211.2	95.3988997071531	92.2893566829618
1212.8	95.4225889917759	92.2648240101953
1214.4	95.4468283885762	92.2388090078477
1216	95.4737067177043	92.2143136335837
1217.6	95.4973776221372	92.1873304026878
1219.2	95.5226392096637	92.1620205096486
1220.8	95.546426149638	92.1376987874376
1222.4	95.5702326967834	92.1116259165371
1224	95.597910853314	92.0819612785047
1225.6	95.6174505624294	92.057024009542
1227.2	95.6409296765309	92.029364712013
1228.8	95.6686048519574	91.9966139020036
1230.4	95.6947372561386	91.9631223725071
1232	95.7201187291651	91.9294806567796
1233.6	95.7447133885089	91.897941548285
1235.2	95.7630741840644	91.8705484258837
1236.8	95.7825885779913	91.8414572057118
1238.4	95.7994473824522	91.8144785466952
1240	95.8177059204752	91.7857631318886
1241.6	95.8342719168562	91.7599821811487
1243.2	95.854403845622	91.7326373282575
1244.8	95.8754299179517	91.7046025651513
1246.4	95.8953160824775	91.6820582750042
1248	95.9151637705338	91.6601567581489
1249.6	95.9355265762997	91.6367857512748
1251.2	95.9548890473021	91.6153694514733
1252.8	95.975251853068	91.5919984445991
1254.4	95.9952099721765	91.5697926288446
1256	96.02255100175	91.5446017768034
1257.6	96.0464014718553	91.5235757044738
1259.2	96.0703920044294	91.4987189016461
1260.8	96.0989189823597	91.4709428548705
1262.4	96.1268851289129	91.4466378915411
1264	96.1617054247237	91.4193218162179
1265.6	96.1912073180763	91.3949674541295
1267.2	96.2210380935486	91.370171170014
1268.8	96.2478002259613	91.3451796542186
1270.4	96.2758254491073	91.3214378732124
1272	96.3049009764454	91.2940815829914
1273.6	96.3304422630253	91.2632163870716
1275.2	96.3596689803453	91.2284113240315
1276.8	96.387808392991	91.194295574174
1278.4	96.4132240892453	91.1611895509538
1280	96.442890604602	91.1272972723215
1281.6	96.4732166704622	91.0948820774799
1283.2	96.5031704798525	91.062487741837
1284.8	96.5331398452554	91.031539761822
1286.4	96.5661056394141	91.0004333366847
1288	96.59817171714	90.9705014843456
1289.6	96.6242903110931	90.9477548877613
1291.2	96.6544496722637	90.9245510137429
1292.8	96.6846232944517	90.901996321787
1294.4	96.7097761257536	90.883525283371
1296	96.7375122134175	90.8653145664888
1297.6	96.7672128352921	90.8486594313626
1299.2	96.8010636199013	90.8319835808942
1300.8	96.8369047177923	90.8182367813417
1302.4	96.8782984702878	90.8037972854577
1304	96.9212285476301	90.7896672774195
1305.6	96.9624630116988	90.7743357663458
1307.2	97.0035434969551	90.7584228525144
1308.8	97.040139951828	90.7451429445683
1310.4	97.0772901236128	90.7301184490913
1312	97.1153242651149	90.7168911096905
1313.6	97.1601047929695	90.7024148257651
1314.4	97.1804628734438	90.6914083025135
1315.2	97.2030814728285	90.6783131037909
1316	97.2256419964819	90.6660930340005
1316.8	97.2505819106955	90.6519429863296
1317.6	97.267954579284	90.6419261224148
1318.4	97.2870976295432	90.6279745569439
1319.2	97.3063185439537	90.6155149534838
1320	97.3221690667843	90.6069391819216
1320.8	97.3375451848758	90.5980504639896
1321.6	97.3490500058698	90.5881855044874
1322.4	97.3641244576171	90.5773595462154
1323.2	97.377339241188	90.5661007647553
1324	97.3945007693214	90.5537127830449
1324.8	97.4070519596181	90.5420876193861
1325.6	97.4200908068751	90.5351877818497
1326.4	97.4392883359936	90.5311463400311
1327.2	97.4545736732439	90.5310043052087
1328	97.4758036418344	90.5281337922966
1328.8	97.4956428488426	90.529651385883
1329.6	97.5106478800114	90.5336550728326
