# Supplementary material for: Seeking safety: Movement dynamics after post-contact immobility
Source: PLoS One. 2024 Aug 22;19(8):e0307370. doi: 10.1371/journal.pone.0307370 (PMC11340899; doi:10.1371/journal.pone.0307370)
Supplement: S4 Data — (ZIP) [file pone.0307370.s013.zip › Franks_etal_AntLionTracksSSandData_PLoSOne_2024/Averaged_Data_Width_20_Day2_Antlion13_Capture4.txt]

t	x	y
16	98.3686554339278	90.5444235802647
16.8	98.3738788126629	90.5472877228394
17.6	98.3764615777548	90.5482333856292
18.4	98.3800894471673	90.5514090460598
19.2	98.3825250474451	90.5535474456359
20	98.385334749344	90.5555723943449
20.8	98.3865600975813	90.5585483289293
21.6	98.3882287515883	90.5589229588606
22.4	98.3872098390426	90.5578327365475
23.2	98.3863509553851	90.5582888178851
24	98.3873592609722	90.5571143690148
24.8	98.3883045474601	90.5560133231988
25.6	98.3857973941722	90.5562411939087
26.4	98.3871940122783	90.5545775145649
27.2	98.3880629956013	90.5536433256603
28	98.3873235604268	90.5541397659663
28.8	98.3871094939134	90.5536385732766
29.6	98.3919836070029	90.5530722832406
30.4	98.3920730623984	90.5531573826379
31.2	98.3927317146322	90.5537401879725
32	98.3906057822988	90.5539790384274
33.6	98.4004822544018	90.5518108289593
35.2	98.4077735536774	90.5505376033004
36.8	98.411608865019	90.5493694881709
38.4	98.4133818969119	90.5479371565241
40	98.4130786362533	90.5494101368659
41.6	98.4121229056929	90.5479321678206
43.2	98.4117295493669	90.5441061891972
44.8	98.4174158456573	90.5382448701071
46.4	98.4248962752362	90.5305622667559
48	98.4332469077983	90.5230668613421
49.6	98.4403739271205	90.5145779259713
51.2	98.4500622067242	90.5051471652938
52.8	98.462264837987	90.4944463963403
54.4	98.4777888955106	90.4820704732726
56	98.4932478373257	90.4691203241786
57.6	98.5084035184823	90.4583940865811
59.2	98.5220137696158	90.4441520813482
60.8	98.5356276204879	90.4309877778138
62.4	98.5550476233852	90.426857427939
64	98.5783264891788	90.4228503039328
65.6	98.6031564586688	90.4179784841878
67.2	98.6252088035765	90.4130348540864
68.8	98.6491020675875	90.4074883212133
70.4	98.6720664285626	90.4017371706478
72	98.6946569407978	90.3935645365816
73.6	98.7167705685928	90.3835952781494
75.2	98.7404369839133	90.3732635012288
76.8	98.7657051585551	90.3652085948145
78.4	98.7954320548716	90.3614444867611
80	98.8255495892935	90.3555598312977
81.6	98.8576693491851	90.3489021761484
83.2	98.8952516155311	90.3413519047209
84.8	98.9372648230195	90.3327857271051
86.4	98.9764865348652	90.324968341239
88	99.0158883651628	90.3162050271771
89.6	99.0552149078535	90.3051079334475
91.2	99.0948706986812	90.2962955354858
92.8	99.1286793708143	90.2903151048635
94.4	99.1688232788149	90.2811144247652
96	99.2084075091491	90.2714240267087
97.6	99.2498641441346	90.2619302282548
99.2	99.2856206326143	90.2535056062172
100.8	99.3235072346423	90.2454111599678
102.4	99.3675419964772	90.2377111357473
104	99.4073269066889	90.2297685946887
105.6	99.4469826975166	90.2217071278816
107.2	99.4862800893841	90.2141849661765
108.8	99.52285531688	90.2089762012283
110.4	99.5602964807653	90.2072511519505
112	99.5997203663835	90.2104859323089
113.6	99.6370176834327	90.2133313409575
115.2	99.6778683382447	90.2172327696381
116.8	99.7165905164251	90.221967827713
118.4	99.7532053632796	90.2280934790763
120	99.7948326389962	90.2332478968701
121.6	99.8367573529142	90.2359770385816
123.2	99.8900273850268	90.2444591473055
124.8	99.9413262228584	90.2521527783171
126.4	99.9945588980423	90.2580262230047
128	100.038231441579	90.2576881742733
129.6	100.079292357114	90.2541863319889
131.2	100.110423064455	90.2479252788093
132.8	100.143609376772	90.2422145684962
134.4	100.176599147725	90.2358692002396
136	100.222733627206	90.2323193438723
137.6	100.259414357213	90.2242823287932
139.2	100.296681257825	90.2190378946604
140.8	100.331949991054	90.2106107783695
142.4	100.366140791443	90.2033299641375
144	100.401496115298	90.1947082684501
145.6	100.436743531721	90.1917429669159
147.2	100.470621910461	90.1952005724991
148.8	100.499316145158	90.1978288315403
150.4	100.526078277571	90.1993965650035
152	100.552750774544	90.2028335191343
153.6	100.58093957481	90.204422027346
155.2	100.609706088199	90.2078458130702
156.8	100.637421337461	90.2115769102189
158.4	100.665972386133	90.2100246268478
160	100.706995747798	90.2226105839701
161.6	100.752158672903	90.2414316143555
163.2	100.796399677259	90.2582671188641
164.8	100.842582826717	90.2776275964445
166.4	100.887504386261	90.2945397538728
168	100.931272944989	90.3117644091486
169.6	100.976022446054	90.328741887707
171.2	101.021252768438	90.346104444828
172.8	101.070300720251	90.3679267250437
174.4	101.118193440557	90.3893271932483
176	101.163508740841	90.4080903380904
177.6	101.203696394044	90.4238698762276
179.2	101.244143628387	90.439389833225
180.8	101.280843681908	90.4534254191698
182.4	101.320321402981	90.4689856805222
184	101.359317719032	90.4847724854148
185.6	101.388878716775	90.4998181156806
187.2	101.417978091138	90.5185892822224
188.8	101.437195987786	90.533470551452
190.4	101.457358489288	90.5487963736533
192	101.478175441549	90.566977721747
193.6	101.499300227833	90.5859863276296
195.2	101.521859340373	90.6049559258808
196.8	101.552799021367	90.6264430962879
198.4	101.581290540912	90.6474920828202
200	101.608816520954	90.6719381568215
201.6	101.62710390319	90.697315212606
203.2	101.656515127206	90.7327562086214
204.8	101.6851595504	90.7701182910282
206.4	101.715597293202	90.8072109525952
208	101.746097969404	90.8423911188526
209.6	101.771366144046	90.8750368627329
211.2	101.796466109424	90.905584958299
212.8	101.819274978156	90.9293895113723
214.4	101.840441850077	90.9533723751233
216	101.863678480837	90.9800970772214
217.6	101.886785043934	91.0076397918314
219.2	101.905093193801	91.0340176496288
220.8	101.927529060252	91.0615489148344
222.4	101.951048978375	91.0905005683094
224	101.974588676075	91.1224031783934
225.6	101.983981068811	91.1425800131248
227.2	101.990063874648	91.1581817276719
228.8	101.997332624741	91.1751446037435
230.4	102.00281668525	91.189474976145
232	102.013041693026	91.2038763955489
233.6	102.021878737919	91.2189837574402
235.2	102.028880331287	91.2361062551601
236.8	102.038523934925	91.2550652072987
238.4	102.042597736439	91.2682628223414
240	102.050222055459	91.285904760715
241.6	102.055311006091	91.3013027523535
243.2	102.066101469599	91.3160615625374
244.8	102.075835762344	91.3361791008776
246.4	102.090158977676	91.3606021126849
248	102.102219027074	91.3819516346154
249.6	102.114513099538	91.4029631232292
251.2	102.129944734765	91.4295085395454
252.8	102.146161826793	91.4543336698545
254.4	102.159773106634	91.4768292056097
256	102.17426290497	91.5052953615175
257.6	102.18865853523	91.5323008805198
259.2	102.203133005312	91.5566598900394
260.8	102.214829342502	91.5866488382237
262.4	102.226533361262	91.6148073105702
264	102.237967272298	91.6438576605848
265.6	102.250197320501	91.670855184337
267.2	102.259844577217	91.6944012932768
268.8	102.268576886762	91.7158894200355
270.4	102.279882000994	91.7342172264241
272	102.288712951373	91.7555236463848
273.6	102.296524536472	91.77665285293
275.2	102.307376940822	91.7984019270451
276.8	102.318676370283	91.8181565056353
278.4	102.328595120027	91.8395726923641
280	102.340056206775	91.8644754467795
281.6	102.34851906645	91.8854723909187
283.2	102.358577747974	91.9077925626258
284.8	102.367405519377	91.9325804230462
286.4	102.374474891459	91.9567315826053
288	102.3833886121	91.9840431165354
289.6	102.392693122666	92.010405265059
291.2	102.401905502956	92.0343614060805
292.8	102.410807854056	92.0602972254728
294.4	102.420326232187	92.0869763349658
296	102.429139900862	92.1120348047286
297.6	102.435412302854	92.1393819324939
299.2	102.441854203855	92.1656797591903
300.8	102.450264632787	92.190911045986
302.4	102.456922889024	92.2160381495403
304	102.465333317956	92.242466867096
305.6	102.47266247275	92.2716978562104
307.2	102.48279271443	92.3009915001487
308.8	102.487795167472	92.3342915422009
310.4	102.494616003476	92.3614024013817
312	102.498634959584	92.3914840862325
313.6	102.504237301225	92.4204794703333
315.2	102.509052302107	92.4507811937133
316.8	102.514434318273	92.4806641389764
318.4	102.519590886206	92.513701424982
320	102.522955603303	92.5433175596636
321.6	102.527170817364	92.5741066985031
323.2	102.529189586905	92.6092922204422
324.8	102.529576918951	92.6432140635171
326.4	102.538074482958	92.674014418119
328	102.548114005136	92.7068868872979
329.6	102.556328106284	92.7392809716251
331.2	102.563829942498	92.7758133758788
332.8	102.570150743254	92.8103084646036
334.4	102.577422180794	92.8468112709923
336	102.581552302144	92.8827099520234
337.6	102.587897862947	92.9167074935903
339.2	102.593072461267	92.9507963546872
340.8	102.597374045231	92.9845519616398
342.4	102.600693951389	93.0151227641718
344	102.605728675459	93.0499256568571
345.6	102.611168754491	93.0828405453929
347.2	102.616686466018	93.1147768855852
348.8	102.621097421147	93.1461133706992
350.4	102.629322655403	93.1775982161033
352	102.637651164572	93.2054680019105
353.6	102.642212818575	93.2294054260545
355.2	102.648235118132	93.2548494684271
356.8	102.653526171016	93.282115899122
358.4	102.65829727655	93.3057426983675
360	102.663473786747	93.3281945112182
361.6	102.669190988437	93.3515830635849
363.2	102.675130050877	93.3760434767534
364.8	102.679103894105	93.4029551604943
366.4	102.684246823061	93.4289598200653
368	102.688912721134	93.4496490793626
369.6	102.693360544127	93.4735019417353
371.2	102.697069746915	93.4914970176555
372.8	102.700489050955	93.5100568908727
374.4	102.702424869091	93.525956859999
376	102.705229183762	93.5451532113215
377.6	102.70707288196	93.5563103549256
379.2	102.708156715793	93.5695291754128
380.8	102.709087719439	93.5803297502664
382.4	102.709489619515	93.5943326187612
384	102.707843797601	93.6019201367362
385.6	102.708478779653	93.6140314610561
387.2	102.708791324931	93.6178231287701
388.8	102.712036089179	93.6248318195467
390.4	102.717644792428	93.6333151569868
392	102.719541574818	93.6433225028044
393.6	102.723644354573	93.6567198847889
395.2	102.729358257995	93.6712947758356
396.8	102.735189250035	93.6866607336481
398.4	102.737494205458	93.7074319160633
400	102.742395916023	93.7191644167181
401.6	102.748579216227	93.7326574138573
403.2	102.755459467195	93.7485617506195
404.8	102.762769099321	93.7650668760659
406.4	102.769471159876	93.7844273656311
408	102.775154694874	93.8076306227959
409.6	102.780834815146	93.8278672546809
411.2	102.782515761308	93.849979135925
412.8	102.787647124198	93.8755107951824
414.4	102.789430760055	93.9004621683217
416	102.790660863767	93.9260930255603
417.6	102.789336658773	93.9541935191318
419.2	102.787258500462	93.982432023249
420.8	102.785050310369	94.0103270147601
422.4	102.782535427208	94.0417925025532
424	102.779037617902	94.0740028163696
425.6	102.775134403933	94.108670194162
427.2	102.772045461284	94.1431033407019
428.8	102.769075796613	94.1787675320931
430.4	102.767993687283	94.2124161282845
432	102.757695476889	94.2509952563139
433.6	102.747378821878	94.292261876361
435.2	102.739231967642	94.3319029115865
436.8	102.732459034321	94.3716935310244
438.4	102.723155010748	94.4138450833858
440	102.715290359378	94.454886833102
441.6	102.705400879127	94.4931714179607
443.2	102.693441551021	94.5348711294978
444.8	102.681915532679	94.5805469044193
446.4	102.67072648566	94.62821634348
448	102.659718850628	94.6697036337504
449.6	102.650690989413	94.7146009731179
451.2	102.639333035955	94.7601534894217
452.8	102.625212855375	94.8109082141751
454.4	102.610285464939	94.8551107525955
456	102.592231749485	94.8982651892441
457.6	102.573238382715	94.9416086137662
459.2	102.554826464279	94.9805074744716
460.8	102.537139380781	95.0201915311868
462.4	102.515724358661	95.0561539264144
464	102.49868817355	95.0902056770632
465.6	102.476928633581	95.1289572173453
467.2	102.454165563937	95.1678120262224
468.8	102.432459236326	95.2052647175596
470.4	102.410513273332	95.2496436444878
472	102.386956284889	95.292006682838
473.6	102.364673219104	95.3306751026931
475.2	102.335919306607	95.3720438234471
476.8	102.313460512581	95.4070349258287
478.4	102.286094261356	95.4431009892107
480	102.258359417661	95.4789051148333
481.6	102.232473099217	95.5148608814184
483.2	102.211909894462	95.5494743063045
484.8	102.191128311345	95.5830915731107
486.4	102.16869313879	95.6161502128828
488	102.147021529152	95.6449556684899
489.6	102.125416204903	95.674154599231
491.2	102.103430891395	95.7010581477005
492.8	102.076117477307	95.7308905944799
494.4	102.046784808502	95.759314729296
496	102.019564933024	95.7872147730765
497.6	102.001311187269	95.8108003154453
499.2	101.982781961028	95.8351555158938
500.8	101.95835862053	95.8601629139563
502.4	101.929500468	95.8860305160988
504	101.90264426828	95.9075925840111
505.6	101.87768940032	95.9321808813076
507.2	101.852822364059	95.9568354088188
508.8	101.830050069606	95.9854273617598
510.4	101.807873457525	96.0080285579749
512	101.779288257303	96.0283431277826
513.6	101.752522308907	96.051604730791
515.2	101.718625013102	96.0728350036978
516.8	101.684752422855	96.0906123417146
518.4	101.65391747777	96.1040501267773
520	101.62255167957	96.1161145424786
521.6	101.593087266087	96.129335404536
523.2	101.560982841216	96.140324415525
524.8	101.528397117939	96.1527481516363
526.4	101.49577750295	96.1628815503841
528	101.466554481552	96.1728710525965
529.6	101.438496962956	96.1831777017633
531.2	101.409748087607	96.1957077739365
532.8	101.383024160463	96.2070639608715
534.4	101.35411331101	96.2176115793921
536	101.326068676508	96.2203691827474
537.6	101.297770824409	96.2228071407502
539.2	101.268229192786	96.2276840214156
540.8	101.243848307878	96.2281572487798
542.4	101.218144275787	96.234558936873
544	101.19323508903	96.2376938799993
545.6	101.170980362192	96.2395829167917
547.2	101.146451461507	96.2423575694822
548.8	101.118481593685	96.2480733465044
550.4	101.089988533152	96.2479841798502
552	101.061453149276	96.2483596454275
553.6	101.034063923478	96.2527911868293
555.2	101.004622951755	96.2559443526017
556.8	100.972040827475	96.2600085175567
558.4	100.943149421004	96.2619147938825
560	100.914057547861	96.2582704113004
561.6	100.882692994134	96.2545788372007
563.2	100.84971440838	96.2507564050772
564.8	100.817732645731	96.2457119921104
566.4	100.7912148953	96.2384773632759
568	100.767507867005	96.2328849023085
569.6	100.743712013994	96.233430771494
571.2	100.717918769109	96.2322047767861
572.8	100.688834759732	96.2295165118307
574.4	100.657505445751	96.2209994373546
576	100.626159089638	96.2138435051751
577.6	100.600848401553	96.2097909854973
579.2	100.571937552099	96.2066621056864
580.8	100.548263459382	96.2054566635697
582.4	100.528936994566	96.2050799464405
584	100.505938882312	96.2061928128814
585.6	100.483817464755	96.2059953849722
587.2	100.462943165131	96.2059898323122
588.8	100.444738090839	96.2061738104451
590.4	100.423477328711	96.2059337867884
592	100.405517558596	96.2065159960696
593.6	100.384324027902	96.2073516133118
595.2	100.363385606346	96.2046512952204
596.8	100.343444907658	96.2014389786145
598.4	100.32244518379	96.1976909099567
600	100.302429980322	96.1949775251166
601.6	100.282886491627	96.1940234984794
603.2	100.265145032759	96.1933870335873
604.8	100.249585739235	96.1936673812184
606.4	100.234452807733	96.194187192451
608	100.217763021489	96.193226000573
609.6	100.198194372803	96.1936791652369
611.2	100.176097787655	96.1935751153929
612.8	100.155128604049	96.19249422964
614.4	100.133226445372	96.1897311880839
616	100.11468354267	96.1893125694492
617.6	100.093942824179	96.1891573770106
619.2	100.071414889541	96.1862079365719
620.8	100.050614672719	96.1800901203007
622.4	100.033283524336	96.1767747105523
624	100.015858629415	96.1719596166496
625.6	99.999960510174	96.1710124669518
627.2	99.9847865808653	96.1716183318607
628.8	99.9668405385991	96.1717131788157
630.4	99.9479005375713	96.1712473107581
632	99.9281057678854	96.1716452213212
633.6	99.9078306267103	96.1698930486271
635.2	99.8842934586943	96.165785998053
636.8	99.8594856136331	96.1619117495404
638.4	99.8381628771435	96.1606138438411
640	99.818148754819	96.1609497550233
641.6	99.7982862770493	96.1611694546955
643.2	99.7797277524963	96.1591218175863
644.8	99.7590221995619	96.1545154959914
646.4	99.7400908299267	96.1525393613739
648	99.7177267348124	96.1468408179073
649.6	99.6978270592147	96.1402075927081
651.2	99.6769636554375	96.1340447784045
652.8	99.6556073659462	96.1317096713333
654.4	99.6338064691979	96.1296633839369
656	99.6129821195612	96.1246390815128
657.6	99.58861099027	96.1154552971875
659.2	99.5658267932616	96.1065451762571
660.8	99.5414817906435	96.0968665080419
662.4	99.516642724619	96.086040075135
664	99.4899358203581	96.074468585743
665.6	99.4622403920541	96.0660391286914
667.2	99.4326730864216	96.0534374420875
668.8	99.4027801655412	96.0399294726933
670.4	99.3739826384258	96.0263963279574
672	99.3442891518357	96.0162103640288
673.6	99.3136532087208	96.0047129253867
675.2	99.2882487660354	95.9933011276988
676.8	99.2643231068855	95.9807720488458
678.4	99.2422957930163	95.9685068399868
680	99.2191228277702	95.9560394573554
681.6	99.1951972876802	95.9443824135028
683.2	99.17477601024	95.9325353636104
684.8	99.1557407786458	95.9208522719255
686.4	99.1362891223602	95.9136810607831
688	99.1169149332583	95.9038579968597
689.6	99.0984641645915	95.8957892694744
691.2	99.0807963485713	95.8876006629169
692.8	99.0609644200233	95.8799158620246
694.4	99.0440916459316	95.8721024697145
696	99.0274586739941	95.866489280216
697.6	99.0105018310105	95.8596590514731
699.2	98.9949785498838	95.8536556395003
700.8	98.9810817998415	95.8451441584798
702.4	98.9704957564811	95.8383106849726
704	98.9592948302955	95.8288619314813
705.6	98.9468141135651	95.815504191413
707.2	98.9342449991551	95.8036330118202
708.8	98.9210890846815	95.7942624179248
710.4	98.9104840733859	95.7847806180751
712	98.8976593988596	95.7720635331003
713.6	98.8867614156635	95.7645185712871
715.2	98.8758311955239	95.7571928206896
716.8	98.8635367111168	95.7502053079691
718.4	98.8479440589204	95.7394648263103
720	98.8334495461351	95.7280151448343
721.6	98.8187648887577	95.7201647870276
723.2	98.8034439427327	95.7133454544318
724.8	98.7915548876101	95.7065068287076
726.4	98.7789631869447	95.7021427215625
728	98.7685191857266	95.699516575836
729.6	98.759639342283	95.6974776528475
731.2	98.7518060996504	95.6944955236347
732.8	98.7443138687524	95.6945401802696
734.4	98.734000266878	95.6898021913422
736	98.7199091773261	95.6841924684874
737.6	98.7042914780457	95.6767165316591
739.2	98.6899987308612	95.6719836319156
740.8	98.6747624820595	95.6651700578654
742.4	98.6615486610239	95.6569033969494
744	98.6441901799857	95.647075993578
745.6	98.6284188016142	95.637899432456
747.2	98.6111094047143	95.6313055050232
748.8	98.5929993739205	95.6268387964433
750.4	98.5681644170072	95.612389483947
752	98.5459067450302	95.5935828303632
753.6	98.5232808628493	95.5764420105292
755.2	98.5001627314835	95.5591467349561
756.8	98.4763130316285	95.5402328539736
758.4	98.4534941565132	95.5217664774058
760	98.4332512522817	95.5069181412266
761.6	98.411409743294	95.4895107278353
763.2	98.3898729852665	95.474362135889
764.8	98.3681647544908	95.4577642463859
766.4	98.3483504119788	95.4423320860315
768	98.3262146302762	95.4245316043433
769.6	98.3050948520075	95.4057801474085
771.2	98.28600171789	95.3913690191826
772.8	98.2657152628901	95.3760048450326
774.4	98.24289097415	95.3603244481632
776	98.2198745575392	95.3426712873408
777.6	98.2000407682381	95.3278321972138
779.2	98.1797155649861	95.3128803235572
780.8	98.1605269771297	95.2991884392536
782.4	98.1427585173417	95.2874499495995
784	98.1278159583962	95.2712385759445
785.6	98.1127688989204	95.2583319686659
787.2	98.096776374659	95.242188939645
788.8	98.0816073187243	95.2314329914318
790.4	98.0665874666117	95.218024384399
792	98.0483039254555	95.2012263809617
793.6	98.0309681054312	95.1825759334518
795.2	98.0125702921428	95.1648637529567
796.8	97.9904929161965	95.1416182618811
798.4	97.9715088811329	95.120012879287
800	97.9550434285107	95.1031274022885
801.6	97.9400431495453	95.0870114974549
803.2	97.928246646882	95.0684165647383
804.8	97.9163263829397	95.0507186782789
806.4	97.9047617212322	95.0342199612191
808	97.892150894804	95.0200099008818
809.6	97.8832424298291	95.0070590592294
811.2	97.874573385019	94.9933548234141
812.8	97.8667704282777	94.9806603028132
814.4	97.8578934765851	94.9634282539581
816	97.8558425925278	94.9573032676708
817.6	97.8536866582998	94.954850225899
819.2	97.85083714896	94.9488861931255
820.8	97.8478334243415	94.9443806061977
822.4	97.8442238702446	94.9418690280913
824	97.842359964799	94.936566801156
825.6	97.8383209864465	94.9282168679351
827.2	97.8355345034133	94.9227371576597
828.8	97.832068667315	94.9138827716276
830.4	97.8272414474426	94.9067010895724
832	97.8227680974583	94.9005552111073
833.6	97.8191542412767	94.8943728290445
835.2	97.8149731708375	94.887410003265
836.8	97.8118303184052	94.8812424224023
838.4	97.8064906054613	94.8752028565011
840	97.8049921090469	94.8687388236194
841.6	97.8041256500224	94.864539262645
843.2	97.8000057784506	94.8550231523234
844.8	97.7964941323427	94.8455030140186
846.4	97.7930212866883	94.8344677454245
848	97.7891868031898	94.8216000666289
849.6	97.7847742125562	94.8130867292228
851.2	97.7812317764572	94.8033735979836
852.8	97.7777980382401	94.7948338464435
854.4	97.7743901073434	94.7829568666041
856	97.7691667727981	94.7736617891532
857.6	97.7671304177227	94.7652197748904
859.2	97.7643643883768	94.7564901172236
860.8	97.7636965312484	94.7445524884771
862.4	97.7658811550756	94.7389554772611
864	97.7590345524298	94.7271125079829
865.6	97.7520208909506	94.7147951067458
867.2	97.7447651362491	94.7026796512565
868.8	97.7388388732092	94.6937193628673
870.4	97.7329569977438	94.6824918119416
872	97.7277378111759	94.6723135551644
873.6	97.721840226181	94.6633974212904
875.2	97.715039482866	94.6560245148415
876.8	97.7084203003251	94.6465227256102
878.4	97.7026979837032	94.6328744596983
880	97.6919386319203	94.6203528208117
881.6	97.6782473235943	94.6066301190428
883.2	97.6636986380629	94.5910527385749
884.8	97.6516951759424	94.5774305278847
886.4	97.6410711872688	94.5626292344484
888	97.6318007861839	94.5534285840373
889.6	97.6207497187299	94.5418442466328
891.2	97.6071243813073	94.5320263071167
892.8	97.5947560370416	94.5205805354124
894.4	97.5818852385418	94.5080846257379
896	97.5687559719813	94.4958045815495
897.6	97.5550583604534	94.4837821831387
899.2	97.5453118998422	94.4711884418996
900.8	97.5311505970914	94.4642680046876
902.4	97.5177026226109	94.455852866669
904	97.5052813647111	94.4451149724376
905.6	97.4925855420773	94.4353314740888
907.2	97.4790920059688	94.4255390617014
908.8	97.4668135595414	94.4176542845778
910.4	97.4549626853337	94.4117203801446
912	97.4426790325516	94.4057445490614
913.6	97.4271070129047	94.3980529363036
915.2	97.4121852841546	94.389502010575
916.8	97.3972389556762	94.3806610788756
918.4	97.3828406670157	94.3715193082975
920	97.3691442032515	94.3648791925623
921.6	97.3543812162965	94.3569245149323
923.2	97.3397338400668	94.3494827028156
924.8	97.324924150356	94.3437026222587
926.4	97.3084475790567	94.342227108411
928	97.2920058026762	94.3385222344121
929.6	97.2827510157036	94.341878821329
931.2	97.2742292083524	94.3443074141795
932.8	97.268721875227	94.3440707295615
934.4	97.2612348323805	94.3407198852106
936	97.2512692394538	94.3403664388482
937.6	97.2401721457242	94.3397823812835
939.2	97.2296955520706	94.3342569426011
940.8	97.2188504562117	94.3281381193051
942.4	97.2062719205385	94.3226702592147
944	97.1935699352589	94.3212364975446
945.6	97.1859960274843	94.316940848359
947.2	97.1781044907512	94.3132795980977
948.8	97.1702551900136	94.3109549928693
950.4	97.1621273062866	94.3104852614662
952	97.1519562783704	94.3092446849618
953.6	97.1388023386192	94.298125914869
955.2	97.1230906159145	94.2914703656396
956.8	97.1106558419561	94.2846877616623
958.4	97.0964211579809	94.2777560894657
960	97.0817521891918	94.2740485199882
961.6	97.0684636099042	94.2673928031312
963.2	97.0537456308228	94.2578654913956
964.8	97.0358724506375	94.2452997645455
966.4	97.0224325694671	94.2307779483514
968	97.0070516243902	94.2158859817008
969.6	96.9921276839214	94.2058427309684
971.2	96.9770311322393	94.1915742879115
972.8	96.9610881670863	94.179694436621
974.4	96.9453872499852	94.1685629865641
976	96.9302755481568	94.1542654086103
977.6	96.9143241895247	94.1433680902676
979.2	96.9031193545335	94.1329703539071
980.8	96.8900075903279	94.1237988689062
982.4	96.8755012396923	94.1132327974752
984	96.8609453342977	94.1020498901904
985.6	96.8453809748371	94.0918900082579
987.2	96.8314423426186	94.0823736433587
988.8	96.8177753956043	94.0727950992974
990.4	96.8020515944158	94.061692357042
992	96.7870192021271	94.0504165754124
993.6	96.7719868098384	94.0391407937827
995.2	96.7569876577351	94.0236366940231
996.8	96.7407002069826	94.0030194181735
998.4	96.7203809770466	93.986801865226
1000	96.7002630623655	93.972324689171
1001.6	96.6826749479037	93.9557337610504
1003.2	96.6654702807831	93.9374688048124
1004.8	96.6490872871172	93.9245328842914
1006.4	96.6326168637922	93.9115668063548
1008	96.6176731854097	93.8995630382831
1009.6	96.6020419605857	93.8843870430155
1011.2	96.5801700117829	93.8723147875455
1012.8	96.5602284183213	93.86118976852
1014.4	96.5393034069648	93.8534889223675
1016	96.5162957786321	93.8409719620376
1017.6	96.4945870416163	93.827823352567
1019.2	96.472074643484	93.81622678892
1020.8	96.4531020058377	93.804904740696
1022.4	96.4340226460061	93.7914565195154
1024	96.4180703965227	93.7787941276307
1025.6	96.4041775373548	93.7670924686972
1027.2	96.3900516879683	93.7581146695596
1028.8	96.3776139552503	93.748322302679
1030.4	96.3640322660129	93.7413951083068
1032	96.3475292441262	93.7350383887653
1033.6	96.3322889371168	93.7271011183694
1035.2	96.3171423776052	93.7189892077484
1036.8	96.3025690741508	93.7116865477989
1038.4	96.290013850501	93.7013144910462
1040	96.2742606451268	93.6949242141617
1041.6	96.2590615657102	93.6891651349189
1043.2	96.2447426739207	93.6785798938354
1044.8	96.225394213745	93.669968151445
1046.4	96.208093266188	93.659740581618
1048	96.1903515546924	93.651722273014
1049.6	96.173957189168	93.6441349742971
1051.2	96.1567110848976	93.6355119221619
1052.8	96.1402108100807	93.6245675960368
1054.4	96.1230721162399	93.6140980246209
1056	96.1074126320853	93.6020547457048
1057.6	96.0955079926906	93.5888013816112
1059.2	96.0834825137998	93.5754271780215
1060.8	96.0697758079751	93.5650798035665
1062.4	96.0588105982118	93.5612363279794
1064	96.0483260064088	93.5533458619834
1065.6	96.0382022425228	93.5431294781414
1067.2	96.0298154383913	93.5323801939728
1068.8	96.0238250557714	93.5222360593018
1070.4	96.0167870454218	93.5105139189526
1072	96.0094693693529	93.4970956674175
1073.6	96.0013627262064	93.4816958898752
1075.2	95.9992069631726	93.4670001901902
1076.8	96.0051650611532	93.4528676557054
1078.4	96.0096139063729	93.4363819746969
1080	96.0149337559985	93.4177625010074
1081.6	96.0217348706393	93.4016794252986
1083.2	96.0285501397548	93.3848801851499
1084.8	96.0393580242902	93.372109867197
1086.4	96.0498404993034	93.3542774352139
1088	96.0601719149099	93.3392064215756
1089.6	96.0685623401789	93.3207077961765
1091.2	96.0753779674827	93.30455698213
1092.8	96.0815349924375	93.2840498459641
1094.4	96.0864717253206	93.2667204592649
1096	96.0921291787322	93.2515275694486
1097.6	96.1007046378829	93.234355258341
1099.2	96.1080207090666	93.2201724445484
1100.8	96.1159429257777	93.2014177071926
1102.4	96.1213943057421	93.1891287346895
1104	96.1270910248462	93.1745114713519
1105.6	96.1362097591324	93.1564506143508
1107.2	96.143218449909	93.1350214600398
1108.8	96.1501740445433	93.1160395891866
1110.4	96.1588914143655	93.0959548436766
1112	96.1676041412237	93.0679874718278
1113.6	96.1752520127074	93.0381067028132
1115.2	96.1814376785758	93.0080502607117
1116.8	96.1850427617492	92.9781556837754
1118.4	96.1921056236651	92.947744102005
1120	96.1977069342276	92.921157467315
1121.6	96.206651005709	92.8953369502043
1123.2	96.2085920857168	92.8659729526403
1124.8	96.2099886231849	92.8363305653512
1126.4	96.2130282830702	92.805289681942
1128	96.2140661031969	92.777893682142
1129.6	96.2140278204321	92.7504684984436
1131.2	96.2100205787251	92.7221140207094
1132.8	96.2016108060377	92.6874150951653
1134.4	96.1946767116018	92.6528792329241
1136	96.1831239246075	92.6208086962278
1137.6	96.1814325127406	92.5856917641352
1139.2	96.1730926258263	92.5561323832302
1140.8	96.1618150648717	92.524621165125
1142.4	96.1494021238052	92.4929807054648
1144	96.1382468299732	92.4623948035944
1145.6	96.1272039496304	92.430518521532
1147.2	96.1155321723357	92.3989088210816
1148.8	96.1050399953696	92.3685586869152
1150.4	96.0902616702464	92.3335853199402
1152	96.0699313135453	92.3010026380028
1153.6	96.0558037954228	92.2621344414391
1155.2	96.0396775248396	92.2280954340943
1156.8	96.0289817572145	92.1855599903389
1158.4	96.0202465352954	92.1426685122232
1160	96.0122148898952	92.1001962559821
1161.6	96.001565491486	92.0538035203636
1163.2	95.988926559717	92.0070388074361
1164.8	95.9782821532527	91.9592882627782
1166.4	95.9672193463033	91.910457976381
1168	95.9545770876241	91.8552312674138
1169.6	95.941125625202	91.8084830822729
1171.2	95.9318957185793	91.7579989434793
1172.8	95.929517769923	91.7106761787439
1174.4	95.9201330267808	91.6625577998329
1176	95.9228299984767	91.6106368001462
1177.6	95.9183857223922	91.5721599390409
1179.2	95.913994606677	91.5303577995098
1180.8	95.9109076958245	91.4946601309974
1182.4	95.9126705261529	91.4535412494531
1184	95.9088528510594	91.4175495609358
1185.6	95.9068634611389	91.3779774145513
1187.2	95.901354563333	91.3408809379728
1188.8	95.8996480541119	91.3079503982211
1190.4	95.9088074313395	91.2647148751885
1192	95.9148850913433	91.22186729655
1193.6	95.921504676957	91.1758339007909
1195.2	95.9280419823652	91.129254668411
1196.8	95.9349099581146	91.0895811489225
1198.4	95.9461993634813	91.0565676512097
1200	95.9561201159186	91.0219666473734
1201.6	95.9680310393097	90.9883826955809
1203.2	95.9740710447392	90.9589661557804
1204.8	95.9889190016603	90.924195767772
1206.4	96.0003651053981	90.8937927224673
1208	96.0111701703453	90.8622406759888
1209.6	96.0237091652607	90.8281791356191
1211.2	96.0362481601761	90.7941175952494
1212.8	96.0500675529453	90.7592956868896
1214.4	96.0603151083989	90.7248495646071
1216	96.0753518262182	90.6958310515304
1217.6	96.0910912629058	90.6671189779709
1219.2	96.099661890484	90.644110447393
1220.8	96.1134261412535	90.6210240738109
1222.4	96.127254083717	90.6017729513093
1224	96.1464009026956	90.5801815626027
1225.6	96.1625785287414	90.5635958647584
1227.2	96.1732579162001	90.5513187736642
1228.8	96.1961470582299	90.5324807576289
1230.4	96.2179330745268	90.512922954398
1232	96.2403408510953	90.5019981099503
1233.6	96.2547110867583	90.4916786394686
1235.2	96.276446794247	90.4738313152189
1236.8	96.2948095640816	90.4592532384036
1238.4	96.3033801230816	90.4487573467857
1240	96.3201281633789	90.4334429023291
1241.6	96.3264429531216	90.4257345038156
1243.2	96.3423508367921	90.4109332555309
1244.8	96.3523127863838	90.3993265244747
1246.4	96.3625737663198	90.3824066772556
1248	96.3733219041372	90.3682251681336
1249.6	96.3854469391807	90.3517547448087
1251.2	96.397991346705	90.3343823834084
1252.8	96.4106191008224	90.3167542995068
1254.4	96.4225995597819	90.3028216441508
1256	96.4243088539451	90.2964288449998
1257.6	96.4286359645546	90.2888923425719
1259.2	96.4334596620348	90.281125073304
1260.8	96.4405637141005	90.2763162437164
1262.4	96.4515246258326	90.2685843703482
1264	96.459556221518	90.2611565918463
1265.6	96.4665109992885	90.256564359016
1267.2	96.475480317965	90.2483188887312
1268.8	96.4818369343465	90.2386619774524
1270.4	96.4970307747086	90.228869835196
1272	96.5037321738745	90.2194109517089
1273.6	96.5101089335154	90.2103159428333
1275.2	96.5151269205252	90.2053666684782
1276.8	96.520144907535	90.2004173941231
1278.4	96.523882496691	90.1968959821177
1280	96.5296527199496	90.1927505008118
1281.6	96.5251290382953	90.1892536948929
1283.2	96.5254548010928	90.1857756979662
1284.8	96.5266407544336	90.1800945153688
1286.4	96.5241402854309	90.1742135387472
1288	96.5234687975624	90.1706478861117
1289.6	96.5073986750433	90.1722633181914
1291.2	96.4964314572722	90.1675462848595
1292.8	96.4981377984874	90.1615599886128
1294.4	96.4900887551737	90.1643144732527
1296	96.4810501274371	90.1682147246078
1297.6	96.4735318092203	90.1663390854719
1299.2	96.4672911162155	90.1647006902255
1300.8	96.460842480638	90.1635897235857
1302.4	96.4525722255216	90.1655872004571
1304	96.4556140388363	90.1590890464855
1305.6	96.4570550148357	90.1603473635554
1307.2	96.4518773087009	90.159767021032
1308.8	96.4475456216195	90.160237341071
1310.4	96.4529151831015	90.1626159626047
1311.2	96.4525925986526	90.1641542349411
1312	96.4508036173476	90.1658664654359
1312.8	96.4489204791319	90.1676688133252
1313.6	96.4464708396148	90.1705680303191
1314.4	96.4438851090134	90.1736283149237
1315.2	96.4411071382093	90.1720010111393
1316	96.4382509654671	90.1740938250204
1316.8	96.4357980529188	90.1772524492637
1317.6	96.4325555814081	90.1809041575359
1318.4	96.4291471481812	90.1834867000635
1319.2	96.4254149168819	90.1853261041127
1320	96.4225833079635	90.1858336677057
1320.8	96.4175592873701	90.1866639763249
1321.6	96.4143493926076	90.1881999956964
1322.4	96.41019502811	90.1916931783908
1323.2	96.3878922224985	90.1999485743215
1324	96.3799231504277	90.2044219326844
1324.8	96.3729825421305	90.2106838521683
1325.6	96.3660992297408	90.2141858965064
1326.4	96.3585603637902	90.2180214688766
