# Supplementary material for: Seeking safety: Movement dynamics after post-contact immobility
Source: PLoS One. 2024 Aug 22;19(8):e0307370. doi: 10.1371/journal.pone.0307370 (PMC11340899; doi:10.1371/journal.pone.0307370)
Supplement: S4 Data — (ZIP) [file pone.0307370.s013.zip › Franks_etal_AntLionTracksSSandData_PLoSOne_2024/Averaged_Data_Width_20_Day2_Antlion16_Capture1.txt]

t	x	y
16	115.107197950265	110.762524848555
16.8	115.105979048264	110.762336796259
17.6	115.104866137741	110.762165096336
18.4	115.106451797005	110.762735803529
19.2	115.108670891947	110.764658803821
20	115.107106402716	110.766490677451
20.8	115.110743518539	110.76788804498
21.6	115.109011983462	110.768814251912
22.4	115.107399864598	110.769676582504
23.2	115.107491644335	110.770880530392
24	115.10791738662	110.770299660483
24.8	115.10828853076	110.770998284226
25.6	115.107442881532	110.770616145251
26.4	115.108152765822	110.771771291187
27.2	115.107359318405	110.771388902811
28	115.108687459944	110.77199208463
28.8	115.108403476611	110.772582077993
29.6	115.110239198793	110.77402955507
30.4	115.110817814696	110.773927189008
31.2	115.11403080853	110.774684499301
32	115.112330075793	110.776027350033
33.6	115.11334617594	110.777621507153
35.2	115.115448783172	110.777481333337
36.8	115.116431894122	110.777346842244
38.4	115.115267725327	110.777212666857
40	115.114131180877	110.778668864434
41.6	115.113829036138	110.779983494195
43.2	115.113414197413	110.782106938076
44.8	115.11183782583	110.784685570604
46.4	115.106835227511	110.786413740933
48	115.104385393378	110.788242095048
49.6	115.103951404658	110.790396469546
51.2	115.102710178482	110.791675082052
52.8	115.103317095442	110.793627503054
54.4	115.103163021635	110.795534416542
56	115.102390912633	110.798398426198
57.6	115.100132770071	110.79970607508
59.2	115.100994909097	110.800996364413
60.8	115.101729260881	110.802607136037
62.4	115.102591399908	110.80389742537
64	115.1024373261	110.805804338858
65.6	115.100856568854	110.806834832506
67.2	115.101140704967	110.808539649181
68.8	115.101574801805	110.809403896524
70.4	115.104287495689	110.810496160021
72	115.104922855608	110.810957881204
73.6	115.105515139335	110.812438590523
75.2	115.104315038123	110.814020032308
76.8	115.104102653554	110.817564199803
78.4	115.104828779175	110.818404769136
80	115.103948579747	110.819155406499
81.6	115.10324960491	110.820994714267
83.2	115.102430407286	110.821899244976
84.8	115.106030710923	110.823847072801
86.4	115.10602245245	110.824586206137
88	115.106164520507	110.826326539826
89.6	115.103460333982	110.8272201479
91.2	115.102724092404	110.827670530318
92.8	115.100481311355	110.827723095499
94.4	115.098768710129	110.829593333883
96	115.09752374532	110.830423310423
97.6	115.09869391699	110.831478315812
99.2	115.098710604349	110.833451596013
100.8	115.096457362568	110.838405798926
102.4	115.096597536384	110.841069101421
104	115.095647340942	110.84395289846
105.6	115.095071284166	110.844366939268
107.2	115.094423233464	110.845936106546
108.8	115.093420972519	110.846101528256
110.4	115.093853015101	110.84624554245
112	115.093845014313	110.846707587989
113.6	115.092248251718	110.846981841106
115.2	115.092248251718	110.846981841106
116.8	115.091530126886	110.847431398928
118.4	115.088614747109	110.849653271697
120	115.088326831408	110.850362778246
121.6	115.088836660921	110.849946710483
123.2	115.089988774474	110.850378753065
124.8	115.088692646727	110.851242838229
126.4	115.089081579708	110.852160878007
128	115.087777451173	110.85348700871
129.6	115.087051492299	110.853320428912
131.2	115.087641719486	110.854330190406
132.8	115.087647722362	110.85542071281
134.4	115.086333592841	110.856296799157
136	115.081661547949	110.856932705988
137.6	115.080907473627	110.858354846154
139.2	115.080905417086	110.857883898329
140.8	115.078616542846	110.857801025296
142.4	115.079561055912	110.856187949538
144	115.078554902691	110.857069549942
145.6	115.078999115487	110.857957975533
147.2	115.078272989866	110.858869578894
148.8	115.073917589169	110.862061036301
150.4	115.071257812031	110.862801711568
152	115.06869559464	110.863228747799
153.6	115.068843665572	110.864283753189
155.2	115.067166473241	110.865526848682
156.8	115.067026628472	110.866828638958
158.4	115.067174699404	110.867883644348
160	115.067300197487	110.869009012407
161.6	115.063625700414	110.870152665526
163.2	115.063625700414	110.870152665526
164.8	115.062574396797	110.870302851757
166.4	115.06280202823	110.86857462088
168	115.057465410825	110.870977600575
169.6	115.059725789452	110.871732324311
171.2	115.058780222572	110.873047401293
172.8	115.059421927377	110.875095395351
174.4	115.059421927377	110.875095395351
176	115.059421927377	110.875095395351
177.6	115.060432189111	110.874467928103
179.2	115.062511434041	110.874555536737
180.8	115.063235561749	110.875196501319
182.4	115.063811618525	110.875819931186
184	115.066124138079	110.874014772325
185.6	115.066856266576	110.874193691367
187.2	115.066684557345	110.873900123972
188.8	115.06625451496	110.873638098147
190.4	115.06625451496	110.873638098147
192	115.064476856117	110.875517701582
193.6	115.065208984614	110.875696620625
195.2	115.065655028576	110.876110661433
196.8	115.067237184513	110.876948744034
198.4	115.066513056805	110.876307779452
200	115.066122958656	110.879387157583
201.6	115.065514447977	110.880324264028
203.2	115.063335718955	110.880441532729
204.8	115.064184180958	110.881100570657
206.4	115.063356039635	110.88330386244
208	115.066021316409	110.884192288032
209.6	115.065700834118	110.884697351895
211.2	115.065698777578	110.88422640407
212.8	115.066430906074	110.884405323113
214.4	115.071218349353	110.88292403426
216	115.068255442288	110.88483602911
217.6	115.070713759161	110.885397108016
219.2	115.069571211835	110.886579674512
220.8	115.073998675233	110.886758719186
222.4	115.070926024566	110.88929175145
224	115.068613505012	110.891096910311
225.6	115.068613505012	110.892748958851
227.2	115.069214014903	110.892273897945
228.8	115.071933135652	110.891816224155
230.4	115.071807637569	110.890690856096
232	115.074720375352	110.890761849009
233.6	115.081380003154	110.888128446603
235.2	115.081206364418	110.887473355011
236.8	115.082143930509	110.886620323567
238.4	115.082010431637	110.884304952507
240	115.082732502804	110.884474969264
241.6	115.085013376256	110.885019887836
243.2	115.084011115311	110.885185309546
244.8	115.088099518264	110.884957527095
246.4	115.086539248444	110.886981899836
248	115.084349032577	110.887550587465
249.6	115.084633004227	110.888205750629
251.2	115.081856674254	110.890655090628
252.8	115.082580801962	110.89129605521
254.4	115.081328152185	110.892302786012
256	115.080797573575	110.893479533571
257.6	115.080181816821	110.893890830554
259.2	115.078927110503	110.894426613531
260.8	115.078090968392	110.897091950853
262.4	115.073889142495	110.898993785357
264	115.072783113485	110.900629786601
265.6	115.07374475368	110.900741865878
267.2	115.072764872513	110.902250882875
268.8	115.072764872513	110.902250882875
270.4	115.071319837426	110.90419924479
272	115.074460206642	110.902542006826
273.6	115.072814974066	110.90249676293
275.2	115.07516765665	110.903043802761
276.8	115.073609443371	110.905539123327
278.4	115.073010813747	110.907675575345
280	115.072883496851	110.909374525402
281.6	115.07459738678	110.909705818558
283.2	115.069247509689	110.911654180473
284.8	115.070546711769	110.912825727198
286.4	115.067337832122	110.914827727332
288	115.07054398166	110.914610066128
289.6	115.071026344496	110.913799943929
291.2	115.06999619387	110.914032626822
292.8	115.068898165648	110.915206582527
294.4	115.064618775079	110.917688629057
296	115.065499557541	110.920683706861
297.6	115.064076112898	110.922670685306
299.2	115.059846963679	110.925832912468
300.8	115.056224228244	110.928094162364
302.4	115.054643837186	110.930078240268
304	115.053747185432	110.932626294221
305.6	115.049245770344	110.935233694063
307.2	115.04606024435	110.937698874984
308.8	115.042979592895	110.940693952787
310.4	115.037994538187	110.943469789191
312	115.038300101689	110.942811175967
313.6	115.037290697855	110.944309410589
315.2	115.037853131667	110.943842337527
316.8	115.040030832015	110.943529449546
318.4	115.040863977792	110.943262921869
320	115.042275338863	110.945081252113
321.6	115.043530045181	110.944545469136
323.2	115.043358087935	110.942600202784
324.8	115.043052524433	110.944088792547
326.4	115.044769449006	110.944418533028
328	115.046058537119	110.942445705612
329.6	115.049468793234	110.941817803726
331.2	115.047445696359	110.941950320988
332.8	115.05059136169	110.93987863445
334.4	115.052770090711	110.939761365749
336	115.052036081948	110.937921055596
337.6	115.046651203389	110.939908034041
339.2	115.045032529566	110.941201304363
340.8	115.043413855744	110.942494574685
342.4	115.043241898498	110.940549308332
344	115.045420627519	110.938779991091
345.6	115.04466534314	110.938562329887
347.2	115.043635192514	110.93879501278
348.8	115.046065671096	110.939323837537
350.4	115.043132686369	110.939419064314
352	115.042688473573	110.939715206177
353.6	115.040510773225	110.940028094158
355.2	115.041624586786	110.93993148788
356.8	115.043410021791	110.939916466191
358.4	115.043611398258	110.941290564439
360	115.042395338105	110.941715531697
361.6	115.040165690304	110.94202669525
363.2	115.037232705577	110.942121922027
364.8	115.036529368651	110.941905985251
366.4	115.037655765383	110.942494214656
368	115.038138128219	110.941684092457
369.6	115.035263436841	110.941451409564
371.2	115.041031036425	110.942280796212
372.8	115.04058682363	110.942576938076
374.4	115.042318609746	110.942888101629
376	115.041171060024	110.942968306717
377.6	115.040352773295	110.944267823974
379.2	115.040924133956	110.944667776437
380.8	115.037739441694	110.945030839248
382.4	115.03599978452	110.943445540143
384	115.034568009118	110.945848519838
385.6	115.034263283432	110.943928748017
387.2	115.032703013612	110.945953120758
388.8	115.031087550044	110.947923401905
390.4	115.030026093364	110.948167998444
392	115.027796445564	110.948479161997
393.6	115.026352753977	110.950632360132
395.2	115.022460135027	110.952070384216
396.8	115.020578389898	110.951937866954
398.4	115.016968914148	110.954653734629
400	115.015545469506	110.956640713075
401.6	115.016279478268	110.958481023228
403.2	115.017307927458	110.958576250005
404.8	115.01513022711	110.958889137986
406.4	115.013655863688	110.959417962743
408	115.012611760781	110.96018203805
409.6	115.008255331411	110.962264243273
411.2	115.006077631063	110.962577131254
412.8	115.004930081341	110.962657336342
414.4	115.005374294136	110.962361194478
416	115.006077631063	110.962577131254
417.6	115.005374294136	110.962361194478
419.2	115.005374294136	110.962361194478
420.8	115.005374294136	110.962361194478
422.4	115.003588859131	110.962376216167
424	115.003387482664	110.961002117919
425.6	115.004333655919	110.959547814583
427.2	115.003630318992	110.959331877807
428.8	115.001903177337	110.959018989826
430.4	115.004080877685	110.958706101845
432	115.002954480953	110.95811787244
433.6	115.003155857421	110.959491970688
435.2	115.005829172331	110.958350555333
436.8	115.004721699129	110.957738829889
438.4	115.004721699129	110.957738829889
440	115.00695134693	110.957427666336
441.6	115.009129047278	110.957114778355
443.2	115.0106034107	110.956585953599
444.8	115.008876269045	110.956273065618
446.4	115.008592829344	110.957990881984
448	115.007470718749	110.960255105146
449.6	115.006440568123	110.960487788039
451.2	115.006745293809	110.962407559861
452.8	115.005993044074	110.962188345981
454.4	115.008008096321	110.960435100309
456	115.009605665543	110.95842525516
457.6	115.012525064051	110.955948068488
459.2	115.012525064051	110.955948068488
460.8	115.013938581519	110.956729920338
462.4	115.016369060101	110.957258745094
464	115.017072397027	110.95747468187
465.6	115.014842749227	110.957785845423
467.2	115.012093688217	110.957698780941
468.8	115.012797025144	110.957914717717
470.4	115.012797025144	110.957914717717
472	115.013971016104	110.957836451653
473.6	115.013971016104	110.959442609955
475.2	115.01467435303	110.959658546731
476.8	115.016551680917	110.959796217443
478.4	115.01698972409	110.960088246225
480	115.016545511295	110.960384388089
481.6	115.015842174368	110.960168451313
483.2	115.014813725178	110.960073224536
484.8	115.016527807162	110.960892174817
486.4	115.014467820345	110.962443084432
488	115.01402360755	110.962739226296
489.6	115.011350292639	110.963880641651
491.2	115.008676977729	110.965022057006
492.8	115.009380314655	110.965237993781
494.4	115.011810793237	110.965766818538
496	115.010336429816	110.966295643295
497.6	115.010336429816	110.966295643295
499.2	115.009343483566	110.966195477665
500.8	115.008397310311	110.967649781001
502.4	115.006680385738	110.96732004052
504	115.005977048811	110.967104103744
505.6	115.003747401011	110.967415267296
507.2	115.003447028549	110.967865825989
508.8	115.001230100453	110.968695212638
510.4	115.002385881448	110.968608148156
512	115.005164262702	110.968693292098
513.6	115.007369953779	110.966413699
515.2	115.008099731944	110.9666315748
516.8	115.007344447565	110.966413913595
518.4	115.009940938769	110.965263917899
520	115.010033242727	110.965056233994
521.6	115.009724761619	110.965093251727
523.2	115.007048199438	110.965900198287
524.8	115.009676458479	110.963433323573
526.4	115.011595504763	110.961689494558
528	115.013069868185	110.961160669802
529.6	115.012366531259	110.960944733026
531.2	115.013967975338	110.960924230897
532.8	115.015686885721	110.961243978272
534.4	115.014983548795	110.961028041496
536	115.016199608948	110.960603074238
537.6	115.018556698406	110.958859245223
539.2	115.016150545762	110.958927111067
540.8	115.014763141414	110.959077210368
542.4	115.013589150454	110.959155476432
544	115.013854444207	110.959079384425
545.6	115.01315110728	110.95886344765
547.2	115.014097280535	110.957409144313
548.8	115.016273279447	110.957424166002
550.4	115.015171257789	110.956971251798
552	115.015325861262	110.956790881079
553.6	115.015770074057	110.956494739215
555.2	115.021537673642	110.957324125864
556.8	115.022693454637	110.957237061382
558.4	115.024167818059	110.956708236625
560	115.022436031942	110.956397073073
561.6	115.021732695016	110.956181136297
563.2	115.023366477663	110.954914362795
564.8	115.024427934343	110.954669766256
566.4	115.026487921159	110.954397469148
568	115.028894596441	110.95256118651
569.6	115.029049199914	110.952380815791
571.2	115.02949341271	110.952084673928
572.8	115.028562258078	110.95049269988
574.4	115.02954765908	110.948521897876
576	115.030273623214	110.948741479621
577.6	115.027340638487	110.948836706398
579.2	115.030175444201	110.948668058197
580.8	115.029514176468	110.948105420227
582.4	115.030269460846	110.948323081431
584	115.02791249615	110.950333195041
585.6	115.027592560759	110.952269109822
587.2	115.02802619706	110.954559978669
588.8	115.02985229704	110.954652147753
590.4	115.030284339623	110.955324845633
592	115.027635515174	110.955222018597
593.6	115.027517801642	110.953983996964
595.2	115.029395129528	110.954121667675
596.8	115.028237898245	110.953846027941
598.4	115.029150335339	110.952375323414
600	115.032083320066	110.952280096637
601.6	115.030867259913	110.952705063895
603.2	115.02926110161	110.9522962236
604.8	115.031095893592	110.951828405293
606.4	115.031779961014	110.951462369217
608	115.033136610903	110.949695522827
609.6	115.033136610903	110.949695522827
611.2	115.03501393879	110.949833193539
612.8	115.035215315257	110.951207291787
614.4	115.034067765535	110.951287496875
616	115.034603254933	110.95084125571
617.6	115.036626351808	110.950708738447
619.2	115.037538788902	110.949238033921
620.8	115.034444504228	110.947267231918
622.4	115.037104993871	110.945679142285
624	115.035630630449	110.946207967042
625.6	115.034931937983	110.945990305838
627.2	115.036079487705	110.94591010075
628.8	115.035967328713	110.94526331723
630.4	115.034905872033	110.94550791377
632	115.032845885217	110.945780210878
633.6	115.030370699504	110.947961255685
635.2	115.032988369266	110.946779492152
636.8	115.033056879697	110.946434729982
638.4	115.034288406791	110.947576145337
640	115.034045570463	110.949246385449
641.6	115.033272553097	110.949710195868
643.2	115.033736363517	110.94906601473
644.8	115.0305959943	110.950723252695
646.4	115.032718533469	110.949313174226
648	115.03271853347	110.949313174226
649.6	115.034192896891	110.947132300929
651.2	115.034192896891	110.947132300929
652.8	115.03383719266	110.945081073196
654.4	115.031768256352	110.946659144223
656	115.029924014882	110.948028353799
657.6	115.028776465159	110.949737339138
659.2	115.02964946307	110.951193021976
660.8	115.030400394225	110.949040352666
662.4	115.03218582923	110.949025330977
664	115.029554481753	110.950176288129
665.6	115.026050136365	110.949871562443
667.2	115.026662196689	110.950237598519
668.8	115.024737274574	110.952468533893
670.4	115.025308635236	110.952868486356
672	115.025308635236	110.952868486356
673.6	115.023951985346	110.954635332746
675.2	115.023712458839	110.953775214833
676.8	115.021989734425	110.953457173403
678.4	115.020996788176	110.953357007773
680	115.021700125102	110.953572944548
681.6	115.021164635705	110.954019185713
683.2	115.018986935356	110.954332073694
684.8	115.016355587879	110.955483030846
686.4	115.013682272969	110.956624446201
688	115.011593143987	110.958612488296
689.6	115.010205739639	110.958762587597
691.2	115.011932881295	110.959075475578
692.8	115.014186607979	110.959439120366
694.4	115.013611157578	110.959898374052
696	115.013456554105	110.96007874477
697.6	115.013456554105	110.96007874477
699.2	115.013255177638	110.958704646522
700.8	115.012360232289	110.960204451486
702.4	115.010460104714	110.96099545482
704	115.007253955175	110.961213116024
705.6	115.009483602976	110.960901952472
707.2	115.01124956659	110.960538307683
708.8	115.011062415018	110.960098908339
710.4	115.009846354864	110.960523875597
712	115.006971565961	110.961714740186
713.6	115.00474191816	110.962025903739
715.2	115.002564217812	110.96399084026
716.8	115.000664090237	110.964781843594
718.4	114.998458399159	110.967061436692
720	114.998458399159	110.967061436692
721.6	114.997945675933	110.967702340726
723.2	114.997874641904	110.968424520012
724.8	114.993913207987	110.968424520012
726.4	114.990600881524	110.970805554687
728	114.987667896797	110.970900781463
729.6	114.988942594385	110.971516670702
731.2	114.98778681339	110.971603735184
732.8	114.98812092632	110.969783395771
734.4	114.98947757621	110.968016549381
736	114.990625125932	110.967936344293
737.6	114.989596676742	110.967841117516
739.2	114.988893339816	110.96762518074
740.8	114.987858168736	110.967869409415
742.4	114.988851114985	110.967969575045
744	114.988696511512	110.968149945764
745.6	114.988147778058	110.96775363827
747.2	114.989713418082	110.967074714212
748.8	114.990177228501	110.966430533075
750.4	114.994371324597	110.964569235641
752	114.996536509427	110.962983936537
753.6	114.99775256958	110.962558969279
755.2	114.999652697155	110.961767965945
756.8	115.003985772872	110.959222579937
758.4	115.000013135804	110.958539187773
760	115.000283022703	110.959568523851
761.6	115.000721065876	110.957670336766
763.2	115.005077495246	110.955588131544
764.8	115.007927696162	110.955436276577
766.4	115.00432322662	110.954985717884
768	115.00547110446	110.95397550067
769.6	115.006963364069	110.95342654631
771.2	115.002303237687	110.953208885105
772.8	115.00267731162	110.951375533172
774.4	115.004608390368	110.950724462687
776	115.008964819738	110.948642257465
777.6	115.010134791966	110.9480196651
779.2	115.010377628294	110.946349424989
780.8	115.011323801549	110.944895121653
782.4	115.013155418693	110.944448880488
784	115.013839486115	110.944082844411
785.6	115.015013477075	110.944004578347
787.2	115.017514455966	110.94242650732
788.8	115.017585489994	110.941704328034
790.4	115.02049126707	110.941937225522
792	115.022391394645	110.941146222188
793.6	115.023538944368	110.9410660171
795.2	115.023983157163	110.940769875236
796.8	115.024681849629	110.94098753644
798.4	115.023735676374	110.942441839776
800	115.023348218039	110.943952927284
801.6	115.023722291972	110.942119575351
803.2	115.025454078088	110.942430738903
804.8	115.025454078089	110.942430738903
806.4	115.027902766636	110.942968362078
808	115.026909820387	110.942868196448
809.6	115.028057370109	110.942787991359
811.2	115.028848939891	110.941514058742
812.8	115.026600205514	110.942549126009
814.4	115.026290998568	110.943012936428
816	115.022096902472	110.944874233861
817.6	115.023536187185	110.946910091658
819.2	115.022783937451	110.947000084724
820.8	115.022882006818	110.948009109547
822.4	115.018548931101	110.950554495555
824	115.01997362262	110.949412763602
825.6	115.019610893324	110.948296046444
827.2	115.021801109192	110.948179234931
828.8	115.017444679822	110.950261440153
830.4	115.014864365805	110.951442631199
832	115.015907440039	110.949961342346
833.6	115.016296960477	110.949063839067
835.2	115.016980699781	110.949627815117
836.8	115.019411178363	110.950156639873
838.4	115.020822539435	110.951974970118
840	115.019318138766	110.953925557861
841.6	115.014390348736	110.95560781062
843.2	115.01538482513	110.955700628417
844.8	115.015586201597	110.957074726665
846.4	115.013611579152	110.958433803224
848	115.015236302665	110.95715187406
849.6	115.014207853475	110.957056647283
851.2	115.013033862515	110.957134913347
852.8	115.008904103373	110.958861055307
854.4	115.007875654183	110.95876582853
856	115.006701663223	110.958844094594
857.6	115.006188939996	110.959484998628
859.2	115.00676853193	110.959853060658
860.8	115.007348123863	110.960221122689
862.4	115.010103714709	110.960604206409
864	115.010715775034	110.961546299261
865.6	115.010770388208	110.96187397831
867.2	115.009952101479	110.964003472107
868.8	115.008220315363	110.963692308555
870.4	115.009219794153	110.964352458126
872	115.008045803193	110.96443072419
873.6	115.00789119972	110.964611094909
875.2	115.008349808301	110.965713400735
876.8	115.008403113836	110.967827853643
878.4	115.010080306168	110.968127775095
880	115.010925181485	110.968968295385
881.6	115.013102700449	110.970390348586
883.2	115.012224851353	110.970912827445
884.8	115.013678959693	110.973390661486
886.4	115.013364308963	110.973466753493
888	115.01558822046	110.975522186845
889.6	115.016341047905	110.978085972
891.2	115.014803649626	110.977833479581
892.8	115.011491323163	110.980214514256
894.4	115.011491323163	110.980214514256
896	115.013047536245	110.979277347262
897.6	115.012004462011	110.980758636115
899.2	115.01302845904	110.982437991243
900.8	115.012344719737	110.981874015193
902.4	115.012836046011	110.982096121591
904	115.008874612093	110.982096121591
905.6	115.010799534208	110.979865186217
907.2	115.012892518525	110.978351581659
908.8	115.011411809206	110.979445332276
910.4	115.01054091833	110.978441956882
912	115.012007410693	110.976638996573
913.6	115.011412837807	110.976036194304
915.2	115.014501273813	110.974580511467
916.8	115.013226576225	110.973964622228
918.4	115.016029347436	110.973738285232
920	115.015330654971	110.973520624028
921.6	115.014627318044	110.973304687252
923.2	115.014627318044	110.973304687252
924.8	115.014214305909	110.973600887874
926.4	115.012487164253	110.973313030932
928	115.011463359524	110.973241110765
929.6	115.01185077799	110.972959167484
931.2	115.010123636334	110.972671310541
932.8	115.008391850218	110.972360146988
934.4	115.010123636334	110.972671310541
936	115.00982749447	110.972227097745
937.6	115.009124157544	110.97201116097
939.2	115.010757940191	110.970744387468
940.8	115.010785564535	110.968455513228
942.4	115.011830287222	110.965167104615
944	115.01285238796	110.962180067355
945.6	115.013296600756	110.959366719649
947.2	115.014466772426	110.956191420776
948.8	115.015644993984	110.955518755686
950.4	115.013043007802	110.953741931913
952	115.012475034228	110.953441370022
953.6	115.011250601522	110.95204608624
955.2	115.009644443219	110.951608043067
956.8	115.01032851064	110.953402219901
958.4	115.011012578062	110.953036183824
960	115.011012578062	110.953036183824
961.6	115.009683996413	110.952245119942
963.2	115.012627198222	110.952133040665
964.8	115.011793973242	110.949625136343
966.4	115.013507863171	110.948304380959
968	115.014490900319	110.945901401264
969.6	115.014490900319	110.945901401264
971.2	115.012862120068	110.948576549434
972.8	115.013067638069	110.950777963398
974.4	115.012383898765	110.950523194294
976	115.012810576846	110.951822711552
977.6	115.013075870598	110.953936835413
979.2	115.011601507177	110.95611770871
980.8	115.011268662016	110.957956475267
982.4	115.012543359604	110.958572364506
984	115.010666031717	110.958434693794
985.6	115.011709105951	110.959113617851
987.2	115.012412442878	110.959329554627
988.8	115.013230729607	110.95803003737
990.4	115.012380410505	110.957111005613
992	115.012380410505	110.957695063178
993.6	115.010648624388	110.957383899625
995.2	115.011376287254	110.957011606997
996.8	115.01207962418	110.957227543772
998.4	115.013811410297	110.957538707325
1000	115.014107552161	110.957982920121
1001.6	115.015076743715	110.958045738092
1003.2	115.015076743715	110.958629795656
1004.8	115.013442961068	110.959870801913
1006.4	115.012808657211	110.961797724986
1008	115.010764455734	110.965010041592
1009.6	115.006409055037	110.966662090132
1011.2	115.005911536706	110.967360984931
1012.8	115.004081379988	110.968059879729
1014.4	115.00190367964	110.968072395249
1016	115.003199807386	110.96562415395
1017.6	115.004828288986	110.963713656656
1019.2	115.00210166854	110.962740619103
1020.8	115.001530307879	110.961756609076
1022.4	115.004016498864	110.960205699461
1024	115.003445138203	110.959805746998
1025.6	115.003445138203	110.959805746998
1027.2	115.000274304961	110.961646057152
1028.8	114.999496287981	110.960172837325
1030.4	114.999668245228	110.962118103677
1032	115.000262818115	110.962720905946
1033.6	115.000713376808	110.962670843869
1035.2	115.002445162924	110.962982007422
1036.8	115.001883727307	110.960423670765
1038.4	115.000859922578	110.960351750598
1040	114.999712044737	110.961052760866
1041.6	114.997281566155	110.96052393611
1043.2	114.996578229229	110.960307999334
1044.8	114.997396515958	110.958178505537
1046.4	114.993942232646	110.957577760613
1048	114.996011168955	110.955999689586
1049.6	114.997158718677	110.955919484497
1051.2	114.998119444946	110.954469867939
1052.8	114.998563657741	110.952544945824
1054.4	114.999219734434	110.951663589785
1056	114.999903473737	110.951918358888
1057.6	115.000902952528	110.951994450895
1059.2	115.001931401718	110.952089677672
1060.8	114.998477118406	110.951488932748
1062.4	114.99674533229	110.951177769196
1064	114.995470634702	110.950561879957
1065.6	114.993442706722	110.949806503609
1067.2	114.990741729051	110.949432522085
1068.8	114.991957789204	110.948737319238
1070.4	114.994586048246	110.946748087885
1072	114.995646556271	110.944537028699
1073.6	114.996794105994	110.942243985796
1075.2	115.000042871305	110.940643316755
1076.8	115.001274398398	110.94013268357
1078.4	115.00177191673	110.939433788772
1080	115.003831903546	110.937882879157
1081.6	115.005996173194	110.937515744381
1083.2	115.005379877964	110.936913455861
1084.8	115.010729755055	110.934965093946
1086.4	115.013028257372	110.935652903351
1088	115.008814924731	110.936890924985
1089.6	115.007659143737	110.936977989466
1091.2	115.009292926384	110.935711215965
1092.8	115.011723404966	110.936240040721
1094.4	115.010714001131	110.937738275344
1096	115.008813873556	110.936369065768
1097.6	115.008249337916	110.935996549052
1099.2	115.008249337916	110.935996549052
1100.8	115.009605987805	110.934229702662
1102.4	115.011796203673	110.934112891149
1104	115.012614490402	110.931983397352
1105.6	115.015387686805	110.929629319181
1107.2	115.015387686805	110.929629319181
1108.8	115.016091023731	110.929845255956
1110.4	115.016091023731	110.929845255956
1112	115.018521502314	110.930374080713
1113.6	115.016602559936	110.930194530549
1115.2	115.016401183469	110.928820432301
1116.8	115.015096075432	110.929808786006
1118.4	115.014894698965	110.930063468009
1120	115.012716998616	110.930422246227
1121.6	115.011569448894	110.928896293012
1123.2	115.01127330703	110.928452080217
1124.8	115.011976643957	110.928668016992
1126.4	115.013132424951	110.928580952511
1128	115.014864211068	110.928892116063
1129.6	115.016138908655	110.929508005302
1131.2	115.016483290424	110.927809055244
1132.8	115.017511739614	110.927904282021
1134.4	115.015611612039	110.928381463381
1136	115.012983352998	110.930396461979
1137.6	115.011869539436	110.930493068257
1139.2	115.009693540524	110.932106826819
1140.8	115.008448575715	110.932936803359
1142.4	115.006270875367	110.93490173988
1144	115.006460966428	110.935788164513
1145.6	115.005104316538	110.937555010903
1147.2	115.002327986565	110.940004350901
1148.8	115.00351255402	110.940142550438
1150.4	115.00083599184	110.940949496998
1152	115.001316587779	110.938926989088
1153.6	115.008929548977	110.93753089173
1155.2	115.036768614874	110.929611981372
1156.8	115.061246756467	110.922646956535
1158.4	115.086411021683	110.914707626963
1160	115.113094306585	110.906875781086
1161.6	115.138413922086	110.901328354332
1163.2	115.160841732571	110.895721401711
1164.8	115.184219405096	110.88904470155
1166.4	115.20827134252	110.882363812825
1168	115.230278631558	110.877037207835
1169.6	115.254868932144	110.870718966517
1171.2	115.277415351242	110.865365405024
1172.8	115.305148424463	110.856986594246
1174.4	115.331323416665	110.849008532435
1176	115.35591371725	110.842690291118
1177.6	115.380853664482	110.83509865442
1179.2	115.405382835324	110.82980566521
1180.8	115.430651861224	110.822532800705
1182.4	115.459680030066	110.814305207184
1184	115.484845781052	110.807527712181
1185.6	115.511958348003	110.800857159995
1187.2	115.536593896083	110.795121714709
1188.8	115.560526107236	110.787564174345
1190.4	115.58593469455	110.779116439231
1192	115.612617979452	110.771284593354
1193.6	115.638026566766	110.76283685824
1195.2	115.663538428994	110.753893753622
1196.8	115.690334420656	110.747456132117
1198.4	115.716446344897	110.739224333778
1200	115.743242336559	110.730626499362
1201.6	115.7693542608	110.722394701023
1203.2	115.794520011786	110.715617206021
1204.8	115.820184009055	110.708370829209
1206.4	115.84601927445	110.701222611352
1208	115.870654822529	110.693881007763
1209.6	115.895132964123	110.686915982926
1211.2	115.920541551437	110.678468247811
1212.8	115.946409153579	110.670744855015
1214.4	115.969892818778	110.664528055274
1216	115.995058569764	110.657750560271
1217.6	116.018856763735	110.650793512479
1219.2	116.039082868433	110.644270699479
1220.8	116.040083511144	110.644225787329
1222.4	116.041084153855	110.644180875179
1224	116.040599053412	110.64506959435
1225.6	116.039683372513	110.646380310547
1227.2	116.039412496085	110.646914486439
1228.8	116.041889514957	110.645979379538
1230.4	116.041995507632	110.646439279958
1232	116.041995507632	110.646439279958
1233.6	116.043471883793	110.645549085207
1235.2	116.041995507632	110.646439279958
1236.8	116.043471883793	110.645549085207
1238.4	116.041972691936	110.646438879875
1239.2	116.041010514982	110.646220541527
1240	116.040804703321	110.646484765456
1240.8	116.041093697452	110.645839210772
1241.6	116.041687288044	110.644559245615
1242.4	116.041365506012	110.645363511918
1243.2	116.038934898138	110.645740072028
1244	116.038637772503	110.646029020961
1244.8	116.037079416491	110.646391281894
1245.6	116.038597343659	110.645578078419
1246.4	116.040213201612	110.644712410203
1247.2	116.039919069341	110.645005630266
1248	116.039604652087	110.645319072401
1248.8	116.039267776457	110.645654903261
1249.6	116.038749122207	110.646767838244
1250.4	116.038353428071	110.64718522401
1251.2	116.037926078405	110.647636000637
1252	116.037463116267	110.648124341984
1252.8	116.036959896551	110.648655147795
1253.6	116.036410929589	110.649234208679
1254.4	116.038692128753	110.648130418945
