# Supplementary material for: Seeking safety: Movement dynamics after post-contact immobility
Source: PLoS One. 2024 Aug 22;19(8):e0307370. doi: 10.1371/journal.pone.0307370 (PMC11340899; doi:10.1371/journal.pone.0307370)
Supplement: S4 Data — (ZIP) [file pone.0307370.s013.zip › Franks_etal_AntLionTracksSSandData_PLoSOne_2024/Averaged_Data_Width_20_Day2_Antlion16_Capture2.txt]

t	x	y
16	116.034086766565	110.643705003193
16.8	116.032132490525	110.642472760307
17.6	116.029514815684	110.642162151071
18.4	116.028127098449	110.643395152991
19.2	116.026850398592	110.644529514756
20	116.028838118543	110.644876128516
20.8	116.032283426221	110.645617178764
21.6	116.030531325424	110.645900189255
22.4	116.028900059165	110.646163681781
23.2	116.030554427771	110.646409608138
24	116.032622584295	110.643965757096
24.8	116.032575544917	110.644264998202
25.6	116.030737678986	110.643994202738
26.4	116.029340235602	110.64427500479
27.2	116.029807066013	110.645039028751
28	116.028199257768	110.644769298727
28.8	116.026983726583	110.645006384505
29.6	116.02553483823	110.644751709857
30.4	116.026962209479	110.64466575976
31.2	116.026847657711	110.643722694518
32	116.025783680789	110.643962176908
33.6	116.025825399187	110.643962176908
35.2	116.028153285766	110.64690749577
36.8	116.026489483521	110.64897353592
38.4	116.026222848546	110.648523169282
40	116.025104805712	110.648053205019
41.6	116.025104805712	110.648053205019
43.2	116.025421512983	110.648497417815
44.8	116.026903079856	110.648923621984
46.4	116.025050897305	110.64805953682
48	116.021986218675	110.648227090769
49.6	116.020818103545	110.64776328035
51.2	116.021408770457	110.64910949999
52.8	116.021408770457	110.64910949999
54.4	116.020932828176	110.649553712786
56	116.019080645625	110.648689627621
57.6	116.018697283897	110.650717996552
59.2	116.018871390609	110.651582081716
60.8	116.021525043458	110.650363178972
62.4	116.017920573915	110.651079451766
64	116.019006159172	110.651974583468
65.6	116.015845338345	110.652651761197
67.2	116.015970140988	110.653997091378
68.8	116.018097899996	110.655305389338
70.4	116.019304477995	110.655287380711
72	116.019304477995	110.655287380711
73.6	116.016979928887	110.655287380711
75.2	116.013915250257	110.65545493466
76.8	116.014231957528	110.655899147456
78.4	116.014231957528	110.655899147456
80	116.013430693691	110.656325351625
81.6	116.01071257964	110.658347089349
83.2	116.009268888054	110.657902876553
84.8	116.00954446451	110.658347089349
86.4	116.009861171781	110.658791302145
88	116.010190069062	110.65922918314
89.6	116.011988930789	110.660099600105
91.2	116.013512216059	110.660525804273
92.8	116.014104499787	110.661414229865
94.4	116.013238084739	110.662136575897
96	116.012283071694	110.663273120348
97.6	116.038907752966	110.656815112418
99.2	116.074510724179	110.651249387389
100.8	116.113258771758	110.640435978763
102.4	116.160960628934	110.62648003384
104	116.218014067505	110.608386670467
105.6	116.280053190235	110.593002879964
107.2	116.343106728736	110.57398563661
108.8	116.406546339186	110.555544531397
110.4	116.466244408647	110.537464360838
112	116.527083738305	110.520526691461
113.6	116.591500077789	110.503339495144
115.2	116.655411904212	110.483269153374
116.8	116.717785443052	110.462204990334
118.4	116.783126883104	110.442274025938
120	116.848633463377	110.420383219366
121.6	116.915279510272	110.398671514243
123.2	116.980442807731	110.374626608016
124.8	117.044331457537	110.349232105134
126.4	117.107711352955	110.325219721082
128	117.173552996593	110.300889551672
129.6	117.237641394778	110.275992608033
131.2	117.303319737332	110.252677359096
132.8	117.36922055646	110.228140771756
134.4	117.432341671294	110.20513220616
136	117.496686409891	110.183008884799
137.6	117.56760608538	110.160196509951
139.2	117.640194283151	110.136427906448
140.8	117.713176800252	110.112387768038
142.4	117.785458448275	110.08764676055
144	117.860456749198	110.056824449976
145.6	117.933931764852	110.025575935233
147.2	118.008930065775	109.994753624658
148.8	118.079285427344	109.965197222057
150.4	118.155460012034	109.930692898234
152	118.231857019513	109.893048711316
153.6	118.308443767903	109.857228780904
155.2	118.384179902199	109.822186482046
156.8	118.460987721858	109.788334214174
158.4	118.537930434154	109.753273906689
160	118.614320428016	109.718680334984
161.6	118.690878078802	109.683268002639
163.2	118.744130954473	109.653207042839
164.8	118.788573185255	109.621550937121
166.4	118.825468935986	109.594959630568
168	118.85654559421	109.570426643682
169.6	118.882435121194	109.547959965681
171.2	118.904923839519	109.522803312434
172.8	118.927303863475	109.500757794174
174.4	118.949614540145	109.477436009571
176	118.974143455142	109.454471427143
177.6	118.999054395213	109.430790547701
179.2	119.020388342848	109.406214854203
180.8	119.042226786154	109.385666647153
182.4	119.064168766938	109.365198084317
184	119.084894321276	109.343810371693
185.6	119.104218282989	109.324456372734
187.2	119.123322505822	109.305549529039
188.8	119.143592770821	109.288531673651
190.4	119.162999187719	109.272261498634
192	119.183032633843	109.25617410841
193.6	119.202146334832	109.24060480247
195.2	119.223100889909	109.224012799816
196.8	119.243765118204	109.206453584528
198.4	119.263297861533	109.189927410254
200	119.284391558538	109.170753213666
201.6	119.303368082996	109.152354099903
203.2	119.317881969964	109.134103713137
204.8	119.331360766584	109.116553639621
206.4	119.34517372799	109.100462853713
208	119.358642367087	109.083440971385
209.6	119.369394335892	109.07364473314
211.2	119.380778148789	109.063115768133
212.8	119.391846842257	109.052619401687
214.4	119.407834051535	109.041301340064
216	119.41650401517	109.035709432933
217.6	119.424937549676	109.03210881432
219.2	119.432248888464	109.026446110749
220.8	119.440739738626	109.02044365662
222.4	119.448158903425	109.013251171504
224	119.457047974654	109.008780336863
225.6	119.464468222272	108.999184135247
227.2	119.473964350245	108.990839506257
228.8	119.47990929848	108.979438588213
230.4	119.485357608438	108.966723497176
232	119.493617851139	108.951412845301
233.6	119.501956600279	108.93753085891
235.2	119.505483357179	108.924799083136
236.8	119.506950292458	108.911352176414
238.4	119.512973910069	108.896638955944
240	119.525192407574	108.879494895267
241.6	119.539515790578	108.86146176864
243.2	119.553839173583	108.843428642012
244.8	119.565632561153	108.826095643586
246.4	119.577352513475	108.809296841043
248	119.589342030826	108.794384993709
249.6	119.603348689168	108.778711948362
251.2	119.618567560568	108.760339166112
252.8	119.634151278318	108.741091814547
254.4	119.648474661322	108.72305868792
256	119.663401064799	108.705207605209
257.6	119.677407723141	108.687874606783
259.2	119.696207350469	108.672790112536
260.8	119.714502764054	108.658090066297
262.4	119.72830961323	108.643631245887
264	119.751176872374	108.631375406936
265.6	119.774345820748	108.621365730916
267.2	119.798737215188	108.61013360883
268.8	119.819498524322	108.596198024036
270.4	119.839943108794	108.582962567444
272	119.860961216702	108.567216906461
273.6	119.883661669704	108.553103210975
275.2	119.906687949563	108.538753599275
276.8	119.928614157669	108.524138417626
278.4	119.955854330833	108.511139741128
280	119.982059129222	108.496070315082
281.6	120.012383431939	108.48064457379
283.2	120.049529493055	108.465575888621
284.8	120.08815693654	108.450124911227
286.4	120.12739498566	108.432629732357
288	120.166659582851	108.417497331816
289.6	120.205207382122	108.400966908533
291.2	120.244570145437	108.387756604275
292.8	120.284198253886	108.375334528604
294.4	120.325408269034	108.364556629125
296	120.365990009311	108.35596151172
297.6	120.405442776896	108.351167105117
299.2	120.44775774746	108.347833366018
300.8	120.488859675389	108.344322281504
302.4	120.531790659652	108.33904924388
304	120.568032968536	108.334899361183
305.6	120.604126826332	108.338583647284
307.2	120.639525325734	108.33915079792
308.8	120.673784912886	108.336184400288
310.4	120.712270401606	108.335451628209
312	120.751146050238	108.33291625982
313.6	120.790455370718	108.330624957066
315.2	120.842937553888	108.336102802225
316.8	120.892555837316	108.340722043598
318.4	120.942951661472	108.347121645771
320	120.995433844642	108.352156836777
321.6	121.049395187552	108.361177201956
323.2	121.106558174919	108.366512765423
324.8	121.162191753859	108.375328122303
326.4	121.221758847229	108.387237474038
328	121.28691702432	108.399246412742
329.6	121.347407999516	108.41178506992
331.2	121.407346576746	108.431574314466
332.8	121.471648737896	108.453334753292
334.4	121.536266025495	108.485548685054
336	121.599931045325	108.519533834865
337.6	121.661977350332	108.55439722357
339.2	121.723089880353	108.588579842126
340.8	121.784489929457	108.622979018844
342.4	121.844861008082	108.659206714295
344	121.894097060788	108.698572194157
345.6	121.944368488267	108.740008423566
347.2	121.991742857485	108.780578522155
348.8	122.033131679624	108.820897267399
350.4	122.071297186671	108.862014919955
352	122.112216259655	108.904359093397
353.6	122.149744612995	108.945158169099
355.2	122.1893875202	108.986539118574
356.8	122.227234450393	109.028561118326
358.4	122.264095783446	109.069788281676
360	122.299606483381	109.113534193273
361.6	122.336032733011	109.157114358804
363.2	122.371723142966	109.19877114142
364.8	122.404313555077	109.239981013591
366.4	122.438117009822	109.281368231177
368	122.471417762215	109.325232532821
369.6	122.507882483113	109.367398595829
371.2	122.537791070321	109.407190378849
372.8	122.564862138445	109.450323030003
374.4	122.593072118821	109.496989229424
376	122.618340409389	109.540481878096
377.6	122.644537758968	109.58548272419
379.2	122.669102812657	109.627412624243
380.8	122.679090197014	109.663974627794
382.4	122.691649013189	109.703576887749
384	122.702462421816	109.742091312302
385.6	122.714194522813	109.780721128168
387.2	122.72270274743	109.815400564777
388.8	122.728429849036	109.853577904679
390.4	122.731392613773	109.885695761124
392	122.729424215513	109.914585485091
393.6	122.728680131755	109.943367375243
395.2	122.722114847946	109.968751232178
396.8	122.714889333123	109.984749330689
398.4	122.703894449468	109.999365371246
400	122.694714588179	110.006164563114
401.6	122.687081209746	110.011781673258
403.2	122.679447831313	110.017398783402
404.8	122.6738557908	110.023661868777
406.4	122.667967129007	110.029244184002
408	122.663575665355	110.033996277206
409.6	122.663575665355	110.033996277206
411.2	122.663575665355	110.033996277206
412.8	122.663575665355	110.033996277206
414.4	122.662436753104	110.03459493621
416	122.662436753104	110.03459493621
417.6	122.659072581531	110.0354126168
419.2	122.660868558543	110.036128087317
420.8	122.659072581531	110.0354126168
422.4	122.658478366444	110.034823480474
424	122.657549307434	110.033883555277
425.6	122.657549307434	110.033883555277
427.2	122.657549307434	110.033883555277
428.8	122.656162481387	110.032954033876
430.4	122.656162481387	110.032954033876
432	122.655568266299	110.03236489755
433.6	122.655568266299	110.03236489755
435.2	122.653630569437	110.034728612871
436.8	122.651885852797	110.034763407789
438.4	122.651885852797	110.034763407789
440	122.651885852797	110.034763407789
441.6	122.652814911807	110.035703332986
443.2	122.652814911807	110.035703332986
444.8	122.652814911807	110.035703332986
446.4	122.654559628447	110.035668538068
448	122.656304345087	110.035633743149
449.6	122.656304345087	110.035633743149
451.2	122.654559628447	110.035668538068
452.8	122.654559628447	110.035668538068
454.4	122.654139107001	110.035855436488
456	122.653210047991	110.034915511291
457.6	122.653210047991	110.034915511291
459.2	122.650078505303	110.034020784809
460.8	122.651823221943	110.03398598989
462.4	122.654162153671	110.034540331298
464	122.654162153671	110.034540331298
465.6	122.654756368759	110.035129467624
467.2	122.653827309749	110.034189542427
468.8	122.655572026389	110.034154747508
470.4	122.655572026389	110.034154747508
472	122.655572026389	110.034154747508
473.6	122.654966222	110.033590883423
475.2	122.654966222	110.033590883423
476.8	122.656105134251	110.031459073312
478.4	122.656105134251	110.031459073312
480	122.657849850891	110.029858507049
481.6	122.657849850891	110.029858507049
483.2	122.657849850891	110.029858507049
484.8	122.659400881312	110.027574424787
486.4	122.662747888744	110.026005813042
488	122.665086820472	110.026560154449
489.6	122.669362886914	110.025931467901
491.2	122.669362886914	110.025931467901
492.8	122.669362886914	110.025931467901
494.4	122.672494429601	110.026826194383
496	122.674239146241	110.026791399465
497.6	122.674239146241	110.026791399465
499.2	122.675983862881	110.026756604546
500.8	122.675983862881	110.026756604546
502.4	122.675983862881	110.026756604546
504	122.677728579521	110.026721809627
505.6	122.677728579521	110.026721809627
507.2	122.677728579521	110.026721809627
508.8	122.677728579521	110.026721809627
510.4	122.678657638531	110.027661734824
512	122.676912921891	110.027696529743
513.6	122.675168205251	110.027731324662
515.2	122.675168205251	110.027731324662
516.8	122.676307117502	110.027132665658
518.4	122.676307117502	110.027132665658
520	122.678051834142	110.027097870739
521.6	122.678980893152	110.028037795936
523.2	122.678980893152	110.028037795936
524.8	122.6803677192	110.028967317337
526.4	122.677236176512	110.028072590855
528	122.675491459872	110.028107385774
529.6	122.675491459872	110.028107385774
531.2	122.675491459872	110.028107385774
532.8	122.676420518882	110.029047310971
534.4	122.673746743232	110.028142180693
536	122.672002026592	110.028176975611
537.6	122.670257309952	110.02821177053
539.2	122.669118397701	110.028810429534
540.8	122.669118397701	110.028810429534
542.4	122.667979485449	110.030942239645
544	122.667979485449	110.030942239645
545.6	122.667979485449	110.032508010989
547.2	122.667979485449	110.032508010989
548.8	122.667979485449	110.032508010989
550.4	122.666377194657	110.034041827815
552	122.663030187225	110.035610439561
553.6	122.663030187225	110.035610439561
555.2	122.659683179793	110.037179051306
556.8	122.659683179793	110.037179051306
558.4	122.659683179793	110.037179051306
560	122.657938463153	110.037213846225
561.6	122.656193746513	110.037248641143
563.2	122.658532678241	110.037802982551
564.8	122.655858902591	110.036897852272
566.4	122.655858902591	110.036897852272
568	122.657603619231	110.036863057354
569.6	122.655858902591	110.036897852272
571.2	122.655858902591	110.036897852272
572.8	122.655264687503	110.036308715946
574.4	122.657009404143	110.036273921028
576	122.658754120783	110.034673354765
577.6	122.658754120783	110.034673354765
579.2	122.658754120783	110.034673354765
580.8	122.658754120783	110.034673354765
582.4	122.659359925172	110.03523721885
584	122.658430866162	110.034297293653
585.6	122.656686149522	110.034332088572
587.2	122.656686149522	110.034332088572
588.8	122.656686149522	110.034332088572
590.4	122.658430866162	110.034297293653
592	122.65981769221	110.035226815054
593.6	122.65981769221	110.035226815054
595.2	122.65981769221	110.035226815054
596.8	122.65981769221	110.035226815054
598.4	122.660956604461	110.033095004943
600	122.661885663471	110.03403493014
601.6	122.661885663471	110.03403493014
603.2	122.663630380111	110.034000135221
604.8	122.665375096751	110.033965340302
606.4	122.666514009002	110.031833530191
608	122.668258725642	110.031798735272
609.6	122.668258725642	110.031798735272
611.2	122.666514009002	110.031833530191
612.8	122.666514009002	110.031833530191
614.4	122.668258725642	110.031798735272
616	122.666514009002	110.031833530191
617.6	122.668258725642	110.031798735272
619.2	122.669861016434	110.030264918446
620.8	122.670999928685	110.028133108335
622.4	122.672744645326	110.028098313416
624	122.676108816898	110.027280632825
625.6	122.679472988471	110.026462952235
627.2	122.681217705111	110.024862385972
628.8	122.681217705111	110.024862385972
630.4	122.682146764121	110.025802311169
632	122.682146764121	110.025802311169
633.6	122.680402047481	110.025837106088
635.2	122.682146764121	110.025802311169
636.8	122.682146764121	110.025802311169
638.4	122.682740979209	110.026391447495
640	122.680996262569	110.026426242414
641.6	122.679251545928	110.028026808677
643.2	122.679251545928	110.028026808677
644.8	122.679251545928	110.028026808677
646.4	122.680996262569	110.027992013758
648	122.679251545928	110.028026808677
649.6	122.681925321578	110.027366167611
651.2	122.681925321578	110.027366167611
652.8	122.681925321578	110.027366167611
654.4	122.681925321578	110.027366167611
656	122.679251545928	110.026461037333
657.6	122.678322486919	110.025521112136
659.2	122.678322486919	110.025521112136
660.8	122.677052161715	110.024265388372
662.4	122.674099564324	110.023559548591
664	122.66848118449	110.026930576492
665.6	122.664633860617	110.028461552917
667.2	122.660786536744	110.029992529342
668.8	122.65519449623	110.031558300686
670.4	122.651681678053	110.033403674055
672	122.647972912517	110.038105337451
673.6	122.643191096541	110.03814013237
675.2	122.636673014119	110.040476362629
676.8	122.627611778186	110.041410854732
678.4	122.616432061679	110.043285537062
680	122.603600870538	110.047042371552
681.6	122.593625710642	110.047813870847
683.2	122.584378509102	110.047747783095
684.8	122.570468403428	110.04849871425
686.4	122.554181161794	110.051246439611
688	122.537288115771	110.05189714978
689.6	122.516625221054	110.053330745621
691.2	122.495962326338	110.054764341461
692.8	122.473454363272	110.058175486174
694.4	122.452385684919	110.061147256276
696	122.433061723207	110.064084231458
697.6	122.413737761494	110.067021206641
699.2	122.392974515069	110.068831785091
700.8	122.372942005286	110.072327460649
702.4	122.353920744504	110.074565895223
704	122.334062787304	110.076902125482
705.6	122.313657939838	110.079668434493
707.2	122.293799982638	110.082004664752
708.8	122.273942025438	110.084340895011
710.4	122.251407560963	110.086951378387
712	122.222090017654	110.087602088556
713.6	122.194756123625	110.085733104348
715.2	122.162267879606	110.083532560838
716.8	122.130991597015	110.085605965193
718.4	122.095647770671	110.088042319606
720	122.059339333574	110.090429832968
721.6	122.018020656554	110.091407789821
723.2	121.977848750368	110.093532517506
724.8	121.940278479021	110.09548142538
726.4	121.903176222222	110.09697077217
728	121.869665183652	110.099072202131
729.6	121.83458629655	110.094448167013
731.2	121.792439087202	110.089471250957
732.8	121.752682342029	110.081115144704
734.4	121.710272306777	110.074298447318
736	121.659212401585	110.065625192482
737.6	121.607937226165	110.0526387995
739.2	121.555697887982	110.044627988902
740.8	121.507743773718	110.034750624691
742.4	121.462137221593	110.027216282106
744	121.417550059898	110.015205546222
745.6	121.373675359287	110.001497480567
747.2	121.327883640981	109.990589927717
748.8	121.278798566002	109.981645536277
750.4	121.232774104365	109.973417942756
752	121.191152038458	109.9646252216
753.6	121.143843375716	109.949811397914
755.2	121.097012578254	109.935361662059
756.8	121.049797157518	109.919953420585
758.4	121.01025380558	109.898210550335
760	120.968748851065	109.872574109986
761.6	120.927697947945	109.846291519574
763.2	120.885111807798	109.821627602984
764.8	120.844437896538	109.793998831112
766.4	120.802141262665	109.768816442159
768	120.757644225875	109.745345477698
769.6	120.713649321316	109.717015611822
771.2	120.666670613172	109.685897479884
772.8	120.618168193749	109.653383992428
774.4	120.57097634252	109.618690973084
776	120.526061380233	109.581233771004
777.6	120.487844733217	109.54660111359
779.2	120.449770494134	109.515402968431
780.8	120.412967764154	109.482379248748
782.4	120.375358628826	109.443443468381
784	120.339739461058	109.406022065841
785.6	120.306399033562	109.366284071216
787.2	120.275255764746	109.325879318159
788.8	120.242965725097	109.28432779427
790.4	120.208072971561	109.236816698226
792	120.176250819785	109.180908911031
793.6	120.143328417059	109.124851846929
795.2	120.113500733056	109.073575190336
796.8	120.086415458126	109.024632744947
798.4	120.060952065337	108.976004263812
800	120.038391658	108.922366469163
801.6	120.027764056697	108.870589766051
803.2	120.013359591164	108.820662109576
804.8	120.005180420653	108.767068325348
806.4	120.006620190464	108.711005590503
808	120.009234242699	108.653567475348
809.6	120.013044589539	108.598977654784
811.2	120.014097251429	108.543607639376
812.8	120.019459961796	108.487803593875
814.4	120.028496250406	108.4347051431
816	120.036723843926	108.379712451575
817.6	120.043820143337	108.322153578572
819.2	120.058217541565	108.271404285813
820.8	120.072818980683	108.219882064926
822.4	120.088689022092	108.170068153289
824	120.100635654098	108.123925015621
825.6	120.110408953669	108.082054670633
827.2	120.122724224605	108.040453084666
828.8	120.132477985936	107.999744272406
830.4	120.145555177263	107.961524500191
832	120.155843025994	107.919350110926
833.6	120.171301729671	107.875635439617
835.2	120.184098974773	107.837059265079
836.8	120.202609732991	107.800361320604
838.4	120.219914492957	107.765968767647
840	120.238604335028	107.734287591096
841.6	120.25740965932	107.704528071938
843.2	120.2751577435	107.67671966607
844.8	120.291037795124	107.644430753945
846.4	120.312063867454	107.6160455563
848	120.333757434143	107.588720005951
849.6	120.352564087727	107.561269300409
851.2	120.369047026571	107.535474815248
852.8	120.39138241476	107.511271726495
854.4	120.413178672889	107.487338202771
856	120.43368516641	107.46762119913
857.6	120.454205804308	107.45755968439
859.2	120.471635311634	107.446941966499
860.8	120.48906481896	107.436324248609
862.4	120.510549880395	107.424412388505
864	120.527461001701	107.4174302458
865.6	120.547634665693	107.411747523548
867.2	120.558525092899	107.405740074311
868.8	120.577246505649	107.400728228992
870.4	120.592058011209	107.397726585957
872	120.598617426936	107.39622151454
873.6	120.602027060287	107.395653242315
875.2	120.60430949577	107.394643437526
876.8	120.608689927505	107.394643437526
878.4	120.607137563978	107.39530434477
880	120.602732303885	107.392168877844
881.6	120.599135738881	107.390927651668
883.2	120.599573782054	107.39189134665
884.8	120.595676844589	107.391559356034
886.4	120.595708415268	107.388615390201
888	120.592988826762	107.387072937018
889.6	120.588483239834	107.387900792828
891.2	120.589014441511	107.386101049834
892.8	120.586611461816	107.383998442601
894.4	120.589271291536	107.378134188945
896	120.587168684303	107.375122346152
897.6	120.587968751778	107.370718236407
899.2	120.585565772083	107.368615629174
900.8	120.587154786996	107.369842859442
902.4	120.585503169407	107.368523073696
904	120.586396584934	107.367845310193
905.6	120.588283540143	107.368391725794
907.2	120.592510064818	107.369890543787
908.8	120.599579026891	107.369950815084
910.4	120.608134680947	107.37354197984
912	120.613682438545	107.376987130205
913.6	120.623879767918	107.379978452057
915.2	120.641154393582	107.381079175929
916.8	120.657325797474	107.383027537843
918.4	120.671386892275	107.386400743487
920	120.688099924127	107.389905088876
921.6	120.703061933633	107.393987676177
923.2	120.715741507656	107.398526750575
924.8	120.730703517163	107.402609337877
926.4	120.744536459485	107.405929244034
928	120.759136684346	107.409032884649
929.6	120.77641131001	107.41067273858
931.2	120.788060890625	107.414082371931
932.8	120.802502482409	107.416769915011
934.4	120.812762953141	107.417803854754
936	120.821983169993	107.418514195035
937.6	120.833612975568	107.423181520981
939.2	120.845240124384	107.431914967809
940.8	120.85679772504	107.441167787459
942.4	120.869308852874	107.450651037918
944	120.887844995585	107.460334097543
945.6	120.906685463028	107.468550865283
947.2	120.923686149142	107.478081762543
948.8	120.935905248193	107.486980955437
950.4	120.950844825901	107.496387356216
952	120.964997510365	107.509051708661
953.6	120.979344247688	107.519327608672
955.2	120.995677000301	107.527249932354
956.8	121.008610900604	107.535749352553
958.4	121.022056520541	107.546926369949
960	121.034536077696	107.559353586241
961.6	121.048465850614	107.569078144693
963.2	121.060945407769	107.581505360985
964.8	121.075897281425	107.59283607774
966.4	121.088346929515	107.600305866594
968	121.102338543823	107.609350169765
969.6	121.115483791298	107.618724952391
971.2	121.124939848793	107.626343711393
972.8	121.132824625917	107.632125881283
974.4	121.137264252676	107.636565508042
976	121.143156338378	107.641074299512
977.6	121.147111812156	107.646966385215
979.2	121.147089380357	107.652290198693
980.8	121.144954141568	107.657752437456
982.4	121.145415862751	107.661623791989
984	121.148876494891	107.666607102271
985.6	121.153420591109	107.673269209438
987.2	121.160523993923	107.679520203914
988.8	121.17018462175	107.687887264703
990.4	121.179845249577	107.701541583445
992	121.188882771895	107.713622353073
993.6	121.198543399722	107.729818111489
995.2	121.204984585172	107.744977597511
996.8	121.214645212999	107.761173355927
998.4	121.225988225704	107.779156180946
1000	121.237396290623	107.797980198403
1001.6	121.249486282213	107.816875249889
1003.2	121.256995593759	107.832316018063
1004.8	121.26778528877	107.845595642692
1006.4	121.280781160736	107.859761994393
1008	121.293092479403	107.873933075306
1009.6	121.301167926813	107.887937994749
1011.2	121.308939049491	107.903409206078
1012.8	121.318549953499	107.917566287886
1014.4	121.33261344486	107.93319751271
1016	121.347553022568	107.949880041151
1017.6	121.36295049381	107.969323069425
1019.2	121.377890071518	107.986005597865
1020.8	121.392345496245	108.00414058525
1022.4	121.407858634976	108.022820455606
1024	121.425497505753	108.041932347809
1025.6	121.440437083461	108.05861487625
1027.2	121.454892508188	108.076749863634
1028.8	121.469832085896	108.093432392074
1030.4	121.483265409884	108.109961221156
1032	121.498204987592	108.126643749596
1033.6	121.512660412319	108.144778736981
1035.2	121.527599990027	108.161461265421
1036.8	121.544199520813	108.179997408133
1038.4	121.55865494554	108.198132395517
1040	121.573110370267	108.216267382902
1041.6	121.586497959324	108.23385883687
1043.2	121.602920144696	108.249422670436
1044.8	121.622497826594	108.267682154301
1046.4	121.640591315152	108.29134834248
1048	121.659734985736	108.318163688103
1049.6	121.678107970666	108.342850169786
1051.2	121.692225476373	108.366579594272
1052.8	121.706755881463	108.387708271309
1054.4	121.718928870707	108.410394296718
1056	121.730343024257	108.428433331788
1057.6	121.745843013474	108.449055056573
1059.2	121.761612567722	108.464742360892
1060.8	121.779948901266	108.480942273345
1062.4	121.79346566205	108.497340986128
1064	121.805265161851	108.516056957089
1065.6	121.819908319366	108.541363337001
1067.2	121.836784508999	108.567563677485
1068.8	121.854014207158	108.593641058483
1070.4	121.869620603624	108.614255689451
1072	121.889309491529	108.63998496217
1073.6	121.909412121493	108.667372526354
1075.2	121.932551889294	108.694940659421
1076.8	121.957675503458	108.722157908098
1078.4	121.979789609194	108.749213210134
1080	121.998322204998	108.773137106534
1081.6	122.018347035788	108.799494790062
1083.2	122.036716435465	108.821991266774
1084.8	122.060157664751	108.849708744555
1086.4	122.080658085273	108.875202857255
1088	122.104020387861	108.90160225918
1089.6	122.126497049818	108.926202464715
1091.2	122.152028709076	108.955063252091
1092.8	122.177757981795	108.989285951396
1094.4	122.203487254514	109.023508650701
1096	122.228386550694	109.059114644238
1097.6	122.256171003416	109.09698660547
1099.2	122.281231147762	109.13792632421
1100.8	122.306291292109	109.178866042949
1102.4	122.331147552468	109.218305298504
1104	122.356235479679	109.260500802747
1105.6	122.383007048518	109.304129902831
1107.2	122.41065718835	109.347983061235
1108.8	122.438691951456	109.388956945775
1110.4	122.462589231142	109.433261883898
1112	122.486570319042	109.475021774271
1113.6	122.506662801288	109.518731379587
1115.2	122.524527058229	109.563457893095
1116.8	122.545505703328	109.60217432252
1118.4	122.56402032813	109.644898133379
1120	122.583386447381	109.682715269543
1121.6	122.604363810662	109.721771807758
1123.2	122.623588698474	109.761679685135
1124.8	122.637856390412	109.801940134407
1126.4	122.649423269574	109.848156863441
1128	122.663778279089	109.893177805689
1129.6	122.680336311048	109.937452023901
1131.2	122.695786719555	109.972376580351
1132.8	122.707707107243	110.008871490791
1134.4	122.718213930029	110.044759964129
1136	122.730250833812	110.083621339047
1137.6	122.737317930345	110.116328562671
1139.2	122.74433669687	110.148502443332
1140.8	122.749604363453	110.179762839309
1142.4	122.751745462352	110.211145575412
1144	122.756707856754	110.240427221813
1145.6	122.762115661333	110.269765799451
1147.2	122.765267296633	110.299700645933
1148.8	122.768764023879	110.330405567863
1150.4	122.768661734879	110.355778922714
1152	122.771158580968	110.385522054198
1153.6	122.772147902965	110.418843134242
1155.2	122.770845300897	110.452526348796
1156.8	122.7699964222	110.481692950164
1158.4	122.768680755686	110.504182240393
1160	122.765805909412	110.531643638064
1161.6	122.765277742523	110.556296456362
1163.2	122.76149043757	110.57873732652
1164.8	122.760252385809	110.601558053712
1166.4	122.759014334049	110.624378780904
1168	122.754809119583	110.646806591389
1169.6	122.754632517197	110.670408980881
1171.2	122.75254372892	110.693034863062
1172.8	122.749191746374	110.715911055628
1174.4	122.744357156165	110.742310848227
1176	122.740392938209	110.768174314274
1177.6	122.73715120347	110.791970713701
1179.2	122.737718573676	110.809609252155
1180.8	122.737207301401	110.826348093425
1182.4	122.73573980665	110.849900181309
1184	122.73655748724	110.87206516589
1185.6	122.733212430279	110.895590841224
1187.2	122.72902662023	110.916887189368
1188.8	122.722586816692	110.935956289598
1190.4	122.720334023228	110.953978637309
1192	122.719321898629	110.966167664746
1193.6	122.718588430989	110.979614571469
1195.2	122.716815884194	110.990466558588
1196.8	122.715032422702	111.004702961728
1198.4	122.714020298102	111.015977812108
1200	122.714068229878	111.027982059076
1201.6	122.712456596901	111.040964935251
1203.2	122.711693048475	111.055694582127
1204.8	122.709081695603	111.067700563062
1206.4	122.706469761152	111.07943250197
1208	122.705000548024	111.091392985143
1209.6	122.703719547819	111.10561650466
1211.2	122.703703043837	111.122373547129
1212.8	122.702408362322	111.13513699537
1214.4	122.700870882725	111.149327516517
1216	122.700076564437	111.169068662204
1217.6	122.698961082402	111.182887396272
1219.2	122.696453210736	111.194363531441
1220.8	122.694503384415	111.201639321714
1222.4	122.69170238843	111.21266791122
1224	122.68856516494	111.224866370643
1225.6	122.688238673133	111.231341791469
1227.2	122.686816732543	111.241122877887
1228.8	122.685347519415	111.2489695643
1230.4	122.683448953465	111.253197692493
1232	122.681508645454	111.259715670877
1233.6	122.681079431058	111.266273414883
1235.2	122.678091632869	111.268464095272
1236.8	122.67581821887	111.271290826963
1238.4	122.672411821023	111.273946293655
1240	122.669572793383	111.274916337089
1241.6	122.666266632432	111.27260480271
1243.2	122.663638373391	111.268304015188
1244.8	122.658949613593	111.266353534577
1246.4	122.655355795556	111.267486854787
1248	122.650646720712	111.26866678099
1249.6	122.645273391116	111.26866678099
1251.2	122.64361224038	111.268689536479
1252.8	122.641560916251	111.26997161406
1254.4	122.642624735386	111.272286985121
1256	122.643144610801	111.27444350536
1257.6	122.642498460738	111.280718728497
1259.2	122.64461382393	111.285231148974
1260.8	122.646729187122	111.289743569451
1262.4	122.64819840025	111.295152450376
1264	122.649667613379	111.300561331302
1265.6	122.651136826507	111.305970212227
1267.2	122.651434984085	111.314646597718
1268.8	122.652323493664	111.320997354108
1270.4	122.652469022958	111.32886175713
1272	122.652121030471	111.338434603069
1273.6	122.651119788932	111.348947639234
1275.2	122.64900670359	111.361579581913
1276.8	122.648138835689	111.370343732762
1278.4	122.648436993266	111.379020118252
1280	122.648157267248	111.386362926217
1281.6	122.647792587403	111.391263311638
1283.2	122.649565134198	111.397853407246
1284.8	122.650336633493	111.404025401605
1286.4	122.65119135188	111.414208760677
1288	122.652087812328	111.423324715624
1289.6	122.65587157396	111.431049410525
1291.2	122.657786448404	111.437269623589
1292.8	122.657941490344	111.442642423127
1294.4	122.658692421499	111.450652355443
1296	122.660047760656	111.458833231436
1297.6	122.65990884633	111.470174196982
1299.2	122.658441911052	111.481909679212
1300.8	122.65989311376	111.493115582836
1302.4	122.660660213289	111.501352471219
1304	122.659798679871	111.514455928808
1305.6	122.660580809132	111.526741452713
1307.2	122.661343118031	111.540986389161
1308.8	122.658308165135	111.555073247582
1310.4	122.655246734988	111.569248306961
1312	122.65280114927	111.581312202361
1313.6	122.651042907695	111.594759109084
1315.2	122.648092737856	111.613845566989
1316	122.648928658501	111.621176239959
1316.8	122.6502053762	111.627926530841
1317.6	122.649993083557	111.635135847258
1318.4	122.648985209249	111.643742993238
1319.2	122.649249315384	111.648137569028
1320	122.647050516417	111.653798121454
1320.8	122.644722376334	111.659791647552
1321.6	122.642253136852	111.666148417656
1322.4	122.639629569902	111.672902485891
1323.2	122.636836740568	111.680092300464
1324	122.636341236953	111.682070683824
1324.8	122.633467836493	111.686082406482
1325.6	122.633040113175	111.689605009625
1326.4	122.632348937773	111.69215553592
1327.2	122.632634718539	111.69341964888
1328	122.634766785603	111.691309884195
1328.8	122.63406115796	111.694250262717
1329.6	122.633294171392	111.697446326328
1330.4	122.632457458771	111.700932941176
1331.2	122.631541059235	111.70475161458
