# Supplementary material for: Seeking safety: Movement dynamics after post-contact immobility
Source: PLoS One. 2024 Aug 22;19(8):e0307370. doi: 10.1371/journal.pone.0307370 (PMC11340899; doi:10.1371/journal.pone.0307370)
Supplement: S4 Data — (ZIP) [file pone.0307370.s013.zip › Franks_etal_AntLionTracksSSandData_PLoSOne_2024/Averaged_Data_Width_20_Day2_Antlion16_Capture3.txt]

t	x	y
16	122.443245578095	112.09943684678
16.8	122.443110902389	112.099110166906
17.6	122.442987937613	112.098811893977
18.4	122.441166851526	112.099228395124
19.2	122.442282913738	112.099139490794
20	122.442205982923	112.098874506131
20.8	122.442134750687	112.098629149961
21.6	122.442068606469	112.098401319232
22.4	122.44200702392	112.098189200967
23.2	122.441949546875	112.09799122392
24	122.441895778026	112.097806019585
24.8	122.44184536973	112.097632390521
25.6	122.440555566754	112.097971042976
26.4	122.44054754163	112.097802773757
27.2	122.440539975085	112.097644119923
28	122.439393916653	112.097954225522
28.8	122.438309807325	112.098247568657
29.6	122.438361725883	112.098089734996
30.4	122.438410981952	112.097939995369
31.2	122.438457775217	112.097797742724
32	122.438502285884	112.097662429232
33.6	122.43780019578	112.097546431736
35.2	122.43780019578	112.097546431736
36.8	122.437000423575	112.098413360386
38.4	122.437000423575	112.098413360386
40	122.438000444088	112.098009505948
41.6	122.437000423575	112.098413360386
43.2	122.438702534192	112.098125503444
44.8	122.438702534192	112.098125503444
46.4	122.438702534192	112.098125503444
48	122.438651251089	112.097458823102
49.6	122.437746641	112.096902610142
51.2	122.437746641	112.096902610142
52.8	122.437813797445	112.097555859195
54.4	122.438464604445	112.097005176348
56	122.438464604445	112.097005176348
57.6	122.438464604445	112.097005176348
59.2	122.436762493828	112.097293033291
60.8	122.435962721623	112.096908410017
62.4	122.43496270111	112.097312264455
64	122.434162928904	112.09692764118
65.6	122.433162908391	112.097331495618
67.2	122.432162887878	112.097735350056
68.8	122.431363115673	112.097350726782
70.4	122.432363136186	112.096946872344
72	122.430661025569	112.097234729286
73.6	122.429661005055	112.097638583725
75.2	122.428162998619	112.099743890068
76.8	122.428162998619	112.099743890068
78.4	122.427162978105	112.100147744506
80	122.426729044155	112.100437033807
81.6	122.425755980145	112.101535018196
83.2	122.424755959631	112.101938872635
84.8	122.426458070248	112.101651015692
86.4	122.424406746119	112.102749000082
88	122.422355421989	112.102236169049
89.6	122.421304118372	112.102930299001
91.2	122.421254056296	112.101390890134
92.8	122.421830991207	112.1000505363
94.4	122.423284012466	112.097913740331
96	122.422233929875	112.096778185902
97.6	122.421183847285	112.095642631473
99.2	122.41791007709	112.09415780674
100.8	122.413756145727	112.090619272616
102.4	122.409613508857	112.088842068883
104	122.402183422039	112.089802136281
105.6	122.397006600671	112.091264397739
107.2	122.388208849354	112.095455779262
108.8	122.37770898742	112.104638218118
110.4	122.367865386005	112.115750834972
112	122.358723874694	112.126979449322
113.6	122.347441591981	112.138774563068
115.2	122.340749147008	112.148114498246
116.8	122.332978147332	112.158365846281
118.4	122.319644540489	112.170491601088
120	122.309381814709	112.184258672256
121.6	122.298806407202	112.199927739341
123.2	122.288230999695	112.215596806427
124.8	122.281134700284	112.225847016688
126.4	122.27177309189	112.241316198473
128	122.258321796899	112.255488579918
129.6	122.244067279192	112.269874839934
131.2	122.230013009793	112.283472622236
132.8	122.215958740393	112.297070404539
134.4	122.20111716611	112.309250141559
136	122.184126264272	112.324358413686
137.6	122.168135382948	112.339062831374
139.2	122.150888320915	112.354043907909
140.8	122.134707517031	112.368175940876
142.4	122.111367294668	112.388554564027
144	122.08707664795	112.409068817491
145.6	122.062219914669	112.429697636092
147.2	122.037902311449	112.449517759604
148.8	122.014323073193	112.46780293322
150.4	121.985671691822	112.487943761505
152	121.963143757183	112.505534805169
153.6	121.940615822544	112.524736664254
155.2	121.915895980751	112.542433244188
156.8	121.89165539611	112.564486906519
158.4	121.864058676177	112.585680231697
160	121.83802639615	112.606506055718
161.6	121.814497219972	112.626330638201
163.2	121.789841647061	112.646647497773
164.8	121.766533675409	112.665404208689
166.4	121.73788565186	112.684853325594
168	121.710344263696	112.703361802421
169.6	121.685290553277	112.719999936767
171.2	121.656088464308	112.735236735803
172.8	121.632026238484	112.746565560874
174.4	121.60823357769	112.754925144397
176	121.582282794067	112.7623855581
177.6	121.556332010444	112.769845971804
179.2	121.532521998224	112.776739886111
180.8	121.505122168777	112.785685124549
182.4	121.478600645725	112.792975798891
184	121.457574573395	112.79773881741
185.6	121.433544776447	112.80151376862
187.2	121.410529751329	112.803502721408
188.8	121.387514726212	112.805491674195
190.4	121.360518751203	112.81352663755
192	121.335587836869	112.817131107092
193.6	121.314946857439	112.821243899262
195.2	121.296410714727	112.824900282395
196.8	121.277605006986	112.826822706687
198.4	121.257567001965	112.831510098
200	121.238116053521	112.838404012307
201.6	121.220014660425	112.841984768234
203.2	121.203415129638	112.844534515981
204.8	121.18656991725	112.847838613061
206.4	121.169156432638	112.850290301804
208	121.158906222377	112.847569698526
209.6	121.150606456984	112.844309610498
211.2	121.140804829281	112.842080530649
212.8	121.131003201579	112.839851450801
214.4	121.121992027723	112.838820442621
216	121.114849024057	112.837252644893
217.6	121.104335987892	112.837252644893
219.2	121.093822951727	112.837252644893
220.8	121.085501822717	112.837147108623
222.4	121.075700195014	112.834918028774
224	121.067627685102	112.833754085485
225.6	121.057114648937	112.833754085485
227.2	121.046601612772	112.833754085485
228.8	121.037214973339	112.833261808394
230.4	121.028704420253	112.834678950266
232	121.027915942541	112.836426387358
233.6	121.025307444846	112.837517213667
235.2	121.025156540021	112.83848971143
236.8	121.025945017733	112.83944867081
238.4	121.024712720454	112.84221363783
240	121.021303087103	112.84221363783
241.6	121.019395316061	112.841182629651
243.2	121.01748754502	112.840151621471
244.8	121.018989407329	112.839120613291
246.4	121.018989407329	112.839120613291
248	121.015579773978	112.839120613291
249.6	121.012170140628	112.839120613291
251.2	121.010668278318	112.840151621471
252.8	121.007258644968	112.840151621471
254.4	121.005371689758	112.839226357719
256	121.005371689758	112.83922635772
257.6	121.003463918717	112.83819534954
259.2	121.003463918717	112.83819534954
260.8	121.001576963508	112.839696171057
262.4	120.999025957859	112.84172119616
264	120.996168756393	112.83969917666
265.6	120.99241410062	112.837709209101
267.2	120.989556899153	112.835687189601
268.8	120.98596033415	112.837840642244
270.4	120.98476654616	112.838849585641
272	120.984691453045	112.840539180739
273.6	120.981995802746	112.842579132317
275.2	120.979300152447	112.844619083894
276.8	120.978106364458	112.845628027292
278.4	120.976912576468	112.846636970689
280	120.97421692617	112.848676922266
281.6	120.97302313818	112.849685865664
283.2	120.971829350191	112.850694809061
284.8	120.970702953459	112.852384404159
286.4	120.96950916547	112.853393347557
288	120.970158619441	112.855487836615
289.6	120.970830505211	112.858270234157
291.2	120.968558457102	112.859548742584
292.8	120.966187095561	112.860117869354
294.4	120.964993307572	112.861126812751
296	120.963799519582	112.862135756149
297.6	120.961103869284	112.864175707726
299.2	120.959910081294	112.865184651124
300.8	120.956258700435	112.866311923067
302.4	120.953563050136	112.868351874644
304	120.951385349788	112.866887558893
305.6	120.95209933284	112.86892751047
307.2	120.952254931187	112.868406594264
308.8	120.952410529535	112.867885678057
310.4	120.949156494531	112.867364761851
312	120.947962706542	112.868373705249
313.6	120.948118304889	112.867852789042
315.2	120.948194536529	112.868143855304
316.8	120.946442363835	112.866591930918
318.4	120.946808749875	112.867915407021
320	120.945875134406	112.869131737034
321.6	120.944122961712	112.867579812647
323.2	120.944836944764	112.869619764225
324.8	120.94308477207	112.868067839839
326.4	120.941638325568	112.866858084583
328	120.941204861243	112.866046102115
329.6	120.942309890015	112.866516197228
331.2	120.943976590871	112.866227729772
332.8	120.945081619643	112.866697824885
334.4	120.945424149643	112.864023456036
336	120.944529982715	112.860736077623
337.6	120.943063690829	112.859338950448
339.2	120.9421695239	112.856051572035
340.8	120.941275356972	112.852764193622
342.4	120.940381190044	112.849476815209
344	120.940033593031	112.848760339735
345.6	120.939139426103	112.845472961322
347.2	120.938245259175	112.842185582909
348.8	120.937351092246	112.838898204496
350.4	120.93629978863	112.835744293647
352	120.935952191618	112.835027818173
353.6	120.933214782728	112.830654894099
355.2	120.93036519661	112.826408180806
356.8	120.930549289801	112.822851237363
358.4	120.930832696424	112.820003675578
360	120.929938529496	112.816716297165
361.6	120.929044362568	112.813428918752
363.2	120.928150195639	112.810141540339
364.8	120.927256028711	112.806854161925
366.4	120.926908431699	112.806137686451
368	120.92601426477	112.802850308038
369.6	120.926104010201	112.802036188774
371.2	120.925209843273	112.798748810361
372.8	120.924874061049	112.798022299732
374.4	120.924538278826	112.797295789103
376	120.924112751171	112.797383397737
377.6	120.923218584243	112.794096019324
379.2	120.922882802019	112.793369508695
380.8	120.922626386503	112.791831015598
382.4	120.92229060428	112.791104504969
384	120.921744034363	112.78853360203
385.6	120.919833738768	112.786495098676
387.2	120.919497956544	112.785768588047
388.8	120.918603789616	112.782481209634
390.4	120.918268007392	112.781754699004
392	120.918558161792	112.782787108846
393.6	120.918222379568	112.782060598217
395.2	120.918973310723	112.781559977447
396.8	120.920060024101	112.781785867306
398.4	120.919724241878	112.781059356677
400	120.919388459654	112.780332846048
401.6	120.919388459654	112.780332846048
403.2	120.918841889738	112.777761943109
404.8	120.918841889738	112.777761943109
406.4	120.919928603116	112.777987832968
408	120.920475173032	112.780558735907
409.6	120.920475173032	112.780558735907
411.2	120.920385427602	112.781372855171
412.8	120.920385427602	112.781372855171
414.4	120.920385427602	112.781372855171
416	120.920475173032	112.780558735907
417.6	120.919928603116	112.777987832968
419.2	120.919928603116	112.777987832968
420.8	120.920018348547	112.777173713704
422.4	120.920018348547	112.777173713704
424	120.92035413077	112.777900224334
425.6	120.92035413077	112.777900224334
427.2	120.92035413077	112.777900224334
428.8	120.92035413077	112.777900224334
430.4	120.92035413077	112.777900224334
432	120.919807560854	112.775329321395
433.6	120.919807560854	112.775329321395
435.2	120.919807560854	112.775329321395
436.8	120.919807560854	112.775329321395
438.4	120.920243467232	112.776143440659
440	120.920243467232	112.776143440659
441.6	120.920333212662	112.775329321395
443.2	120.920879782579	112.777900224334
444.8	120.920879782579	112.777900224334
446.4	120.920879782579	112.777900224334
448	120.920879782579	112.777900224334
449.6	120.920879782579	112.777900224334
451.2	120.922020831626	112.77840023459
452.8	120.922020831626	112.77840023459
454.4	120.922020831626	112.77840023459
456	120.922020831626	112.77840023459
457.6	120.92147426171	112.775829331651
459.2	120.92147426171	112.775829331651
460.8	120.920387548331	112.775603441792
462.4	120.919300834953	112.775377551932
464	120.919300834953	112.775377551932
465.6	120.919300834953	112.775377551932
467.2	120.917768916613	112.773812759808
468.8	120.917768916613	112.773812759808
470.4	120.917768916613	112.773812759808
472	120.917768916613	112.773812759808
473.6	120.917222346696	112.771241856869
475.2	120.917762490159	112.76889684379
476.8	120.917852235589	112.768082724526
478.4	120.917852235589	112.768082724526
480	120.918938948968	112.768308614385
481.6	120.918938948968	112.768308614385
483.2	120.918938948968	112.768308614385
484.8	120.918938948968	112.768308614385
486.4	120.918938948968	112.768308614385
488	120.918938948968	112.768308614385
489.6	120.918603166744	112.767582103756
491.2	120.918603166744	112.767582103756
492.8	120.918603166744	112.767582103756
494.4	120.919689880122	112.767807993615
496	120.919689880122	112.767807993615
497.6	120.9207765935	112.768534504245
499.2	120.921863306879	112.768760394104
500.8	120.921863306879	112.768760394104
502.4	120.921863306879	112.768760394104
504	120.922514113879	112.7681721647
505.6	120.923600827258	112.768398054559
507.2	120.923600827258	112.768398054559
508.8	120.923054257341	112.76582715162
510.4	120.922964511911	112.766641270884
512	120.923400418288	112.767455390148
513.6	120.923400418288	112.767455390148
515.2	120.923946988204	112.770026293087
516.8	120.923857242774	112.770840412351
518.4	120.923857242774	112.770840412351
520	120.923857242774	112.770840412351
521.6	120.923857242774	112.770840412351
523.2	120.92440381269	112.77341131529
524.8	120.924950382606	112.775982218229
526.4	120.924950382606	112.775982218229
528	120.924950382606	112.775982218229
529.6	120.924950382606	112.775982218229
531.2	120.924950382606	112.775982218229
532.8	120.926482300947	112.777547010353
534.4	120.926482300947	112.777547010353
536	120.926482300947	112.777547010353
537.6	120.925731369792	112.778047631123
539.2	120.926167276169	112.778861750387
540.8	120.925080562791	112.778635860528
542.4	120.924990817361	112.779449979792
544	120.925884984289	112.782737358205
545.6	120.925692437839	112.785798846758
547.2	120.926239007755	112.788369749697
548.8	120.926785577671	112.790940652636
550.4	120.927121359895	112.791667163265
552	120.927667929811	112.794238066204
553.6	120.928562096739	112.797525444617
555.2	120.928897878963	112.798251955246
556.8	120.929792045891	112.801539333659
558.4	120.930338615807	112.804110236598
560	120.929508317945	112.805422839836
561.6	120.929508317945	112.805422839836
563.2	120.929508317945	112.804922219066
564.8	120.929508317945	112.804922219066
566.4	120.929508317945	112.804922219066
568	120.930054887862	112.807493122005
569.6	120.928968174483	112.807267232146
571.2	120.927881461105	112.807041342286
572.8	120.928317367483	112.80785546155
574.4	120.928317367483	112.80785546155
576	120.928407112913	112.807041342286
577.6	120.927971206536	112.806227223022
579.2	120.927971206536	112.806227223022
580.8	120.927760418843	112.804382830713
582.4	120.926318245933	112.802003919324
584	120.926318245933	112.802003919324
585.6	120.926318245933	112.802003919324
587.2	120.926318245933	112.802003919324
588.8	120.925356527086	112.800910458169
590.4	120.922354778602	112.798628022686
592	120.914878241972	112.797879019468
593.6	120.907078936687	112.800649731573
595.2	120.898772423517	112.80571056413
596.8	120.890465910347	112.810771396687
598.4	120.883003561349	112.815676165279
600	120.872386572948	112.821753906029
601.6	120.858367054599	112.831241280128
603.2	120.844368927691	112.839463013539
604.8	120.829317336889	112.848905514924
606.4	120.813983689019	112.859181366736
608	120.794300949088	112.865810420096
609.6	120.771829027962	112.868824647248
611.2	120.747965429002	112.871704736778
612.8	120.721062452086	112.875435439404
614.4	120.69226621844	112.878447068561
616	120.663128736612	112.882945890343
617.6	120.632359786527	112.881054142015
619.2	120.600011982943	112.878358491716
620.8	120.563550103546	112.873394002416
622.4	120.526296216418	112.86457537501
624	120.489082227683	112.855594084166
625.6	120.452158393348	112.847645203163
627.2	120.411991249241	112.836106504934
628.8	120.370940346121	112.818334467608
630.4	120.333727535569	112.801313361436
632	120.297538297037	112.783239532617
633.6	120.261494615017	112.757808200194
635.2	120.223884695922	112.732630968561
636.8	120.18542236849	112.708365963395
638.4	120.14652413468	112.683286838965
640	120.108870502337	112.659348149362
641.6	120.070408174905	112.635083144196
643.2	120.031406717413	112.610335759502
644.8	119.993796798318	112.58515852787
646.4	119.955851097	112.559254785607
648	119.919773096246	112.535642346099
649.6	119.880797937781	112.511282872059
651.2	119.841822779316	112.486923398018
652.8	119.802807134191	112.460445122081
654.4	119.764206637997	112.432489404359
656	119.731803958674	112.405343243119
657.6	119.704422637415	112.379234552553
659.2	119.675419568346	112.351645517589
660.8	119.646968570759	112.320839181174
662.4	119.617688842844	112.289638211269
664	119.588393681084	112.258987938819
665.6	119.562253158729	112.227164694212
667.2	119.539515166321	112.191931816254
668.8	119.516375136652	112.158165249355
670.4	119.494233310319	112.122163124849
672	119.471980717103	112.085747135689
673.6	119.455994227189	112.053548876514
675.2	119.44081447063	112.021501767091
676.8	119.426981528308	111.990515976289
678.4	119.416580424551	111.958468866866
680	119.407243847195	111.926746197423
681.6	119.399085081677	111.895564288613
683.2	119.392549951088	111.869139630144
684.8	119.387246076987	111.842802398172
686.4	119.386614663404	111.821294872985
688	119.386216872846	111.80108061812
689.6	119.386126780908	111.781745502167
691.2	119.38603668897	111.762410386215
692.8	119.388617591992	111.747808947097
694.4	119.390995540649	111.739214957216
696	119.390364127065	111.73026466967
697.6	119.388967124512	111.722198361141
699.2	119.387503771493	111.719102214227
700.8	119.38835617983	111.718533942002
702.4	119.389858042139	111.716842370769
704	119.391562858815	111.715361872078
705.6	119.392458980401	111.713555057823
707.2	119.394163797076	111.712074559132
708.8	119.395579013483	111.710681806477
710.4	119.396431421821	111.710113534252
712	119.39645509983	111.709150628537
713.6	119.397307508168	111.708582356312
715.2	119.398696425547	111.706801693005
716.8	119.400914073255	111.705415663188
718.4	119.403172207623	111.706148435267
720	119.405430341992	111.706881207347
721.6	119.403530689125	111.707993397274
723.2	119.401781461259	111.709707287203
724.8	119.401826324855	111.708780106204
726.4	119.401826324855	111.708780106204
728	119.402805480184	111.709776439697
729.6	119.402805480184	111.709776439697
731.2	119.401976749856	111.709381806207
732.8	119.401976749856	111.709381806207
734.4	119.402021613453	111.708454625208
736	119.402021613453	111.708454625208
737.6	119.402850343781	111.708849258698
739.2	119.401023077972	111.707464207902
740.8	119.401023077972	111.707464207902
742.4	119.401067941568	111.706537026903
744	119.401699355152	111.706726450978
745.6	119.401699355152	111.706726450978
747.2	119.401902309518	111.706937523519
748.8	119.401902309518	111.706937523519
750.4	119.401902309518	111.706937523519
752	119.401902309518	111.706937523519
753.6	119.401902309518	111.706937523519
755.2	119.401902309518	111.706937523519
756.8	119.401902309518	111.706937523519
758.4	119.402731039846	111.707332157008
760	119.402731039846	111.707332157008
761.6	119.402731039846	111.707332157008
763.2	119.403559770174	111.707726790498
764.8	119.403762724541	111.707937863039
766.4	119.403762724541	111.707937863039
768	119.403965678907	111.708148935579
769.6	119.403762724541	111.707937863039
771.2	119.402933994212	111.707543229549
772.8	119.402105263884	111.707148596059
774.4	119.402933994212	111.707543229549
776	119.403084419213	111.708144929552
777.6	119.403913149541	111.708539563042
779.2	119.403913149541	111.708539563042
780.8	119.40474187987	111.708934196531
782.4	119.403913149541	111.708539563042
784	119.403084419213	111.708144929552
785.6	119.403084419213	111.708144929552
787.2	119.403084419213	111.708144929552
788.8	119.402933994212	111.707543229549
790.4	119.402933994212	111.707543229549
792	119.402933994212	111.707543229549
793.6	119.401954838883	111.706546896056
795.2	119.401954838883	111.706546896056
796.8	119.402783569212	111.706941529546
798.4	119.401954838883	111.706546896056
800	119.401954838883	111.706546896056
801.6	119.401954838883	111.706546896056
803.2	119.401954838883	111.706546896056
804.8	119.402783569212	111.706941529546
806.4	119.402783569212	111.706941529546
808	119.401954838883	111.706546896056
809.6	119.4013234253	111.706357471981
811.2	119.4013234253	111.706357471981
812.8	119.400494694971	111.705962838491
814.4	119.399665964643	111.705568205002
816	119.399463010277	111.705357132461
817.6	119.398634279949	111.704962498971
819.2	119.39780554962	111.704567865482
820.8	119.396976819292	111.704173231992
822.4	119.396148088964	111.703778598502
824	119.395319358635	111.703383965013
825.6	119.395319358635	111.703383965013
827.2	119.394490628307	111.702989331523
828.8	119.393661897979	111.702594698033
830.4	119.393661897979	111.702594698033
832	119.393661897979	111.702594698033
833.6	119.393661897979	111.702594698033
835.2	119.393036122017	111.702411137084
836.8	119.393864852345	111.702805770574
838.4	119.394693582673	111.703200404064
840	119.394490628307	111.705392311218
841.6	119.393511472978	111.704395977725
843.2	119.393511472978	111.704395977725
844.8	119.393511472978	111.704395977725
846.4	119.393511472978	111.704395977725
848	119.394340203306	111.704790611215
849.6	119.394340203306	111.704790611215
851.2	119.394340203306	111.704790611215
852.8	119.394340203306	111.704790611215
854.4	119.394340203306	111.704790611215
856	119.393511472978	111.704395977725
857.6	119.393511472978	111.704395977725
859.2	119.394340203306	111.704790611215
860.8	119.394340203306	111.704790611215
862.4	119.394340203306	111.704790611215
864	119.395168933635	111.705185244704
865.6	119.395168933635	111.705185244704
867.2	119.394340203306	111.704790611215
868.8	119.394340203306	111.704790611215
870.4	119.393511472978	111.704395977725
872	119.39268274265	111.704001344235
873.6	119.393308518612	111.704184905184
875.2	119.393308518612	111.704184905184
876.8	119.393308518612	111.704184905184
878.4	119.39413724894	111.704579538674
880	119.394965979269	111.704974172164
881.6	119.395168933635	111.705185244704
883.2	119.395168933635	111.705185244704
884.8	119.395997663963	111.705579878194
886.4	119.396826394291	111.705974511684
888	119.396826394291	111.705974511684
889.6	119.39765512462	111.706369145173
891.2	119.39765512462	111.706369145173
892.8	119.398483854948	111.706763778663
894.4	119.398483854948	111.706763778663
896	119.398483854948	111.706763778663
897.6	119.398483854948	111.706763778663
899.2	119.398483854948	111.706763778663
900.8	119.399312585276	111.707158412153
902.4	119.399463010277	111.707760112156
904	119.399463010277	111.707760112156
905.6	119.398837234315	111.705173571512
907.2	119.399665964643	111.705568205002
908.8	119.398837234315	111.705173571512
910.4	119.398837234315	111.705173571512
912	119.398837234315	111.705173571512
913.6	119.398837234315	111.705173571512
915.2	119.399665964643	111.705568205002
916.8	119.399665964643	111.705568205002
918.4	119.399665964643	111.705568205002
920	119.399665964643	111.705568205002
921.6	119.400494694971	111.705962838491
923.2	119.400291740605	111.708154745646
924.8	119.400088786239	111.7103466528
926.4	119.399885831873	111.712538559954
928	119.398765072762	111.715648271852
929.6	119.397644313652	111.718757983751
931.2	119.397441359286	111.720949890905
932.8	119.398067135248	111.723536431549
934.4	119.396946376137	111.726646143447
936	119.396654347355	111.730150488836
937.6	119.393866799887	111.734876045496
939.2	119.393194914117	111.736014299035
940.8	119.392074155006	111.739124010934
942.4	119.392858021738	111.740445825422
944	119.392813158141	111.741373006421
945.6	119.392768294544	111.74230018742
947.2	119.391872172958	111.744107001674
948.8	119.391826063151	111.745428816163
950.4	119.391826063151	111.745428816163
952	119.390997332822	111.745034182673
953.6	119.392334517247	111.743312749851
955.2	119.392618653359	111.740471388725
956.8	119.394785814323	111.737366661671
958.4	119.395183604881	111.735803913052
960	119.395728199097	111.734209593753
961.6	119.395371207571	111.732242497589
963.2	119.395939479796	111.728264592014
964.8	119.397076024246	111.724002550325
966.4	119.397031160649	111.719673213242
968	119.396596599536	111.713957063212
969.6	119.397440397688	111.706819219657
971.2	119.400652714294	111.696890241057
972.8	119.40059055952	111.686785650554
974.4	119.403018570253	111.674053195643
976	119.408201604858	111.662521188592
977.6	119.415984162283	111.652112104664
979.2	119.424441947233	111.640386754419
980.8	119.433250166723	111.627032357128
982.4	119.443754037206	111.61614352804
984	119.455963533102	111.60221250158
985.6	119.46984701143	111.587780346621
987.2	119.483730489758	111.573348191662
988.8	119.497816922451	111.556724129549
990.4	119.511903355145	111.540100067437
992	119.525989787839	111.523476005324
993.6	119.540994025277	111.505934138466
995.2	119.555998262716	111.488392271609
996.8	119.570084695409	111.471768209496
998.4	119.584171128103	111.455144147383
1000	119.597830538891	111.439449955402
1001.6	119.611489949678	111.423755763421
1003.2	119.628989705802	111.404992685292
1004.8	119.643748024266	111.389633349335
1006.4	119.658752261704	111.372091482477
1008	119.671335776978	111.358579821396
1009.6	119.682817119105	111.345905387993
1011.2	119.695400634379	111.332393726912
1012.8	119.710180234293	111.316154757699
1014.4	119.723593726106	111.302643096618
1016	119.736132377783	111.290058616536
1017.6	119.749499759788	111.277868769943
1019.2	119.762149747043	111.268815347692
1020.8	119.773302089461	111.259909456414
1022.4	119.785122100176	111.252239328396
1024	119.796160788149	111.242054824611
1025.6	119.810350373407	111.233083011602
1027.2	119.82324601661	111.222465627684
1028.8	119.83658319353	111.215482767463
1030.4	119.85002008195	111.210212500859
1032	119.864638378417	111.20500952965
1033.6	119.87635899306	111.198376727272
1035.2	119.886951673438	111.193767318423
1036.8	119.898473536306	111.193130164716
1038.4	119.911694132431	111.192065266657
1040	119.922056982365	111.194868742967
1041.6	119.92785727818	111.197043853898
1043.2	119.931511199286	111.195705685423
1044.8	119.935592066012	111.194846555586
1046.4	119.940689295668	111.197240187079
1048	119.944090874329	111.197168250371
1049.6	119.943317856964	111.199352024427
1051.2	119.940870857167	111.202036926982
1052.8	119.940892827985	111.205508316144
1054.4	119.938445828188	111.208193218699
1056	119.937101001537	111.210040893576
1057.6	119.935756174887	111.211888568452
1059.2	119.93330917509	111.214573471007
1060.8	119.933331145907	111.218044860169
1062.4	119.93260610893	111.221307526565
1064	119.931261282279	111.223155201442
1065.6	119.932628079748	111.224778915727
1067.2	119.933247869421	111.226193907247
1068.8	119.933269840239	111.229665296409
1070.4	119.930822840442	111.232350198964
1072	119.931512794984	111.23725004563
1073.6	119.933547576178	111.24030221742
1075.2	119.934939007435	111.241828926716
1076.8	119.935808028569	111.245622945816
1078.4	119.934752460029	111.249834557667
1080	119.935621481164	111.253628576767
1081.6	119.935910739275	111.255992513741
1083.2	119.934355418018	111.259220097703
1084.8	119.934952507293	111.260169043158
1086.4	119.936054680439	111.259331815479
1088	119.936801688234	111.259540538245
1089.6	119.936801688234	111.259540538245
1091.2	119.935724148876	111.260280760934
1092.8	119.937090946345	111.26190447522
1094.4	119.936013406987	111.262644697909
1096	119.935345423262	111.261216240404
1097.6	119.934677439537	111.2597877829
1099.2	119.936399402357	111.260365546741
1100.8	119.939611718963	111.259063585086
1102.4	119.93911394263	111.261233889901
1104	119.93739197981	111.26065612606
1105.6	119.940003282341	111.261447429857
1107.2	119.940003282341	111.261447429857
1108.8	119.942472252955	111.262233916464
1110.4	119.943839050423	111.26385763075
1112	119.944507034148	111.265286088254
1113.6	119.943615018959	111.266724235193
1115.2	119.946751973298	111.268939179304
1116.8	119.947854146445	111.268101951625
1118.4	119.94710713865	111.267893228859
1120	119.95024409299	111.270108172971
1121.6	119.949141919843	111.270945400649
1123.2	119.951176701037	111.273997572439
1124.8	119.951176701037	111.273997572439
1126.4	119.950429693242	111.273788849673
1128	119.950985554924	111.27638689884
1129.6	119.952352352393	111.278010613126
1131.2	119.951526043679	111.278866788419
1132.8	119.951195512116	111.279815733874
1134.4	119.950448504322	111.279607011108
1136	119.951839935579	111.281133720404
1137.6	119.949929502125	111.278940678452
1139.2	119.947894720932	111.275888506662
1140.8	119.948972260289	111.275148283973
1142.4	119.949470036623	111.272977979158
1144	119.949180778512	111.270614042184
1145.6	119.949678554846	111.26844373737
1147.2	119.950606175684	111.26844373737
1148.8	119.951059323794	111.266053381087
1150.4	119.949842444845	111.263689444112
1152	119.949842444845	111.263689444112
1153.6	119.95051042857	111.265117901616
1155.2	119.95051042857	111.265117901616
1156.8	119.951587967928	111.264377678927
1158.4	119.950840960133	111.264168956161
1160	119.950551702023	111.261805019187
1161.6	119.950551702022	111.261805019187
1163.2	119.948082731408	111.26101853258
1164.8	119.945428160541	111.261299192055
1166.4	119.94453489603	111.264127863005
1168	119.945032672364	111.261957558191
1169.6	119.94613484551	111.261120330513
1171.2	119.945466861785	111.259691873008
1172.8	119.94838898051	111.258088003332
1174.4	119.94838898051	111.258088003332
1176	119.947022183042	111.256464289047
1177.6	119.945607191523	111.254827108776
1179.2	119.946499206712	111.253388961838
1180.8	119.946499206712	111.253388961838
1182.4	119.948533987906	111.256441133628
1184	119.947914198232	111.255026142108
1185.6	119.947914198232	111.255026142108
1187.2	119.950383168846	111.255812628715
1188.8	119.949715185121	111.254384171211
1190.4	119.952184155736	111.255170657818
1192	119.951564366062	111.253755666299
1193.6	119.950388714706	111.249742625612
1195.2	119.950388714706	111.249742625612
1196.8	119.949848225951	111.247262736033
1198.4	119.950925765309	111.246522513344
1200	119.949203802489	111.245944749503
1201.6	119.949203802489	111.245944749503
1203.2	119.951114235942	111.248137791456
1204.8	119.95248103341	111.249761505741
1206.4	119.951734025616	111.249552782975
1208	119.950656486259	111.250293005664
1209.6	119.951525507393	111.254087024764
1211.2	119.949807467933	111.254849333663
1212.8	119.948879847095	111.254849333663
1214.4	119.95134881771	111.25563582027
1216	119.950772296372	111.257896688263
1217.6	119.951061554483	111.260260625237
1219.2	119.950393570758	111.258832167733
1220.8	119.951495743904	111.257994940054
1222.4	119.95074873611	111.257786217288
1224	119.950128946436	111.256371225769
1225.6	119.951473773086	111.254523550892
1227.2	119.951473773086	111.254523550892
1228.8	119.953195735907	111.255101314733
1230.4	119.956278737714	111.257896569706
1232	119.955681648439	111.256947624251
1233.6	119.955297159133	111.258188975438
1235.2	119.956663956602	111.259812689724
1236.8	119.955586417244	111.260552912413
1238.4	119.955586417244	111.260552912413
1240	119.956254400969	111.261981369917
1241.6	119.955152227823	111.262818597596
1243.2	119.955899235617	111.263027320362
1244.8	119.952977116892	111.264631190038
1246.4	119.950591093707	111.263965041433
1248	119.949773191463	111.263276806617
1249.6	119.951139988931	111.264900520903
1251.2	119.950280859094	111.2658613898
1252.8	119.949203319737	111.266601612489
1254.4	119.949203319737	111.266601612489
1256	119.948311304547	111.268039759427
1257.6	119.948786086825	111.271101620651
1259.2	119.949961738181	111.275114661338
1260.8	119.950705084173	111.273026213076
1262.4	119.952071881641	111.274649927362
1264	119.950705084173	111.273026213076
1265.6	119.952427046993	111.273603976917
1267.2	119.952757578556	111.272655031462
1268.8	119.952757578556	111.272655031462
1270.4	119.952010570762	111.272446308696
1272	119.951039539096	111.273417340362
1273.6	119.952785062179	111.274105575177
1275.2	119.953272561839	111.275059378861
1276.8	119.954492824966	111.276467374776
1278.4	119.953101393709	111.27494066548
1280	119.9538447397	111.272852217218
1281.6	119.955290282173	111.274385368326
1283.2	119.954456360409	111.276193760465
1284.8	119.953958584076	111.278364065279
1286.4	119.955325381544	111.279987779564
1288	119.956072389338	111.280196502331
1289.6	119.957439186806	111.281820216616
1291.2	119.95696338129	111.287461910592
1292.8	119.95696338129	111.287461910592
1294.4	119.957710389085	111.287670633358
1296	119.958028965938	111.284803441677
1297.6	119.958028965938	111.284803441677
1299.2	119.959081438969	111.284990547994
1300.8	119.958583662635	111.287160852808
1302.4	119.957717883187	111.287057783826
1304	119.956351085718	111.285434069541
1305.6	119.954936094199	111.28379688927
1307.2	119.956038267345	111.282959661592
1308.8	119.953240764351	111.286444095927
1310.4	119.956830866801	111.286268683755
1312	119.958548906261	111.285506374856
1312.8	119.958192346835	111.285382127264
1313.6	119.957659895662	111.286029690828
1314.4	119.957305657338	111.284133379253
1315.2	119.957914490539	111.283961949543
1316	119.957329950205	111.284624027357
1316.8	119.957756939645	111.283639251774
1317.6	119.958209046111	111.282596548217
1318.4	119.957817776237	111.280308882081
1319.2	119.956204733987	111.283615385598
1320	119.955470759517	111.284373070673
1320.8	119.956555809955	111.287400344277
1321.6	119.956839437091	111.28863589012
1322.4	119.957143323309	111.289959689236
1323.2	119.955321028791	111.288895458988
1324	119.955589890552	111.290331072224
1324.8	119.957472753185	111.290289042588
1325.6	119.955436398097	111.289105506615
1326.4	119.954432041536	111.284796372263
1327.2	119.954244901929	111.281873041655
1328	119.95788846167	111.284444081859
