# Supplementary material for: Seeking safety: Movement dynamics after post-contact immobility
Source: PLoS One. 2024 Aug 22;19(8):e0307370. doi: 10.1371/journal.pone.0307370 (PMC11340899; doi:10.1371/journal.pone.0307370)
Supplement: S4 Data — (ZIP) [file pone.0307370.s013.zip › Franks_etal_AntLionTracksSSandData_PLoSOne_2024/Averaged_Data_Width_20_Day2_Antlion16_Capture4.txt]

t	x	y
16	120.244890786215	110.983550551883
16.8	120.259130319967	110.981427857988
17.6	120.272131633394	110.979489746171
18.4	120.284049504035	110.977713143672
19.2	120.299097429598	110.976078669372
20	120.312869911691	110.975690075848
20.8	120.325622209925	110.975330267028
21.6	120.339058512774	110.974383631287
22.4	120.346613754705	110.97308941249
23.2	120.351954859544	110.973249838384
24	120.356741439232	110.974280037832
24.8	120.36303578578	110.973110389343
25.6	120.372465255124	110.970839429193
26.4	120.380929443006	110.969839777929
27.2	120.386443747007	110.967845945977
28	120.390016339604	110.965787665197
28.8	120.390268826396	110.965312168811
29.6	120.39269433767	110.964103346349
30.4	120.39325300511	110.963404575576
31.2	120.395674241296	110.963875044611
32	120.40309160479	110.966670211864
33.6	120.418652092977	110.962130491702
35.2	120.434581237906	110.957312847994
36.8	120.450901475	110.954058812991
38.4	120.466702886933	110.951542055848
40	120.472062473997	110.95112977992
41.6	120.479363193556	110.953173981397
43.2	120.488208372104	110.958406785864
44.8	120.503769626101	110.965832077141
46.4	120.517416052174	110.971506906722
48	120.529784330015	110.969810685761
49.6	120.540971999516	110.969323450574
51.2	120.554773729046	110.969546804456
52.8	120.569815150807	110.974434269086
54.4	120.583430992785	110.97834015405
56	120.598550146214	110.979971487248
57.6	120.611215851689	110.982124156558
59.2	120.628081685109	110.980690560718
60.8	120.648025114148	110.981022951202
62.4	120.670006917038	110.983088208045
64	120.69165140326	110.978707776309
65.6	120.715219843812	110.98025381104
67.2	120.736522574988	110.979977152193
68.8	120.754765784804	110.980904773031
70.4	120.772637946284	110.982256449109
72	120.788391226481	110.984420897732
73.6	120.803019931186	110.98227696161
75.2	120.821471558132	110.982681640315
76.8	120.843373716809	110.982973669098
78.4	120.870293460928	110.982495803818
80	120.895614332493	110.983154515357
81.6	120.92270646332	110.985542842736
83.2	120.948388308809	110.989597870971
84.8	120.969291851579	110.994204982391
86.4	120.987031552157	110.996912885645
88	121.009804022057	110.999941360796
89.6	121.036261829738	111.002160779542
91.2	121.071514873656	111.002999139683
92.8	121.108955895118	111.005678137316
94.4	121.148054377235	111.00793093078
96	121.184173726632	111.008284439306
97.6	121.214210972817	111.005881459611
99.2	121.239678381281	111.001299574865
100.8	121.26702601784	110.997657804168
102.4	121.30051270262	110.999905752914
104	121.335256319464	110.999371668189
105.6	121.372818521595	110.997290963115
107.2	121.406401831566	110.99670690555
108.8	121.439690167927	110.994533622444
110.4	121.472257824548	110.990574167265
112	121.503761319776	110.991635442596
113.6	121.534581731045	110.998437995409
115.2	121.565345922869	111.004490955625
116.8	121.592953874678	111.006737330874
118.4	121.621064000051	111.004495303448
120	121.650850935851	111.003911245883
121.6	121.680257582649	111.005990396037
123.2	121.710845511681	111.013149273045
124.8	121.737605967373	111.021113694382
126.4	121.764578807634	111.02539678319
128	121.787877968865	111.032509983801
129.6	121.810563994273	111.049616722473
131.2	121.832180370772	111.059061589188
132.8	121.849133410085	111.071603456893
134.4	121.867416261817	111.081593219765
136	121.888442334146	111.090228928043
137.6	121.90845489482	111.10032968828
139.2	121.928206659735	111.111723002592
140.8	121.946692727422	111.122967904502
142.4	121.961678414938	111.13455683618
144	121.9751508624	111.147207690704
145.6	121.99147373434	111.157720726869
147.2	122.004690122661	111.16365308299
148.8	122.017906510983	111.169585439112
150.4	122.035640622493	111.177310927809
152	122.055803183878	111.186776013798
153.6	122.071998942294	111.19700491385
155.2	122.086431312117	111.204966540653
156.8	122.09544368363	111.21602451091
158.4	122.09920239849	111.226131638342
160	122.102506495571	111.233866229235
161.6	122.108439290833	111.244579074567
163.2	122.116415848431	111.254916893462
164.8	122.129353718015	111.265283463179
166.4	122.142629188608	111.27824322698
168	122.145445853315	111.286608438552
169.6	122.149660832211	111.297479503812
171.2	122.152501671027	111.312031555709
172.8	122.156250689179	111.327169696373
174.4	122.161515564206	111.343850157569
176	122.167588948862	111.362751644193
177.6	122.17784556951	111.377301393199
179.2	122.188328696611	111.395284218218
180.8	122.197705188325	111.410603213772
182.4	122.206457708116	111.430060674357
184	122.213466398893	111.447582401298
185.6	122.222227262364	111.469776588757
187.2	122.231469114417	111.490596523123
188.8	122.241064345837	111.506566325678
190.4	122.249791674902	111.524658137515
192	122.258760838624	111.543527689606
193.6	122.266170809349	111.559768311619
195.2	122.274193915895	111.571664642016
196.8	122.279576187999	111.585296377904
198.4	122.288060808027	111.596756534444
200	122.298843409222	111.609078493836
201.6	122.309190450079	111.623713746813
203.2	122.325630881258	111.639151808929
204.8	122.341692464288	111.656350767216
206.4	122.357007400755	111.676318432526
208	122.371946978463	111.690704692541
209.6	122.387163215017	111.703984317171
211.2	122.402379451572	111.7172639418
212.8	122.419089645897	111.732729171316
214.4	122.436592430431	111.748456105147
216	122.450732771471	111.762519596507
217.6	122.463957064331	111.774526590443
219.2	122.485192500112	111.788725918805
220.8	122.509644885848	111.812078762972
222.4	122.534959170297	111.830919230414
224	122.562557759547	111.852035029938
225.6	122.58768122033	111.872373711441
227.2	122.610951303304	111.887359398957
228.8	122.633668068584	111.905296114168
230.4	122.656615382903	111.927121423165
232	122.681123943997	111.948890620712
233.6	122.70985508343	111.970186258072
235.2	122.734956265795	111.989425263799
236.8	122.765746767999	112.010060758933
238.4	122.796687695204	112.027445402663
240	122.825625865438	112.041542925171
241.6	122.85339971451	112.055247659735
243.2	122.873900135031	112.067788210017
244.8	122.8953965274	112.08055601578
246.4	122.924662546994	112.103027123197
248	122.951245509868	112.121318225216
249.6	122.980258964028	112.142517936281
251.2	123.006922979789	112.159503283826
252.8	123.033122133406	112.180279045771
254.4	123.060105592896	112.203758159873
256	123.086501361927	112.221904465119
257.6	123.109469527767	112.240786270166
259.2	123.135896461925	112.261872485723
260.8	123.160573081473	112.280455862872
262.4	123.186542927102	112.299485180049
264	123.212108863097	112.318396016874
265.6	123.234329598627	112.336730953152
267.2	123.25692340442	112.356350676345
268.8	123.27604700017	112.374127713997
270.4	123.292719188835	112.388543316616
272	123.311754494742	112.402629666669
273.6	123.329048495694	112.421019010809
275.2	123.343447331112	112.438574272156
276.8	123.359677983436	112.457364018811
278.4	123.376430559542	112.476535888233
280	123.392390545439	112.495446053342
281.6	123.409230649136	112.51364539398
283.2	123.425450762076	112.530266003535
284.8	123.437768095065	112.549415607168
286.4	123.447545953876	112.56424168381
288	123.455693556904	112.580536889866
289.6	123.461019239698	112.593055702667
291.2	123.47357222744	112.607196938423
292.8	123.483751516425	112.627346924406
294.4	123.494910089898	112.646264241528
296	123.503693417121	112.661270028191
297.6	123.511397961812	112.675751312354
299.2	123.519102506503	112.690232596516
300.8	123.527678250991	112.701036226433
302.4	123.532305998968	112.70894615436
304	123.53551240406	112.713308851554
305.6	123.541537182478	112.723639931324
307.2	123.548076391576	112.729399465491
308.8	123.556247887867	112.73690195039
310.4	123.559374132832	112.742116969646
312	123.557824299491	112.746379011334
313.6	123.559424109342	112.754390089236
315.2	123.558679041314	112.762510067919
316.8	123.558764862017	112.769938326579
318.4	123.559578370768	112.77588319822
320	123.560682770527	112.779722049304
321.6	123.563618987193	112.787532491829
323.2	123.568636572635	112.794700471032
324.8	123.570464926751	112.796985913677
326.4	123.573357962684	112.802459827523
328	123.574957772535	112.807487801341
329.6	123.577294002794	112.81379562304
331.2	123.581782061845	112.822087231415
332.8	123.584967830379	112.828020725311
334.4	123.586172881956	112.832716271108
336	123.591668332678	112.841317846152
337.6	123.592167714901	112.846857867684
339.2	123.593744420847	112.853863232077
340.8	123.595576237754	112.86079227864
342.4	123.595405294077	112.862320087757
344	123.595321413469	112.863690137683
345.6	123.595550420842	112.868376800208
347.2	123.59494096947	112.869697278181
348.8	123.598695625244	112.877206589727
350.4	123.598380016497	112.880808882657
352	123.59869062893	112.886328226644
353.6	123.597676871871	112.89333691742
355.2	123.599664913966	112.901390172688
356.8	123.599685209403	112.912742086899
358.4	123.600145239299	112.918993081376
360	123.600960203343	112.925393265666
361.6	123.604558896492	112.934100216131
363.2	123.602840281141	112.93738643879
364.8	123.603406780537	112.94280694354
366.4	123.603313538531	112.951705727477
368	123.604087225175	112.961251655337
369.6	123.605704615354	112.97607773198
371.2	123.603723312385	112.985155334361
372.8	123.602122463696	112.999730225407
374.4	123.600887007118	113.012574311719
376	123.601035977266	113.024321671968
377.6	123.598607905031	113.026878896982
379.2	123.594117010235	113.025507631395
380.8	123.593411170455	113.028112279598
382.4	123.593554530039	113.035317426101
384	123.592240400518	113.042604871625
385.6	123.591762535238	113.044994198026
387.2	123.588587385932	113.051519713908
388.8	123.587036978578	113.058698312339
390.4	123.583027065574	113.06709211987
392	123.579024883455	113.072811041465
393.6	123.577566553387	113.080951570503
395.2	123.574837637616	113.085355613076
396.8	123.571719070527	113.086644620806
398.4	123.567598809889	113.090552496876
400	123.563912420584	113.091439960968
401.6	123.55906208799	113.092252331944
403.2	123.556348257724	113.095491814018
404.8	123.553634427458	113.098731296092
406.4	123.552132565149	113.102360796673
408	123.55190528776	113.106527548811
409.6	123.551069023519	113.114770724895
411.2	123.548916354209	113.120711424696
412.8	123.547697451465	113.132189425533
414.4	123.542691243768	113.144704944777
416	123.537121837704	113.155580931
417.6	123.531339667814	113.163728534028
419.2	123.527084391271	113.170236604035
420.8	123.521153960614	113.175061818069
422.4	123.514688626526	113.179115625278
424	123.509773071779	113.184691796487
425.6	123.503000720575	113.189184285778
427.2	123.497245507187	113.192607761658
428.8	123.495360817231	113.201604211373
430.4	123.49080303143	113.208328708286
432	123.485161890073	113.216369635884
433.6	123.478114690007	113.225919939799
435.2	123.472752531575	113.234240028018
436.8	123.465627272137	113.242501831907
438.4	123.459582276342	113.250123783126
440	123.450330527311	113.257040071915
441.6	123.44255806895	113.265688616623
443.2	123.435375739438	113.277440801946
444.8	123.432241059752	113.290774408789
446.4	123.423952413036	113.300610186714
448	123.414580943929	113.306079089365
449.6	123.405914792496	113.310192605359
451.2	123.395703565982	113.314883230346
452.8	123.387898433071	113.315330463236
454.4	123.378253139574	113.315497336826
456	123.372559716093	113.321436519595
457.6	123.368081703136	113.330669204354
459.2	123.360700929355	113.338205576482
460.8	123.353325649256	113.349395870887
462.4	123.346965119923	113.362779336303
464	123.340598892468	113.373233966711
465.6	123.333798793679	113.386709009097
467.2	123.328162638179	113.400259144599
468.8	123.321212353159	113.409604065634
470.4	123.314932945071	113.418767455264
472	123.310302202951	113.428571278672
473.6	123.3076966994	113.444716298497
475.2	123.304853400982	113.454345283893
476.8	123.303013619653	113.462960132973
478.4	123.301536872098	113.471609654366
480	123.303843786727	113.479403102025
481.6	123.307786175288	113.489302877746
483.2	123.312517041563	113.498501784391
484.8	123.314894990219	113.507763268631
486.4	123.317384919837	113.517501660026
488	123.317926241482	113.528883659885
489.6	123.317414067925	113.538352131559
491.2	123.319867109697	113.550785818561
492.8	123.325145569119	113.571786815074
494.4	123.331623113469	113.590566199071
496	123.338387422265	113.606736908646
497.6	123.348374806622	113.622459289013
499.2	123.358887842786	113.634859280387
500.8	123.368306954918	113.647922438162
502.4	123.380553949924	113.660956271633
504	123.391066986088	113.674832131546
505.6	123.403370079762	113.689621416205
507.2	123.41399992744	113.705449376208
508.8	123.42871532901	113.726012476078
510.4	123.443331013434	113.751397612184
512	123.45647230864	113.772715713296
513.6	123.473239034339	113.797125045909
515.2	123.489318224094	113.818712104922
516.8	123.50620790928	113.84581117632
518.4	123.518804610271	113.872221263706
520	123.533072302209	113.897052053886
521.6	123.545518169867	113.915629437668
523.2	123.55648492654	113.937363756644
524.8	123.56737004571	113.963869596859
526.4	123.579708261764	113.992415410334
528	123.592795226034	114.016504389195
529.6	123.606387838449	114.041565768336
531.2	123.619195386475	114.064636042142
532.8	123.63665870766	114.085253274176
534.4	123.654122028845	114.105870506211
536	123.665657955015	114.128509050979
537.6	123.67635435809	114.154744101822
539.2	123.684166370567	114.177533989189
540.8	123.691788321786	114.202072371329
542.4	123.698534186659	114.225814311334
544	123.705304657176	114.250319653236
545.6	123.710106557479	114.268170504507
547.2	123.71701337775	114.287933382569
548.8	123.720621260616	114.308314336771
550.4	123.728506037739	114.330719779094
552	123.736072055757	114.353526090957
553.6	123.743532063743	114.369720414342
555.2	123.754006590618	114.392229094336
556.8	123.76127169691	114.415148696632
558.4	123.765428013534	114.4351610332
560	123.765901396025	114.452695909655
561.6	123.765031896794	114.47095539352
563.2	123.762815017428	114.497912189512
564.8	123.761251540255	114.527959704841
566.4	123.760275329754	114.558409963162
568	123.759671738492	114.586761172173
569.6	123.761466647105	114.614046413001
571.2	123.764962842853	114.642908364611
572.8	123.772783904606	114.668920164698
574.4	123.771278145404	114.697349553102
576	123.7672591109	114.721023394349
577.6	123.767551139682	114.748006853839
579.2	123.763984114946	114.772833573931
580.8	123.762305459987	114.798981381829
582.4	123.75873843525	114.823808101921
584	123.759925492787	114.850700006441
585.6	123.760442800916	114.879202015599
587.2	123.761580443477	114.909151471765
588.8	123.764371176713	114.934172497838
590.4	123.766635612521	114.956141599989
592	123.769307675879	114.977182273758
593.6	123.771963717786	115.002047938049
595.2	123.775308774747	115.024029740939
596.8	123.778766550761	115.049008388881
598.4	123.776807303113	115.079735126399
600	123.774654633803	115.112225414356
601.6	123.774193085873	115.144335047374
603.2	123.77588704685	115.175629666656
604.8	123.777574618736	115.203811520833
606.4	123.781204119317	115.233052324885
608	123.784964880221	115.263266619879
609.6	123.788155166295	115.291484252966
611.2	123.790808456375	115.323661652942
612.8	123.790403118995	115.351115218006
614.4	123.791032502535	115.380177585719
616	123.791276991748	115.406140259395
617.6	123.790452002696	115.434340391928
619.2	123.789785506384	115.46419439654
620.8	123.788002808033	115.492699254759
622.4	123.786578277387	115.520511791085
624	123.784666816267	115.543979638444
625.6	123.786001163164	115.569028968844
627.2	123.78525023201	115.596312800796
628.8	123.784989038565	115.615826127756
630.4	123.784087921179	115.633414604134
632	123.78316369822	115.646276706987
633.6	123.782149899303	115.661864597845
635.2	123.777928905421	115.676631501676
636.8	123.773495060501	115.689523351807
638.4	123.76681752198	115.703922187224
640	123.76575912602	115.712929464187
641.6	123.765162681232	115.722846055564
643.2	123.763251220111	115.735498866262
644.8	123.761058757868	115.743388136136
646.4	123.75757716797	115.75490241384
648	123.757518762213	115.762611973694
649.6	123.756470307658	115.771375686226
651.2	123.753578433446	115.779432523551
652.8	123.750402423121	115.789478313664
654.4	123.747421453992	115.802995074448
656	123.743968043856	115.814217129331
657.6	123.739324786217	115.824146107931
659.2	123.733464648833	115.832936314007
660.8	123.727832665173	115.84325592851
662.4	123.724562621947	115.852882691278
664	123.718941417204	115.859283570952
665.6	123.714936451046	115.860735371184
667.2	123.71437510897	115.86054132701
668.8	123.715126040124	115.857845676711
670.4	123.714021480978	115.859804954245
672	123.712250992889	115.862546158216
673.6	123.711225330825	115.865110313379
675.2	123.71019966876	115.867674468541
676.8	123.709931042981	115.869414430972
678.4	123.710775207153	115.869237085558
680	123.710068331947	115.866541257563
681.6	123.709015147644	115.864942674246
683.2	123.710998094302	115.859449684077
684.8	123.712381388535	115.855570312252
686.4	123.715034731702	115.8499960619
688	123.716431391096	115.841966540075
689.6	123.717120406152	115.832470356774
691.2	123.716094133574	115.822921015591
692.8	123.716995250959	115.817188907777
694.4	123.718892340192	115.811207807002
696	123.719793457577	115.805475699188
697.6	123.720019139928	115.807632219427
699.2	123.718671314779	115.811829732035
700.8	123.717752343086	115.815419848115
702.4	123.716562936103	115.819642242904
704	123.715219164563	115.823686731754
705.6	123.713536026816	115.827125329574
707.2	123.71245267126	115.829458710772
708.8	123.711998699244	115.828837485907
710.4	123.713691316873	115.834905833556
712	123.715156548394	115.839032902341
713.6	123.711602344433	115.844189703278
715.2	123.711602344433	115.845984611892
716.8	123.712888060343	115.849550520105
718.4	123.710355542818	115.856406848038
720	123.706550824967	115.858542829989
721.6	123.702669558709	115.865168487665
723.2	123.698101394185	115.872777923365
724.8	123.694643158604	115.882146597938
726.4	123.689089760763	115.892880838629
728	123.681942178249	115.900028421144
729.6	123.678056086545	115.908913673863
731.2	123.671930069231	115.919845650567
732.8	123.665856659825	115.931821987711
734.4	123.657651363306	115.943748596594
736	123.650069846841	115.955097284351
737.6	123.643910046826	115.966362084189
739.2	123.633909841694	115.979439275516
740.8	123.626268659311	115.993034995998
742.4	123.617603129814	116.004330428225
744	123.607629223709	116.023623582505
745.6	123.599105140332	116.043982265361
747.2	123.590595462457	116.063795295057
748.8	123.583136212988	116.081083398972
750.4	123.573817840024	116.102417428927
752	123.562889268833	116.125521176388
753.6	123.554298082164	116.147201716384
755.2	123.547315231711	116.171435964242
756.8	123.542694116913	116.193675079206
758.4	123.53778803337	116.214425810113
760	123.533375324769	116.233861094075
761.6	123.531810593805	116.253994780777
763.2	123.52779874808	116.268808604464
764.8	123.523042850768	116.284077537941
766.4	123.521003181889	116.29828528859
768	123.513668505495	116.313945136139
769.6	123.503082207754	116.329098072121
771.2	123.490662492109	116.34540346905
772.8	123.478603061671	116.365378237763
774.4	123.469902140951	116.383969712244
776	123.457696487156	116.401623087223
777.6	123.445509627483	116.417228820446
779.2	123.434754421108	116.437770552356
780.8	123.422682101399	116.461125154779
782.4	123.411518916945	116.484447495534
784	123.404582598519	116.502296802588
785.6	123.397951298784	116.521148383677
787.2	123.392771987822	116.536268111331
788.8	123.389064688067	116.547951517674
790.4	123.382494040464	116.557962795295
792	123.375416391192	116.566444690304
793.6	123.370288080867	116.577983388534
795.2	123.364082711791	116.588240293142
796.8	123.354439174858	116.600136623539
798.4	123.34800330977	116.610366616423
800	123.340439052041	116.62032194884
801.6	123.328611886356	116.631623462717
803.2	123.316715263508	116.643853479947
804.8	123.306458642859	116.652052366078
806.4	123.289900610899	116.659732723054
808	123.274366926053	116.669713368285
809.6	123.256845199112	116.676096283099
811.2	123.241075644865	116.681492509303
812.8	123.222359254723	116.687625113733
814.4	123.202084113548	116.699640012207
816	123.184331418387	116.705756687794
817.6	123.165584395856	116.708917950417
819.2	123.148049071122	116.714122019871
820.8	123.127950039505	116.717120108983
822.4	123.108103314181	116.724405103916
824	123.08896419706	116.728872181553
825.6	123.068874863209	116.734364569037
827.2	123.041754024066	116.739487200169
828.8	123.016157599185	116.743003798513
830.4	122.992645110365	116.748427190186
832	122.966262183447	116.755640270142
833.6	122.943280197412	116.761984451775
835.2	122.925788199806	116.771884320401
836.8	122.915804717424	116.780162082175
838.4	122.905546800439	116.785875688786
840	122.891615490527	116.793800427743
841.6	122.87955694819	116.799802742408
843.2	122.868284637191	116.806636215915
844.8	122.85788841254	116.810841430381
846.4	122.84624514606	116.81454151398
848	122.834250448073	116.817209734855
849.6	122.820724082357	116.820375870165
851.2	122.808665540021	116.823952099561
852.8	122.796670842034	116.826620320436
854.4	122.783891031104	116.831741084598
856	122.773348792061	116.838545355227
857.6	122.763985900024	116.845895495041
859.2	122.752578258613	116.853462601831
860.8	122.742158361196	116.862275855847
862.4	122.735933976292	116.868817300572
864	122.726571084255	116.876167440387
865.6	122.717402738762	116.886319854962
867.2	122.713431147322	116.893124125591
868.8	122.707259152964	116.897709656611
870.4	122.703287561524	116.90451392724
872	122.703258358646	116.911318197869
873.6	122.703544038976	116.917294630384
875.2	122.706581138313	116.922959988762
876.8	122.707866064955	116.928750502332
878.4	122.710903164292	116.93441586071
880	122.712939022089	116.939455443125
881.6	122.715012426444	116.947048191467
883.2	122.717948341225	116.954379188257
884.8	122.719163527802	116.960862041417
886.4	122.722470192169	116.969020876321
888	122.72244098929	116.97582514695
889.6	122.723591133418	116.982905721735
891.2	122.724202147486	116.990525426579
892.8	122.730307544265	116.99673965396
894.4	122.737433437228	117.00514891087
896	122.744208504979	117.010522240465
897.6	122.750978493968	117.015235331074
899.2	122.759790735607	117.01972649162
900.8	122.764467920554	117.02154421577
902.4	122.764838670138	117.022372053883
904	122.764523786929	117.023199891997
905.6	122.764523786929	117.023199891997
907.2	122.764523786929	117.023199891997
908.8	122.764838670138	117.022372053883
910.4	122.765153553347	117.02154421577
912	122.765153553347	117.02154421577
913.6	122.765153553347	117.02154421577
915.2	122.766560724596	117.021239962527
916.8	122.766875607805	117.020412124414
918.4	122.767190491014	117.0195842863
920	122.767505374222	117.018756448187
921.6	122.767505374222	117.018756448187
923.2	122.767505374222	117.018756448187
924.8	122.767505374222	117.018756448187
926.4	122.767445610192	117.016985259665
928	122.767445610192	117.016985259665
929.6	122.767074860608	117.016157421551
931.2	122.767329979787	117.013558394916
932.8	122.766545673914	117.015277192892
934.4	122.766267314564	117.016564604886
936	122.763787724721	117.017430072004
937.6	122.760601504304	117.015809622931
939.2	122.759458782982	117.016038167196
940.8	122.757823421801	117.01463642904
942.4	122.757883185831	117.013473747005
944	122.757076124469	117.012666685642
945.6	122.757021446739	117.011046236569
947.2	122.754136710246	117.010218398456
948.8	122.750873876172	117.009649469117
950.4	122.74767425647	117.009649469117
952	122.744789519976	117.008821631003
953.6	122.743982458614	117.008014569641
955.2	122.741097722121	117.007186731528
956.8	122.739929606991	117.005551370346
958.4	122.73880766242	117.005572147098
960	122.737685717849	117.005592923849
961.6	122.736629335471	117.006136351322
963.2	122.735461220342	117.004500990141
964.8	122.733175777697	117.003129724554
966.4	122.732947587765	117.001423733156
968	122.72640614304	116.999038605054
969.6	122.720740784663	116.996439548891
971.2	122.716170534219	116.994716579076
972.8	122.712143076403	116.992974563904
974.4	122.704372571412	116.990232032731
976	122.6986589648	116.989089311409
977.6	122.692356452716	116.988999047967
979.2	122.685815007991	116.986613919865
980.8	122.679512495906	116.986523656423
982.4	122.672167189546	116.985210855648
984	122.664625228819	116.984525222855
985.6	122.659825799266	116.983839590062
987.2	122.654262311393	116.981943440386
988.8	122.650234853578	116.980201425215
990.4	122.648583193116	116.979283232393
992	122.642256300149	116.978320133388
993.6	122.634149084081	116.976476002694
995.2	122.627137346047	116.978121521398
996.8	122.61918591018	116.978102476043
998.4	122.612333663394	116.975536794598
1000	122.604975470085	116.973402499135
1001.6	122.60007257231	116.973354712607
1003.2	122.595876305109	116.975792842271
1004.8	122.589321655605	116.977209816711
1006.4	122.583574529168	116.979429235456
1008	122.57613227752	116.981409598083
1009.6	122.569556851264	116.983034340036
1011.2	122.562229041376	116.985472469699
1012.8	122.55747722521	116.985453424344
1014.4	122.553674637662	116.985453424344
1016	122.548922821496	116.985434378989
1017.6	122.544171005331	116.985415333633
1019.2	122.537341514035	116.985375511526
1020.8	122.53258969787	116.985356466171
1022.4	122.526375325381	116.987809507943
1024	122.519545834085	116.987769685836
1025.6	122.512716342788	116.98772986373
1027.2	122.506136172508	116.986339552787
1028.8	122.49986811643	116.986578146516
1030.4	122.494202123207	116.987930366747
1032	122.48820093173	116.988485221434
1033.6	122.487105823796	116.990023466066
1035.2	122.484594376268	116.992622522229
1036.8	122.481528074053	116.993498608577
1038.4	122.478173044251	116.996058304338
1040	122.478246178415	117.000446354216
1041.6	122.4762624142	117.003234594242
1043.2	122.474928373626	117.002477974215
1044.8	122.473833265692	117.004016218848
1046.4	122.472499225118	117.003259598821
1048	122.470474216635	117.003201134009
1049.6	122.470318806536	117.005532285506
1051.2	122.467166800222	117.006198872944
1052.8	122.465093735435	117.007248139151
1054.4	122.461685022044	117.007593386869
1056	122.455900511299	117.007114812239
1057.6	122.455685959541	117.007021528866
1059.2	122.456357004402	117.007468892107
1060.8	122.456303320814	117.005254444064
1062.4	122.46193814891	117.00338280505
1064	122.465786671077	117.000441658028
1065.6	122.465967601953	116.99771817221
1067.2	122.465466555123	116.992595863099
1068.8	122.465393420958	116.988207813222
1070.4	122.46459910267	116.984119410269
1072	122.464525968506	116.979731360391
1073.6	122.464452834341	116.975343310514
1075.2	122.464379700177	116.970955260636
1076.8	122.464306566012	116.966567210759
1078.4	122.464445943385	116.963739841184
1080	122.464840049098	116.960347336606
1081.6	122.465020979974	116.957623850788
1083.2	122.464480726726	116.955200011895
1084.8	122.464661657602	116.952476526077
1086.4	122.464121404355	116.950052687183
1088	122.463620357525	116.944930378073
1089.6	122.463801288401	116.942206892255
1091.2	122.463982219277	116.939483406437
1092.8	122.46412159665	116.936656036862
1094.4	122.464102146075	116.934482435028
1096	122.463561892827	116.932058596134
1097.6	122.463742823703	116.929335110316
1099.2	122.463202570456	116.926911271423
1100.8	122.463923754579	116.923340902136
1102.4	122.465735660434	116.920035667281
1104	122.464941342145	116.915947264328
1105.6	122.464868207981	116.911559214451
1107.2	122.464073889693	116.907470811498
1108.8	122.464935374601	116.904346103526
1110.4	122.465116305477	116.901622617708
1112	122.46525568285	116.898795248134
1113.6	122.467536046733	116.897022760394
1115.2	122.468143466601	116.892233488363
1116.8	122.468324397477	116.889510002545
1118.4	122.468077415687	116.886052257494
1120	122.468057965112	116.88387865566
1121.6	122.469669489514	116.881123304789
1123.2	122.468755312456	116.87860931788
1124.8	122.46873586188	116.876435716046
1126.4	122.470347386283	116.873680365175
1128	122.466524464041	116.872246769334
1129.6	122.46285687275	116.872464430538
1131.2	122.462815319247	116.872360546782
1132.8	122.462815319247	116.872360546782
1134.4	122.463495873279	116.871959324629
1136	122.46584803238	116.871077928667
1137.6	122.465126848257	116.871377575592
1139.2	122.465085294754	116.871273691835
1140.8	122.464364110631	116.87157333876
1142.4	122.464364110631	116.87157333876
1144	122.46368448001	116.871976869441
1145.6	122.462549739599	116.873495419109
1147.2	122.461828555475	116.873795066034
1148.8	122.462549739599	116.873495419109
1150.4	122.461828555475	116.873795066034
1152	122.462549739599	116.873495419109
1153.6	122.462256468141	116.874529325266
1155.2	122.461535284017	116.874828972191
1156.8	122.462449461075	116.874547278097
1158.4	122.461769830455	116.874950808778
1160	122.461048646331	116.875250455703
1161.6	122.462450384486	116.874549586625
1163.2	122.463364561544	116.874267892532
1164.8	122.464999922725	116.873686551514
1166.4	122.464999922725	116.873686551514
1168	122.463368947747	116.874268300551
1169.6	122.465004308929	116.873686959533
1171.2	122.465004308929	116.873686959533
1172.8	122.465725493052	116.873387312608
1174.4	122.464323754897	116.874088181686
1176	122.463602570773	116.87438782861
1177.6	122.463602570773	116.87438782861
1179.2	122.462880463239	116.874685167007
1180.8	122.462199909207	116.87508638916
1182.4	122.461478725083	116.875386036085
1184	122.461906637749	116.876120295317
1185.6	122.461906637749	116.876120295317
1187.2	122.460956216802	116.876300822201
1188.8	122.462587191781	116.875719073164
1190.4	122.462545638278	116.875615189407
1192	122.461828840358	116.875915244351
1193.6	122.459476681256	116.876796640312
1195.2	122.459476681256	116.876796640312
1196.8	122.459518234759	116.876900524069
1198.4	122.459946147424	116.877634783301
1200	122.459265593392	116.878036005455
1201.6	122.456913434291	116.878917401416
1203.2	122.457634618414	116.878617754491
1204.8	122.457676171917	116.878721638248
1206.4	122.45839735604	116.878421991323
1208	122.457676171917	116.878721638248
1209.6	122.459077910072	116.87802076917
1211.2	122.463533841932	116.875519293357
1212.8	122.465169203113	116.874937952339
1214.4	122.465397747377	116.873795231016
1216	122.467033108558	116.873213889998
1217.6	122.467033108558	116.873213889998
1219.2	122.467712739179	116.872810359317
1220.8	122.470064898281	116.871928963356
1222.4	122.469831275255	116.871809435296
1224	122.472183434356	116.870928039335
1225.6	122.473585172512	116.870227170257
1227.2	122.474535593458	116.870046643374
1228.8	122.474301970432	116.869927115314
1230.4	122.475018768352	116.869627060371
1232	122.475699322384	116.869225838217
1233.6	122.475927866649	116.868083116895
1235.2	122.475927866649	116.868083116895
1236.8	122.475499953983	116.867348857663
1238.4	122.479167545275	116.867131196458
1240	122.48056928343	116.866430327381
1241.6	122.481971021586	116.865729458303
1243.2	122.481971021586	116.865729458303
1244.8	122.482012575088	116.86583334206
1246.4	122.483643550066	116.865251593023
1248	122.485523400461	116.863447805939
1249.6	122.486203954493	116.863046583786
1251.2	122.486884508525	116.862645361633
1252.8	122.486203954493	116.863046583786
1254.4	122.485253533546	116.86322711067
1256	122.485295087049	116.863330994426
1257.6	122.483659725868	116.863912335444
1259.2	122.484339356489	116.863508804763
1260.8	122.485970331467	116.862927055726
1262.4	122.486884508524	116.862645361633
1264	122.488515483503	116.862063612596
1265.6	122.489196037535	116.861662390443
1267.2	122.489917221658	116.861362743518
1268.8	122.489875668155	116.861258859762
1270.4	122.489875668155	116.861258859762
1272	122.489875668155	116.861258859762
1273.6	122.490596852279	116.860959212837
1275.2	122.490596852279	116.860959212837
1276.8	122.488020770813	116.861656901567
1278.4	122.488020770813	116.861656901567
1280	122.487792226549	116.86279962289
1281.6	122.487792226549	116.86279962289
1283.2	122.488472780581	116.862398400737
1284.8	122.48779314996	116.862801931418
1286.4	122.485440990859	116.863683327379
1288	122.484760436827	116.864084549532
1289.6	122.484760436827	116.864084549532
1291.2	122.484079882795	116.864485771685
1292.8	122.482448907817	116.865067520722
1294.4	122.483399328763	116.864886993838
1296	122.482448907817	116.865067520722
1297.6	122.481768353785	116.865468742875
1299.2	122.480818625397	116.866911111122
1300.8	122.479183264216	116.86749245214
1302.4	122.479611176881	116.868226711373
1304	122.475222401466	116.868744019501
1305.6	122.476172822412	116.868563492618
1307.2	122.474771084257	116.869264361695
1308.8	122.474091453636	116.869667892376
1310.4	122.474091453636	116.869667892376
1312	122.471739294535	116.870549288338
1312.8	122.470836782925	116.8719139918
1313.6	122.470390619484	116.872189202151
1314.4	122.469920973756	116.872478897257
1315.2	122.470180069214	116.872339654037
1316	122.469678483438	116.872649622536
1316.8	122.469945456056	116.872507300426
1317.6	122.471097796153	116.871995267488
1318.4	122.471475585484	116.871953558553
1319.2	122.469734059533	116.872521507699
1320	122.468828200125	116.872729251865
1320.8	122.466882326265	116.873360920731
1321.6	122.466145952787	116.873780925304
1322.4	122.46635350675	116.873643426337
1323.2	122.466639534844	116.87365349167
1324	122.466882038422	116.873500514565
1324.8	122.467143942286	116.873335299292
1325.6	122.467427671472	116.87315631608
1326.4	122.466522911226	116.873676991209
1327.2	122.464644872694	116.876300438543
1328	122.463065309432	116.87678705759
