# Supplementary material for: Seeking safety: Movement dynamics after post-contact immobility
Source: PLoS One. 2024 Aug 22;19(8):e0307370. doi: 10.1371/journal.pone.0307370 (PMC11340899; doi:10.1371/journal.pone.0307370)
Supplement: S4 Data — (ZIP) [file pone.0307370.s013.zip › Franks_etal_AntLionTracksSSandData_PLoSOne_2024/Averaged_Data_Width_20_Day2_Antlion19_Capture1.txt]

t	x	y
16	114.387987368458	111.099651958188
16.8	114.386624286785	111.097590245608
17.6	114.3834009097	111.096289819516
18.4	114.384528207725	111.097074740366
19.2	114.381359349904	111.099004558633
20	114.381680176636	111.100958456061
20.8	114.386100452756	111.102027556235
21.6	114.391734208974	111.10516119186
22.4	114.395502947695	111.106011639064
23.2	114.394211646963	111.106243022389
24	114.394376838731	111.106081104949
24.8	114.393689807194	111.105885579534
25.6	114.392570841089	111.106099747997
26.4	114.393143015082	111.105813722747
27.2	114.390381197014	111.106204301077
28	114.389021852206	111.105818563969
28.8	114.388030911588	111.105453677514
29.6	114.386680126446	111.105450032759
30.4	114.386790635739	111.10576948801
31.2	114.389526103399	111.107380569958
32	114.391267925899	111.108964150321
33.6	114.392519178409	111.108165612287
35.2	114.390798690574	111.108997546472
36.8	114.38914961245	111.108992761492
38.4	114.384231108441	111.10879137253
40	114.382644920434	111.112768950854
41.6	114.384435824706	111.113378620393
43.2	114.387820075085	111.115341971391
44.8	114.390511211137	111.117592968369
46.4	114.39497366081	111.122305999163
48	114.399541914719	111.123193803065
49.6	114.404582727253	111.126125832925
51.2	114.409307073541	111.128465098012
52.8	114.409638617171	111.131711939071
54.4	114.413813442047	111.134690118817
56	114.417536559409	111.137092172963
57.6	114.418176561733	111.140525693144
59.2	114.417256768919	111.142147833663
60.8	114.417001143063	111.14243970137
62.4	114.417782517372	111.145246894229
64	114.419547369259	111.146971875403
65.6	114.419825283499	111.148418780093
67.2	114.420426449702	111.152072960646
68.8	114.42025133137	111.153966613122
70.4	114.421744879097	111.155352464097
72	114.425480291973	111.156289868089
73.6	114.429716948974	111.158564061727
75.2	114.429883514808	111.161907716619
76.8	114.429883514808	111.161907716619
78.4	114.429783927828	111.165317909715
80	114.434451102757	111.167746637778
81.6	114.436525555785	111.171844780949
83.2	114.435238444165	111.174123608469
84.8	114.433514912755	111.174575129894
86.4	114.43497019964	111.176418371855
88	114.439243666382	111.177697977844
89.6	114.440917558836	111.180767433013
91.2	114.439233229016	111.181844221196
92.8	114.443314433311	111.183502618083
94.4	114.443909595581	111.185464183088
96	114.441295473018	111.187487826205
97.6	114.441936840704	111.188536264316
99.2	114.44381200826	111.192455969399
100.8	114.447528642202	111.194950945392
102.4	114.452902740294	111.198457596271
104	114.454366580773	111.202449888486
105.6	114.452430676415	111.201398286119
107.2	114.450917381866	111.202916076492
108.8	114.449812990443	111.205610351459
110.4	114.445632556463	111.206780635352
112	114.442294142102	111.206828224708
113.6	114.434564219464	111.209145090358
115.2	114.428645855906	111.207354671941
116.8	114.423735161381	111.207631330787
118.4	114.424397711541	111.207849886294
120	114.419063795806	111.208269920745
121.6	114.415006031676	111.208832459136
123.2	114.411597995851	111.207258438466
124.8	114.41144623784	111.208241493133
126.4	114.407803720777	111.207164293567
128	114.407158879405	111.20678790547
129.6	114.402827648728	111.206479783841
131.2	114.405931094455	111.20771934193
132.8	114.403507975936	111.209298846372
134.4	114.407189113974	111.210286084533
136	114.405525773543	111.20902177418
137.6	114.402034544574	111.2100579713
139.2	114.397123939295	111.207984755351
140.8	114.391646931871	111.208032593275
142.4	114.384245901538	111.208384210087
144	114.379835716948	111.206853831405
145.6	114.377018498106	111.207266107333
147.2	114.374086067276	111.206950669922
148.8	114.377873905738	111.208430237613
150.4	114.378371517203	111.21254672741
152	114.375748687514	111.214604451996
153.6	114.372802864582	111.217586952629
155.2	114.373719033311	111.219453646414
156.8	114.374686700059	111.221975006946
158.4	114.371006812323	111.222937239075
160	114.371289398804	111.223558383271
161.6	114.369810001514	111.224284708312
163.2	114.365031348712	111.225923103559
164.8	114.361559105088	111.226191007378
166.4	114.35886051204	111.226588003774
168	114.35718562467	111.228939207483
169.6	114.355952710898	111.229871612114
171.2	114.354257943713	111.230940572273
172.8	114.350055831642	111.231178150399
174.4	114.347277337313	111.230431695643
176	114.346829343565	111.229825945341
177.6	114.34377616806	111.229816870085
179.2	114.348486994823	111.228736938595
180.8	114.348232520884	111.231634896511
182.4	114.347116392302	111.233008245491
184	114.347398621461	111.23314936007
185.6	114.348372853113	111.235196734583
187.2	114.347358230926	111.237510202362
188.8	114.347028528035	111.23876019879
190.4	114.34690868535	111.238301310253
192	114.350228450486	111.239666459839
193.6	114.349244092052	111.241776994791
195.2	114.347926802047	111.243521582322
196.8	114.346825098561	111.243511073226
198.4	114.347020528059	111.243842589476
200	114.344451731892	111.246487305919
201.6	114.339946583209	111.248995814777
203.2	114.341744437225	111.24965299261
204.8	114.342402031165	111.251973386677
206.4	114.344800367092	111.251539968394
208	114.349068373402	111.25139721985
209.6	114.351489462291	111.251188351582
211.2	114.347906588155	111.251618125764
212.8	114.347785610117	111.251604286947
214.4	114.342889803246	111.25188175711
216	114.343973012292	111.251735140936
217.6	114.341439688106	111.252496779841
219.2	114.339126362066	111.251469907391
220.8	114.338527328666	111.250810970651
222.4	114.339298272904	111.251805708988
224	114.335159717915	111.253381787314
225.6	114.333627469482	111.254174827634
227.2	114.331863844678	111.253422805802
228.8	114.331755828114	111.251513072947
230.4	114.329666514878	111.250602254537
232	114.32722170479	111.250130402662
233.6	114.324199223305	111.248278224607
235.2	114.326867721606	111.246724189088
236.8	114.327177081046	111.244632124272
238.4	114.326450247729	111.244672641715
240	114.323762956386	111.244837403512
241.6	114.326582460888	111.243896575196
243.2	114.327696720153	111.243947645412
244.8	114.328353378565	111.243986654823
246.4	114.328262656021	111.244584884666
248	114.328406563657	111.244329481025
249.6	114.326963467392	111.244853557497
251.2	114.328514280154	111.244803956972
252.8	114.332508338081	111.243096361769
254.4	114.334724901993	111.245661718321
256	114.337172843886	111.249138742929
257.6	114.336405014557	111.251695868232
259.2	114.336646318737	111.253509780014
260.8	114.339349016488	111.255055814744
262.4	114.337415986901	111.256987547866
264	114.342231797401	111.256874346507
265.6	114.344188751888	111.256404207291
267.2	114.347500925345	111.257810699625
268.8	114.345039158747	111.258852216262
270.4	114.342577392149	111.2598937329
272	114.339544785563	111.261106775534
273.6	114.336518456154	111.263158838455
275.2	114.332925123718	111.265242643109
276.8	114.332983260324	111.266433600963
278.4	114.332870752393	111.267040406033
280	114.335574750512	111.266947710445
281.6	114.335387598939	111.266615900652
283.2	114.338711074888	111.26709068293
284.8	114.339492330383	111.268157896359
286.4	114.337732229306	111.268805380989
288	114.338755867038	111.26847892355
289.6	114.342839732363	111.268889903013
291.2	114.342360127809	111.270142179635
292.8	114.34467345385	111.271169052085
294.4	114.344703074082	111.273406023562
296	114.346702880045	111.274648651765
297.6	114.34983421689	111.276248987408
299.2	114.351610174734	111.278118764453
300.8	114.348941676433	111.279672799972
302.4	114.350349988396	111.284337675326
304	114.352936286843	111.286303465591
305.6	114.354051408697	111.287915045804
307.2	114.35148261253	111.290559762247
308.8	114.349734082606	111.291288316382
310.4	114.348503985858	111.29287184678
312	114.346169363051	111.292908466541
313.6	114.346402053619	111.294145668305
315.2	114.345383383286	111.29466310847
316.8	114.345481674235	111.295331122888
318.4	114.340809355911	111.296835239971
320	114.337849226715	111.296349514304
321.6	114.336104147837	111.295452146507
323.2	114.334150615211	111.294921557399
324.8	114.332494396957	111.293687984978
326.4	114.332243688622	111.291984096852
328	114.332333195896	111.291652287059
329.6	114.330084204615	111.291394118829
331.2	114.328127250128	111.291864258045
332.8	114.328037742854	111.292196067838
334.4	114.327920709687	111.291537312968
336	114.326566848736	111.2916343973
337.6	114.330881595322	111.29240385191
339.2	114.33080319899	111.292731090531
340.8	114.330401426908	111.293467672682
342.4	114.330401426908	111.293467672682
344	114.32885824542	111.293512584833
345.6	114.329138593051	111.294622671017
347.2	114.330883671929	111.295520038814
348.8	114.332071508482	111.295331094846
350.4	114.335801508657	111.295906104138
352	114.337999438286	111.296521454409
353.6	114.337646827135	111.298445144132
355.2	114.337646827135	111.298445144132
356.8	114.337639049943	111.298782155812
358.4	114.337734804352	111.299432931148
360	114.337366282869	111.299505278924
361.6	114.338043037694	111.30015221505
363.2	114.335715055499	111.300737962792
364.8	114.332763843549	111.299954648825
366.4	114.334760887136	111.30063696111
368	114.334972823637	111.298662994403
369.6	114.335882942195	111.297883818829
371.2	114.336604478103	111.297474365926
372.8	114.338162405407	111.29803992393
374.4	114.340445779778	111.297878713471
376	114.340445779778	111.297878713471
377.6	114.344234076799	111.298128991352
379.2	114.347064509613	111.298331165125
380.8	114.348831420876	111.297691110534
382.4	114.347299350331	111.297731451512
384	114.347226306904	111.298055799112
385.6	114.349322529702	111.29756277886
387.2	114.349509681274	111.297894588653
388.8	114.347324597853	111.29872381353
390.4	114.346888044356	111.298682416216
392	114.34713875269	111.300386304342
393.6	114.348162390422	111.301029759272
395.2	114.348162390422	111.30199967164
396.8	114.349275535428	111.302311316777
398.4	114.351035636505	111.302674701009
400	114.352684740218	111.303293114901
401.6	114.353287297343	111.30331690005
403.2	114.351255925128	111.302386234981
404.8	114.352823221781	111.302943868055
406.4	114.35356881805	111.302825826043
408	114.352817514225	111.302946695524
409.6	114.353757788227	111.30275649398
411.2	114.352879483939	111.30184513523
412.8	114.348098074222	111.301383505116
414.4	114.342300675658	111.302163318239
416	114.340102746029	111.301547967968
417.6	114.335482367077	111.30141404394
419.2	114.33556409018	111.300533918175
420.8	114.333280715809	111.300695128634
422.4	114.3329317041	111.300545313057
424	114.332058070581	111.300012516052
425.6	114.332426592064	111.299940168276
427.2	114.329589302628	111.300090820813
428.8	114.327878612691	111.299859191205
430.4	114.327595044283	111.30017076637
432	114.327358101773	111.298840969455
433.6	114.327204938361	111.299161943053
435.2	114.32492156399	111.299323153512
436.8	114.328213735613	111.298635327904
438.4	114.326655808308	111.2980697699
440	114.325304307749	111.298167605799
441.6	114.325206835891	111.297536060025
443.2	114.323529982837	111.297899444256
444.8	114.320439984987	111.29737422723
446.4	114.318673073723	111.298014281821
448	114.319042682712	111.298438838488
449.6	114.322439202088	111.298589273166
451.2	114.321094283115	111.298961423936
452.8	114.317010417791	111.298550444474
454.4	114.319293792161	111.298389234015
456	114.317381538692	111.298387490848
457.6	114.317616379411	111.297787777236
459.2	114.314971163859	111.297516473077
460.8	114.310834215862	111.297668861452
462.4	114.310834215862	111.297668861452
464	114.309074114785	111.29730547722
465.6	114.306790740414	111.297466687679
467.2	114.309074114785	111.29730547722
468.8	114.31018725979	111.297617122357
470.4	114.311265178688	111.297330793442
472	114.313222068221	111.297878824234
473.6	114.315505442592	111.297717613775
475.2	114.316018842804	111.298194712962
476.8	114.315873509359	111.298462616782
478.4	114.319096991772	111.298358688892
480	114.326466225776	111.297428689539
481.6	114.326396654213	111.298189682189
483.2	114.328749531972	111.298469248597
484.8	114.325886597775	111.298565378114
486.4	114.328192876364	111.299778420748
488	114.327994517191	111.299976779921
489.6	114.328208778577	111.300523313845
491.2	114.328322830006	111.301165285151
492.8	114.329872632885	111.301698417341
494.4	114.333055616062	111.302482413589
496	114.334728258701	111.303651923983
497.6	114.331686279821	111.304327621757
499.2	114.330974446586	111.305004721212
500.8	114.331725750411	111.304883851731
502.4	114.328614148775	111.30562917226
504	114.328614148775	111.30562917226
505.6	114.330200490052	111.304931622749
507.2	114.32765274636	111.305291864364
508.8	114.328167137857	111.305393377777
510.4	114.328167137857	111.305393377777
512	114.328167137857	111.305393377777
513.6	114.326237529953	111.304734999763
515.2	114.321766162673	111.303890179217
516.8	114.321793037141	111.302976020706
518.4	114.323593528096	111.303548210628
520	114.319509662771	111.303137231165
521.6	114.320257146348	111.303946221962
523.2	114.318490235084	111.304586276553
524.8	114.319508905417	111.304068836388
526.4	114.319174486134	111.303071627467
528	114.316384488075	111.303123366561
529.6	114.316637475576	111.303450867136
531.2	114.317569349388	111.303387492576
532.8	114.314211127114	111.302854317167
534.4	114.310282571494	111.30234919166
536	114.307637355943	111.302077887501
537.6	114.307200708153	111.301493973053
539.2	114.307200708153	111.301493973053
540.8	114.308313853159	111.30180561819
542.4	114.308224345885	111.302137427983
544	114.30669227534	111.302177768961
545.6	114.3005061323	111.301178381572
547.2	114.29636662431	111.300324197384
548.8	114.292352330548	111.29915222527
550.4	114.290289142463	111.298259819564
552	114.288734167699	111.296925907449
553.6	114.287023477762	111.296694277841
555.2	114.287668772793	111.295751025572
556.8	114.286803417538	111.295229923747
558.4	114.283205069717	111.293806011356
560	114.280767682809	111.292903973096
561.6	114.278492483045	111.291710677553
563.2	114.278242290302	111.291722805388
564.8	114.277340375684	111.291364786925
566.4	114.27887244623	111.291324445947
568	114.278547093735	111.291589994279
569.6	114.275318491338	111.291098297231
571.2	114.275083650619	111.291698010844
572.8	114.274888981076	111.291370772223
574.4	114.274519372088	111.290946215557
576	114.273628993311	111.291387300822
577.6	114.272738614534	111.291828386087
579.2	114.273408234672	111.292503292699
580.8	114.27327766914	111.292823847818
582.4	114.272499490846	111.29385887581
584	114.273250794672	111.293738006329
585.6	114.275802589451	111.29418932677
587.2	114.275970133245	111.294131831849
588.8	114.277591711064	111.293759681078
590.4	114.276428258223	111.294600164497
592	114.278254409952	111.295173680884
593.6	114.27839919246	111.29485063763
595.2	114.275260273462	111.294660562365
596.8	114.27432839965	111.294723936925
598.4	114.276154551379	111.295297453311
600	114.278851975132	111.294744135619
601.6	114.278851975132	111.294744135619
603.2	114.277476515897	111.294456976022
604.8	114.273392650572	111.294045996559
606.4	114.269857056244	111.294215777665
608	114.267978029418	111.293635684292
609.6	114.267226725593	111.293756553773
611.2	114.268007981088	111.294823767201
612.8	114.27062685349	111.293766341863
614.4	114.27062685349	111.293766341863
616	114.270320743655	111.294188773435
617.6	114.267768948876	111.293737452994
619.2	114.266107532873	111.292845047289
620.8	114.264493785021	111.293164128281
622.4	114.266036690127	111.292256119759
624	114.264691786687	111.292348441517
625.6	114.267692045469	111.291396876961
627.2	114.268557299726	111.291004295743
628.8	114.267805995901	111.291125165224
630.4	114.265979844172	111.290551648837
632	114.261895978847	111.290140669374
633.6	114.261895978847	111.290140669374
635.2	114.265124581244	111.290632366423
636.8	114.265124581244	111.290632366423
638.4	114.262767456008	111.290508284602
640	114.262767456008	111.290508284602
641.6	114.261701117524	111.28981423807
643.2	114.263936415274	111.289001002034
644.8	114.264682011543	111.288882960022
646.4	114.267621098111	111.288820729693
648	114.268354314993	111.288421773449
649.6	114.270139373039	111.288708933046
651.2	114.270401633726	111.288430846283
652.8	114.270256851218	111.288753889537
654.4	114.270167343945	111.28908569933
656	114.270167343945	111.28908569933
657.6	114.268210626684	111.288832738062
659.2	114.265658831905	111.288381417621
660.8	114.265186541126	111.287710816903
662.4	114.267559422771	111.287217796651
664	114.267414640263	111.287540839904
665.6	114.263448761799	111.287876658504
667.2	114.265076586753	111.288487092862
668.8	114.262399577746	111.288353560346
670.4	114.264951372525	111.288804880787
672	114.267275530898	111.287655440126
673.6	114.269154557724	111.288235533499
675.2	114.271437932095	111.28807432304
676.8	114.27297000264	111.288033982063
678.4	114.273028139246	111.289224939916
680	114.275579934025	111.289676260357
681.6	114.279969909185	111.289664808248
683.2	114.285166919515	111.290387432848
684.8	114.286967410469	111.290959622769
686.4	114.286478803775	111.291400708034
688	114.286608541309	111.29347822695
689.6	114.290535908367	111.29364275778
691.2	114.288699102426	111.293753838917
692.8	114.290563168355	111.294336495401
694.4	114.289488320451	111.293642109533
696	114.29293605	111.293843475149
697.6	114.29813306033	111.294566099749
699.2	114.299809913384	111.294202715517
700.8	114.299809913384	111.294202715517
702.4	114.299809913384	111.294202715517
704	114.303893778708	111.29461369498
705.6	114.305515356528	111.294241544209
707.2	114.308847533023	111.294781665074
708.8	114.308847533023	111.294781665074
710.4	114.312722315706	111.295033631113
712	114.314188042521	111.29626659381
713.6	114.315224799798	111.296027240408
715.2	114.313553793181	111.296382052118
716.8	114.312376505123	111.295908643004
718.4	114.31023851748	111.295452067235
720	114.306154652155	111.295041087772
721.6	114.308944650214	111.294989348678
723.2	114.309792848641	111.295651762848
724.8	114.313561672926	111.296048481194
726.4	114.318477822506	111.297147214607
728	114.31842354134	111.298076998452
729.6	114.32111606754	111.297393713583
731.2	114.325199932865	111.297804693046
732.8	114.32519368573	111.296822107917
734.4	114.32921561371	111.296583489662
736	114.329396183697	111.296640984583
737.6	114.333411095963	111.296217231265
739.2	114.335097679305	111.294906336594
740.8	114.337192041019	111.291584766867
742.4	114.338653388497	111.289119864503
744	114.342802455579	111.285139239573
745.6	114.345969795074	111.281063759478
747.2	114.345961549555	111.276410538504
748.8	114.343918590754	111.272328469188
750.4	114.348582435038	111.266940861262
752	114.350791706585	111.261794284359
753.6	114.348606510721	111.255668194437
755.2	114.34843614136	111.251012817026
756.8	114.348322597833	111.246894698197
758.4	114.347682239128	111.241401651223
760	114.349149881789	111.237401754643
761.6	114.347027172007	111.233863905006
763.2	114.343572888696	111.228869001648
764.8	114.341917852956	111.22401610862
766.4	114.350029457073	111.219737366598
768	114.364562183536	111.215133618735
769.6	114.380627202198	111.210200050129
771.2	114.399531151051	111.204245451004
772.8	114.423192105288	111.194726863695
774.4	114.446491322319	111.185475309286
776	114.468867207874	111.175694827482
777.6	114.491834422685	111.16592391795
779.2	114.520481039957	111.157994485341
780.8	114.548728707928	111.148955128572
782.4	114.579779755866	111.141338207167
784	114.610918105014	111.132319366362
785.6	114.642174701959	111.123671206967
787.2	114.670450061913	111.114717663552
788.8	114.702565280328	111.105181783523
790.4	114.734252039635	111.096505185416
792	114.765786446414	111.087941794002
793.6	114.796490575497	111.077151098416
795.2	114.829298837743	111.068519471079
796.8	114.863808138508	111.063089666703
798.4	114.896971629658	111.057987287121
800	114.931130919563	111.052889292538
801.6	114.966029066251	111.047836966569
803.2	114.994621338851	111.043851806114
804.8	115.028553478128	111.038387313442
806.4	115.061277692518	111.034879782285
808	115.096326013314	111.030471869272
809.6	115.132055192055	111.026833699121
811.2	115.171655207624	111.021520840517
812.8	115.2149710245	111.016613703035
814.4	115.260076683374	111.010267387289
816	115.301751067725	111.003497612368
817.6	115.342911875017	110.995997499849
819.2	115.387750647816	110.990758238154
820.8	115.42911277514	110.984648926605
822.4	115.470946855243	110.980212364462
824	115.513371387246	110.975873002152
825.6	115.557456822416	110.971159465059
827.2	115.606891224052	110.966222870542
828.8	115.65909775119	110.962342685978
830.4	115.709573927059	110.956019385826
832	115.747919399341	110.948085861526
833.6	115.780106370008	110.941464906444
835.2	115.809541031718	110.934665924525
836.8	115.837551716341	110.930141021891
838.4	115.85929871435	110.928427356224
840	115.884236943331	110.925604728121
841.6	115.904946834122	110.924814274274
843.2	115.925003528168	110.922169624039
844.8	115.940873224794	110.919898879666
846.4	115.959820698026	110.917583989972
848	115.977240269376	110.916882793997
849.6	115.993782919667	110.916077299849
851.2	116.012223043944	110.916107166429
852.8	116.029679391307	110.914980594573
854.4	116.044288838291	110.913455483621
856	116.061025944251	110.913756580163
857.6	116.073792865349	110.912889407485
859.2	116.089918736583	110.916062252462
860.8	116.103869652865	110.915928910371
862.4	116.117629680698	110.914252987015
864	116.130893002216	110.912218432918
865.6	116.142975101698	110.908423982383
867.2	116.155290218632	110.905630727246
868.8	116.169834769026	110.903404481854
870.4	116.18204649587	110.902054060966
872	116.19328215758	110.899658906939
873.6	116.20361734163	110.896763252182
875.2	116.213947835583	110.896636519055
876.8	116.221707797148	110.898438617972
878.4	116.226696504748	110.900141633089
880	116.231834482606	110.903110695275
881.6	116.237252739706	110.90832214867
883.2	116.243304537233	110.913446120178
884.8	116.250342525926	110.915074219146
886.4	116.258395253585	110.918288636679
888	116.265115193855	110.920243013406
889.6	116.272479230125	110.922963203122
891.2	116.27754421516	110.924388452212
892.8	116.275885695209	110.924027662237
894.4	116.271322957113	110.922380745261
896	116.268214167443	110.924845514564
897.6	116.268127995016	110.927516859819
899.2	116.267685446255	110.929630814456
900.8	116.268547018542	110.931327469489
902.4	116.27007579893	110.932914526131
904	116.272633005299	110.934417669557
905.6	116.270134292861	110.938686120331
907.2	116.27110196136	110.939983357087
908.8	116.272874377385	110.942729380899
910.4	116.275598632782	110.942332638483
912	116.275373092696	110.94486703113
913.6	116.272860065161	110.94211618538
915.2	116.274430011895	110.94199781638
916.8	116.274498680548	110.941830857302
918.4	116.275476132258	110.94295289041
920	116.27776296021	110.944023166443
921.6	116.275905510456	110.943754580503
923.2	116.277868559306	110.943973149566
924.8	116.278223650783	110.943022358182
926.4	116.276895430363	110.94448168523
928	116.277937474112	110.944200802584
929.6	116.280160797894	110.944323683881
931.2	116.281729377078	110.943764356169
932.8	116.284289421763	110.940971580149
934.4	116.2856577852	110.937433860043
936	116.286604731472	110.935776704067
937.6	116.289946867532	110.934122792793
939.2	116.292241379393	110.934084985495
940.8	116.289533476138	110.928479549907
942.4	116.28634012244	110.92488418256
944	116.285097287793	110.922184317314
945.6	116.281001299677	110.919942901595
947.2	116.278771261703	110.918464923865
948.8	116.280607807458	110.91709968374
950.4	116.280699712465	110.915190973656
952	116.282476498647	110.914171052237
953.6	116.283944077884	110.912841923872
955.2	116.283463129933	110.910315110373
956.8	116.283911438429	110.910097591322
958.4	116.286250439359	110.9102546884
960	116.290986986549	110.913644524345
961.6	116.292578390785	110.912633107587
963.2	116.293197203808	110.912759312875
964.8	116.293518508476	110.912676522715
966.4	116.290956665124	110.910653347311
968	116.289328785447	110.909481534926
969.6	116.2905118364	110.910894642141
971.2	116.294433365763	110.909762641445
972.8	116.2997258522	110.909043274357
974.4	116.303407567719	110.90890574824
976	116.308036441852	110.910710224597
977.6	116.312943568355	110.909900626946
979.2	116.321593728961	110.912515613441
980.8	116.327110347346	110.912945479809
982.4	116.331969664395	110.912948172697
984	116.336423948037	110.912300077967
985.6	116.341722909256	110.912885278781
987.2	116.348161321389	110.912587907151
988.8	116.351512766924	110.910755664339
990.4	116.355583604236	110.909403109978
992	116.363988847033	110.911394215313
993.6	116.374824126585	110.913761654754
995.2	116.387639740264	110.917094492784
996.8	116.400630714744	110.920511386449
998.4	116.412437663053	110.926414860603
1000	116.42449098126	110.932273287843
1001.6	116.436367227413	110.936421814369
1003.2	116.447584645018	110.940933291595
1004.8	116.458105442746	110.9461645846
1006.4	116.471963535872	110.953601837096
1008	116.485821805398	110.96016811882
1009.6	116.498674256432	110.965224643363
1011.2	116.512720299479	110.968551287486
1012.8	116.525542419003	110.970494486527
1014.4	116.535964836032	110.974326033897
1016	116.546618956232	110.978767905454
1017.6	116.556167169492	110.981914509761
1019.2	116.566357400229	110.985382122806
1020.8	116.578623351298	110.989955065308
1022.4	116.591379215019	110.99379310251
1024	116.604146692872	110.998162381259
1025.6	116.614655407766	111.001167516905
1027.2	116.627011814982	111.006315373114
1028.8	116.640587704203	111.009957684857
1030.4	116.653571051149	111.014190698216
1032	116.66991829374	111.021230598176
1033.6	116.684149263138	111.025800583899
1035.2	116.69629367574	111.027963004088
1036.8	116.707956575236	111.031406464744
1038.4	116.71802878994	111.034742260751
1040	116.729815534691	111.036363888794
1041.6	116.739416073113	111.039298124261
1043.2	116.750410447416	111.041795861717
1044.8	116.760607302042	111.045669085568
1046.4	116.772507917391	111.049879609648
1048	116.782354484242	111.0518871682
1049.6	116.791530979375	111.054732298228
1051.2	116.802578995521	111.057253375945
1052.8	116.811342291721	111.059759694471
1054.4	116.821633085393	111.063344562501
1056	116.831795012989	111.066218383077
1057.6	116.837330547387	111.064666840844
1059.2	116.837583942079	111.063499708681
1060.8	116.83650381063	111.061389316716
1062.4	116.839407262797	111.062656582555
1064	116.840566392425	111.060802574183
1065.6	116.84153306516	111.061147993558
1067.2	116.844643693172	111.062024079905
1068.8	116.846985380047	111.063371597928
1070.4	116.850489725435	111.063453094332
1072	116.853778849056	111.064708554642
1073.6	116.861140481953	111.064161274942
1075.2	116.865692697283	111.064236735951
1076.8	116.871394826179	111.064770141448
1078.4	116.87727839832	111.063781484248
1080	116.881616993161	111.063257045555
1081.6	116.886640522201	111.063234459882
1083.2	116.893816405029	111.062621017048
1084.8	116.90047733634	111.062059251757
1086.4	116.905946552881	111.061297157704
1088	116.912395881973	111.059537576246
1089.6	116.91851418462	111.058598562055
1091.2	116.923249685613	111.057349987371
1092.8	116.931624714544	111.056591688796
1094.4	116.93824709953	111.055598331048
1096	116.943867839065	111.052409850027
1097.6	116.949501921558	111.05182217655
1099.2	116.956094216644	111.053806741335
1100.8	116.9637974364	111.0539456883
1102.4	116.969366430768	111.054558907574
1104	116.975008678073	111.053648966517
1105.6	116.979966087887	111.053217117894
1107.2	116.990079164775	111.053103022928
1108.8	117.001470481421	111.053459726421
1110.4	117.01255899194	111.0524003985
1112	117.024640023555	111.050655692451
1113.6	117.039118752282	111.049888975427
1115.2	117.051111689062	111.04998714155
1116.8	117.063034490516	111.049274106349
1118.4	117.074947783083	111.048575830339
1120	117.08722328431	111.048754917538
1121.6	117.099136576877	111.048056641528
1123.2	117.113221783111	111.048642419284
1124.8	117.126223773484	111.047677478487
1126.4	117.139172510456	111.046216670757
1128	117.149932572877	111.04507934683
1129.6	117.163663235262	111.044741301391
1131.2	117.17530965156	111.041599460618
1132.8	117.186411518836	111.038405115014
1134.4	117.197148072197	111.034674874588
1136	117.207307146366	111.030604919826
1137.6	117.216350300416	111.026373879845
1139.2	117.221606818498	111.022249534888
1140.8	117.232346900107	111.020606724397
1142.4	117.240704474812	111.01757232545
1144	117.247801019396	111.01527627639
1145.6	117.256611128526	111.011396204866
1147.2	117.263761786386	111.009312710099
1148.8	117.270987851971	111.006179039659
1150.4	117.276535129891	111.002028767073
1152	117.28263429591	110.997855653481
1153.6	117.288867865329	110.995611785813
1155.2	117.294274005717	110.99319363469
1156.8	117.300793718067	110.991971188624
1158.4	117.305132128219	110.989306638215
1160	117.310289120954	110.986398602366
1161.6	117.318771533664	110.986444200198
1163.2	117.326916454012	110.983301633248
1164.8	117.33202356202	110.979795476829
1166.4	117.338177637429	110.976290326907
1168	117.343168421637	110.973390068199
1169.6	117.347237080533	110.972003350741
1171.2	117.35366879323	110.971001603524
1172.8	117.354118239818	110.968259918517
1174.4	117.353937472681	110.964569652542
1176	117.352845878462	110.961137923937
1177.6	117.350696133975	110.959824984751
1179.2	117.348708042689	110.958894690254
1180.8	117.347016494694	110.957623948999
1182.4	117.344563220384	110.955888635299
1184	117.344478891217	110.955572400922
1185.6	117.342320254756	110.952426859584
1187.2	117.341867167675	110.951681743721
1188.8	117.340389637356	110.948815418277
1190.4	117.338751510242	110.946722485255
1192	117.337361580813	110.944195917813
1193.6	117.335763940016	110.94253987126
1195.2	117.333753073336	110.94289138369
1196.8	117.332995858949	110.941451844251
1198.4	117.330258833553	110.941732693399
1200	117.32904212015	110.941158882458
1201.6	117.328038878245	110.941218187398
1203.2	117.328805010435	110.942357048979
1204.8	117.329379546051	110.942726393304
1206.4	117.324926936748	110.94191501788
1208	117.324366885223	110.943253589305
1209.6	117.324645157052	110.944294350464
1211.2	117.325144301321	110.946007613008
1212.8	117.325177188817	110.943876272489
1214.4	117.323413779279	110.943023047308
1216	117.323473818762	110.944092730358
1217.6	117.324410881034	110.945452296777
1219.2	117.323820051787	110.945431981731
1220.8	117.323828566337	110.945023283345
1222.4	117.324860854126	110.944039893399
1224	117.325535051653	110.942739655311
1225.6	117.328036747569	110.944908274491
1227.2	117.328703083888	110.945103433213
1228.8	117.328858832572	110.946660920052
1230.4	117.327084367605	110.946902865526
1232	117.323453255706	110.948708539677
1233.6	117.324824719866	110.949475176398
1235.2	117.325644487112	110.950897877203
1236.8	117.325645649802	110.952287290852
1238.4	117.32532659746	110.951950222805
1239.2	117.3252067198	110.953420758294
1240	117.325405758281	110.954966705859
1240.8	117.325151108268	110.955159219845
1241.6	117.324779174425	110.955838450465
1242.4	117.325666203874	110.955119260628
1243.2	117.326096766083	110.955836162735
1244	117.325232651161	110.95488399284
1244.8	117.326429079769	110.956851403773
1245.6	117.325993813544	110.956420953947
1246.4	117.325422283726	110.958044123299
1247.2	117.326495257093	110.959471624669
1248	117.32726047105	110.96222278782
1248.8	117.32713480734	110.961922680306
1249.6	117.326349884803	110.959451327383
1250.4	117.326729349467	110.961111962393
1251.2	117.327470268968	110.960369057836
1252	117.327681495606	110.962385342687
1252.8	117.328187356238	110.963116849576
1253.6	117.327611835778	110.962435037699
1254.4	117.327122896163	110.963967064223
