# Supplementary material for: Seeking safety: Movement dynamics after post-contact immobility
Source: PLoS One. 2024 Aug 22;19(8):e0307370. doi: 10.1371/journal.pone.0307370 (PMC11340899; doi:10.1371/journal.pone.0307370)
Supplement: S4 Data — (ZIP) [file pone.0307370.s013.zip › Franks_etal_AntLionTracksSSandData_PLoSOne_2024/Averaged_Data_Width_20_Day2_Antlion19_Capture2.txt]

t	x	y
16	117.199289520667	110.831863576519
16.8	117.209748592666	110.826456817372
17.6	117.21624279804	110.819525484623
18.4	117.223773757786	110.811466587253
19.2	117.235392910124	110.807855647108
20	117.24038903358	110.801962594855
20.8	117.245367226172	110.796388680872
21.6	117.252706437462	110.790420560803
22.4	117.273226772145	110.787443608928
23.2	117.302555298061	110.786481877423
24	117.32278668579	110.783709129376
24.8	117.3322364943	110.775812931953
25.6	117.341592432609	110.766833424734
26.4	117.350612035682	110.760645101078
27.2	117.362647716983	110.755562864088
28	117.371226630201	110.75014266046
28.8	117.378613719591	110.74541994014
29.6	117.388992003437	110.74305111595
30.4	117.399842809983	110.741222412583
31.2	117.409432685397	110.736987103633
32	117.418574930905	110.734133233213
33.6	117.432188147793	110.726030920402
35.2	117.445612123869	110.718177552264
36.8	117.462437113752	110.710266507308
38.4	117.474636257718	110.701915594901
40	117.491821194916	110.696203833311
41.6	117.508061640658	110.687922515982
43.2	117.523969662122	110.680816471504
44.8	117.541425440967	110.673083488705
46.4	117.557797011768	110.665796043182
48	117.576713560394	110.66052470409
49.6	117.596088807587	110.655077250441
51.2	117.613369371699	110.648860239022
52.8	117.629875002935	110.642107959448
54.4	117.647358025166	110.632534297062
56	117.665658893425	110.625813627666
57.6	117.681192264394	110.618380767083
59.2	117.694890132103	110.61448908846
60.8	117.708320963763	110.611631502381
62.4	117.720016716496	110.608484631511
64	117.731731126265	110.604732300602
65.6	117.741200067487	110.599176390039
67.2	117.751061923053	110.59548449866
68.8	117.76211212165	110.595104760933
70.4	117.773000463347	110.596324783992
72	117.781543409541	110.597312037598
73.6	117.792365652652	110.600636012268
75.2	117.802342654878	110.602243549839
76.8	117.811625785802	110.604204937183
78.4	117.812993756043	110.603722450382
80	117.806481134939	110.604548474652
81.6	117.80489052622	110.605664321112
83.2	117.812582871362	110.609775567368
84.8	117.821038569193	110.616658037801
86.4	117.82987094624	110.621350913614
88	117.838096493641	110.628325989566
89.6	117.851139750613	110.637664652842
91.2	117.865512645466	110.647739645833
92.8	117.877288362152	110.654622766171
94.4	117.888633365208	110.659713693047
96	117.899625164053	110.666371949285
97.6	117.908533457756	110.670407920421
99.2	117.915575398718	110.675574775081
100.8	117.923136535091	110.680720239965
102.4	117.929903386504	110.684249627891
104	117.940052320287	110.6898287967
105.6	117.947492282102	110.693851847428
107.2	117.959852660495	110.699696310105
108.8	117.96831737967	110.701647754238
110.4	117.979820774314	110.708808807858
112	117.990773295177	110.716960086772
113.6	118.004494353407	110.726816058177
115.2	118.020717928474	110.740218364226
116.8	118.037017505029	110.755548484687
118.4	118.052980466315	110.769618909309
120	118.067914818244	110.783837790722
121.6	118.082360177298	110.798894546205
123.2	118.096399532848	110.812927816648
124.8	118.111408690422	110.82106132657
126.4	118.125905725391	110.831194379852
128	118.140573571054	110.840003933836
129.6	118.1564225595	110.850487115537
131.2	118.171742879689	110.861492017698
132.8	118.186361881377	110.872039712224
134.4	118.203810601123	110.881427578669
136	118.218674326961	110.888781694795
137.6	118.23438034088	110.895330549641
139.2	118.25008318267	110.899884998527
140.8	118.267812189039	110.9071618295
142.4	118.283218286203	110.91342492623
144	118.297280203918	110.921325841457
145.6	118.311034421309	110.925798955686
147.2	118.325527392594	110.93065017668
148.8	118.338344197286	110.937946458111
150.4	118.349833443952	110.943332303226
152	118.361466954799	110.949164889111
153.6	118.369740432302	110.95129972021
155.2	118.376596486257	110.952388832947
156.8	118.383147555767	110.951714920373
158.4	118.387843360947	110.952170053073
160	118.392303670765	110.954411270004
161.6	118.398892827234	110.958409185165
163.2	118.407397249019	110.964002618266
164.8	118.416783888451	110.969238421006
166.4	118.427157465973	110.976765611866
168	118.438479197228	110.987058094825
169.6	118.447831682376	110.994496319148
171.2	118.453721464644	110.998783800411
172.8	118.458350290118	111.003366483081
174.4	118.467166505983	111.011292652039
176	118.475084119926	111.016584896581
177.6	118.482089957274	111.020692825934
179.2	118.485583995765	111.023321084975
180.8	118.484953084837	111.022723436359
182.4	118.483643822463	111.01795850006
184	118.479676580388	111.015802457773
185.6	118.478032156244	111.013701361034
187.2	118.476315731755	111.010643868198
188.8	118.475165646571	111.008635782958
190.4	118.472215559892	111.010688924091
192	118.468589853398	111.012520294469
193.6	118.465966290472	111.014976884417
195.2	118.463861112186	111.016936541097
196.8	118.461794691128	111.019815563984
198.4	118.459327522419	111.02259248021
200	118.454003326134	111.023406750246
201.6	118.45146067553	111.026746812776
203.2	118.448549373207	111.03136372656
204.8	118.445678619678	111.035467072162
206.4	118.440524552472	111.038154437479
208	118.436095250614	111.043012842854
209.6	118.430835204667	111.045334177685
211.2	118.427163054256	111.048993974352
212.8	118.422597173586	111.053490475921
214.4	118.417464395786	111.055370504999
216	118.414295024589	111.059819649389
217.6	118.410042903737	111.065804096598
219.2	118.405780503256	111.069008045211
220.8	118.402083922604	111.075522805721
222.4	118.398698863346	111.081736676078
224	118.395695065786	111.088494327056
225.6	118.396163356838	111.096544426597
227.2	118.394111358924	111.103530280563
228.8	118.394423205281	111.113481320236
230.4	118.392779061279	111.125121707129
232	118.391553896755	111.134614759302
233.6	118.389993749392	111.14173812278
235.2	118.388521612215	111.150413154931
236.8	118.391579094769	111.160643439291
238.4	118.393601433128	111.17254478341
240	118.393267337932	111.180851747236
241.6	118.390872030586	111.187452269048
243.2	118.389584709463	111.194129761714
244.8	118.386090670973	111.198072150276
246.4	118.382386114388	111.202569943997
248	118.378596377235	111.210448084103
249.6	118.376193776798	111.217669159448
251.2	118.372674601108	111.226838680124
252.8	118.373010814697	111.236989515177
254.4	118.371428824189	111.245933554596
256	118.371769895973	111.254579612858
257.6	118.374653082329	111.260910821892
259.2	118.377471794924	111.268148056933
260.8	118.381919848171	111.279737594912
262.4	118.38517872009	111.292525916198
264	118.388462633276	111.303721126082
265.6	118.392146601234	111.31454907017
267.2	118.395297076451	111.323351733839
268.8	118.397813016729	111.329360038838
270.4	118.401298517416	111.336295273735
272	118.404838451205	111.343827225224
273.6	118.410814626231	111.351990961311
275.2	118.415620585621	111.361903252552
276.8	118.423185400774	111.36908933721
278.4	118.432794697442	111.375925195801
280	118.440726150394	111.384075086341
281.6	118.450210906625	111.394533065873
283.2	118.460932588194	111.400899598215
284.8	118.468724552741	111.408841779649
286.4	118.474830583262	111.412992993659
288	118.483633953284	111.419794982225
289.6	118.495854066199	111.426995597075
291.2	118.502723743275	111.431750065675
292.8	118.511735074988	111.437942524648
294.4	118.519891579428	111.44402125211
296	118.52955000897	111.448682638637
297.6	118.537295489606	111.453444542453
299.2	118.544290131439	111.456576109708
300.8	118.551481902166	111.459959932245
302.4	118.556833132286	111.465698955541
304	118.558477958432	111.465106818128
305.6	118.562161357964	111.467408942836
307.2	118.57654089301	111.493183081841
308.8	118.587572954392	111.51770910496
310.4	118.59619771395	111.536477570165
312	118.600393912302	111.546678130043
313.6	118.603656874459	111.556489071835
315.2	118.608395705154	111.56828637094
316.8	118.61253720425	111.580870156653
318.4	118.616805655023	111.594228826667
320	118.625425793756	111.608296509828
321.6	118.634517930779	111.620313185759
323.2	118.64062723504	111.631487946718
324.8	118.64548591681	111.644657175112
326.4	118.648798330268	111.653729134132
328	118.652192993485	111.656911013936
329.6	118.656393582677	111.660469846446
331.2	118.66123299682	111.665521594226
332.8	118.665947830142	111.673384039737
334.4	118.669523657202	111.683343238231
336	118.674625623861	111.697085927241
337.6	118.680383209333	111.70975898165
339.2	118.685005499788	111.720522197571
340.8	118.690342673439	111.731363418463
342.4	118.692595466902	111.745255644824
344	118.694058370489	111.755919690391
345.6	118.697381267849	111.76752297893
347.2	118.697636530418	111.773349898555
348.8	118.696952869141	111.781103604825
350.4	118.701252638195	111.790429107067
352	118.705737518181	111.801312508202
353.6	118.706453909957	111.811316764295
355.2	118.705783329729	111.820626058351
356.8	118.705828376722	111.828159779598
358.4	118.705177284681	111.834432841383
360	118.704507336298	111.839048467764
361.6	118.703767764834	111.842456057186
363.2	118.705727724431	111.846515260181
364.8	118.705626509208	111.852650459873
366.4	118.704615787995	111.857546672021
368	118.704931158928	111.86174574028
369.6	118.709500351297	111.870835030323
371.2	118.711566146777	111.879524716992
372.8	118.705569811872	111.864217325207
374.4	118.703713501271	111.850484400888
376	118.703898946717	111.843338059884
377.6	118.711705136059	111.843965580365
379.2	118.718862391623	111.846117438953
380.8	118.724955173946	111.846346416067
382.4	118.730284150298	111.846200301871
384	118.736355167501	111.843967131562
385.6	118.739647502237	111.841694467107
387.2	118.741305173782	111.842781663821
388.8	118.741831757597	111.843909391991
390.4	118.744495597156	111.842926564089
392	118.746214970558	111.842572923604
393.6	118.749731655191	111.843508649632
395.2	118.75275799602	111.84407296057
396.8	118.755726331119	111.845637146016
398.4	118.758873705071	111.845604745742
400	118.764953710893	111.845991124301
401.6	118.76939525375	111.842103476111
403.2	118.77414558861	111.839377874142
404.8	118.778187499418	111.836337287895
406.4	118.783362304283	111.830672203723
408	118.790291641341	111.825441249254
409.6	118.797742283562	111.82162390422
411.2	118.8054220192	111.818492361532
412.8	118.813379803519	111.817470260794
414.4	118.820178848855	111.814686452786
416	118.826922758971	111.813935826269
417.6	118.83356641377	111.811672603206
419.2	118.839173839677	111.808328837024
420.8	118.843594439591	111.80519519404
422.4	118.848919885942	111.805532593894
424	118.856258299997	111.810468501654
425.6	118.861208494181	111.812768407547
427.2	118.866491817825	111.815679701784
428.8	118.870852094944	111.818314179208
430.4	118.878411063407	111.822464608013
432	118.884327832654	111.823528517189
433.6	118.889174267766	111.825914454474
435.2	118.891798465016	111.828782359198
436.8	118.897011137676	111.831750146229
438.4	118.901771152179	111.835873869909
440	118.90708131915	111.839885733781
441.6	118.916326826132	111.844433926732
443.2	118.923638224193	111.848783105375
444.8	118.932992291476	111.851787375134
446.4	118.942435040335	111.85486622404
448	118.953692906836	111.859074727642
449.6	118.961127517263	111.862023203017
451.2	118.968870815654	111.865622543684
452.8	118.976757778172	111.866790830217
454.4	118.987105238517	111.869599448633
456	118.997671752587	111.874106504734
457.6	119.007979054188	111.877270408406
459.2	119.017639682016	111.884109406782
460.8	119.026647527276	111.890555786818
462.4	119.03522745987	111.895805956448
464	119.043463074492	111.902187782521
465.6	119.048759115267	111.905125264881
467.2	119.053705731946	111.909920553083
468.8	119.059312684568	111.914171638737
470.4	119.06506642192	111.921128226536
472	119.068423724647	111.927328696809
473.6	119.071043557325	111.933643872425
475.2	119.071103977073	111.944701693318
476.8	119.074189557784	111.951968281853
478.4	119.077230857534	111.961589230094
480	119.080835456622	111.975633312381
481.6	119.086392185328	111.990974641664
483.2	119.090103036784	112.004766743871
484.8	119.093450964104	112.01859177838
486.4	119.097442438355	112.029108128347
488	119.102936743117	112.041400267263
489.6	119.108973722436	112.046950531944
491.2	119.114688927259	112.053226709053
492.8	119.120379064721	112.061288875923
494.4	119.126201471593	112.067390499162
496	119.129428742693	112.072884785646
497.6	119.135842972696	112.080859670782
499.2	119.14255963469	112.088534746386
500.8	119.150453340752	112.095162644236
502.4	119.158724779694	112.102555530527
504	119.164074235915	112.109347365648
505.6	119.168194123175	112.117686209208
507.2	119.170194290709	112.125265450205
508.8	119.172922559221	112.131820697111
510.4	119.175940951414	112.136877465073
512	119.178722776612	112.142162883963
513.6	119.179837678443	112.146390038846
515.2	119.182916104181	112.151381478897
516.8	119.186845565294	112.154959603369
518.4	119.190855734601	112.161863282921
520	119.195459215907	112.16792892213
521.6	119.195952228458	112.172953389552
523.2	119.197649395731	112.179267011822
524.8	119.19813676809	112.18410916474
526.4	119.198623979375	112.190793047994
528	119.200614081995	112.198349030121
529.6	119.204396378442	112.206272009484
531.2	119.207024637483	112.216515345023
532.8	119.212922977065	112.22821983528
534.4	119.214918151812	112.238807506538
536	119.215059831193	112.247525049497
537.6	119.219417348261	112.262095580459
539.2	119.223578600499	112.274615070019
540.8	119.228606574317	112.284220277578
542.4	119.231025579652	112.297737579768
544	119.233741565649	112.307024466914
545.6	119.236683364617	112.313168255425
547.2	119.237607948601	112.317739548829
548.8	119.240908872733	112.323147310791
550.4	119.245017067918	112.329400909243
552	119.247075337934	112.337431629705
553.6	119.249496151583	112.3414082838
555.2	119.250941099426	112.349686705151
556.8	119.253753951912	112.358533126219
558.4	119.252279207363	112.364231894574
560	119.253255621495	112.37162928699
561.6	119.254929525606	112.379779655508
563.2	119.254881008094	112.387930597522
564.8	119.25696248984	112.397777248859
566.4	119.256613921651	112.408480762444
568	119.256831119746	112.420168937557
569.6	119.257774678131	112.432478252651
571.2	119.259083030104	112.44573719974
572.8	119.261701966244	112.457763209591
574.4	119.26317945327	112.469167236818
576	119.263582261678	112.483089664406
577.6	119.261538373873	112.496083220024
579.2	119.261217914808	112.511054649807
580.8	119.259532452651	112.531118456666
582.4	119.258985252952	112.552625739864
584	119.261543918655	112.574036204333
585.6	119.261460014863	112.59204936777
587.2	119.262257432232	112.608598460073
588.8	119.264098599099	112.6250112237
590.4	119.267016801002	112.641919690199
592	119.27149017787	112.659259075442
593.6	119.273901915111	112.676047973949
595.2	119.273877959235	112.690232248104
596.8	119.27616089957	112.704239580701
598.4	119.276720050629	112.718367796205
600	119.280258052811	112.734327463257
601.6	119.28367892684	112.749361017872
603.2	119.283697546967	112.761304982532
604.8	119.283017171137	112.774395483759
606.4	119.282292327318	112.787216368869
608	119.282315162651	112.799350128181
609.6	119.300814024346	112.818508639207
611.2	119.315677282372	112.831947041957
612.8	119.325547129678	112.83946288334
614.4	119.326231319502	112.83971817805
616	119.329767407149	112.841229109576
617.6	119.336630616434	112.848159997064
619.2	119.342253868336	112.857805799077
620.8	119.346297343784	112.863198820302
622.4	119.348712038981	112.866294641786
624	119.354541636102	112.870713498361
625.6	119.358400858658	112.876065444105
627.2	119.362983801438	112.880875835014
628.8	119.369778292491	112.888801414342
630.4	119.374199989629	112.894855730204
632	119.380149546472	112.897874484579
633.6	119.384909171811	112.899515881613
635.2	119.388715652411	112.899577225285
636.8	119.392572518258	112.897215963988
638.4	119.394118537205	112.896845155556
640	119.398333121176	112.899722609564
641.6	119.405685970051	112.901908693443
643.2	119.413376039794	112.904961821427
644.8	119.419888591166	112.905000504134
646.4	119.426064538067	112.901011859919
648	119.429190527129	112.896497742913
649.6	119.429494934445	112.889751825737
651.2	119.432280104474	112.887899800597
652.8	119.43400724613	112.886172658941
654.4	119.435659551239	112.883741549941
656	119.436964893267	112.881325788439
657.6	119.439270108189	112.880925109055
659.2	119.445028965419	112.882259715912
660.8	119.450766303599	112.883423098806
662.4	119.45713551529	112.88472763614
664	119.462756089441	112.883173765821
665.6	119.467069629483	112.880900932682
667.2	119.47447391236	112.879688574512
668.8	119.483203366123	112.879562183352
670.4	119.491683080315	112.878967246284
672	119.500254610547	112.878411570033
673.6	119.507639129669	112.876793138056
675.2	119.494761675139	112.8688975367
676.8	119.48711862111	112.868443117301
678.4	119.483340022604	112.872130298101
680	119.488832965788	112.883147707815
681.6	119.49192466181	112.892606900982
683.2	119.493895856091	112.89854195653
684.8	119.495190940256	112.902929481018
686.4	119.495800391628	112.908878115419
688	119.498185505416	112.916776474589
689.6	119.501423215829	112.925797624583
691.2	119.504427163994	112.934307159289
692.8	119.506700549147	112.942066702924
694.4	119.507381249331	112.9466803375
696	119.508788241377	112.950824606829
697.6	119.511670688852	112.957432409268
699.2	119.513174148887	112.96287426355
700.8	119.517215427678	112.969328040882
702.4	119.521345549028	112.976612073082
704	119.524950002797	112.982815112222
705.6	119.527739252834	112.988141861276
707.2	119.527352010063	112.993334544808
708.8	119.529793966358	112.998449250352
710.4	119.532304220806	113.004061024369
712	119.535220245435	113.009279173707
713.6	119.538754376041	113.014972732576
715.2	119.542343573774	113.019006135154
716.8	119.546023136432	113.022492276151
718.4	119.551505466436	113.025834186077
720	119.556346125731	113.029671428525
721.6	119.562521044627	113.033944237291
723.2	119.566962099607	113.035446406165
724.8	119.567117798862	113.036184865492
726.4	119.568527645664	113.037217131417
728	119.569383607228	113.036493203476
729.6	119.569453297961	113.037802740971
731.2	119.574372982931	113.040917316947
732.8	119.575902092039	113.041188610498
734.4	119.579201804119	113.043874422657
736	119.582723264977	113.047431995275
737.6	119.586864148465	113.050218542381
739.2	119.590063768167	113.054332339141
740.8	119.596777976138	113.059067622658
742.4	119.599389791432	113.062003379785
744	119.605370601536	113.068937026176
745.6	119.609712942561	113.073888818572
747.2	119.614628590487	113.078768878098
748.8	119.617024944319	113.083793490971
750.4	119.621900555294	113.089278553317
752	119.626626077498	113.096682932671
753.6	119.632752379148	113.104926968225
755.2	119.638853376392	113.113368518078
756.8	119.643981204888	113.121198827898
758.4	119.650406211538	113.129407376063
760	119.657416971884	113.139120617734
761.6	119.664574614395	113.148486384432
763.2	119.669920048704	113.156928776713
764.8	119.676314425464	113.164973210646
766.4	119.680570113744	113.173540248906
768	119.684970014065	113.180473846568
769.6	119.691565919822	113.18917563324
771.2	119.696383850578	113.196042844233
772.8	119.702301587525	113.203619358143
774.4	119.711054111934	113.215143554067
776	119.719802185823	113.224505527878
777.6	119.726848428988	113.233794029624
779.2	119.734424127202	113.241664658769
780.8	119.746686779689	113.251584264005
782.4	119.760871760369	113.260273299278
784	119.776532080818	113.2715220342
785.6	119.790830180179	113.282394964991
787.2	119.806804749512	113.294299011333
788.8	119.81892118234	113.303170575453
790.4	119.831736343212	113.309309574674
792	119.844188250203	113.316585436914
793.6	119.856103284049	113.324927907053
795.2	119.868913734225	113.331583986679
796.8	119.87834277581	113.336212649436
798.4	119.889693807611	113.343906973006
800	119.898902306442	113.347974059989
801.6	119.909140554682	113.351992057549
803.2	119.918458023611	113.356497004194
804.8	119.928285426983	113.360001349583
806.4	119.936740028335	113.363526308767
808	119.947676461853	113.368155453162
809.6	119.954722674823	113.368839948919
811.2	119.964030956222	113.372138604469
812.8	119.972142331369	113.374876687092
814.4	119.983225191763	113.377087516756
816	119.991847840369	113.37901490672
817.6	119.999788452607	113.378792711599
819.2	120.006181403234	113.378078335251
820.8	120.011723557918	113.376852645795
822.4	120.021123733079	113.375981186311
824	120.028535245615	113.375291031958
825.6	120.034043737546	113.373107449493
827.2	120.039552229477	113.370923867028
828.8	120.048239088829	113.371678931602
830.4	120.055704868135	113.371907475867
832	120.065049220744	113.371649410529
833.6	120.074043987364	113.372098168428
835.2	120.082294432926	113.372855840015
836.8	120.089360122751	113.373897716865
838.4	120.096625060128	113.373984286662
840	120.100071976444	113.369896274383
841.6	120.103776817334	113.367305819841
843.2	120.108701622648	113.365077167199
844.8	120.113792058877	113.364388722286
846.4	120.114275558728	113.362452576378
848	120.112977011771	113.360631147846
849.6	120.110146038386	113.357613677265
851.2	120.108309134713	113.354543111856
852.8	120.103822390098	113.350441822493
854.4	120.101587009531	113.349057497234
856	120.101947898162	113.34949345515
857.6	120.101947898162	113.34949345515
859.2	120.103328762995	113.349499572554
860.8	120.103328762995	113.349499572554
862.4	120.10361367511	113.351072110736
864	120.103248976815	113.3514481552
865.6	120.102683180991	113.350650428902
867.2	120.100209525423	113.349490902854
868.8	120.099417307448	113.349381593336
870.4	120.098535619526	113.348967076778
872	120.097017861594	113.34820353875
873.6	120.095881623797	113.347827494286
875.2	120.094967446739	113.347141861493
876.8	120.093788106659	113.347395233228
878.4	120.093427218028	113.346959275312
880	120.092270348727	113.3466316952
881.6	120.092462004291	113.346168807786
883.2	120.092822892922	113.346604765702
884.8	120.094109809055	113.347037337777
886.4	120.093958542348	113.347491137899
888	120.093120175712	113.348398156348
889.6	120.092640428381	113.348906059161
891.2	120.091980485964	113.349369224728
892.8	120.092545803878	113.350159234429
894.4	120.091079091538	113.348393214778
896	120.090681255226	113.347143839466
897.6	120.090508937533	113.346777664368
899.2	120.088817753499	113.346462896146
900.8	120.087095721287	113.344306197032
902.4	120.087211103557	113.343818720745
904	120.088677864165	113.345130972555
905.6	120.08895570229	113.344871059469
907.2	120.09123638564	113.346003501697
908.8	120.095429829845	113.346407383225
910.4	120.09941445266	113.347178766802
912	120.102070160111	113.34830621762
913.6	120.104459486512	113.350536255595
915.2	120.108031763729	113.351740288703
916.8	120.111415296761	113.354727738227
918.4	120.114911177547	113.35885169251
920	120.12097053061	113.365746697166
921.6	120.126306801118	113.37298988388
923.2	120.130299879625	113.3801509375
924.8	120.133414544978	113.386148362995
926.4	120.137915064221	113.392185886032
928	120.142721023611	113.39917788945
929.6	120.147025729797	113.406702096461
931.2	120.152444718705	113.417249109414
932.8	120.15568525658	113.426719185642
934.4	120.161072347369	113.434723679199
936	120.169971277125	113.444888280671
937.6	120.178757138415	113.455352483888
939.2	120.187968111963	113.465723624886
940.8	120.196825204598	113.476020718224
942.4	120.204799038552	113.485650403006
944	120.214029137565	113.494882775723
945.6	120.221497190943	113.506201970512
947.2	120.228784253435	113.515756687349
948.8	120.23725607563	113.522685835759
950.4	120.246565279862	113.532853999838
952	120.260305146666	113.54237110062
953.6	120.269085651357	113.553136247964
955.2	120.278147983539	113.564311297239
956.8	120.287699362133	113.573971531744
958.4	120.297391485512	113.584417661481
960	120.308150827096	113.595663606453
961.6	120.317079210953	113.60660042392
963.2	120.325058870569	113.61500053771
964.8	120.335622472531	113.623682743273
966.4	120.349747004596	113.634590947301
968	120.363601834691	113.647529259468
969.6	120.37428056928	113.658718016156
971.2	120.38664884712	113.670574169992
972.8	120.396233052703	113.68295468972
974.4	120.402079223857	113.695234772711
976	120.410189317378	113.707447245645
977.6	120.419752136813	113.718910498541
979.2	120.429449146201	113.729332139706
980.8	120.438302499726	113.739858021712
982.4	120.446974003451	113.747695996403
984	120.454486962507	113.755817268967
985.6	120.462683895935	113.758903249429
987.2	120.469145915897	113.762127635773
988.8	120.475615476613	113.764230243006
990.4	120.480899964601	113.766064703972
992	120.486758374067	113.768472269506
993.6	120.493973320601	113.770329238815
995.2	120.501345685281	113.770766873366
996.8	120.509138361964	113.771262920333
998.4	120.518892186987	113.770801151811
1000	120.526226863381	113.771534619451
1001.6	120.529130942518	113.770177584582
1003.2	120.531998134199	113.768027190821
1004.8	120.53416557015	113.766049099868
1006.4	120.536781623654	113.763753296415
1008	120.540946649816	113.761681670258
1009.6	120.543972624247	113.762733852157
1011.2	120.549063078201	113.762080056375
1012.8	120.551158441309	113.760392175289
1014.4	120.555028638993	113.764447002741
1016	120.55512665527	113.764302823959
1017.6	120.554007513479	113.764441384371
1019.2	120.557063628643	113.763963519091
1020.8	120.55845766494	113.761643976191
1022.4	120.561786825144	113.760607624277
1024	120.563808562868	113.758909364589
1025.6	120.563989710569	113.758511486605
1027.2	120.566709016374	113.75812055854
1028.8	120.570706545466	113.758522797554
1030.4	120.575508391925	113.762117113299
1032	120.576931514866	113.762573092098
1033.6	120.57565282723	113.76067868857
1035.2	120.574401275306	113.757925274336
1036.8	120.574536057821	113.756814722572
1038.4	120.574231518902	113.754570358916
1040	120.575418474598	113.75050079653
1041.6	120.576416935288	113.748560848656
1043.2	120.575094527787	113.74580221141
1044.8	120.57425284361	113.744685977872
1046.4	120.57262488721	113.743139517876
1048	120.572493450561	113.741516148884
1049.6	120.572180728042	113.7385515394
1051.2	120.573474265913	113.737415783956
1052.8	120.572462092704	113.73621187175
1054.4	120.57324930683	113.736901789748
1056	120.57668360387	113.736393457234
1057.6	120.578242965546	113.737778116078
1059.2	120.577774934806	113.738216614014
1060.8	120.578982521766	113.741413204652
1062.4	120.577817570702	113.742071402003
1064	120.578370489295	113.742437908043
1065.6	120.578862676242	113.742704215191
1067.2	120.581180949085	113.744015695257
1068.8	120.582412656106	113.746069775085
1070.4	120.58358188415	113.748427595887
1072	120.585546786429	113.751043870163
1073.6	120.584161347555	113.753325769485
1075.2	120.583493853195	113.753391640639
1076.8	120.581328668366	113.75222352551
1078.4	120.582145456956	113.753692893517
1080	120.58196433599	113.750516927347
1081.6	120.583401117599	113.749967063698
1083.2	120.584483781124	113.749093466233
1084.8	120.58237289591	113.748302041057
1086.4	120.583420912148	113.750045666567
1088	120.58429075716	113.752727469694
1089.6	120.584206600273	113.754632834222
1091.2	120.584648773878	113.754469790857
1092.8	120.587486339839	113.756658240421
1094.4	120.589581089177	113.759916509629
1096	120.586810836598	113.758691643037
1097.6	120.583337578144	113.758400556283
1099.2	120.582835832235	113.758429743718
1100.8	120.583452597024	113.758955061779
1102.4	120.582385206462	113.759106510949
1104	120.582724336661	113.759276076048
1105.6	120.585691725901	113.762243465288
1107.2	120.585688990268	113.762968407933
1108.8	120.588717680227	113.764321135184
1110.4	120.590990823737	113.765210186868
1112	120.595178643172	113.766401130122
1113.6	120.595329439616	113.768272170971
1115.2	120.596868772784	113.769602197219
1116.8	120.595662650395	113.77210679964
1118.4	120.598163687891	113.773081178602
1120	120.597474030633	113.772958630809
1121.6	120.596593270045	113.77580991793
1123.2	120.595902670111	113.775894638368
1124.8	120.595128545193	113.775433496969
1126.4	120.592708575681	113.773031268205
1128	120.593302053529	113.773200833305
1129.6	120.592173357358	113.774464210917
1131.2	120.592607446618	113.776133940302
1132.8	120.594340624314	113.778502292182
1134.4	120.596642400809	113.780261421887
1136	120.599163448435	113.779962642068
1137.6	120.601251173716	113.780482801727
1139.2	120.603807378009	113.780299931746
1140.8	120.606398745575	113.781369439755
1142.4	120.60982448109	113.782856131737
1144	120.611563896793	113.783893275094
1145.6	120.612888389843	113.787663561109
1147.2	120.615078605711	113.789559093387
1148.8	120.617736002879	113.792416572359
1150.4	120.620487926884	113.793258503621
1152	120.620610529931	113.792859167981
1153.6	120.620831189224	113.791554519914
1155.2	120.620224746177	113.790461701405
1156.8	120.621996630221	113.791402858952
1158.4	120.619622718829	113.790555033455
1160	120.620917834487	113.789856047655
1161.6	120.621933879329	113.790551802865
1163.2	120.623076748099	113.79161734995
1164.8	120.624348486345	113.792295610348
1166.4	120.625567331045	113.793355591391
1168	120.628139972734	113.793664199872
1169.6	120.62988127587	113.793827243237
1171.2	120.631020975719	113.794754291772
1172.8	120.632110480976	113.794405374266
1174.4	120.632832709873	113.794602285102
1176	120.633839299709	113.795309370313
1177.6	120.633022648611	113.794587528314
1179.2	120.632536831144	113.793864858009
1180.8	120.636496769512	113.794638453485
1182.4	120.638883250931	113.795360589572
1184	120.639882245782	113.796068296397
1185.6	120.64369089007	113.797462181677
1187.2	120.645470900592	113.798606523455
1188.8	120.649899468939	113.799896584669
1190.4	120.652608931661	113.801050813116
1192	120.655796096398	113.802156605029
1193.6	120.65531027893	113.801433934724
1195.2	120.657369743235	113.801757506685
1196.8	120.658042833965	113.802097257244
1198.4	120.656357217211	113.800262415067
1200	120.655350627375	113.799555329855
1201.6	120.654699276221	113.799681029201
1203.2	120.652649012997	113.799272598483
1204.8	120.653322103727	113.799612349042
1206.4	120.651216553629	113.799265511339
1208	120.64858127196	113.796865406022
1209.6	120.645854313296	113.796458397266
1211.2	120.643596611785	113.794794569413
1212.8	120.639736356319	113.792560549228
1214.4	120.637146158956	113.791480131767
1216	120.63609445469	113.791852735564
1217.6	120.637424872901	113.791482824655
1219.2	120.635702351299	113.791369047207
1220.8	120.637551638951	113.792234874932
1222.4	120.637143225093	113.791436874804
1224	120.637192738102	113.789390563184
1225.6	120.634493642404	113.788230886786
1227.2	120.636863247381	113.785460785194
1228.8	120.637788394564	113.783105865093
1230.4	120.634474645605	113.78049995184
1232	120.632531210104	113.776894198654
1233.6	120.630640866077	113.775028551919
1235.2	120.627384479361	113.772111693676
1236.8	120.622610132191	113.767922134964
1238.4	120.621352407589	113.766981819413
1240	120.618293948433	113.765950540627
1241.6	120.614695991031	113.764173947408
1243.2	120.613624090103	113.763768306468
1244.8	120.615683554408	113.764091878429
1246.4	120.612775320305	113.762945679156
1248	120.611236827208	113.761492657897
1249.6	120.609186128091	113.761157554869
1251.2	120.610319307202	113.761067123142
1252.8	120.608949962156	113.759019317318
1254.4	120.603994493732	113.756796997741
1256	120.600855373162	113.755221136664
1257.6	120.598962782447	113.754230070344
1259.2	120.601022246752	113.754553642305
1260.8	120.598962782447	113.754230070344
1262.4	120.597563870376	113.753695940281
1264	120.597698383434	113.753290299341
1265.6	120.59695630352	113.753086619058
1267.2	120.595684909919	113.752148565628
1268.8	120.595684909919	113.752148565628
1270.4	120.593467316353	113.75062089006
1272	120.595535332306	113.749331517044
1273.6	120.598133079829	113.750095411642
1275.2	120.597672873756	113.749396628484
1276.8	120.599006516721	113.74952582094
1278.4	120.602193681458	113.750631612854
1280	120.601185921419	113.749935437096
1281.6	120.602910716414	113.749902583858
1283.2	120.603992402037	113.748769184182
1284.8	120.605280500657	113.749056730822
1286.4	120.605350259289	113.747273098353
1288	120.604015933106	113.74505011901
1289.6	120.603995564098	113.745509407277
1291.2	120.600113887929	113.743315927303
1292.8	120.595114720211	113.743885383428
1294.4	120.591531620679	113.742420941566
1296	120.591400115117	113.741350375163
1297.6	120.594395521729	113.742971000123
1299.2	120.592198140488	113.741774223499
1300.8	120.593219645037	113.742029910691
1302.4	120.596084520638	113.74331012411
1304	120.593721611562	113.74114978708
1305.6	120.593888485151	113.74048229272
1307.2	120.59285921904	113.738451148147
1308.8	120.592386617132	113.737668864078
1310.4	120.590237894861	113.736140309566
1312	120.587149164444	113.733785593032
1313.6	120.588148159295	113.734493299857
1315.2	120.588148159295	113.734493299857
1316	120.584577122248	113.732619798131
1316.8	120.583825315212	113.732150719569
1317.6	120.58513284331	113.732439157216
1318.4	120.586534155903	113.732271236979
1319.2	120.587199438907	113.732277509865
1320	120.585685703245	113.731123177797
1320.8	120.586566395971	113.730291133561
1321.6	120.585843513664	113.729248150561
1322.4	120.583973147765	113.728410659838
1323.2	120.582437993037	113.726265467622
1324	120.581330933827	113.725536026059
1324.8	120.580327810437	113.724185214111
1325.6	120.580451818996	113.724192750084
1326.4	120.577488948559	113.72374885673
1327.2	120.574298165012	113.723270817732
1328	120.576889834298	113.723107983891
1328.8	120.575492681055	113.721374584363
1329.6	120.572680180794	113.719143951848
1330.4	120.573450091258	113.71731355503
1331.2	120.568958338128	113.714013776454
