# Supplementary material for: Seeking safety: Movement dynamics after post-contact immobility
Source: PLoS One. 2024 Aug 22;19(8):e0307370. doi: 10.1371/journal.pone.0307370 (PMC11340899; doi:10.1371/journal.pone.0307370)
Supplement: S4 Data — (ZIP) [file pone.0307370.s013.zip › Franks_etal_AntLionTracksSSandData_PLoSOne_2024/Averaged_Data_Width_20_Day2_Antlion19_Capture3.txt]

t	x	y
16	120.599990482195	113.769404636764
16.8	120.603997836014	113.77081605727
17.6	120.606661948561	113.772187424807
18.4	120.605459984318	113.773300038955
19.2	120.605256321514	113.773744977707
20	120.602410051444	113.773730955585
20.8	120.601786915368	113.773986278695
21.6	120.603299089964	113.77448098296
22.4	120.60319803218	113.774823828643
23.2	120.605222157663	113.776293124442
24	120.602914934616	113.77568213461
24.8	120.604863606179	113.77651574011
25.6	120.606099788527	113.776361198071
26.4	120.605877149721	113.777064669729
27.2	120.607535568205	113.778260042097
28	120.610301015203	113.778626739818
28.8	120.611786728971	113.779268112002
29.6	120.610778987906	113.778693616658
30.4	120.610957730968	113.779107945452
31.2	120.611127536878	113.778639488841
32	120.61095462913	113.777460123516
33.6	120.612618339189	113.777811382606
35.2	120.613553749965	113.777203891114
36.8	120.615218382954	113.778445989931
38.4	120.616897049866	113.78063065013
40	120.617786215615	113.781585680008
41.6	120.617903914541	113.782822219314
43.2	120.619301103388	113.7846440102
44.8	120.62148462507	113.785404956552
46.4	120.620087436222	113.783583165666
48	120.618405262017	113.78200193665
49.6	120.617206716998	113.780112829451
51.2	120.614047476253	113.778624839472
52.8	120.613212159656	113.776761013256
54.4	120.610969406863	113.776063817348
56	120.607749430486	113.774594577458
57.6	120.606226170676	113.772118927006
59.2	120.605875128879	113.770994332029
60.8	120.603730231984	113.769651055952
62.4	120.602476814856	113.768139121541
64	120.600902495673	113.76771806542
65.6	120.601992540056	113.767399890302
67.2	120.598772563679	113.766792374688
68.8	120.595510872123	113.764170299786
70.4	120.59534203166	113.762165228717
72	120.59534203166	113.762165228717
73.6	120.595948859344	113.761356366518
75.2	120.59660653761	113.760492550288
76.8	120.595498567366	113.760028782495
78.4	120.596603182231	113.759711522619
80	120.596106055325	113.758159498408
81.6	120.596686010006	113.758122572454
83.2	120.594024078546	113.757468675798
84.8	120.594972924606	113.759053055683
86.4	120.595143833254	113.759320190209
88	120.595706844449	113.759270028307
89.6	120.592159302199	113.759048398955
91.2	120.591061846019	113.758739192009
92.8	120.593267436951	113.760238348441
94.4	120.593013733929	113.760242518902
96	120.594139876108	113.761670153575
97.6	120.595600448729	113.763831548506
99.2	120.595983276376	113.764645529184
100.8	120.59881529852	113.767088549041
102.4	120.599930295918	113.767736886186
104	120.599368423666	113.766831024813
105.6	120.59928153907	113.768655601337
107.2	120.600486516849	113.769525942856
108.8	120.602069541493	113.76996335756
110.4	120.601432953874	113.770069694995
112	120.604943236415	113.772682279952
113.6	120.606956728747	113.774694371106
115.2	120.606510207319	113.775581761793
116.8	120.609139379013	113.776716372405
118.4	120.608850833361	113.778268819261
120	120.609335108161	113.779008050499
121.6	120.609802290908	113.780518560573
123.2	120.6127825044	113.782777766162
124.8	120.61362960526	113.784952402331
126.4	120.612565375779	113.785197993749
128	120.61312724803	113.786103855122
129.6	120.614701567213	113.786524911243
131.2	120.615072707472	113.786792132229
132.8	120.615974313202	113.787440918027
134.4	120.619794049675	113.790016611887
136	120.619951105873	113.7907629763
137.6	120.619639133662	113.790277923616
139.2	120.620156168228	113.791398165174
140.8	120.622830249115	113.792999878074
142.4	120.62263636654	113.7921638827
144	120.623672821236	113.792872176238
145.6	120.622422879764	113.791904524144
147.2	120.621790359902	113.790417059853
148.8	120.622048198662	113.789313102848
150.4	120.619797751858	113.786367262506
152	120.618475075153	113.784260381681
153.6	120.615250847556	113.782871284739
155.2	120.614543847311	113.781099473149
156.8	120.613012131797	113.780274069483
158.4	120.609835947566	113.778772843556
160	120.607987043354	113.776329648706
161.6	120.605683441125	113.774313284007
163.2	120.603242727701	113.773026294321
164.8	120.602381490275	113.771457639062
166.4	120.601373011446	113.770349585115
168	120.599789986802	113.769912170411
169.6	120.601456473919	113.770500771908
171.2	120.600326974166	113.768676195384
172.8	120.599154756153	113.767325139909
174.4	120.596174542661	113.76506593432
176	120.59681113028	113.764959596885
177.6	120.595226208718	113.763892663027
179.2	120.592443469837	113.761538684518
180.8	120.59092929554	113.761052411051
182.4	120.587720169165	113.759954726392
184	120.589829843985	113.759637391721
185.6	120.59034687855	113.759982081431
187.2	120.591960759929	113.759327550805
188.8	120.589779432414	113.758548248746
190.4	120.589229070478	113.757885568047
192	120.589809025159	113.757848642094
193.6	120.587843172868	113.75605373348
195.2	120.586753128485	113.755424011894
196.8	120.586921118286	113.755516210948
198.4	120.587098419373	113.755083907102
200	120.587098419373	113.755083907102
201.6	120.586263102777	113.75416797759
203.2	120.585528927937	113.753955834367
204.8	120.585044653138	113.753216603129
206.4	120.581027308807	113.751874164897
208	120.582366474299	113.752773387935
209.6	120.579179257688	113.751685158365
211.2	120.57930019382	113.752208999365
212.8	120.582528943232	113.755234615536
214.4	120.581664276789	113.756285710464
216	120.581820594615	113.758431768754
217.6	120.583147443159	113.759095193026
219.2	120.583721325505	113.75940451968
220.8	120.586477476867	113.76090905069
222.4	120.587904177105	113.761484143971
224	120.591611977256	113.762142294788
225.6	120.593209958754	113.7644131106
227.2	120.592277743984	113.765319175297
228.8	120.592570072037	113.766278040042
230.4	120.59142478912	113.766214812378
232	120.589913005259	113.765873871795
233.6	120.590336945579	113.765287193094
235.2	120.588611642362	113.764481108804
236.8	120.590388503575	113.765392684897
238.4	120.590260609449	113.764998576368
240	120.592081738617	113.767074731445
241.6	120.592030079345	113.766680923083
243.2	120.589273582347	113.764312146915
244.8	120.589560767725	113.76392239533
246.4	120.589853395046	113.763444182512
248	120.59008230793	113.762282661581
249.6	120.588261178762	113.761047549396
251.2	120.586679914716	113.760000554401
252.8	120.584280568559	113.758400990297
254.4	120.58487887143	113.758742877652
256	120.584900414537	113.757974506839
257.6	120.584749955846	113.757218681488
259.2	120.586675140084	113.758633102562
260.8	120.586040406593	113.758085942676
262.4	120.58441123215	113.75709680105
264	120.583849359899	113.75713883638
265.6	120.583291314982	113.757185217422
267.2	120.585069057017	113.758884905681
268.8	120.587698228711	113.760019516293
270.4	120.58808886733	113.759230713618
272	120.591738020379	113.760099559582
273.6	120.591161577645	113.759960969652
275.2	120.592588277883	113.760786373318
276.8	120.595635524909	113.762586494974
278.4	120.596051294701	113.762996934384
280	120.599850122895	113.764057072484
281.6	120.601440873446	113.7644306905
283.2	120.602871021485	113.766000129718
284.8	120.603534344005	113.766942965501
286.4	120.604307972796	113.768614954021
288	120.605477502109	113.76957801262
289.6	120.603521874651	113.770233991323
291.2	120.605162950908	113.770927677941
292.8	120.607334253872	113.771325229729
294.4	120.609482639242	113.771653354669
296	120.612102420028	113.772600093141
297.6	120.611959501036	113.773611138883
299.2	120.613501413007	113.775449212966
300.8	120.612495999628	113.775912287178
302.4	120.610568679723	113.774244885734
304	120.610116619168	113.774675920217
305.6	120.60829549	113.772599765139
307.2	120.609324232826	113.773308714241
308.8	120.610833629243	113.77430140441
310.4	120.611115107308	113.774664273723
312	120.611634076411	113.774623199535
313.6	120.611210163662	113.773775374038
315.2	120.611496218607	113.774998862052
316.8	120.613468517198	113.774594684401
318.4	120.613754572142	113.775818172415
320	120.612708425091	113.775120976507
321.6	120.612741184857	113.775501986828
323.2	120.613937790599	113.776955008086
324.8	120.613428370664	113.77714921085
326.4	120.615729591271	113.778284972232
328	120.615245316472	113.778493637697
329.6	120.614761041672	113.777754406459
331.2	120.613178017028	113.777316991755
332.8	120.612427085874	113.776315750216
334.4	120.611948676095	113.775561075635
336	120.613708799393	113.776729814342
337.6	120.610735415427	113.775434820119
339.2	120.609836865328	113.774767325759
340.8	120.611310025379	113.773295500696
342.4	120.60876276842	113.772063579672
344	120.607094032521	113.769855713713
345.6	120.60377619291	113.766690023551
347.2	120.602029124532	113.764170347246
348.8	120.600770021923	113.762467409156
350.4	120.599597803909	113.761116353682
352	120.598574278641	113.757710300908
353.6	120.599165265702	113.757260378598
355.2	120.59903919474	113.756606519031
356.8	120.597478803899	113.7558266768
358.4	120.599134304996	113.756089502704
360	120.597543554444	113.754868059192
361.6	120.593885534894	113.753223602032
363.2	120.594732739273	113.751914286173
364.8	120.594907956543	113.751053924452
366.4	120.596163680307	113.75059085024
368	120.599501355609	113.752434905161
369.6	120.599730268494	113.75127338423
371.2	120.602232072206	113.752777915239
372.8	120.599588501536	113.751874173003
374.4	120.598910241138	113.751704607903
376	120.599110824243	113.75207337753
377.6	120.598974996903	113.752166516278
379.2	120.599398909651	113.753014341775
380.8	120.599463896504	113.752915448739
382.4	120.597921093902	113.752526875085
384	120.598376719373	113.751639179374
385.6	120.598025677576	113.750514584397
387.2	120.59786707871	113.748836884214
388.8	120.596670472967	113.747383862955
390.4	120.595541894042	113.745385487534
392	120.594240293299	113.744024027077
393.6	120.59736813877	113.744719103848
395.2	120.597217680078	113.743963278497
396.8	120.595539013165	113.741778618299
398.4	120.596553932868	113.7413928941
400	120.595408649951	113.741329666435
401.6	120.595831844203	113.740723830453
403.2	120.594805033323	113.740025383734
404.8	120.593778222443	113.739326937015
406.4	120.590727903462	113.739217533061
408	120.589705660271	113.738522134181
409.6	120.588011355032	113.737656813872
411.2	120.590320715814	113.739714450087
412.8	120.589120512845	113.739571379534
414.4	120.587422035765	113.738672684507
416	120.587389276	113.738291674187
417.6	120.58533795187	113.738889977058
419.2	120.582150735258	113.737801747488
420.8	120.581071828442	113.73672354126
422.4	120.580416320009	113.735237542678
424	120.57857236684	113.733890038439
425.6	120.57741642915	113.732817504721
427.2	120.576816669054	113.731711050751
428.8	120.577853473818	113.732451039375
430.4	120.573872756478	113.73021701919
432	120.573587626014	113.729854364774
433.6	120.571212005826	113.728246848198
435.2	120.571404448756	113.727693742992
436.8	120.569103228149	113.72655798161
438.4	120.571806169961	113.727854876645
440	120.572006753066	113.728223646272
441.6	120.572641486557	113.728770806158
443.2	120.573308980917	113.728937679747
444.8	120.573660022714	113.730062274725
446.4	120.573627262948	113.729681264405
448	120.573744961873	113.730056079435
449.6	120.573681541856	113.729889852232
451.2	120.574053068639	113.729745790826
452.8	120.575217146504	113.731740199376
454.4	120.576710868638	113.732236750059
456	120.578154984924	113.733204927343
457.6	120.576954781954	113.73306185679
459.2	120.574962593413	113.731743536969
460.8	120.576456315547	113.732240087651
462.4	120.577937996582	113.732746027517
464	120.576371726538	113.732238644263
465.6	120.577326943265	113.731520818675
467.2	120.574602528405	113.730990893275
468.8	120.57480311151	113.731359662902
470.4	120.575121393541	113.732103247559
472	120.577232547958	113.73245795569
473.6	120.576433661982	113.731918242386
475.2	120.576751944012	113.732661827043
476.8	120.574568422331	113.731900880691
478.4	120.574769005436	113.732269650318
480	120.574969588541	113.732638419945
481.6	120.574851889616	113.732263604914
483.2	120.575329566908	113.732064400387
484.8	120.575170968042	113.730386700204
486.4	120.574852686011	113.729643115547
488	120.576422743118	113.730030801001
489.6	120.574446959813	113.728802611379
491.2	120.573964898643	113.72807097244
492.8	120.574446959813	113.728802611379
494.4	120.57190829274	113.726644197241
496	120.572543194602	113.726112287673
497.6	120.572837450966	113.726083832112
499.2	120.571837034475	113.725400417383
500.8	120.572844794514	113.726096593141
502.4	120.574685941991	113.726040546033
504	120.573221125619	113.724305895066
505.6	120.573338824544	113.724680710097
507.2	120.57454523853	113.724077503104
508.8	120.57355833769	113.721794724542
510.4	120.576745554301	113.722882954111
512	120.576778314067	113.723263964432
513.6	120.576778314067	113.723263964432
515.2	120.576451095466	113.72421899431
516.8	120.576397850714	113.725106640373
518.4	120.575041329919	113.723665337028
520	120.574744213527	113.724621807604
521.6	120.573932617103	113.725141094611
523.2	120.575289137899	113.726582397956
524.8	120.574829250052	113.726779492747
526.4	120.57348598661	113.727038767416
528	120.57228578364	113.726895696863
529.6	120.571810323101	113.727090357597
531.2	120.570525396459	113.727065326559
532.8	120.571351624233	113.727395003651
534.4	120.572548229976	113.728848024909
536	120.572964730042	113.729090743914
537.6	120.572050181368	113.730189057042
539.2	120.572050181368	113.730189057042
540.8	120.574182043778	113.730556195031
542.4	120.577374044289	113.73242519533
544	120.580711719591	113.734269250251
545.6	120.584511331332	113.735893921566
547.2	120.587235746191	113.737299933313
548.8	120.588685388804	113.739166539285
550.4	120.591473159365	113.74197885008
552	120.593294288533	113.744055005157
553.6	120.591817867607	113.744247456912
555.2	120.596036869661	113.747077359434
556.8	120.600294649308	113.749828270564
558.4	120.603632324611	113.751672325484
560	120.605305097774	113.753836299134
561.6	120.605588115383	113.754194743606
563.2	120.604552178603	113.753887406863
564.8	120.60772427387	113.755398477699
566.4	120.606842352932	113.755998991804
568	120.60511890438	113.756429853942
569.6	120.60378714276	113.756287472665
571.2	120.603468860729	113.755543888007
572.8	120.602453941026	113.755929612207
574.4	120.602946739596	113.757490141013
576	120.602002275778	113.756500804479
577.6	120.601843676912	113.754823104296
579.2	120.604309205377	113.756072960581
580.8	120.605196522869	113.755449717531
582.4	120.605619921254	113.755041925177
584	120.606646732134	113.755740371896
585.6	120.606646732134	113.755740371896
587.2	120.60879749405	113.756120307927
588.8	120.607759255285	113.75542258924
590.4	120.607050726436	113.755467727178
592	120.607050726436	113.755467727178
593.6	120.606769248371	113.755104857865
595.2	120.606487770306	113.754741988552
596.8	120.605179481361	113.75368067252
598.4	120.604470952512	113.753725810459
600	120.605575567377	113.753408550583
601.6	120.605191827076	113.753546841899
603.2	120.604145680025	113.752849645991
604.8	120.605172490905	113.75354809271
606.4	120.603040628495	113.75318095472
608	120.599248867888	113.750205500451
609.6	120.595429131415	113.747629806591
611.2	120.592915635296	113.746137717577
612.8	120.5911908403	113.744506006755
614.4	120.58906293729	113.742469835684
616	120.586401005829	113.740954214752
617.6	120.584325529012	113.738878059675
619.2	120.583261299532	113.739123651093
620.8	120.579323775542	113.736656617884
622.4	120.578885732369	113.736481400615
624	120.576146359937	113.734808289372
625.6	120.575481346813	113.73334049148
627.2	120.574724408209	113.733172282901
628.8	120.574442930144	113.732809413588
630.4	120.571301056078	113.730823344305
632	120.571175216978	113.729526654442
633.6	120.570856934947	113.728783069785
635.2	120.570466296328	113.729571872459
636.8	120.570466296328	113.729571872459
638.4	120.571889629889	113.729984148387
640	120.57068942692	113.729841077835
641.6	120.56809563233	113.728617589821
643.2	120.568254231196	113.730295290004
644.8	120.565188942635	113.727938979749
646.4	120.563669105281	113.727074758508
648	120.564414123592	113.727240318133
649.6	120.564414123592	113.727240318133
651.2	120.565144837754	113.727454698319
652.8	120.563999554837	113.727391470655
654.4	120.565379749885	113.727546581024
656	120.567563271567	113.728307527376
657.6	120.570722512312	113.729795517355
659.2	120.572869206471	113.731769255112
660.8	120.573892364951	113.732467916728
662.4	120.575200653896	113.73352923276
664	120.576279560713	113.734607438988
665.6	120.576279560713	113.734607438988
667.2	120.577749648084	113.734717956195
668.8	120.577591049217	113.733040256012
670.4	120.579014382779	113.73345253194
672	120.578696100748	113.732708947283
673.6	120.581479382526	113.734576347605
675.2	120.581760860591	113.734939216918
676.8	120.580592443895	113.735181449647
678.4	120.582930499334	113.737251203642
680	120.583248781365	113.737994788299
681.6	120.583608759732	113.737420768741
683.2	120.584055550311	113.736867663536
684.8	120.584759923734	113.735511481871
686.4	120.58611644453	113.736952785216
688	120.583975374969	113.736561751554
689.6	120.585101849972	113.737567689348
691.2	120.586403450716	113.738929149805
692.8	120.58914941982	113.741197090256
694.4	120.591895388924	113.743465030708
696	120.593628306973	113.745563787012
697.6	120.59378690584	113.747241487195
699.2	120.594528586255	113.747577279498
700.8	120.594177544458	113.74645268452
702.4	120.593896066393	113.746089815207
704	120.591638364883	113.744425987355
705.6	120.592380045298	113.744761779658
707.2	120.593121725713	113.745097571961
708.8	120.593512364331	113.744308769287
710.4	120.593986285327	113.744118533394
712	120.594586045423	113.745224987364
713.6	120.593450388493	113.745848230414
715.2	120.593780098409	113.74659108704
716.8	120.591652195399	113.744554915969
718.4	120.591652195399	113.744554915969
720	120.58995371832	113.743656220942
721.6	120.589525356643	113.742629863513
723.2	120.5867224785	113.74081741387
724.8	120.584575784341	113.738843676112
726.4	120.585034306896	113.738650954362
728	120.585207698985	113.738095578195
729.6	120.583529032072	113.735910917997
731.2	120.582026873771	113.735174687768
732.8	120.581438143746	113.735006479189
734.4	120.580988550438	113.736162871794
736	120.580611848033	113.735530322727
737.6	120.580330369968	113.735167453414
739.2	120.57857024667	113.733998714708
740.8	120.578288768605	113.733635845395
742.4	120.579170689543	113.733035331291
744	120.577326736375	113.731687827052
745.6	120.577200897274	113.730391137189
747.2	120.576522636876	113.73022157209
748.8	120.576522636876	113.73022157209
750.4	120.575765698273	113.730053363511
752	120.574127699412	113.728249190853
753.6	120.571882685067	113.72591870467
755.2	120.569675846023	113.724010184258
756.8	120.566892564245	113.722142783936
758.4	120.56414659514	113.719874843485
760	120.563503233269	113.719204884531
761.6	120.562053332829	113.717464572698
763.2	120.56524054944	113.718552802268
764.8	120.566319998193	113.719452122149
766.4	120.566671039989	113.720576717126
768	120.569402662495	113.722050309086
769.6	120.571712023278	113.724107945301
771.2	120.572326863658	113.725213456343
772.8	120.57193622504	113.726002259017
774.4	120.574044754731	113.726719011051
776	120.57487912268	113.727970562975
777.6	120.575036301188	113.727957464766
779.2	120.576041780187	113.728274173134
780.8	120.575036301188	113.727957464766
782.4	120.575511761727	113.727762804032
784	120.577489557928	113.727754464765
785.6	120.579939702369	113.728865187412
787.2	120.577611912684	113.728387013832
788.8	120.576623030219	113.727224009206
790.4	120.577222790315	113.728330463176
792	120.575741109281	113.727824523311
793.6	120.574283755933	113.728284740157
795.2	120.574883516029	113.729391194127
796.8	120.574076313548	113.728069788142
798.4	120.574044117375	113.727145955089
800	120.574619549784	113.727286252347
801.6	120.573287788163	113.72714387107
803.2	120.574769469198	113.727649810935
804.8	120.573770638404	113.727917306031
806.4	120.5743703985	113.729023760002
808	120.574197006411	113.729579136168
809.6	120.574952845612	113.729824538506
811.2	120.574760402682	113.730377643711
812.8	120.575111444479	113.731502238689
814.4	120.574919001548	113.732055343894
816	120.576557000409	113.733859516552
817.6	120.577623943253	113.736476480596
819.2	120.578895681498	113.738087349041
820.8	120.582687442105	113.74106280331
822.4	120.58509682318	113.743461843694
824	120.585729343042	113.744949307984
825.6	120.58526473467	113.745155499145
827.2	120.585816085011	113.746048606598
828.8	120.583510225745	113.744902685656
830.4	120.583510225745	113.744902685656
832	120.584645882674	113.744279442607
833.6	120.583395941203	113.743311790512
835.2	120.582461563637	113.74293185448
836.8	120.582962310571	113.742454952638
838.4	120.583811471743	113.741473428213
840	120.581988072517	113.741119330596
841.6	120.581436722176	113.740226223142
843.2	120.581153704567	113.738942631489
844.8	120.579989626702	113.736948222938
846.4	120.580838787875	113.735966698513
848	120.581563530306	113.7363044298
849.6	120.577972062931	113.735474753121
851.2	120.57672212146	113.734507101027
852.8	120.577683873508	113.733089642774
854.4	120.579165554543	113.733595582639
856	120.579039715442	113.732298892776
857.6	120.579039715442	113.732298892776
859.2	120.580497068789	113.73183867593
860.8	120.581378989728	113.731238161825
862.4	120.581378989728	113.731238161825
864	120.580920467174	113.731430883576
865.6	120.581802388112	113.730830369471
867.2	120.582881836865	113.731729689352
868.8	120.584606631861	113.732485313826
870.4	120.586220303034	113.733323329772
872	120.586928831883	113.733278191834
873.6	120.587299209851	113.734401536
875.2	120.587350869123	113.734795344363
876.8	120.588837567849	113.73529669629
878.4	120.59030765522	113.735407213497
880	120.590625937251	113.736150798154
881.6	120.590756115182	113.735210846737
883.2	120.591791779571	113.73419186419
884.8	120.592166752799	113.733629404348
886.4	120.590477599425	113.732251931576
888	120.589836395141	113.730717112433
889.6	120.592964240612	113.731412189204
891.2	120.592807922786	113.730113956412
892.8	120.591338652975	113.729394314055
894.4	120.594043777821	113.729932719383
896	120.593249459533	113.729396053918
897.6	120.592962963777	113.729037772542
899.2	120.591955203737	113.728341596785
900.8	120.590706059622	113.727960586464
902.4	120.590205312688	113.728437488306
904	120.590205312688	113.728437488306
905.6	120.590535022603	113.729180344932
907.2	120.59080124248	113.72971079797
908.8	120.591809002519	113.730406973728
910.4	120.592816762558	113.731103149486
912	120.591809002519	113.730406973728
913.6	120.591350479965	113.730599695478
915.2	120.591800073273	113.729443302874
916.8	120.590792313234	113.728747127116
918.4	120.58980343077	113.729801716056
920	120.589281488198	113.729828210603
921.6	120.591872855764	113.730897718611
923.2	120.592629794368	113.73106592719
924.8	120.591622034328	113.730369751432
926.4	120.5928719758	113.731337403526
928	120.59267953287	113.731890508731
929.6	120.591937852454	113.731554716428
931.2	120.591764460365	113.732110092595
932.8	120.589661853132	113.730512111098
934.4	120.588123086086	113.729631532
936	120.586766565291	113.728190228655
937.6	120.586058036442	113.728235366593
939.2	120.586972585116	113.727137053465
940.8	120.584671364509	113.726001292083
942.4	120.583385248888	113.725868709782
944	120.580732983702	113.723810472528
945.6	120.579292180712	113.722788122847
947.2	120.581139798983	113.723719734998
948.8	120.58006035023	113.722820415116
950.4	120.582799722661	113.72449352636
952	120.583858276648	113.725570931307
953.6	120.583456794558	113.72640631758
955.2	120.582105810301	113.726622816902
956.8	120.582726736499	113.727714858534
958.4	120.586116466777	113.730398801029
960	120.582497224819	113.729537076754
961.6	120.582497224819	113.729537076754
963.2	120.582497224819	113.730358407704
964.8	120.584169997982	113.732522381354
966.4	120.587828017533	113.734166838514
968	120.588336712832	113.734336403613
969.6	120.590061507827	113.735092028087
971.2	120.591233660221	113.733931987486
972.8	120.593416977771	113.73449489021
974.4	120.595141772767	113.735250514685
976	120.594142152903	113.735476213759
977.6	120.596451513685	113.737533849973
979.2	120.59570983327	113.73719805767
980.8	120.598019194053	113.739255693885
982.4	120.598177792919	113.740933394068
984	120.59865985409	113.741665033007
985.6	120.597700115627	113.741132598595
987.2	120.595594565528	113.740785760892
988.8	120.594837626925	113.740617552313
990.4	120.594363705929	113.740807788206
992	120.592106004419	113.739143960353
993.6	120.592306587524	113.73951272998
995.2	120.592499030454	113.738959624775
996.8	120.591664662505	113.73770807285
998.4	120.593472226465	113.737647029415
1000	120.590963474587	113.737350148462
1001.6	120.591155917517	113.736797043256
1003.2	120.590556157421	113.735690589286
1004.8	120.588436862829	113.734414006323
1006.4	120.588428722654	113.733492131491
1008	120.588969819964	113.733459154168
1009.6	120.59327984325	113.736101950986
1011.2	120.596852508649	113.737491438656
1012.8	120.594545002533	113.736756921298
1014.4	120.594154363914	113.737545723972
1016	120.591357785921	113.735668691728
1017.6	120.589504913647	113.734054621315
1019.2	120.588737979042	113.733461467772
1020.8	120.586610076032	113.731425296701
1022.4	120.58513998866	113.731314779494
1024	120.583392920283	113.728795103189
1025.6	120.583267081182	113.727498413326
1027.2	120.582981950718	113.72713575891
1028.8	120.581974190679	113.725618252202
1030.4	120.581309177554	113.72415045431
1032	120.579783020413	113.72287313514
1033.6	120.578236086351	113.722005851353
1035.2	120.575662130182	113.722231751303
1036.8	120.572851978928	113.721587619246
1038.4	120.569926980963	113.720688924219
1040	120.56950378671	113.721294760202
1041.6	120.56902172554	113.720563121262
1043.2	120.566712364757	113.718505485047
1044.8	120.569162509198	113.719616207694
1046.4	120.568017226281	113.71955298003
1048	120.567858627414	113.717875279847
1049.6	120.568684855189	113.71820495694
1051.2	120.569542454045	113.71906917818
1052.8	120.569056636577	113.718346507875
1054.4	120.569530557572	113.718156271983
1056	120.571012238607	113.718662211848
1057.6	120.571561476092	113.719551109357
1059.2	120.573059370066	113.720081034757
1060.8	120.573217968932	113.72175873494
1062.4	120.573025526002	113.722311840145
1064	120.571817722138	113.723479337551
1065.6	120.57341219929	113.724481580332
1067.2	120.575721560072	113.726539216547
1068.8	120.576003038137	113.72690208586
1070.4	120.576837406087	113.728153637784
1072	120.578042152004	113.730528533875
1073.6	120.577775932128	113.729998080837
1075.2	120.57549724783	113.728321479641
1076.8	120.577047298235	113.729204197936
1078.4	120.577507186081	113.729007103144
1080	120.57864284301	113.729211658218
1081.6	120.57864284301	113.729211658218
1083.2	120.5788162351	113.728656282051
1084.8	120.579239633484	113.728248489697
1086.4	120.579432076414	113.727695384492
1088	120.580281237587	113.726713860067
1089.6	120.579273477548	113.726017684309
1091.2	120.579399316649	113.727314374172
1092.8	120.578850079164	113.726425476663
1094.4	120.578376158168	113.726615712556
1096	120.57749423723	113.72721622666
1097.6	120.57536237482	113.726849088671
1099.2	120.57784191693	113.726783764411
1100.8	120.5809697624	113.727478841182
1102.4	120.581547979389	113.729353665965
1104	120.584049783102	113.730858196974
1105.6	120.584049783102	113.730858196974
1107.2	120.584682302964	113.732345661265
1108.8	120.58484090183	113.734023361448
1110.4	120.584316118369	113.734458289899
1112	120.585461401286	113.734521517564
1113.6	120.585268958356	113.735074622769
1115.2	120.584242147476	113.73437617605
1116.8	120.584017068482	113.7349994191
1118.4	120.584851436432	113.736250971024
1120	120.586056182349	113.738625867115
1121.6	120.584574501315	113.738119927249
1123.2	120.584183862696	113.738908729924
1124.8	120.582803667648	113.738753619554
1126.4	120.585990884259	113.739841849124
1128	120.587347405055	113.741283152469
1129.6	120.588426311871	113.742361358697
1131.2	120.587954355678	113.74163788094
1132.8	120.585803593762	113.741257944908
1134.4	120.585803593762	113.741257944908
1136	120.585484187281	113.741359633502
1137.6	120.585613084328	113.739113929868
1139.2	120.58513762379	113.739308590602
1140.8	120.584679101235	113.739501312352
1142.4	120.581865862086	113.739118739855
1144	120.581443353924	113.739852500112
1145.6	120.580634915595	113.73869291516
1147.2	120.579611757115	113.737994253544
1148.8	120.578130076081	113.737488313679
1150.4	120.577580838596	113.73659941617
1152	120.579890199378	113.738657052385
1153.6	120.581191800121	113.740018512842
1155.2	120.583501160904	113.742076149056
1156.8	120.585684682586	113.742837095408
1158.4	120.585492239656	113.743390200614
1160	120.585773717721	113.743753069926
1161.6	120.585806477487	113.744134080247
1163.2	120.586844716251	113.744831798935
1164.8	120.584397933907	113.745278133514
1166.4	120.581237328671	113.744202046423
1168	120.581258871778	113.74343367561
1169.6	120.578949510995	113.741376039396
1171.2	120.576648290388	113.740240278013
1172.8	120.576297248591	113.739115683035
1174.4	120.576138649725	113.737437982852
1176	120.573113765054	113.734721272786
1177.6	120.570330483276	113.732853872464
1179.2	120.570049005211	113.732491003151
1180.8	120.572090735793	113.73280372567
1182.4	120.571932136927	113.731126025487
1184	120.571097768977	113.729874473563
1185.6	120.56989302306	113.727499577472
1187.2	120.570366944055	113.72730934158
1188.8	120.570178123987	113.726106639844
1190.4	120.570178123987	113.726106639844
1192	120.566358387514	113.723530945983
1193.6	120.565352908515	113.723214237616
1195.2	120.56626745719	113.722115924488
1196.8	120.56645990012	113.721562819283
1198.4	120.568559002764	113.721548946952
1200	120.568910044561	113.72267354193
1201.6	120.568678100701	113.721678745883
1203.2	120.567503056602	113.723227253609
1204.8	120.567821338633	113.723970838266
1206.4	120.566798180153	113.72327217665
1208	120.568061368898	113.722772030853
1209.6	120.568353699129	113.722978222014
1211.2	120.567993720763	113.723552241572
1212.8	120.569016879243	113.724250903188
1214.4	120.570325168188	113.72531221922
1216	120.571953854425	113.727100436609
1217.6	120.569770332744	113.726339490257
1219.2	120.567586811062	113.725578543905
1220.8	120.564803529284	113.723711143583
1222.4	120.562652767368	113.723331207551
1224	120.562971049399	113.724074792209
1225.6	120.56328933143	113.724818376866
1227.2	120.563256571664	113.724437366546
1228.8	120.562218332899	113.723739647858
1230.4	120.56326447995	113.724436843766
1232	120.564343386767	113.725515049994
1233.6	120.564025104736	113.724771465336
1235.2	120.564183703602	113.726449165519
1236.8	120.564269175441	113.727303883907
1238.4	120.564587457472	113.728047468564
1240	120.565421825422	113.729299020488
1241.6	120.566839631144	113.731213664114
1243.2	120.567828513609	113.732376668739
1244.8	120.567828513609	113.732376668739
1246.4	120.569265670293	113.733883617969
1248	120.570273430332	113.734579793727
1249.6	120.570879873379	113.735672612236
1251.2	120.570405952383	113.735862848129
1252.8	120.572235043373	113.738201685788
1254.4	120.573771298723	113.739178487573
1256	120.5769912751	113.740647727463
1257.6	120.580811011574	113.743223421324
1259.2	120.580778251808	113.742842411003
1260.8	120.580968317998	113.743623464255
1262.4	120.581126916865	113.745301164438
1264	120.578995054455	113.744934026448
1265.6	120.581145816371	113.74531396248
1267.2	120.580670355832	113.745508623214
1268.8	120.580670355832	113.745508623214
1270.4	120.580352073801	113.744765038557
1272	120.580352073801	113.744765038557
1273.6	120.580403733073	113.745158846919
1275.2	120.579846098254	113.745111975266
1276.8	120.580884337019	113.745809693953
1278.4	120.581589258858	113.746438303153
1280	120.584041335245	113.747559528183
1281.6	120.582538488108	113.747068000656
1283.2	120.5845319436	113.747047893756
1284.8	120.585446060712	113.747371212704
1286.4	120.586754349656	113.748432528736
1288	120.587603510829	113.747451004311
1289.6	120.587603510829	113.747451004311
1291.2	120.587477671729	113.746154314449
1292.8	120.587477671729	113.746154314449
1294.4	120.587477671728	113.746154314449
1296	120.586822163296	113.744668315867
1297.6	120.587926778161	113.744351055991
1299.2	120.588277819958	113.745475650968
1300.8	120.587926778161	113.744351055991
1302.4	120.588725939853	113.744464306177
1304	120.588407657822	113.743720721519
1305.6	120.589306207922	113.744567925899
1307.2	120.590344446686	113.745265644587
1308.8	120.593000083426	113.747538695542
1310.4	120.59398896589	113.748701700168
1312	120.590710661728	113.747250798046
1312.8	120.590671128441	113.748042168644
1313.6	120.591051465158	113.748457138944
1314.4	120.592617475536	113.749867788926
1315.2	120.59171614887	113.748973807221
1316	120.591132674346	113.749040396934
1316.8	120.588360686008	113.747571382906
1317.6	120.585425639532	113.746015956288
1318.4	120.586313288162	113.746191680649
1319.2	120.584458777677	113.745403425268
1320	120.585329177437	113.745066810743
1320.8	120.586302375527	113.745228469354
1321.6	120.584255642832	113.744325456131
1322.4	120.585726070381	113.745561005227
1323.2	120.58677235502	113.745180358178
1324	120.588452689003	113.74654383036
1324.8	120.590729073731	113.74861148599
1325.6	120.588440384149	113.747661304038
1326.4	120.588988314047	113.746824761569
1327.2	120.588546827228	113.745824818068
1328	120.587887420719	113.745660735925
