# Supplementary material for: Seeking safety: Movement dynamics after post-contact immobility
Source: PLoS One. 2024 Aug 22;19(8):e0307370. doi: 10.1371/journal.pone.0307370 (PMC11340899; doi:10.1371/journal.pone.0307370)
Supplement: S4 Data — (ZIP) [file pone.0307370.s013.zip › Franks_etal_AntLionTracksSSandData_PLoSOne_2024/Averaged_Data_Width_20_Day2_Antlion19_Capture4.txt]

t	x	y
16	120.639967631797	113.648605401241
16.8	120.643016410338	113.655625504743
17.6	120.645369884391	113.66286245929
18.4	120.651196413264	113.670178898393
19.2	120.658355693577	113.677166383603
20	120.66309252219	113.682947892154
20.8	120.667338752579	113.68732009255
21.6	120.672304006896	113.693713113967
22.4	120.677148627292	113.700123933279
23.2	120.682172374095	113.706151505393
24	120.686946762707	113.712868802619
24.8	120.691350333603	113.718121374309
25.6	120.695993286957	113.722556575144
26.4	120.699939908549	113.728198667622
27.2	120.704588999332	113.731926183951
28	120.707662009163	113.736574339938
28.8	120.710503522385	113.740440624643
29.6	120.712761901345	113.744408340375
30.4	120.714858460235	113.74802522129
31.2	120.716486206506	113.751690459034
32	120.715065957184	113.753802393282
33.6	120.721017210092	113.757969567157
35.2	120.726290008525	113.763226085239
36.8	120.731657803704	113.769054885532
38.4	120.737504186742	113.774883620136
40	120.742830198717	113.780359738921
41.6	120.750742394341	113.787184334057
43.2	120.754940308087	113.792379578243
44.8	120.764068969667	113.799034940553
46.4	120.771355940849	113.804992128941
48	120.783583110413	113.811726857958
49.6	120.794259139387	113.81865405233
51.2	120.805545337069	113.824278159089
52.8	120.812665158857	113.830147278903
54.4	120.816488318179	113.833803533589
56	120.822677444308	113.838975269122
57.6	120.826368134676	113.84332302425
59.2	120.829853639497	113.848524366387
60.8	120.833081487605	113.851216761395
62.4	120.83811865769	113.853424603441
64	120.84197223567	113.856872190187
65.6	120.850149041576	113.860543409165
67.2	120.854807924072	113.860473492489
68.8	120.860152608161	113.860919794892
70.4	120.866130901927	113.861250816154
72	120.870534456176	113.86142551959
73.6	120.873012715321	113.861092911125
75.2	120.879707331493	113.863023749014
76.8	120.882388123877	113.862390801833
78.4	120.884300738089	113.861486899689
80	120.888463795016	113.861078498535
81.6	120.890934997859	113.859766453831
83.2	120.892314661398	113.860816969068
84.8	120.894107582294	113.863017371986
86.4	120.894616277592	113.860728243144
88	120.892626619282	113.858506829434
89.6	120.891631059206	113.855702701152
91.2	120.893578278094	113.854979964663
92.8	120.913357823077	113.854452762259
94.4	120.928035849917	113.854379628095
96	120.945171590989	113.854997060377
97.6	120.958328179759	113.853880802075
99.2	120.96162523686	113.849295152635
100.8	120.964564598907	113.845256246085
102.4	120.967540240547	113.842057094711
104	120.967397257235	113.837944101061
105.6	120.967089866038	113.834763438175
107.2	120.966827277617	113.831051238558
108.8	120.970509782356	113.828760092967
110.4	120.971918732197	113.824181339856
112	120.971477458984	113.820913532812
113.6	120.968436680544	113.819646695091
115.2	120.965712632819	113.818780035567
116.8	120.962427385022	113.818390889058
118.4	120.962011664851	113.817642007228
120	120.961222631481	113.818725538968
121.6	120.963124182954	113.81960027956
123.2	120.968250877757	113.821526433112
124.8	120.982954594236	113.820403064328
126.4	121.006114751355	113.822582339667
128	121.020240273675	113.826331463142
129.6	121.029147716858	113.828563593539
131.2	121.032140128012	113.828994919344
132.8	121.037022873125	113.830359838387
134.4	121.039934175448	113.831168533476
136	121.038152820141	113.832873284425
137.6	121.037744643548	113.833692126494
139.2	121.040777250134	113.835360060116
140.8	121.039322256448	113.833834716532
142.4	121.039464586784	113.832495517464
144	121.041706317508	113.831534203515
145.6	121.04196677853	113.829981156079
147.2	121.043862571936	113.82851622481
148.8	121.046284232209	113.826349919213
150.4	121.046382679865	113.822222289324
152	121.050811155045	113.822456854378
153.6	121.05301489798	113.823432807221
155.2	121.055403518785	113.824121645877
156.8	121.054524560023	113.823472939842
158.4	121.036246512865	113.822849461671
160	121.022540782581	113.821549529597
161.6	121.008909386897	113.819096487825
163.2	121.002539133594	113.819452496614
164.8	121.002435158511	113.822607766615
166.4	120.999529446794	113.824963483647
168	120.997456005614	113.828759047649
169.6	120.997826543821	113.835257919899
171.2	120.999288781252	113.840882622819
172.8	121.001712574157	113.847024884893
174.4	121.000976347803	113.850670240955
176	120.999219356634	113.857545109542
177.6	120.998975509125	113.863263333632
179.2	120.998491575714	113.868725662476
180.8	120.997480371573	113.875068104218
182.4	120.997130404506	113.879089856896
184	120.997997641496	113.88408443401
185.6	121.001631408731	113.89179996718
187.2	121.004832098899	113.899328428155
188.8	121.004881146655	113.905418057407
190.4	120.996449960276	113.917581768458
192	120.980919680925	113.927790272937
193.6	120.973291584915	113.941277698736
195.2	120.969026855998	113.95466276883
196.8	120.968954732666	113.970501618042
198.4	120.967757763283	113.985572216939
200	120.967848337133	113.999908763487
201.6	120.970352616838	114.014704659821
203.2	120.970830724936	114.029115345382
204.8	120.971623374488	114.043184874932
206.4	120.974614888844	114.060928694053
208	120.982191920727	114.080247657832
209.6	120.986422909088	114.097898706423
211.2	120.989425265891	114.11646407721
212.8	120.992346855875	114.13569293739
214.4	120.994386107711	114.152745155587
216	120.997642926655	114.17241872154
217.6	120.998461319511	114.191429795272
219.2	121.004148699731	114.210990936332
220.8	121.010594019752	114.231474324715
222.4	121.015194596261	114.252626912898
224	121.021555818312	114.271553668064
225.6	121.029266944938	114.29127801448
227.2	121.034022185268	114.309558556368
228.8	121.038956180709	114.327571078633
230.4	121.043321253507	114.34527272456
232	121.049014216372	114.366101605955
233.6	121.052844196316	114.382993628986
235.2	121.059500888114	114.397201350728
236.8	121.067178715707	114.41022248169
238.4	121.073548581554	114.421149145507
240	121.080468872392	114.433230319712
241.6	121.091150117135	114.443491043009
243.2	121.100448821342	114.455350448352
244.8	121.109768120055	114.465558644573
246.4	121.117454317607	114.47478742159
248	121.126622744574	114.487034646272
249.6	121.134350175812	114.499377556803
251.2	121.138516187255	114.507745469779
252.8	121.139377911531	114.514036056993
254.4	121.144179585038	114.521922504974
256	121.146160149695	114.527197938955
257.6	121.148467188752	114.532218358598
259.2	121.149513766783	114.532679798049
260.8	121.15329396568	114.53324413141
262.4	121.156381127094	114.53324413141
264	121.160077225852	114.533249036185
265.6	121.164577147218	114.53387400627
267.2	121.169105386669	114.533377160921
268.8	121.174908705361	114.533390310435
270.4	121.18080817757	114.534411184161
272	121.183201389054	114.533248901756
273.6	121.184101368665	114.531753038621
275.2	121.187023821775	114.532147576629
276.8	121.190742914325	114.531936932917
278.4	121.194560842103	114.531169820407
280	121.200429908363	114.531808824154
281.6	121.205299666376	114.530133576114
283.2	121.208615835861	114.527081404325
284.8	121.211267564628	114.523662530775
286.4	121.212812922279	114.51956484528
288	121.217236035144	114.51347042923
289.6	121.21986712027	114.509361301653
291.2	121.222509741383	114.505077721834
292.8	121.224136398345	114.503165037065
294.4	121.225075343888	114.500940872852
296	121.228909650328	114.499346723673
297.6	121.232899255188	114.495348847345
299.2	121.234891879888	114.492366379855
300.8	121.238046566799	114.49045080326
302.4	121.239330135168	114.487612230917
304	121.24170711541	114.486105247504
305.6	121.240674124824	114.483948379439
307.2	121.237075275154	114.483909718596
308.8	121.235163814033	114.481737603686
310.4	121.233950399951	114.480736657789
312	121.237321699006	114.477552098766
313.6	121.23870377026	114.471802897876
315.2	121.23985281506	114.464860378845
316.8	121.243031091987	114.458855779442
318.4	121.247721897949	114.456215351012
320	121.250325666433	114.453442682133
321.6	121.253577877681	114.44959747692
323.2	121.257444336585	114.447758201245
324.8	121.261608031608	114.445829766768
326.4	121.264649268391	114.44550618996
328	121.267266548906	114.443257787906
329.6	121.270886066899	114.442158596733
331.2	121.273412088472	114.441025766132
332.8	121.274565292131	114.438684290632
334.4	121.276576819058	114.436981129762
336	121.277926385409	114.434610323412
337.6	121.280325881588	114.431779697223
339.2	121.28201284184	114.429472889413
340.8	121.28405445326	114.426238557334
342.4	121.285455577465	114.422320672
344	121.286688077505	114.416641642534
345.6	121.287441257919	114.413253615964
347.2	121.289523647775	114.411312747749
348.8	121.292619212208	114.40765975474
350.4	121.295763401451	114.405781984115
352	121.299600210377	114.404389231461
353.6	121.302857658703	114.404046761344
355.2	121.305598939571	114.403969184232
356.8	121.308214122697	114.401757678091
358.4	121.311958817466	114.400079088296
360	121.31609373581	114.39876417422
361.6	121.319194032506	114.396242754978
363.2	121.321309558984	114.392192033158
364.8	121.32550845552	114.390580960909
366.4	121.324795859302	114.386615807899
368	121.325020308416	114.383726693563
369.6	121.323650109369	114.381666138475
371.2	121.326930838891	114.380848273929
372.8	121.330699808601	114.380822582247
374.4	121.334065094419	114.380739013857
376	121.337899454288	114.379928139952
377.6	121.338873543515	114.381704730872
379.2	121.339101733447	114.383836314605
380.8	121.339992921012	114.38555526462
382.4	121.339753758297	114.388620090522
384	121.339010470207	114.388288254108
385.6	121.339438785897	114.389405919083
387.2	121.340556371873	114.391847368872
388.8	121.339750833029	114.391837111074
390.4	121.339618092673	114.392022947572
392	121.340526619269	114.39053828216
393.6	121.340290068636	114.389749584877
395.2	121.339802901241	114.388777061118
396.8	121.340612776908	114.387146094306
398.4	121.341733290491	114.387060411522
400	121.341892578917	114.387378988376
401.6	121.341696730759	114.387026810382
403.2	121.341996274988	114.388732279943
404.8	121.343025182412	114.385870178306
406.4	121.345690485273	114.383882777353
408	121.350318582325	114.380317192695
409.6	121.356661157862	114.379187692942
411.2	121.360090134395	114.376763634477
412.8	121.362381243217	114.375058975044
414.4	121.365901211266	114.377280639125
416	121.372979453936	114.37861467736
417.6	121.378155102509	114.378776416378
419.2	121.382615777287	114.376912861551
420.8	121.387987846447	114.376023450123
422.4	121.393474709859	114.37468029207
424	121.398188924769	114.373319026879
425.6	121.405106492759	114.373983446842
427.2	121.411229141662	114.374065579937
428.8	121.417904085258	114.373564959168
430.4	121.426423642969	114.373439531108
432	121.43568095537	114.374958080776
433.6	121.444458329568	114.378177672657
435.2	121.453432739086	114.38110161084
436.8	121.461338532015	114.383568962611
438.4	121.469106664857	114.382715452576
440	121.476690185234	114.383774283723
441.6	121.485495362027	114.384449762465
443.2	121.495344141678	114.384800778156
444.8	121.504755812149	114.385745224122
446.4	121.510935230353	114.387831780918
448	121.517700099545	114.387712033059
449.6	121.526355994144	114.389131804328
451.2	121.532662704529	114.388924358936
452.8	121.541185727879	114.388831435354
454.4	121.549015510248	114.388852269021
456	121.556480495997	114.389664474072
457.6	121.562998431315	114.390814337402
459.2	121.571798231957	114.392364744756
460.8	121.581553763159	114.393357642616
462.4	121.593193034843	114.394706755404
464	121.605572127608	114.394857234396
465.6	121.619898966448	114.395303485179
467.2	121.633181069331	114.394564584446
468.8	121.647646156774	114.392936416621
470.4	121.662681988706	114.395208765584
472	121.673047704448	114.397364032032
473.6	121.680559682294	114.402410418109
475.2	121.687052857798	114.40675271716
476.8	121.695665324831	114.40944635578
478.4	121.706272902688	114.410169877788
480	121.716637826365	114.409436986515
481.6	121.722078924472	114.407541182988
483.2	121.729842397332	114.406975096426
484.8	121.737684915577	114.407799600592
486.4	121.743227143504	114.406120942117
488	121.750143720059	114.407095483882
489.6	121.757928404594	114.407461385267
491.2	121.763072463515	114.407448749406
492.8	121.769016772408	114.407631333049
494.4	121.774932441171	114.409525348295
496	121.780775059334	114.409911996649
497.6	121.785447519852	114.40874388152
499.2	121.790500177203	114.407041953289
500.8	121.79537589639	114.403114498017
502.4	121.799721515685	114.400316026998
504	121.803720815367	114.398553722399
505.6	121.809429212767	114.396358184938
507.2	121.812485099969	114.393535103898
508.8	121.815051715408	114.39170447571
510.4	121.818022065308	114.388891045536
512	121.823374121706	114.385882225541
513.6	121.828656250493	114.383677807852
515.2	121.832515875137	114.381507105429
516.8	121.836625151764	114.380745925619
518.4	121.839637590047	114.37763950424
520	121.84299241841	114.375663697712
521.6	121.849245994065	114.373737708468
523.2	121.858122281912	114.372293480125
524.8	121.863261988481	114.370820947113
526.4	121.869145383598	114.369351382918
528	121.872461877455	114.366296717524
529.6	121.87573685857	114.365626268111
531.2	121.878233227751	114.364112001483
532.8	121.883192384986	114.36422919466
534.4	121.886187203874	114.362595883775
536	121.887474838848	114.361242012434
537.6	121.890482173713	114.358211933021
539.2	121.896231384974	114.355074271542
540.8	121.901371091544	114.351469802
542.4	121.906379984474	114.347982210128
544	121.909862961902	114.344716054643
545.6	121.913678075516	114.342786867365
547.2	121.91690806013	114.34117320154
548.8	121.920871970416	114.33949711575
550.4	121.925790890389	114.338488172352
552	121.930715082118	114.338429183567
553.6	121.932876298612	114.336483681714
555.2	121.936838904551	114.332682814793
556.8	121.940154554419	114.327028267096
558.4	121.944203988574	114.325491812112
560	121.949138924688	114.321936067111
561.6	121.950109143039	114.318212009551
563.2	121.954875052767	114.318492357182
564.8	121.958647565239	114.318300872587
566.4	121.962498835421	114.319625126372
568	121.967781815902	114.320112305923
569.6	121.972847573248	114.321058161244
571.2	121.976212442203	114.320315947366
572.8	121.981041332124	114.319156817738
574.4	121.985030653883	114.318444997581
576	121.989860674116	114.31826389446
577.6	121.994407009246	114.318027166809
579.2	121.999705579473	114.318868209702
580.8	122.002809428246	114.319201956882
582.4	122.007330074603	114.318021977729
584	122.010552922254	114.31884073268
585.6	122.016820632759	114.319311837302
587.2	122.019455683167	114.317922517647
588.8	122.021539600558	114.316130962786
590.4	122.025608987684	114.31604765535
592	122.02817916734	114.314944147045
593.6	122.030366557123	114.316582406775
595.2	122.031832855711	114.314587018249
596.8	122.030809834327	114.313714982743
598.4	122.030216846957	114.314103067273
600	122.029750214319	114.315438556739
601.6	122.029337330195	114.315727368839
603.2	122.029645645198	114.315684406912
604.8	122.028689569961	114.313489162118
606.4	122.02660565257	114.311916545407
608	122.026186710116	114.311488052593
609.6	122.024255854168	114.310507481971
611.2	122.022024905628	114.309533236559
612.8	122.022682056583	114.309996621073
614.4	122.022682056583	114.309996621073
616	122.021989738053	114.3112047307
617.6	122.021631079496	114.311527599549
619.2	122.02430919711	114.312304986273
620.8	122.023506517108	114.314040004829
622.4	122.025079333542	114.316774972222
624	122.025499302916	114.317924465861
625.6	122.025006238358	114.320060268315
627.2	122.028190294114	114.321026520231
628.8	122.029329344332	114.320801359142
630.4	122.030397029662	114.321133304379
632	122.031342791715	114.32178300179
633.6	122.031955573423	114.320989668329
635.2	122.032614164269	114.320621372934
636.8	122.033056917584	114.321099115872
638.4	122.033225763316	114.323552157644
640	122.033607715596	114.32503322435
641.6	122.033056491884	114.325824445347
643.2	122.033159364395	114.327802403161
644.8	122.032197378143	114.329398994505
646.4	122.033796942248	114.33072725445
648	122.035310095212	114.331237386741
649.6	122.037501047286	114.331055042988
651.2	122.037401100378	114.33059528721
652.8	122.036553993987	114.331992694295
654.4	122.036255173837	114.333141405518
656	122.036391001178	114.331177730251
657.6	122.036326616879	114.33078879653
659.2	122.036016930543	114.329032235568
660.8	122.035086912751	114.328718234715
662.4	122.036295743432	114.327475006414
664	122.036856576661	114.3261284548
665.6	122.038488460662	114.324261209183
667.2	122.037617590116	114.320567075932
668.8	122.036490551563	114.318735317372
670.4	122.03529832511	114.318969011733
672	122.035390701953	114.320214720346
673.6	122.034416031246	114.320137167316
675.2	122.035126497983	114.323557773126
676.8	122.036386190082	114.32466890703
678.4	122.036461743085	114.325055212821
680	122.036474230438	114.324004303542
681.6	122.036238889484	114.322516319312
683.2	122.038598798822	114.322697357358
684.8	122.037132067795	114.321186712229
686.4	122.038104636455	114.321497880318
688	122.037699935151	114.321689719248
689.6	122.03780921442	114.320219079587
691.2	122.038696588923	114.319716756635
692.8	122.038760973222	114.320105690357
694.4	122.037837396804	114.321759234211
696	122.037952756666	114.322686282746
697.6	122.038590008397	114.322935360834
699.2	122.037718709407	114.324504246143
700.8	122.037160065469	114.325332297316
702.4	122.037885427283	114.324687680787
704	122.036553776036	114.32398681171
705.6	122.035908496276	114.323645576812
707.2	122.036180039145	114.323982340139
708.8	122.035239976299	114.322574857155
710.4	122.035487733156	114.319907907317
712	122.034597187769	114.317520194115
713.6	122.034823058837	114.315461466705
715.2	122.03389728401	114.314355558065
716.8	122.033842871329	114.313430542485
718.4	122.035302296135	114.312680443439
720	122.03504531957	114.312345913843
721.6	122.035148113701	114.312791800075
723.2	122.034480619342	114.316045835079
724.8	122.033563784792	114.3181056567
726.4	122.033938728648	114.319213445364
728	122.032720986727	114.319544014102
729.6	122.029799064591	114.318156597083
731.2	122.026765839978	114.31769026273
732.8	122.028149541556	114.321555339659
734.4	122.030318898225	114.323808133122
736	122.030728823856	114.325355784494
737.6	122.031280594593	114.326994396624
739.2	122.032437509229	114.33008795832
740.8	122.034087215003	114.329919777655
742.4	122.035049790711	114.330859967882
744	122.035906727328	114.331342739747
745.6	122.035664910128	114.334010076982
747.2	122.035664910128	114.334010076982
748.8	122.03450522822	114.333997085263
750.4	122.032916888909	114.336829882682
752	122.033737816104	114.338096058525
753.6	122.034362621871	114.337692457285
755.2	122.034453554241	114.337588355399
756.8	122.032052939683	114.336063604663
758.4	122.031117256395	114.33724355625
760	122.029990652795	114.335534825854
761.6	122.030132269497	114.334942306914
763.2	122.029842503938	114.333936340766
764.8	122.029348006777	114.334049027787
766.4	122.028527079582	114.332782851943
768	122.02716128343	114.334464424272
769.6	122.028052546076	114.334685170438
771.2	122.02884351647	114.334814668281
772.8	122.028069474271	114.334284536486
774.4	122.02944997397	114.333950789306
776	122.030164203364	114.335021147801
777.6	122.031543774497	114.33619274011
779.2	122.031487468529	114.339099293017
780.8	122.031303993871	114.340479368396
782.4	122.031055011147	114.342632679923
784	122.031124871968	114.343021323131
785.6	122.031294437067	114.343869148628
787.2	122.030648333573	114.343186534745
788.8	122.030829892039	114.341135324577
790.4	122.031834186144	114.340586168014
792	122.032305759665	114.341435000351
793.6	122.033339018019	114.341143602782
795.2	122.035154237741	114.341721051177
796.8	122.037346419461	114.343701262736
798.4	122.037246472553	114.343241506959
800	122.037132510101	114.344600916203
801.6	122.038436123894	114.346754537337
803.2	122.039642270679	114.346962666616
804.8	122.040069309393	114.348089391839
806.4	122.040454010341	114.350019902721
808	122.040676237121	114.350265798626
809.6	122.041043536322	114.351477426044
811.2	122.04100567268	114.349938073133
812.8	122.040932090625	114.349550453377
814.4	122.040317635595	114.345685376449
816	122.040951693125	114.343142624595
817.6	122.03881279539	114.341541779091
819.2	122.037516553367	114.339187367219
820.8	122.035628769842	114.338704821484
822.4	122.036367967698	114.339298299332
824	122.034055210932	114.336763162108
825.6	122.03463738444	114.33605664086
827.2	122.034480354783	114.336181867042
828.8	122.035256056236	114.335985008354
830.4	122.036078543025	114.334066708374
832	122.035681328266	114.334033981472
833.6	122.036503815055	114.332115681492
835.2	122.036232551978	114.333242760475
836.8	122.035778765181	114.332359265364
838.4	122.035521080432	114.333482168976
840	122.035134848817	114.335144176101
841.6	122.033592284875	114.336009993902
843.2	122.032321375614	114.335730981259
844.8	122.03037137697	114.334490329948
846.4	122.030819322568	114.335262719004
848	122.030312718536	114.334901813757
849.6	122.029432858279	114.33538056125
851.2	122.02869590227	114.334672300873
852.8	122.029039777342	114.335413719381
854.4	122.029069863429	114.335484831951
856	122.029085276384	114.335952124709
857.6	122.029133585169	114.335274496074
859.2	122.029714090326	114.337659206245
860.8	122.03082079274	114.33846917487
862.4	122.031371112932	114.337655283755
864	122.029982956857	114.33743636762
865.6	122.029610983415	114.337279783211
867.2	122.028939043267	114.334730092514
868.8	122.029172666293	114.333210259203
870.4	122.02922872539	114.329331751937
872	122.02902492076	114.327646602242
873.6	122.029162796644	114.327092447246
875.2	122.026856858236	114.325306224978
876.8	122.026219704529	114.326676105448
878.4	122.026516520668	114.328078117166
880	122.027800275339	114.331483438317
881.6	122.030285672446	114.333092971603
883.2	122.032944804286	114.333808813423
884.8	122.033475715413	114.337102578587
886.4	122.035363498938	114.337585124322
888	122.035792416212	114.338294337079
889.6	122.038153481763	114.340151845668
891.2	122.039557103975	114.340524619736
892.8	122.038899169588	114.338443479849
894.4	122.038329129405	114.338216531766
896	122.038261003505	114.337828787155
897.6	122.03937919855	114.338667934123
899.2	122.038248516152	114.338879696434
900.8	122.03851977923	114.337752617451
902.4	122.038628441102	114.337911729478
904	122.038057834469	114.337533592067
905.6	122.038210443058	114.336317471174
907.2	122.038446155735	114.334665601747
908.8	122.037940279105	114.334473762816
910.4	122.039733200001	114.333815679351
912	122.040016691652	114.331698765063
913.6	122.04026870361	114.329209990252
915.2	122.040742808822	114.32572210685
916.8	122.041322687084	114.324531632451
918.4	122.041223301225	114.325175652817
920	122.040928219877	114.324152025796
921.6	122.040274123655	114.322965288979
923.2	122.040002580786	114.322628525651
924.8	122.040567187876	114.321110736616
926.4	122.040046953771	114.321995740301
928	122.039496633578	114.322809631416
929.6	122.041440586368	114.322214365923
931.2	122.041440586368	114.322214365923
932.8	122.041815410124	114.32588943583
934.4	122.041429178509	114.327551442956
936	122.04160017692	114.329917145382
937.6	122.0426383495	114.329182628023
939.2	122.041565981512	114.328383823297
940.8	122.043434759898	114.32856977494
942.4	122.043220912049	114.326283672456
944	122.043536414325	114.326207229174
945.6	122.04292409591	114.325559921135
947.2	122.042000519491	114.32721346499
948.8	122.041549903578	114.328486538394
950.4	122.041764010761	114.328338406098
952	122.040453636991	114.327738099163
953.6	122.041621752121	114.327571225573
955.2	122.041553051387	114.327200971176
956.8	122.041617435686	114.327589904898
958.4	122.041563104749	114.328563980969
960	122.041577348218	114.32960511068
961.6	122.041317484491	114.33179846825
963.2	122.039174532458	114.331982651031
964.8	122.039977225229	114.333576501679
966.4	122.040200459313	114.334590893642
968	122.041471368574	114.334869906284
969.6	122.043005001421	114.331957704133
971.2	122.042416271395	114.331368974108
972.8	122.043134392635	114.332911964339
974.4	122.043916693457	114.331130618606
976	122.044524387118	114.331756279978
977.6	122.044580025666	114.333873194267
979.2	122.044968448045	114.335325013277
980.8	122.045764391842	114.338097002665
982.4	122.046307701204	114.338333730316
984	122.045925887341	114.339974567371
985.6	122.046190882602	114.340927081822
987.2	122.04679498566	114.338646529588
988.8	122.047066528529	114.336673610728
990.4	122.045366701994	114.336588849374
992	122.045886936099	114.335703845689
993.6	122.045817075278	114.335315202481
995.2	122.0437481256	114.335619251819
996.8	122.043362762504	114.335985312291
998.4	122.043123799523	114.333261267809
1000	122.042954234424	114.332413442312
1001.6	122.042014171577	114.332888458917
1003.2	122.041361362093	114.333256915803
1004.8	122.04224657434	114.333204767807
1006.4	122.041205338651	114.332751711057
1008	122.042323533697	114.333590858025
1009.6	122.041987639473	114.333502192305
1011.2	122.042430392788	114.333979935244
1012.8	122.042064488553	114.333211395074
1014.4	122.040528388971	114.331772762045
1016	122.03796151916	114.331846498685
1017.6	122.036958162969	114.331406926986
1019.2	122.035844378776	114.330599724505
1020.8	122.036180273	114.330892903856
1022.4	122.034040312232	114.3303743328
1024	122.034385437156	114.328789033696
1025.6	122.031926743215	114.326923817602
1027.2	122.029704873342	114.323866419872
1028.8	122.032008260045	114.321233977925
1030.4	122.032943943334	114.320054026338
1032	122.032969048687	114.318294616064
1033.6	122.03044093077	114.318954620911
1035.2	122.030238088634	114.32131542533
1036.8	122.030604591879	114.322732206529
1038.4	122.029021578094	114.32183343103
1040	122.029457419226	114.324913679509
1041.6	122.028331112083	114.325575290887
1043.2	122.027521112646	114.325764421191
1044.8	122.026406923075	114.325177619134
1046.4	122.025460352102	114.323790905915
1048	122.024542547357	114.326043699379
1049.6	122.025325975501	114.323700037332
1051.2	122.024940612405	114.324066097804
1052.8	122.024301226148	114.326844007436
1054.4	122.024252917363	114.329831318258
1056	122.024955022853	114.330962635406
1057.6	122.024450201702	114.332314931848
1059.2	122.024462689055	114.331264022569
1060.8	122.025437105659	114.331514466578
1062.4	122.025765095286	114.329708853619
1064	122.024587635236	114.327606246386
1065.6	122.023975316821	114.326958938347
1067.2	122.02368182476	114.324717726238
1068.8	122.022859120396	114.324217527044
1070.4	122.022344286117	114.326060513567
1072	122.022972637681	114.326802382417
1073.6	122.022972637681	114.326802382417
1075.2	122.022424558809	114.326710310144
1076.8	122.023140345909	114.327893096206
1078.4	122.022992906987	114.32975638229
1080	122.023433726313	114.330892417438
1081.6	122.026272138993	114.331155444126
1083.2	122.027978175293	114.331569661388
1084.8	122.028268969281	114.330958438355
1086.4	122.024919425862	114.331524077157
1088	122.026026321493	114.33275670822
1089.6	122.025303535286	114.332822579374
1091.2	122.027227785155	114.333584366284
1092.8	122.029777644655	114.334836151055
1094.4	122.029629697336	114.336233500942
1096	122.028397197908	114.336011440811
1097.6	122.028631956282	114.335577493513
1099.2	122.030925396102	114.335370566612
1100.8	122.031160737056	114.336858550842
1102.4	122.030647906023	114.336687607165
1104	122.032161058987	114.337197739455
1105.6	122.032161058987	114.337197739455
1107.2	122.032596188348	114.337250188084
1108.8	122.033138994294	114.33415019024
1110.4	122.034978545679	114.334092375768
1112	122.035129172856	114.332707099599
1113.6	122.034770200599	114.329728600058
1115.2	122.033625088352	114.328861678922
1116.8	122.034496387342	114.327292793614
1118.4	122.035327383465	114.327389654095
1120	122.035868756808	114.324576223005
1121.6	122.035223895596	114.321187490184
1123.2	122.033990340688	114.31942129468
1124.8	122.032942438103	114.319798616616
1126.4	122.032923186984	114.318436920788
1128	122.029884276616	114.319708264696
1129.6	122.030422417595	114.319928327047
1131.2	122.03076754252	114.318343027943
1132.8	122.031618544075	114.316949567769
1134.4	122.032597258686	114.315002396346
1136	122.031599877744	114.312811552009
1137.6	122.03145477439	114.310901355799
1139.2	122.031041890265	114.311190167899
1140.8	122.031387127002	114.309853498527
1142.4	122.03116307869	114.309545929247
1144	122.032165236	114.30853736155
1145.6	122.033160811977	114.308380777141
1147.2	122.033124610062	114.309531998043
1148.8	122.033281687809	114.311430732819
1150.4	122.033648828207	114.31412309574
1152	122.036682869352	114.314312160618
1153.6	122.036792358071	114.315251644465
1155.2	122.037967756515	114.318732854619
1156.8	122.038857227514	114.320615223479
1158.4	122.038938723919	114.322815626397
1160	122.036801113312	114.324879756639
1161.6	122.037097929451	114.326281768358
1163.2	122.037223428821	114.328109065456
1164.8	122.035974813089	114.329860771029
1166.4	122.036348069315	114.329021118289
1168	122.036445451164	114.329487009869
1169.6	122.036515311985	114.329875653077
1171.2	122.035803046662	114.328768589261
1172.8	122.035886530783	114.327428867882
1174.4	122.035814594075	114.330339735422
1176	122.034674969558	114.330929898118
1177.6	122.033491084027	114.332606571856
1179.2	122.033992159576	114.333529136621
1180.8	122.034249351129	114.336380781109
1182.4	122.034172120376	114.33781506651
1184	122.033915143811	114.337480536915
1185.6	122.033703747813	114.339913548263
1187.2	122.033167959468	114.341680201724
1188.8	122.033970652239	114.343274052372
1190.4	122.035075928293	114.344336282924
1192	122.035115046567	114.345757580216
1193.6	122.037547991734	114.347911056979
1195.2	122.036668444361	114.350369502419
1196.8	122.036715733112	114.354120247092
1198.4	122.035113399531	114.356644563685
1200	122.034645588017	114.359846821582
1201.6	122.036000269268	114.36173501154
1203.2	122.036501271754	114.363335547481
1204.8	122.036984016699	114.363435378589
1206.4	122.037280812612	114.365418056045
1208	122.036171563127	114.364618275705
1209.6	122.034867949334	114.362464654571
1211.2	122.034381942105	114.358893753371
1212.8	122.032646386684	114.355921160704
1214.4	122.031918834106	114.353451951097
1216	122.031066043655	114.352880639333
1217.6	122.031937342645	114.351311754024
1219.2	122.030774126481	114.350021452929
1220.8	122.02979387133	114.347514724158
1222.4	122.028454852993	114.347051792168
1224	122.027793478327	114.346041863649
1225.6	122.029582707357	114.342408149985
1227.2	122.029103373229	114.3404611917
1228.8	122.02904599976	114.339021639213
1230.4	122.029258384329	114.336537843052
1232	122.028702002108	114.334913983312
1233.6	122.028785502522	114.333271363162
1235.2	122.026680860508	114.33110228641
1236.8	122.026540335379	114.331638038461
1238.4	122.025486612338	114.33223589099
1240	122.025825742537	114.331557630593
1241.6	122.026189665601	114.330260862539
1243.2	122.028329626369	114.330779433595
1244.8	122.027946557614	114.331112565428
1246.4	122.027563569047	114.328848829434
1248	122.027085003084	114.328228725661
1249.6	122.025215476013	114.328520435112
1251.2	122.025245143924	114.328592485753
1252.8	122.024896145293	114.329350353073
1254.4	122.025211647568	114.328595649393
1256	122.022636316227	114.329206855564
1257.6	122.022330482447	114.331243430504
1259.2	122.021925488119	114.32983716127
1260.8	122.02379501519	114.329545451819
1262.4	122.024561141929	114.329040535252
1264	122.024917516036	114.32823869351
1265.6	122.025259403391	114.3275549188
1267.2	122.024828541253	114.327468746373
1268.8	122.02458213084	114.328717890488
1270.4	122.022369317987	114.328513430061
1272	122.022295756158	114.328124603253
1273.6	122.022596310554	114.326983515379
1275.2	122.022194725844	114.326878843385
1276.8	122.022077748084	114.33168921373
1278.4	122.023504380496	114.332786202411
1280	122.024106510955	114.334853921101
1281.6	122.024859354498	114.334965477087
1283.2	122.024923738796	114.335354410809
1284.8	122.026712524054	114.33612206764
1286.4	122.027216963536	114.338461890773
1288	122.028300901854	114.338605638865
1289.6	122.028005663964	114.337985639296
1291.2	122.028287145507	114.339681116417
1292.8	122.029026343362	114.339434717132
1294.4	122.029026343362	114.339434717132
1296	122.029302767553	114.33746153247
1297.6	122.029801776306	114.337645839723
1299.2	122.03065395918	114.338108508286
1300.8	122.032076421959	114.339241633792
1302.4	122.032609360764	114.340871327309
1304	122.033765956315	114.342251432595
1305.6	122.033835817136	114.342640075803
1307.2	122.034155668783	114.344620618566
1308.8	122.031755054225	114.345266301102
1310.4	122.032128697871	114.347166920165
1312	122.032499075839	114.348957758691
1312.8	122.032054450384	114.349133049717
1313.6	122.033552423877	114.349010661118
1314.4	122.033064488815	114.348714998637
1315.2	122.034669902561	114.34910399589
1316	122.03423617502	114.349302825842
1316.8	122.036712642801	114.348341765375
1317.6	122.037307977244	114.346315284044
1318.4	122.038155287621	114.345245460951
1319.2	122.03777626242	114.34534856543
1320	122.036650361335	114.344118255376
1320.8	122.038263879295	114.344887840765
1321.6	122.037708084882	114.344339279946
1322.4	122.037720927172	114.343319648212
1323.2	122.037716336236	114.341505329573
1324	122.040612231449	114.341197934109
1324.8	122.040742780676	114.339930292733
1325.6	122.041176366679	114.341956461605
1326.4	122.043489551139	114.343639371233
1327.2	122.044174257867	114.340682127922
1328	122.045078792096	114.34188572982
