# Supplementary material for: Seeking safety: Movement dynamics after post-contact immobility
Source: PLoS One. 2024 Aug 22;19(8):e0307370. doi: 10.1371/journal.pone.0307370 (PMC11340899; doi:10.1371/journal.pone.0307370)
Supplement: S4 Data — (ZIP) [file pone.0307370.s013.zip › Franks_etal_AntLionTracksSSandData_PLoSOne_2024/Averaged_Data_Width_20_Day2_Antlion2_Capture1.txt]

t	x	y
16	117.3280888903	106.865110024168
16.8	117.329326448777	106.865603246019
17.6	117.327707440113	106.867296955176
18.4	117.325818265606	106.867799716731
19.2	117.326832379484	106.866455761027
20	117.328713634038	106.866334112164
20.8	117.328123106723	106.867353506477
21.6	117.327437980558	106.867961983984
22.4	117.327867756326	106.867909768278
23.2	117.328082868472	106.869178796117
24	117.330595726756	106.868576864478
24.8	117.331301450273	106.86974573132
25.6	117.332389565493	106.870679726534
26.4	117.33366216549	106.872664973024
27.2	117.333564352956	106.872741161366
28	117.331705788258	106.873772108482
28.8	117.329761770296	106.873783984531
29.6	117.32905132966	106.874664077064
30.4	117.328860356948	106.87438854172
31.2	117.328198216925	106.874264894106
32	117.328037367583	106.87401253568
33.6	117.327887349177	106.876480094132
35.2	117.33053234609	106.877862931581
36.8	117.330289975975	106.880111415455
38.4	117.333359460354	106.882263706185
40	117.334631487566	106.884660952799
41.6	117.335521247031	106.887210583294
43.2	117.338195743962	106.88973947143
44.8	117.342006536923	106.893244320678
46.4	117.343132882467	106.894536516047
48	117.34208157885	106.894400557364
49.6	117.342509683141	106.894467514047
51.2	117.344709912843	106.892378810319
52.8	117.349268264174	106.894546884862
54.4	117.353099162052	106.892607899275
56	117.352137587741	106.89198471694
57.6	117.35311706316	106.893584526791
59.2	117.355239980861	106.894504368533
60.8	117.355699926193	106.894142982915
62.4	117.355361926698	106.894448538632
64	117.355574304926	106.893252734124
65.6	117.355920182183	106.894272000732
67.2	117.354854982375	106.894971953193
68.8	117.355403387147	106.893817928593
70.4	117.355152287544	106.894172063897
72	117.354473850496	106.896499031986
73.6	117.352485973229	106.896748205392
75.2	117.352921017062	106.895374228571
76.8	117.352898249196	106.894443760986
78.4	117.350821761308	106.894982109697
80	117.348620186246	106.894099153418
81.6	117.344971459416	106.894323639105
83.2	117.342244640661	106.894126014243
84.8	117.339846662542	106.894219793804
86.4	117.337226591224	106.89235299299
88	117.3359188448	106.89138286405
89.6	117.335622858988	106.887692933975
91.2	117.337130816799	106.887375548997
92.8	117.339028095519	106.887972026082
94.4	117.341005534151	106.888933265039
96	117.340298994744	106.889594462282
97.6	117.342507852411	106.890687940688
99.2	117.343931319995	106.892468233819
100.8	117.343057927361	106.894395322927
102.4	117.346125507777	106.894660014314
104	117.344960710248	106.894438102417
105.6	117.345152931725	106.894573185532
107.2	117.346215155301	106.893160699115
108.8	117.34534925276	106.893324965305
110.4	117.342962479722	106.892141787529
112	117.342111475602	106.891792427943
113.6	117.34146451953	106.892203851569
115.2	117.339126379191	106.893604591989
116.8	117.339545651266	106.8951209305
118.4	117.339707889478	106.895477854567
120	117.337714967972	106.897216032596
121.6	117.338661794211	106.898097560473
123.2	117.338970384909	106.897839214931
124.8	117.33930629278	106.897613741123
126.4	117.340130888648	106.898723405149
128	117.340988763558	106.900290363658
129.6	117.341663334203	106.900921631662
131.2	117.342929545644	106.901417034056
132.8	117.344023651415	106.902329368841
134.4	117.345365714427	106.903953486879
136	117.347053462549	106.904118707232
137.6	117.348569347231	106.904396649656
139.2	117.348655550049	106.905580934251
140.8	117.34897613069	106.907053470786
142.4	117.35056067461	106.909688832741
144	117.35292733713	106.910858157099
145.6	117.35647693133	106.912041767143
147.2	117.359572186194	106.913684032374
148.8	117.36226534052	106.914625113845
150.4	117.362505642447	106.915149444932
152	117.364542987537	106.91737920151
153.6	117.366012472979	106.919934372826
155.2	117.367930840916	106.923981226968
156.8	117.369368647252	106.924645757561
158.4	117.370145995699	106.924222767013
160	117.367742250785	106.923358816565
161.6	117.369268032231	106.923655422601
163.2	117.367714218709	106.923754602187
164.8	117.367006570392	106.923572084198
166.4	117.366409615657	106.922477667184
168	117.36400193917	106.923317006832
169.6	117.365361669399	106.924510916302
171.2	117.366820921036	106.925965683389
172.8	117.366510085022	106.927575251795
174.4	117.366758013997	106.928240633831
176	117.367523203338	106.929172168681
177.6	117.368536062659	106.928462427842
179.2	117.36754765755	106.927793393111
180.8	117.367183759104	106.927652470666
182.4	117.367451909845	106.926421830567
184	117.366387627172	106.924614033343
185.6	117.36706807215	106.923959185672
187.2	117.364739745472	106.923409983468
188.8	117.362870232801	106.922492958506
190.4	117.361134153381	106.922029472216
192	117.359553933038	106.922463910376
193.6	117.358618230179	106.921890644321
195.2	117.35810836718	106.923451554208
196.8	117.355650152635	106.923384287296
198.4	117.3548526529	106.921483265725
200	117.352879227155	106.921523026359
201.6	117.352281041642	106.922164619481
203.2	117.349855511118	106.921817657235
204.8	117.350936290537	106.921326393863
206.4	117.349172171211	106.921420971367
208	117.347040006807	106.919914735491
209.6	117.345269626815	106.918710612633
211.2	117.343175487913	106.917419609372
212.8	117.342024462405	106.91570466069
214.4	117.34167120014	106.914467581606
216	117.343162833047	106.913017279619
217.6	117.34240007803	106.911040202388
219.2	117.342876766081	106.909702293071
220.8	117.342351602513	106.909284542388
222.4	117.342191891571	106.90911162783
224	117.338378080918	106.909035785591
225.6	117.339055769393	106.909536699372
227.2	117.337605695439	106.90963556805
228.8	117.336412903726	106.910012815557
230.4	117.335451628149	106.908913542322
232	117.335445981003	106.90917947159
233.6	117.334974463363	106.907608841402
235.2	117.333017778398	106.906315439476
236.8	117.330798623165	106.905621716048
238.4	117.329347273474	106.904877543014
240	117.327205575047	106.903423683266
241.6	117.325425262237	106.902495475326
243.2	117.322393283666	106.903490078596
244.8	117.321242367778	106.903930297268
246.4	117.319607024907	106.902341507803
248	117.318786525684	106.901956002086
249.6	117.316672345794	106.902468505495
251.2	117.313643745128	106.902229378676
252.8	117.312824813997	106.901437911067
254.4	117.311906594823	106.902595309544
256	117.312486468747	106.902594881672
257.6	117.313942375018	106.901482535288
259.2	117.314682182792	106.901990502982
260.8	117.316840819242	106.90184287204
262.4	117.319485608215	106.902768548181
264	117.320777450031	106.903694280125
265.6	117.322325072473	106.904128320941
267.2	117.323840755601	106.904450806713
268.8	117.325003783121	106.905248123593
270.4	117.325003783121	106.905248123593
272	117.327578896398	106.906430728511
273.6	117.330824591112	106.907773209929
275.2	117.332594179698	106.909382136913
276.8	117.333958100596	106.911584851021
278.4	117.334571849304	106.912490093745
280	117.336804293606	106.912953991862
281.6	117.337054446066	106.914484175305
283.2	117.337306789065	106.916074815001
284.8	117.339144040428	106.916444739256
286.4	117.341177865833	106.916479566813
288	117.342042508382	106.917180817351
289.6	117.346466109442	106.91803457124
291.2	117.347154823148	106.919664424979
292.8	117.350273203066	106.920780199213
294.4	117.352369562137	106.920926124025
296	117.351508786704	106.921485144012
297.6	117.350416992433	106.921253213215
299.2	117.350890364224	106.921051275048
300.8	117.351645640818	106.921277403867
302.4	117.352713943706	106.920614900119
304	117.354220484715	106.920516647445
305.6	117.356093119281	106.92291493382
307.2	117.356687004738	106.924633410885
308.8	117.357739626253	106.925132415185
310.4	117.359208529037	106.926045726742
312	117.362922498909	106.92808544663
313.6	117.365566096975	106.929188094524
315.2	117.369458407674	106.930061568986
316.8	117.373439752242	106.931154879994
318.4	117.374782207821	106.933175420981
320	117.375222185946	106.933056347063
321.6	117.375222185946	106.933056347063
323.2	117.37236454152	106.932525824922
324.8	117.371175385808	106.931222759846
326.4	117.369679517614	106.930949765993
328	117.366739004143	106.931200940312
329.6	117.364976124427	106.931819428301
331.2	117.365153998755	106.93074720683
332.8	117.364731666426	106.929649308153
334.4	117.365713653321	106.927744144747
336	117.366838339404	106.928828710988
337.6	117.366968725028	106.928080692986
339.2	117.364952543188	106.927132765145
340.8	117.363895541449	106.925921405336
342.4	117.364283793245	106.924974965989
344	117.364004644034	106.925437390811
345.6	117.362667088029	106.924866490587
347.2	117.363223543239	106.925413337491
348.8	117.364436083637	106.924223804269
350.4	117.363176985881	106.925438441334
352	117.362639024077	106.9265482523
353.6	117.361109454455	106.926551400858
355.2	117.356782091294	106.926605075931
356.8	117.355105573557	106.927863796186
358.4	117.354241666448	106.927204070416
360	117.352526767611	106.927955977552
361.6	117.355025893736	106.927926544367
363.2	117.356123335153	106.927892545897
364.8	117.357633725387	106.929057923667
366.4	117.361648754815	106.930133514471
368	117.363741930063	106.932427663564
369.6	117.365641481769	106.934949482208
371.2	117.36674610793	106.935108221685
372.8	117.370210996481	106.934647495082
374.4	117.372456815353	106.935331005173
376	117.373180815817	106.936320359671
377.6	117.37291328524	106.934873253212
379.2	117.370784477294	106.934480242514
380.8	117.367626041636	106.934303715432
382.4	117.365109361548	106.933926462615
384	117.364833164741	106.93293348889
385.6	117.365947335665	106.933045027661
387.2	117.365281692495	106.934509732902
388.8	117.365473937147	106.935729216908
390.4	117.361559285322	106.936166713611
392	117.36141929931	106.935564730421
393.6	117.36282866888	106.934290589511
395.2	117.363170303578	106.933503731032
396.8	117.362601126461	106.93330284499
398.4	117.361171469071	106.932936044003
400	117.359333990987	106.933739194242
401.6	117.356801016571	106.933080389591
403.2	117.353689282713	106.933138706367
404.8	117.354386071496	106.933275971664
406.4	117.354252572624	106.932675226741
408	117.352289577295	106.933321319957
409.6	117.352346280588	106.933640659802
411.2	117.353780333061	106.936851790434
412.8	117.354021833555	106.938736410122
414.4	117.354851905867	106.941933265158
416	117.354522268332	106.943769831491
417.6	117.355376001693	106.945263915105
419.2	117.355896343887	106.94900795165
420.8	117.359956877699	106.95122533993
422.4	117.363053880208	106.950083445925
424	117.363294999774	106.951380097319
425.6	117.36496619664	106.951673353008
427.2	117.364601390969	106.952137651135
428.8	117.365699124398	106.954045937165
430.4	117.365149926042	106.955038106547
432	117.361751513904	106.956081685055
433.6	117.359043485808	106.955017136376
435.2	117.356951963492	106.953593530703
436.8	117.353628195968	106.953710299079
438.4	117.351648412648	106.952480258696
440	117.347056010981	106.950405499326
441.6	117.34436694467	106.948651641753
443.2	117.340739260565	106.948591879694
444.8	117.33806536931	106.947953654519
446.4	117.341297191225	106.947818744884
448	117.343489659083	106.949019739898
449.6	117.344685915554	106.951456947913
451.2	117.34388675305	106.953854035994
452.8	117.347243553498	106.954308915208
454.4	117.349851510067	106.954694533855
456	117.353692124939	106.954655843909
457.6	117.354122198734	106.954283127826
459.2	117.352665730334	106.955164606712
460.8	117.353984423438	106.956798004538
462.4	117.354893851288	106.957818965992
464	117.355869381187	106.962570779691
465.6	117.356790663927	106.965250902347
467.2	117.359494980615	106.966958483443
468.8	117.363484025259	106.968609483984
470.4	117.365247081014	106.970493704476
472	117.365518501913	106.973809161023
473.6	117.368329421485	106.974646476066
475.2	117.371066850137	106.975389640561
476.8	117.371224757181	106.973574017572
478.4	117.370927580171	106.971956419996
480	117.369925278417	106.970877640192
481.6	117.370593039029	106.969522649273
483.2	117.369060634416	106.969086298155
484.8	117.369247650829	106.966663344197
486.4	117.366568459511	106.96401486581
488	117.364590985461	106.965382649674
489.6	117.365825429149	106.963602766178
491.2	117.369074193213	106.962735593048
492.8	117.368756378754	106.962763351131
494.4	117.36791020755	106.963845905389
496	117.366745686621	106.964686948282
497.6	117.366471353753	106.964779266029
499.2	117.36812956135	106.964712937725
500.8	117.369140304247	106.964892009522
502.4	117.371710801268	106.964349479557
504	117.371441993481	106.965723778867
505.6	117.374072456733	106.966309259256
507.2	117.375794065728	106.968288856869
508.8	117.377437754935	106.969586549498
510.4	117.379666955186	106.9707454838
512	117.377947077102	106.971355177641
513.6	117.376680490089	106.970841991524
515.2	117.374985148628	106.969921612427
516.8	117.377492472885	106.967168097708
518.4	117.375475821293	106.964853907357
520	117.374405890607	106.965023086181
521.6	117.37632216988	106.965220391895
523.2	117.377739295887	106.967030172196
524.8	117.38038501325	106.967761037444
526.4	117.379969219324	106.968060779299
528	117.379509273991	106.968652137583
529.6	117.380017064892	106.966734393686
531.2	117.380463376238	106.965422170338
532.8	117.379761109416	106.965072234993
534.4	117.379650787431	106.964640681348
536	117.378236461315	106.964470764095
537.6	117.379720284403	106.96391107644
539.2	117.378211764006	106.965276827209
540.8	117.377218170109	106.965926701286
542.4	117.374557752838	106.968087614094
544	117.375452340387	106.968567352992
545.6	117.376978957793	106.968513815931
547.2	117.376407647054	106.969515157315
548.8	117.37766008472	106.967886161658
550.4	117.378217816839	106.967256187618
552	117.379864443303	106.967151431011
553.6	117.379871901931	106.965292620103
555.2	117.375418502858	106.966726563799
556.8	117.369739683484	106.966865511224
558.4	117.36924460773	106.966275647086
560	117.370021134214	106.964412387964
561.6	117.369806917645	106.963319773298
563.2	117.369801769766	106.965587559438
564.8	117.368421615273	106.966715848375
566.4	117.366734598053	106.968293135267
568	117.366607536724	106.96935147426
569.6	117.367536943116	106.969530539823
571.2	117.368982485589	106.970187604584
572.8	117.37068832412	106.968438700554
574.4	117.373582242497	106.968385950497
576	117.374666734762	106.969335907554
577.6	117.374881968994	106.970106444119
579.2	117.375770568653	106.969822191099
580.8	117.377120866876	106.970818839787
582.4	117.378563403196	106.971650446541
584	117.379082473929	106.973751447126
585.6	117.380773638402	106.973734761412
587.2	117.379722355775	106.975766485518
588.8	117.37880802489	106.977260549696
590.4	117.377324794368	106.979729862561
592	117.378797780781	106.981151914306
593.6	117.37930740662	106.983680011036
595.2	117.379976144617	106.984932410895
596.8	117.380770008945	106.984503278851
598.4	117.379802385	106.983865210994
600	117.37775284041	106.982423399488
601.6	117.376377759726	106.981626430191
603.2	117.374497760404	106.979203768708
604.8	117.37409517666	106.976394407857
606.4	117.371897920266	106.974252251233
608	117.373530701074	106.972474771032
609.6	117.3680849004	106.972381369579
611.2	117.362371217184	106.970680914273
612.8	117.357931186706	106.968082227127
614.4	117.353351893281	106.968173798209
616	117.349282582223	106.968555144772
617.6	117.343986595621	106.968833172678
619.2	117.340296558857	106.968856036508
620.8	117.339495565625	106.966953677583
622.4	117.33795656416	106.965849506407
624	117.334931037481	106.964443325177
625.6	117.332918163571	106.963245930303
627.2	117.331629176687	106.961709393047
628.8	117.328580078585	106.958834125802
630.4	117.331637874447	106.957010023384
632	117.334346151663	106.958255701104
633.6	117.336754510758	106.959102233229
635.2	117.337940832234	106.961026322437
636.8	117.338053993388	106.962889628306
638.4	117.338195409269	106.965121162745
640	117.33770086369	106.967022110223
641.6	117.33798508371	106.966226234078
643.2	117.338693542098	106.964920745519
644.8	117.335885253003	106.965709363021
646.4	117.332950891504	106.965500194622
648	117.33068185863	106.964668587869
649.6	117.327435649814	106.965199152311
651.2	117.324890301152	106.966037980166
652.8	117.322894046677	106.965981953698
654.4	117.319717209185	106.966000687106
656	117.316405739592	106.966082035371
657.6	117.311767266024	106.966819921132
659.2	117.30856736117	106.966491256524
660.8	117.305332564429	106.96682189198
662.4	117.300571332283	106.969813879965
664	117.298073889566	106.972341596055
665.6	117.295147263704	106.975658232343
667.2	117.292087152187	106.978428416661
668.8	117.290087562809	106.982436986792
670.4	117.286705871339	106.9865201328
672	117.283285855697	106.991172034781
673.6	117.27862219339	106.994466946836
675.2	117.279844278396	106.99572984194
676.8	117.279610527736	106.999467360024
678.4	117.280486234708	107.003336339432
680	117.284717126765	107.007404037593
681.6	117.285388137488	107.012614666372
683.2	117.287771065253	107.017767532392
684.8	117.288616389525	107.023352747513
686.4	117.294130571743	107.028228284704
688	117.298660431456	107.034000210052
689.6	117.298212923049	107.043593175196
691.2	117.296884218754	107.05282035339
692.8	117.298654729508	107.061345096878
694.4	117.303584980951	107.066866311
696	117.300101134138	107.074094108774
697.6	117.300388323252	107.076883672368
699.2	117.297451661697	107.081816933686
700.8	117.300428048371	107.085020544611
702.4	117.310369110921	107.08581495241
704	117.322900360919	107.083776815897
705.6	117.339296944774	107.081058554008
707.2	117.360402353097	107.075960707911
708.8	117.38336896557	107.071656164349
710.4	117.414172764864	107.064287989074
712	117.448739506409	107.057044112719
713.6	117.477931125991	107.051468572934
715.2	117.513934382469	107.043318993772
716.8	117.548898192138	107.035021246653
718.4	117.582543712801	107.026903670906
720	117.616242195032	107.017669513779
721.6	117.656418849989	107.006830549718
723.2	117.694432402185	106.995364148662
724.8	117.7354196012	106.984717452159
726.4	117.780033930257	106.976189652766
728	117.830218487815	106.966156447105
729.6	117.886396538632	106.95699593608
731.2	117.943264081412	106.945812609296
732.8	118.000712867101	106.933482964543
734.4	118.056679838742	106.92196227008
736	118.113127356717	106.910197848693
737.6	118.171793671674	106.89545106331
739.2	118.22934928219	106.881067935282
740.8	118.289200315653	106.866951794904
742.4	118.352734530796	106.853472861199
744	118.417129839483	106.839508484665
745.6	118.480369669066	106.824591994471
747.2	118.547857400315	106.807774782588
748.8	118.616492457501	106.792089308463
750.4	118.68621727113	106.776179776465
752	118.752234770652	106.76168178111
753.6	118.819303696755	106.746607934529
755.2	118.891969777595	106.72836484021
756.8	118.965499765969	106.710665445408
758.4	119.035628508511	106.694023398867
760	119.104838698679	106.678080430925
761.6	119.182911138756	106.661097186828
763.2	119.261066022913	106.643563334124
764.8	119.342489932223	106.624532961814
766.4	119.41961305076	106.60691946838
768	119.494742218886	106.591913991562
769.6	119.569315669225	106.579087373585
771.2	119.640864083968	106.567731297478
772.8	119.71541741416	106.564593086671
774.4	119.787380256988	106.561813059549
776	119.857132959734	106.561393091906
777.6	119.92536134734	106.560880744717
779.2	119.994855645041	106.559244777043
780.8	120.061911268303	106.559209494333
782.4	120.128684244432	106.558861623056
784	120.197060855328	106.557926396289
785.6	120.267054866802	106.557857132814
787.2	120.33284991012	106.558193551192
788.8	120.399987246121	106.559461170924
790.4	120.463295698968	106.560347784954
792	120.521919189247	106.558487438776
793.6	120.576380671678	106.556468752476
795.2	120.623541035706	106.555364903513
796.8	120.670527327861	106.556415553419
798.4	120.717055660192	106.557994319355
800	120.764066716368	106.55900236333
801.6	120.812682325888	106.559592285066
803.2	120.858263137593	106.563673256402
804.8	120.905229029673	106.56698164697
806.4	120.949918258318	106.571756491498
808	120.991947642626	106.575249306971
809.6	121.03084630074	106.579754049621
811.2	121.068062701228	106.583118587868
812.8	121.104352779499	106.586549210546
814.4	121.139093226074	106.589118185549
816	121.173522818425	106.591990185937
817.6	121.207023675883	106.595630513616
819.2	121.239977517115	106.598866284344
820.8	121.272827292338	106.602722103109
822.4	121.303149365662	106.60479016802
824	121.333477091751	106.605247058298
825.6	121.36332940713	106.606698484932
827.2	121.386258148366	106.610339997312
828.8	121.407017381225	106.614362030087
830.4	121.425171307256	106.61800037557
832	121.443685361306	106.623108879896
833.6	121.458790846645	106.626149209975
835.2	121.470685955831	106.631632933878
836.8	121.482353365768	106.636325889978
838.4	121.486223522375	106.63573465663
840	121.489606395817	106.634716878068
841.6	121.490538458837	106.633596022334
843.2	121.490224636862	106.632066140205
844.8	121.491506802752	106.632401956333
846.4	121.491028210701	106.632425171045
848	121.490160821136	106.632852686536
849.6	121.491265297078	106.633084231274
851.2	121.490800787015	106.633453741733
852.8	121.490479778277	106.633533993917
854.4	121.490075596299	106.633591031389
856	121.490001469155	106.633557337233
857.6	121.489995866806	106.634052766637
859.2	121.490022706843	106.636129182712
860.8	121.490822692838	106.63797781714
862.4	121.492104858728	106.638313633268
864	121.491414134262	106.638512071064
865.6	121.492102093132	106.638620095244
867.2	121.491708565926	106.639521013628
868.8	121.492400944944	106.639649535568
870.4	121.492630454032	106.63996203271
872	121.49200725663	106.639300075471
873.6	121.49200725663	106.639300075471
875.2	121.4938961443	106.638553078661
876.8	121.493173936124	106.637969286261
878.4	121.492487485906	106.637743380927
880	121.492438681369	106.637770328217
881.6	121.493277349963	106.637278637904
883.2	121.493277349963	106.637278637904
884.8	121.493193314719	106.637535891741
886.4	121.492467093247	106.63741034571
888	121.492758796411	106.638123748556
889.6	121.493577217274	106.639404755123
891.2	121.492704976784	106.642537206088
892.8	121.493994839977	106.642501923378
894.4	121.494999902401	106.642481120785
896	121.496693956287	106.64273623477
897.6	121.496843571419	106.644379017869
899.2	121.495646878701	106.64662114515
900.8	121.49565308671	106.646962434231
902.4	121.495182821068	106.64732569696
904	121.495647526642	106.648171373281
905.6	121.496172887874	106.648984985809
907.2	121.497689714275	106.649110774346
908.8	121.499327397845	106.648930506379
910.4	121.498156102729	106.648293903319
912	121.497344831586	106.648305971317
913.6	121.497805080395	106.649388125963
915.2	121.497811415821	106.648521831872
916.8	121.497335353806	106.647331676834
918.4	121.496476112372	106.646988040601
920	121.495997520322	106.647011255313
921.6	121.49567773215	106.64745096405
923.2	121.495444401859	106.64679624622
924.8	121.495860446079	106.646349428607
926.4	121.495062413789	106.644031153586
928	121.49411538001	106.643582582729
929.6	121.496325288128	106.643522630767
931.2	121.496933125197	106.644143343202
932.8	121.497321922712	106.643739042424
934.4	121.497216865817	106.642913280534
936	121.496987356729	106.642600783392
937.6	121.496061433873	106.642715506048
939.2	121.494732047988	106.642671743373
940.8	121.494327866009	106.642728780845
942.4	121.495050074185	106.643312573245
944	121.495044095235	106.643717975239
945.6	121.495088425505	106.645013621292
947.2	121.494647977978	106.645943354779
948.8	121.49393427449	106.646149501752
950.4	121.494328189805	106.645743487171
952	121.493667850605	106.645534377234
953.6	121.493318875196	106.646018322225
955.2	121.493704237101	106.646863998546
956.8	121.494710929944	106.645835472388
958.4	121.493883362486	106.646342632091
960	121.493031986139	106.646978330408
961.6	121.493204061861	106.647990415353
963.2	121.492790825874	106.645265741955
964.8	121.492790825874	106.645265741955
966.4	121.492830647981	106.645345386168
968	121.492565067465	106.643924665144
969.6	121.492094801823	106.643451663633
971.2	121.493023290148	106.642301376318
972.8	121.492658575295	106.64038352811
974.4	121.491360963846	106.639727330737
976	121.491242395769	106.640399216507
977.6	121.490423225059	106.639752494998
979.2	121.487687490741	106.637134006437
980.8	121.486846300915	106.636095192102
982.4	121.4865381982	106.636593598024
984	121.485152877163	106.635140379028
985.6	121.484644613328	106.63345092193
987.2	121.484701354769	106.631882223208
988.8	121.484622595491	106.630002619773
990.4	121.484001928125	106.628960401309
992	121.483084616797	106.628578644667
993.6	121.482269023574	106.627806521377
995.2	121.480930641492	106.628250552837
996.8	121.479663719507	106.626791071836
998.4	121.478339558464	106.625948423899
1000	121.474591024353	106.625429813084
1001.6	121.472161875845	106.625350168871
1003.2	121.471427923243	106.624827666949
1004.8	121.47005637126	106.624211628461
1006.4	121.468311112268	106.623311344156
1008	121.465770323377	106.622543313573
1009.6	121.465546844091	106.62335936958
1011.2	121.465752632447	106.623952812679
1012.8	121.46571281034	106.623833346359
1014.4	121.465026223936	106.624000127269
1016	121.46400043088	106.623696685868
1017.6	121.465670187427	106.624884186284
1019.2	121.464565386943	106.623913428514
1020.8	121.462391091751	106.62353552457
1022.4	121.459734149985	106.622581118036
1024	121.458250997745	106.621030710682
1025.6	121.45635643181	106.619610457428
1027.2	121.453843574148	106.617957354802
1028.8	121.45033351842	106.617452440543
1030.4	121.44712053899	106.613812439927
1032	121.444286881714	106.6109296787
1033.6	121.438566262605	106.608145653754
1035.2	121.432661440626	106.605724469668
1036.8	121.429632444992	106.604981325512
1038.4	121.424145658534	106.604248646902
1040	121.419222549831	106.602617069089
1041.6	121.416910181721	106.600933867368
1043.2	121.413332488577	106.601175516951
1044.8	121.411539949581	106.600296724227
1046.4	121.409363318935	106.601694183572
1048	121.408531676689	106.601498387246
1049.6	121.408790895939	106.602136376975
1051.2	121.407169482401	106.60258851308
1052.8	121.405200749037	106.60258851308
1054.4	121.404294174151	106.604175386463
1056	121.403699096632	106.604611776644
1057.6	121.40313398112	106.60498016353
1059.2	121.400812738508	106.604912348953
1060.8	121.398139006332	106.604276312763
1062.4	121.396152142665	106.604008377119
1064	121.396012309313	106.60433941738
1065.6	121.397643796251	106.604875508122
1067.2	121.398190278084	106.605221041479
1068.8	121.397486803545	106.60584635218
1070.4	121.396080227592	106.605298346407
1072	121.395766405617	106.605298346407
1073.6	121.395156314618	106.605921418065
1075.2	121.393238997305	106.603694893806
1076.8	121.391247976393	106.601950967505
1078.4	121.390205469302	106.60121752751
1080	121.391268585319	106.601886896854
1081.6	121.391921099209	106.604287506984
1083.2	121.38959423282	106.604474815962
1084.8	121.39025837408	106.60691521294
1086.4	121.39068148369	106.608148498561
1088	121.391782224388	106.608937741892
1089.6	121.392269229601	106.610728270605
1091.2	121.392536691512	106.611653094456
1092.8	121.393691792681	106.612768384446
1094.4	121.399714300698	106.616819698182
1096	121.405904392584	106.623994947971
1097.6	121.411980790167	106.629268198288
1099.2	121.419993725433	106.636020301546
1100.8	121.430165096739	106.642291445762
1102.4	121.435946847895	106.647324778172
1104	121.443104034927	106.651108939265
1105.6	121.452520479982	106.656980966534
1107.2	121.462337800518	106.662971851113
1108.8	121.47377778124	106.667045032771
1110.4	121.488314371307	106.675728499892
1112	121.498794789529	106.681371404097
1113.6	121.506230069763	106.684833473968
1115.2	121.514377324437	106.691686061536
1116.8	121.522181692194	106.697733747663
1118.4	121.531029309739	106.701743906084
1120	121.540479893634	106.706917605593
1121.6	121.550726981574	106.713387787948
1123.2	121.566182713846	106.72103719859
1124.8	121.584153434129	106.728882234261
1126.4	121.601371517089	106.735762855843
1128	121.619196765846	106.744304346205
1129.6	121.635741679935	106.752421028539
1131.2	121.654245820133	106.760616493484
1132.8	121.673041714325	106.769437685808
1134.4	121.693016932902	106.778195550186
1136	121.714884521244	106.787936018686
1137.6	121.733403912726	106.798944826801
1139.2	121.758121761269	106.811658434422
1140.8	121.781603055676	106.827543941274
1142.4	121.80751597672	106.843765664272
1144	121.831198368815	106.855578370095
1145.6	121.855697143619	106.865741043311
1147.2	121.879374758087	106.874691696119
1148.8	121.905541594961	106.886189880871
1150.4	121.932790616172	106.898516056608
1152	121.962044105142	106.912103513288
1153.6	121.992283849616	106.927380884195
1155.2	122.022143538631	106.944375052014
1156.8	122.05703045044	106.965166768957
1158.4	122.089980203471	106.986158878821
1160	122.120394011114	107.004279054957
1161.6	122.155020172733	107.021832050392
1163.2	122.189392342495	107.041678826763
1164.8	122.227942864116	107.061968639461
1166.4	122.264573618355	107.081733188596
1168	122.305848253959	107.104598198511
1169.6	122.350795746927	107.131948139465
1171.2	122.396597727823	107.161171261429
1172.8	122.441246616201	107.191619226181
1174.4	122.48723917456	107.221594808312
1176	122.53147656114	107.249471925805
1177.6	122.58154991356	107.280429549907
1179.2	122.633699162731	107.315697498161
1180.8	122.685405690468	107.347255340905
1182.4	122.739525039194	107.381893733556
1184	122.793616775308	107.419476448865
1185.6	122.850427310208	107.460671494787
1187.2	122.908076530772	107.50079972866
1188.8	122.962227784821	107.539872684975
1190.4	123.019354278055	107.580765800181
1192	123.079258183511	107.620417231888
1193.6	123.137616157402	107.657823175921
1195.2	123.194432933734	107.695546423336
1196.8	123.250171967015	107.732549308192
1198.4	123.305900331631	107.768603027273
1200	123.360166683348	107.807698951021
1201.6	123.41497718037	107.849654959402
1203.2	123.473029188501	107.890834745741
1204.8	123.52943087192	107.933268021978
1206.4	123.586543055324	107.974417632401
1208	123.639726227338	108.012090842397
1209.6	123.695730081204	108.056164746888
1211.2	123.74910715697	108.100465385009
1212.8	123.803384982272	108.142768658747
1214.4	123.856623846889	108.18432542165
1216	123.909393129975	108.224315602562
1217.6	123.960042274358	108.263791370965
1219.2	124.009510178723	108.302597770025
1220.8	124.060003887748	108.340253543135
1222.4	124.108145624266	108.375858219362
1224	124.155074538553	108.410395341972
1225.6	124.203841955024	108.446340028873
1227.2	124.248978578858	108.481137483113
1228.8	124.291070856652	108.516470018581
1230.4	124.329515649124	108.549934493779
1232	124.367585583115	108.583146130754
1233.6	124.404799546959	108.612338360495
1235.2	124.438589135538	108.638942052078
1236.8	124.467997813961	108.664116881306
1238.4	124.497340072351	108.688668801293
1240	124.528140761074	108.714582254199
1241.6	124.559420144061	108.746106899306
1243.2	124.589459998495	108.779817048964
1244.8	124.619585571637	108.812023854519
1246.4	124.651289655728	108.846404858709
1248	124.683319525284	108.878012086875
1249.6	124.714377120672	108.908548043064
1251.2	124.740092997626	108.933344264439
1252.8	124.763892980549	108.96037958459
1254.4	124.788578118695	108.986166563538
1256	124.809994317038	109.014334838447
1257.6	124.832463055497	109.045346916886
1258.4	124.84124485132	109.059764288867
1259.2	124.851314477975	109.073948186221
1260	124.861909249937	109.08973924228
1260.8	124.872511681568	109.106054045403
1261.6	124.88447583696	109.120362126133
1262.4	124.895582587103	109.131880622545
1263.2	124.905001156921	109.143112405562
1264	124.911285054797	109.150999184894
1264.8	124.917814518225	109.158625358999
1265.6	124.925722307136	109.169287314301
1266.4	124.932232995604	109.177941546832
1267.2	124.940260619823	109.186735764481
1268	124.948797972905	109.199312963563
1268.8	124.957925963564	109.211466124482
1269.6	124.965957757126	109.224476411506
1270.4	124.976003897331	109.238840482226
1271.2	124.986887215886	109.254401558839
1272	124.997618695946	109.269007479414
1272.8	125.005303744757	109.283618236467
1273.6	125.018667619096	109.301528644288
