# Supplementary material for: Seeking safety: Movement dynamics after post-contact immobility
Source: PLoS One. 2024 Aug 22;19(8):e0307370. doi: 10.1371/journal.pone.0307370 (PMC11340899; doi:10.1371/journal.pone.0307370)
Supplement: S4 Data — (ZIP) [file pone.0307370.s013.zip › Franks_etal_AntLionTracksSSandData_PLoSOne_2024/Averaged_Data_Width_20_Day2_Antlion2_Capture2.txt]

t	x	y
16	125.434734577223	109.782765914217
16.8	125.432701215211	109.777942795609
17.6	125.432199315876	109.775411580932
18.4	125.432232254784	109.773443453167
19.2	125.428876476586	109.770535479637
20	125.428177433438	109.769562699857
20.8	125.428808693668	109.768170615884
21.6	125.42652229381	109.766115062945
22.4	125.424339454985	109.764611206247
23.2	125.422636244462	109.767254139246
24	125.421427630052	109.767625571
24.8	125.421329655725	109.763482636274
25.6	125.419590203795	109.759391865889
26.4	125.418746900824	109.757687125181
27.2	125.419811248039	109.760080727563
28	125.419816242877	109.761228446058
28.8	125.419820967725	109.762314125715
29.6	125.420124850455	109.762452479852
30.4	125.420704606598	109.763023152317
31.2	125.421007704726	109.764090256316
32	125.420128194435	109.762008280126
33.6	125.417704781177	109.757446971621
35.2	125.416238308012	109.754239806732
36.8	125.416541947078	109.755001448858
38.4	125.415147781337	109.751106703407
40	125.416003051131	109.750315594769
41.6	125.41342683054	109.746477283108
43.2	125.410964141389	109.73998159825
44.8	125.409966092998	109.739430374192
46.4	125.408319771955	109.735128394455
48	125.407501973744	109.732318240091
49.6	125.405887616729	109.733177606864
51.2	125.40580644912	109.732570375506
52.8	125.40629724321	109.733990600779
54.4	125.404308253025	109.731878461398
56	125.405368400831	109.733765606996
57.6	125.404721556574	109.733201869744
59.2	125.406445671635	109.735026833466
60.8	125.409286340402	109.736461874051
62.4	125.410207364826	109.735138468322
64	125.410779474714	109.734414714849
65.6	125.408404541845	109.728460110438
67.2	125.407869888779	109.725998010602
68.8	125.406627927598	109.724057426204
70.4	125.405706059447	109.721868528661
72	125.40570514749	109.718748421004
73.6	125.404479241926	109.715277081558
75.2	125.401143439219	109.710761746428
76.8	125.399718335974	109.707648525944
78.4	125.399319420047	109.705440899968
80	125.397405298557	109.698630869179
81.6	125.395468788758	109.693713919448
83.2	125.391588872087	109.691211714095
84.8	125.389010576185	109.692582649892
86.4	125.386071225269	109.69059293029
88	125.379834147663	109.682311232413
89.6	125.376793359866	109.679853367566
91.2	125.375009783101	109.680661324525
92.8	125.3732552462	109.682659315612
94.4	125.371246387956	109.682780419411
96	125.370252215817	109.684521276039
97.6	125.373089364701	109.690523959587
99.2	125.376284829053	109.698006249484
100.8	125.376301486569	109.7001362674
102.4	125.376986396465	109.703234362831
104	125.376791013525	109.705742238931
105.6	125.378891089928	109.710877602048
107.2	125.382530830479	109.717762844293
108.8	125.384360158505	109.722116709922
110.4	125.382903175375	109.724140984729
112	125.383618443224	109.728434685607
113.6	125.382164730212	109.731362063909
115.2	125.380576352295	109.736146307534
116.8	125.380755357228	109.744255039895
118.4	125.378602414355	109.74809791982
120	125.377466937222	109.754322354672
121.6	125.375996821596	109.760992576967
123.2	125.376545014219	109.768360561802
124.8	125.376790725937	109.775698168266
126.4	125.377021127411	109.782273103942
128	125.377382979333	109.791928140704
129.6	125.377451582007	109.798125680368
131.2	125.379266832918	109.81141829958
132.8	125.382755617085	109.825507710331
134.4	125.386135181014	109.837689995806
136	125.38860904257	109.850053573371
137.6	125.39200739989	109.862851785812
139.2	125.396204303655	109.877395511732
140.8	125.397347586511	109.88952544442
142.4	125.39952411353	109.900408079512
144	125.40046234036	109.909525028897
145.6	125.40333747742	109.922692897066
147.2	125.405528345138	109.9337169836
148.8	125.408233643749	109.945510723026
150.4	125.41284302963	109.956972366293
152	125.417059410578	109.970390411042
153.6	125.422966528343	109.986535430866
155.2	125.428465816046	109.996782499781
156.8	125.432693361478	110.005061449791
158.4	125.434718683462	110.012729015424
160	125.437780522887	110.022960431288
161.6	125.439190905538	110.027697780934
163.2	125.437400148844	110.033731364871
164.8	125.43731794815	110.041034939822
166.4	125.438931988266	110.049890385046
168	125.43783536566	110.05498072196
169.6	125.439134750389	110.063674116841
171.2	125.43713950935	110.066462467431
172.8	125.437528390844	110.067530473413
174.4	125.436693067283	110.073931839572
176	125.438599556007	110.079682185374
177.6	125.439651448696	110.086175517193
179.2	125.444527728986	110.091974374443
180.8	125.44886914473	110.095282119772
182.4	125.453088402858	110.100770851039
184	125.456083221302	110.108413755206
185.6	125.460668579662	110.120968783612
187.2	125.467848412887	110.135277922293
188.8	125.474557104636	110.151708981317
190.4	125.480451252387	110.163378127806
192	125.486339502991	110.177629321197
193.6	125.493187976488	110.188442357153
195.2	125.50025258232	110.200448204629
196.8	125.507583400161	110.212008453735
198.4	125.513883040509	110.22297146421
200	125.520111694272	110.236161269181
201.6	125.526194955175	110.247839130906
203.2	125.532574169488	110.261571152604
204.8	125.537602143305	110.273497007858
206.4	125.546651535977	110.288908225227
208	125.552637474166	110.301163004487
209.6	125.556850212846	110.316872020021
211.2	125.561383372691	110.330923006067
212.8	125.57058321979	110.347229246798
214.4	125.581286932657	110.364939784111
216	125.590387516675	110.379445604027
217.6	125.598752071268	110.394572783987
219.2	125.605103244045	110.410788646373
220.8	125.606747091532	110.431795250117
222.4	125.607691622125	110.454717285574
224	125.611532065678	110.477073448511
225.6	125.614087710489	110.498722319292
227.2	125.61732182189	110.52245733435
228.8	125.62185363181	110.547367985462
230.4	125.621773773844	110.572224162121
232	125.620432204659	110.596219583184
233.6	125.620083654177	110.621801708245
235.2	125.621677327767	110.648601846752
236.8	125.62438062576	110.679577610187
238.4	125.623293701274	110.710996864214
240	125.623068821703	110.740435141723
241.6	125.619317958827	110.771377526015
243.2	125.616845105954	110.80345178085
244.8	125.613748810624	110.836807957324
246.4	125.610285615024	110.868557118693
248	125.607316246733	110.896739123202
249.6	125.606515421807	110.923886406111
251.2	125.602469736908	110.947479642554
252.8	125.595666786111	110.965911668956
254.4	125.588799407024	110.986851478111
256	125.581495648831	111.0154317561
257.6	125.573198003429	111.041210848612
259.2	125.565907540904	111.065702866028
260.8	125.556661392292	111.09461340671
262.4	125.549030437575	111.121559729283
264	125.542022222459	111.147953624123
265.6	125.533174713086	111.17259507696
267.2	125.524925309808	111.198094084128
268.8	125.517698922172	111.224555512731
270.4	125.510840168937	111.253686620001
272	125.5054972539	111.283656409447
273.6	125.502678021	111.320393530542
275.2	125.503283189079	111.350864010239
276.8	125.500783702834	111.380710079955
278.4	125.494059627363	111.40963943718
280	125.487054165123	111.436489634996
281.6	125.478289062036	111.463186042205
283.2	125.471115150033	111.489981805288
284.8	125.464433594464	111.51915555936
286.4	125.461723084422	111.543962159337
288	125.460695948705	111.564285873251
289.6	125.457460665635	111.587355132325
291.2	125.455233610599	111.609874871643
292.8	125.452700368276	111.634046319422
294.4	125.449975725351	111.652786511283
296	125.452013639484	111.671524696645
297.6	125.455749032695	111.6943244448
299.2	125.458505961723	111.715562141023
300.8	125.458882157686	111.735580516143
302.4	125.459093957597	111.754769264669
304	125.461336571499	111.775134725887
305.6	125.465762127029	111.795593018998
307.2	125.468572986766	111.818161612982
308.8	125.471296968899	111.839545821708
310.4	125.475136355061	111.862340667851
312	125.480191922952	111.888464192679
313.6	125.484250438098	111.917150883579
315.2	125.489002246429	111.947336789246
316.8	125.494267257248	111.978392054456
318.4	125.498334521925	112.008700434446
320	125.502143018045	112.034923517106
321.6	125.505564195973	112.055882991738
323.2	125.509950562475	112.078160495656
324.8	125.512389471786	112.103157839763
326.4	125.516341054351	112.122717162119
328	125.519644415225	112.145664065477
329.6	125.521338951678	112.169772282241
331.2	125.525517463948	112.192228066455
332.8	125.529684581687	112.214949735226
334.4	125.532509382094	112.236584700413
336	125.535422283975	112.254677417483
337.6	125.53711619952	112.272309797945
339.2	125.538171881981	112.286814246699
340.8	125.538141142109	112.304900648429
342.4	125.540131371539	112.322463230671
344	125.541737491688	112.340569167792
345.6	125.542882720549	112.359825673864
347.2	125.545533865858	112.379701482353
348.8	125.547402726586	112.397839988901
350.4	125.550733829164	112.413702852235
352	125.553165240687	112.429035205847
353.6	125.554232502496	112.446996167446
355.2	125.557274738108	112.46276882206
356.8	125.559635949853	112.48007945374
358.4	125.56203904281	112.497225375316
360	125.564653900479	112.516073459584
361.6	125.565727207586	112.533266292246
363.2	125.564704305719	112.548866564541
364.8	125.56584292845	112.566039015022
366.4	125.566116548091	112.581728953664
368	125.567839181689	112.598488427846
369.6	125.568813107278	112.613797741912
371.2	125.569288709774	112.629659736129
372.8	125.572908869121	112.640924830029
374.4	125.57652884372	112.652265410567
376	125.576648799102	112.661318836973
377.6	125.575408538069	112.667007622504
379.2	125.574737174645	112.671381965454
380.8	125.572558051268	112.674843263165
382.4	125.572646666898	112.67743862701
384	125.571988012282	112.678756844731
385.6	125.570721633832	112.681675324787
387.2	125.57024180073	112.682832445103
388.8	125.569799862986	112.686279678384
390.4	125.569463560908	112.686513621073
392	125.569838222898	112.69081520257
393.6	125.568700643097	112.693575192535
395.2	125.569653541309	112.696989989397
396.8	125.56994548925	112.702208750308
398.4	125.56991341821	112.70669019339
400	125.570788320256	112.711071809426
401.6	125.570995128744	112.715613454076
403.2	125.571339122547	112.719200943499
404.8	125.571923972592	112.721754313205
406.4	125.571527565886	112.723441401267
408	125.571212319201	112.725569544393
409.6	125.570538640931	112.727946882795
411.2	125.569486435682	112.728582533781
412.8	125.568213747912	112.730282342694
414.4	125.56686711989	112.731165752646
416	125.565412703378	112.731293230155
417.6	125.563814297087	112.732571834507
419.2	125.562971649151	112.732250825769
420.8	125.561000811797	112.732265102843
422.4	125.559000051501	112.731263050582
424	125.560562303379	112.732511381729
425.6	125.560442714421	112.73402155693
427.2	125.560426135613	112.734620910418
428.8	125.56201313002	112.734999647028
430.4	125.562214015115	112.736007787094
432	125.563218325594	112.737304797686
433.6	125.563303688732	112.738326069934
435.2	125.563410498174	112.738872336869
436.8	125.563446158251	112.73936816051
438.4	125.562325999905	112.73964540082
440	125.562718018345	112.740177717525
441.6	125.56230195936	112.741244333512
443.2	125.563878201553	112.743776306265
444.8	125.564941842446	112.745403808588
446.4	125.566579014959	112.746686173214
448	125.567342415106	112.747830694444
449.6	125.569329174549	112.749131719438
451.2	125.57107117906	112.751623140693
452.8	125.573335951937	112.755592909642
454.4	125.574006053152	112.756167282112
456	125.575614605939	112.759636724151
457.6	125.576759946497	112.761268412014
459.2	125.579081382755	112.762055994409
460.8	125.579685534334	112.762226571673
462.4	125.580380239613	112.761694229887
464	125.58129787734	112.762644507459
465.6	125.581652775647	112.763255880859
467.2	125.582420122875	112.763388876045
468.8	125.582755214142	112.764299774249
470.4	125.583427812517	112.766397742873
472	125.584648070474	112.769095048539
473.6	125.585699089586	112.771467815151
475.2	125.587484322142	112.772856329361
476.8	125.589919494382	112.776485048655
478.4	125.592044197931	112.778525124818
480	125.594475757126	112.781813301774
481.6	125.597638653476	112.784738082348
483.2	125.600053862075	112.788397787734
484.8	125.602072444073	112.792266062805
486.4	125.6059024505	112.795807917366
488	125.609124153447	112.799013837231
489.6	125.609408422024	112.800310970151
491.2	125.61028860324	112.801454085031
492.8	125.610888708826	112.803605746899
494.4	125.610874417676	112.805497428433
496	125.612414299698	112.807638389986
497.6	125.612387771076	112.808565180231
499.2	125.611801542294	112.810206620822
500.8	125.612073716089	112.8117537291
502.4	125.612359838671	112.813476589541
504	125.613368975666	112.815601407743
505.6	125.611291268442	112.817434325029
507.2	125.607790080121	112.818138200838
508.8	125.602416947258	112.819197655279
510.4	125.597289214609	112.821110637063
512	125.590885854429	112.822872165835
513.6	125.584309363696	112.822439965791
515.2	125.577276385117	112.824792616221
516.8	125.569724580561	112.825052443269
518.4	125.560514530684	112.832733079541
520	125.553085630908	112.844521567985
521.6	125.547052649327	112.855873397902
523.2	125.539685859215	112.866923889663
524.8	125.531268948403	112.880206499368
526.4	125.52114527806	112.897577080083
528	125.512351625393	112.913563862758
529.6	125.504146798499	112.927041644626
531.2	125.494930506725	112.941118166664
532.8	125.485324949693	112.957056384342
534.4	125.475855136063	112.972138735207
536	125.466002776059	112.986951363779
537.6	125.45572677729	113.002804766951
539.2	125.443233264889	113.022832621937
540.8	125.429596777212	113.043609707857
542.4	125.414377438243	113.066996360383
544	125.400718636032	113.089798853713
545.6	125.387672077081	113.114722064398
547.2	125.374158907248	113.14063204087
548.8	125.362194704548	113.165193168528
550.4	125.350919875225	113.187768979006
552	125.340508206992	113.211699740107
553.6	125.328690609917	113.235816352439
555.2	125.318094892041	113.260035297959
556.8	125.306647363773	113.282988760252
558.4	125.295825929258	113.309208603648
560	125.283745438397	113.336732909491
561.6	125.269420014033	113.365517005428
563.2	125.255654312442	113.395409882057
564.8	125.244580053299	113.425207692346
566.4	125.23231953935	113.454320989545
568	125.216719242601	113.484931963026
569.6	125.198868209982	113.513345957922
571.2	125.178411930504	113.544934850831
572.8	125.160017554346	113.579656578397
574.4	125.142761612231	113.613179991788
576	125.125495636383	113.645300689377
577.6	125.108707527857	113.677928339314
579.2	125.092345120826	113.712443255457
580.8	125.075347492828	113.745771776905
582.4	125.05894854582	113.7795115993
584	125.04464090888	113.805657783635
585.6	125.027500488767	113.829021580654
587.2	125.013223006862	113.852605204049
588.8	124.999992033526	113.875139167469
590.4	124.98787185759	113.894875086139
592	124.974894155352	113.911351523581
593.6	124.960361364565	113.928913346007
595.2	124.947049125681	113.948136369549
596.8	124.934660828904	113.966864460239
598.4	124.91999250523	113.984444795618
600	124.904936923718	114.002416487706
601.6	124.889403523734	114.020286231457
603.2	124.876739901833	114.036003921618
604.8	124.864895779638	114.048579999826
606.4	124.854417368249	114.061374208144
608	124.845376177917	114.070234186978
609.6	124.834974016302	114.080443515574
611.2	124.824502523981	114.087799219632
612.8	124.815203417089	114.093671172437
614.4	124.804257468463	114.102391818487
616	124.792359999552	114.113337489885
617.6	124.777785975381	114.122649036203
619.2	124.765911156155	114.132298723184
620.8	124.751864685446	114.141480481592
622.4	124.739921876363	114.150921188068
624	124.728499112797	114.158878686626
625.6	124.714996038834	114.165938462744
627.2	124.704011318036	114.171904044208
628.8	124.691126306511	114.177994835567
630.4	124.676751749871	114.180835292469
632	124.664198208797	114.189219106119
633.6	124.65383600902	114.193113545614
635.2	124.646372208453	114.199756848244
636.8	124.642922644783	114.206285731026
638.4	124.641029226963	114.209587461492
640	124.638703419885	114.212835899812
641.6	124.63684706716	114.215242137785
643.2	124.634665329548	114.220149634371
644.8	124.631460419289	114.223976379535
646.4	124.629807173679	114.2275609593
648	124.628041818055	114.231560227788
649.6	124.62598546617	114.23705664162
651.2	124.621911505368	114.243252870398
652.8	124.610280467555	114.250771954549
654.4	124.595263974763	114.261659547781
656	124.581080916665	114.271523323638
657.6	124.569856817598	114.280975619618
659.2	124.560320288745	114.29062331297
660.8	124.548777209637	114.300472694962
662.4	124.536164297727	114.310376644776
664	124.525410767271	114.325805089773
665.6	124.515704100631	114.342211868807
667.2	124.506648306556	114.359196494934
668.8	124.4944921179	114.376657693859
670.4	124.483405222989	114.394465883052
672	124.472499687631	114.411645150538
673.6	124.461289859858	114.431501257883
675.2	124.447807033243	114.453174046232
676.8	124.436972765417	114.473119612067
678.4	124.423363798908	114.494182917994
680	124.411525841659	114.513370454702
681.6	124.399146950989	114.532650521691
683.2	124.387342730422	114.551480120393
684.8	124.374375296123	114.571967778784
686.4	124.363287659362	114.590393783414
688	124.349921626465	114.609751902236
689.6	124.33424171934	114.630420775954
691.2	124.320788630122	114.65201733836
692.8	124.306158574596	114.674496608467
694.4	124.294820423278	114.694304099538
696	124.282264635749	114.718133278698
697.6	124.269444205615	114.73942918507
699.2	124.256506989704	114.764971790006
700.8	124.24301501788	114.788173093472
702.4	124.229973447396	114.808212170651
704	124.214025960479	114.83049821395
705.6	124.196054958488	114.852647473904
707.2	124.177389864619	114.876290949341
708.8	124.161266462509	114.896491566288
710.4	124.145081043045	114.918461666355
712	124.126946098497	114.941889967734
713.6	124.107619172836	114.965788315231
715.2	124.084667951173	114.989859211736
716.8	124.068934629915	115.014740239787
718.4	124.053372395791	115.04013578791
720	124.041346772667	115.064690653805
721.6	124.028242990525	115.091973592589
723.2	124.01534531378	115.119109090745
724.8	124.001529509616	115.145757462614
726.4	123.986697778697	115.174029913097
728	123.972044434212	115.198803533363
729.6	123.956559524668	115.217891169322
731.2	123.939752307094	115.238842994645
732.8	123.921728027976	115.265019357656
734.4	123.896973719424	115.291327287064
736	123.871624659983	115.31549000815
737.6	123.848880600869	115.342467905186
739.2	123.826991840713	115.367815759119
740.8	123.806747808932	115.390430064386
742.4	123.787121989866	115.420515463501
744	123.765374173642	115.450133008459
745.6	123.741746799273	115.480674221289
747.2	123.718260229117	115.512566249674
748.8	123.693259195785	115.54851611597
750.4	123.668230446493	115.583672922554
752	123.64235829939	115.620535092134
753.6	123.617689784833	115.656786801294
755.2	123.594132071033	115.691482767661
756.8	123.571079994184	115.726634463146
758.4	123.545506490608	115.761012359906
760	123.514617033596	115.797706894192
761.6	123.484283200244	115.835059984248
763.2	123.45333215377	115.866546483565
764.8	123.423262285956	115.89963448572
766.4	123.392182168205	115.932906092123
768	123.361281680548	115.966204289783
769.6	123.335259309952	116.000285889801
771.2	123.310141470054	116.035317864409
772.8	123.283107948488	116.0688612965
774.4	123.254233850157	116.102497736176
776	123.225207275662	116.135883888482
777.6	123.198046039741	116.168841341247
779.2	123.171332261976	116.201974500957
780.8	123.14700317612	116.23206709392
782.4	123.120841536011	116.260081251414
784	123.093675797203	116.288063245325
785.6	123.066056246188	116.316331819732
787.2	123.036930492095	116.343657644544
788.8	123.010660732238	116.375760495558
790.4	122.983448388772	116.408888460799
792	122.957352018656	116.441294354521
793.6	122.935513099316	116.476680791174
795.2	122.914518793315	116.514232436143
796.8	122.893934391982	116.549203003757
798.4	122.87420813057	116.57728496522
800	122.861174307659	116.608258641116
801.6	122.851369859395	116.641240296845
803.2	122.835586957174	116.674384606798
804.8	122.819076515926	116.706336222317
806.4	122.801401760802	116.737737605447
808	122.779534424816	116.76541730851
809.6	122.75802388935	116.791631664677
811.2	122.735512729244	116.816671592985
812.8	122.714623189851	116.841250555747
814.4	122.694112695277	116.861557590079
816	122.67346249664	116.881340136741
817.6	122.653138075208	116.900764139314
819.2	122.633270308509	116.921982477822
820.8	122.615976136463	116.942145263768
822.4	122.601459643708	116.961452679508
824	122.589053849564	116.980129013754
825.6	122.581725786982	116.99786040918
827.2	122.573319281504	117.013334592069
828.8	122.565314818319	117.033539122862
830.4	122.557098003305	117.051318269821
832	122.550720753189	117.071237954831
833.6	122.542313123781	117.091640721367
835.2	122.533489792436	117.10806081197
836.8	122.525937590093	117.124557199816
838.4	122.51888408392	117.142206131435
840	122.511167355079	117.161089361604
841.6	122.49988718229	117.180200448732
843.2	122.488441216718	117.198817625447
844.8	122.475293114738	117.214242270069
846.4	122.465112016662	117.233149567406
848	122.453612112268	117.252487231227
849.6	122.445017818981	117.2683742038
851.2	122.436523739157	117.283347672938
852.8	122.421917274868	117.298812588069
854.4	122.399345601783	117.309068638906
856	122.37903206072	117.319777941168
857.6	122.360013044346	117.330183167702
859.2	122.33648237206	117.339885975045
860.8	122.310760619395	117.346674803176
862.4	122.281303586113	117.35488560633
864	122.247995334729	117.364397135796
865.6	122.219488709431	117.37273105087
867.2	122.190019789115	117.3805974035
868.8	122.161413439593	117.386787266151
870.4	122.132645567687	117.39271350152
872	122.10591633048	117.401441972902
873.6	122.074358164007	117.408674372913
875.2	122.043572324734	117.416147157681
876.8	122.012638492212	117.423936151235
878.4	121.982783289943	117.430808309074
880	121.952961858521	117.437633114276
881.6	121.923416541772	117.447337856489
883.2	121.892759465204	117.456749604447
884.8	121.857826247008	117.464591433276
886.4	121.818633543252	117.471325834698
888	121.77547386352	117.478484065236
889.6	121.732483874711	117.483120421702
891.2	121.689644869177	117.489006308719
892.8	121.649252556233	117.495361590117
894.4	121.607360210213	117.502723960386
896	121.566969098454	117.509231585431
897.6	121.526850969029	117.513438934483
899.2	121.485655197371	117.520799027927
900.8	121.437925238109	117.530691805345
902.4	121.390151606001	117.540607080046
904	121.346017171042	117.549064589564
905.6	121.301199311884	117.558967532604
907.2	121.262630231164	117.566762454717
908.8	121.222727001396	117.575397635476
910.4	121.185818415858	117.586969385043
912	121.14409553674	117.597371182849
913.6	121.105062771198	117.608442106542
915.2	121.065287097431	117.620258819351
916.8	121.028479354574	117.633343103135
918.4	120.999106568683	117.644293044699
920	120.969843407363	117.656502350905
921.6	120.934596576293	117.6698313789
923.2	120.89877193385	117.682332698057
924.8	120.862101879649	117.69538763618
926.4	120.830488020453	117.70988785039
928	120.803078202633	117.723141702201
929.6	120.779594082324	117.736588584669
931.2	120.752119394242	117.748892041545
932.8	120.723737812812	117.762473785449
934.4	120.693315971096	117.775393596974
936	120.662872236853	117.790532478023
937.6	120.633597790237	117.803371114139
939.2	120.609136875627	117.817416876689
940.8	120.587498965056	117.83153588817
942.4	120.566122017759	117.844488900052
944	120.54087117961	117.854240290594
945.6	120.515578003836	117.86537262104
947.2	120.492167029784	117.876869333103
948.8	120.469582404938	117.890458112714
950.4	120.452142246279	117.903642745269
952	120.438069748643	117.917652021516
953.6	120.424877538275	117.931099243691
955.2	120.413238084448	117.945879226542
956.8	120.400369327637	117.960771909594
958.4	120.383890944034	117.975597472068
960	120.368594684746	117.990353437626
961.6	120.353674278538	118.003680015831
963.2	120.335072855984	118.01977566862
964.8	120.322910396127	118.033657058847
966.4	120.311120037275	118.04641521521
968	120.299151231762	118.059612398131
969.6	120.285104025992	118.075628002161
971.2	120.270532641058	118.090884084816
972.8	120.252809638895	118.108846101306
974.4	120.237082069303	118.121489368253
976	120.219509441924	118.134997745435
977.6	120.204606670452	118.145248730994
979.2	120.187762441011	118.153995050463
980.8	120.178236454403	118.162510918475
982.4	120.159866488538	118.171334037083
984	120.142590934619	118.1840253942
985.6	120.128045620888	118.19646985075
987.2	120.110227570623	118.204183459743
988.8	120.089566411653	118.215635657333
990.4	120.071694250173	118.227487854057
992	120.052905478528	118.239134206326
993.6	120.039434447526	118.245352253243
995.2	120.015288762195	118.256586041296
996.8	119.991486305973	118.269380337596
998.4	119.966638692435	118.279146565978
1000	119.938842335381	118.294598855225
1001.6	119.909841854429	118.309916858359
1003.2	119.88097412064	118.323645005664
1004.8	119.851450452424	118.337792888075
1006.4	119.821008301384	118.352808653976
1008	119.793624250284	118.367587891046
1009.6	119.76722012719	118.386553928296
1011.2	119.741270558421	118.403013724633
1012.8	119.714791603827	118.416596242999
1014.4	119.685803891277	118.429768512886
1016	119.653004528194	118.443638166711
1017.6	119.620848829696	118.458343112185
1019.2	119.586418023155	118.475114260169
1020.8	119.55051548136	118.493744681822
1022.4	119.513562489343	118.511569446448
1024	119.480705319525	118.527731374465
1025.6	119.441732070497	118.549085979175
1027.2	119.39821903609	118.573975415329
1028.8	119.357803034614	118.598673376924
1030.4	119.311630139198	118.622422056055
1032	119.267693664436	118.649510240079
1033.6	119.224995498122	118.674395877682
1035.2	119.184012611792	118.696875379016
1036.8	119.145941705216	118.718516340253
1038.4	119.107842590168	118.73960001826
1040	119.068130983884	118.76508068348
1041.6	119.027393577322	118.791169693472
1043.2	118.983620373316	118.820450627999
1044.8	118.935948532961	118.854402232121
1046.4	118.881599514027	118.893189058018
1048	118.83439510343	118.928244106149
1049.6	118.785784716358	118.962838656284
1051.2	118.738171450071	118.996453001838
1052.8	118.698355534218	119.032387266208
1054.4	118.661047033915	119.062584967768
1056	118.623798762726	119.090762375703
1057.6	118.586176567726	119.118680962141
1059.2	118.542815613908	119.152355309425
1060.8	118.509869183429	119.18081273554
1062.4	118.475546230811	119.210631279162
1064	118.443652251898	119.23977600692
1065.6	118.418465568632	119.26325328573
1067.2	118.395129225611	119.285064422449
1068.8	118.368148232134	119.307820914428
1070.4	118.343464107096	119.331258006984
1072	118.319431144167	119.354440903973
1073.6	118.294224719017	119.377844468902
1075.2	118.268886380732	119.403385592832
1076.8	118.242453604089	119.434244847613
1078.4	118.209439061976	119.463927711783
1080	118.178354309987	119.496463343322
1081.6	118.15033168945	119.52933327737
1083.2	118.119770275695	119.561487979031
1084.8	118.0926565662	119.591414261663
1086.4	118.065382471092	119.620042298655
1088	118.040095608775	119.648154249986
1089.6	118.013527361118	119.677148991344
1091.2	117.993486885928	119.700991055503
1092.8	117.977038311486	119.723004365322
1094.4	117.95929151379	119.743532528578
1096	117.942844452768	119.764558600907
1097.6	117.92592395874	119.78333876905
1099.2	117.909258710499	119.802471243318
1100.8	117.890634439273	119.822818783685
1102.4	117.871876316602	119.842326496771
1104	117.854647503486	119.861455957391
1105.6	117.838015161499	119.880084388004
1107.2	117.82460845967	119.89614461276
1108.8	117.814543237361	119.910165706081
1110.4	117.804205259898	119.921538178988
1112	117.797993764164	119.930187129356
1113.6	117.79262375853	119.939391094959
1115.2	117.786141553929	119.9469786285
1116.8	117.779928146966	119.955007915807
1118.4	117.774005219957	119.964228059192
1120	117.765804800511	119.973400065964
1121.6	117.756955285446	119.983213516694
1123.2	117.746999816742	119.994546493163
1124.8	117.738232308627	120.004726491677
1126.4	117.728797043606	120.015505250924
1128	117.720913845017	120.02287511027
1129.6	117.711574138781	120.033183576625
1131.2	117.703137668979	120.041557686466
1132.8	117.69300328416	120.051414150906
1134.4	117.685876215337	120.062683358438
1136	117.676834400038	120.071609973417
1137.6	117.668089866038	120.080177821179
1139.2	117.658750672426	120.089046388161
1140.8	117.650485227664	120.094812287326
1142.4	117.643460608044	120.097727265535
1144	117.6415324874	120.100409887232
1145.6	117.640231700112	120.099927209201
1147.2	117.63857725302	120.098856963177
1148.8	117.638029934786	120.097112752999
1150.4	117.637188891892	120.096411883921
1152	117.63592164483	120.096649295429
1153.6	117.635564701447	120.095945839502
1155.2	117.635712424652	120.094890149078
1156.8	117.635005161777	120.094122485218
1158.4	117.635224016447	120.092726074354
1160	117.63477526921	120.092109355675
1161.6	117.635373798998	120.090602177039
1163.2	117.639651940432	120.089616792266
1164.8	117.64159279253	120.089036610958
1166.4	117.644264374522	120.088426691762
1168	117.645613344861	120.087983582713
1169.6	117.647408851157	120.086796961967
1171.2	117.648881939047	120.087079835253
1172.8	117.64835232491	120.086583772264
1174.4	117.648340126893	120.087596207624
1176	117.649243962582	120.086787512535
1177.6	117.646686737569	120.08272178307
1179.2	117.642472912917	120.079409875321
1180.8	117.639703234022	120.075187748364
1182.4	117.63810289789	120.072888539328
1184	117.635903670094	120.070555268998
1185.6	117.635751402662	120.069205461753
1187.2	117.635293163992	120.070140712373
1188.8	117.63381610449	120.068417224977
1190.4	117.631915325987	120.068776490225
1192	117.631344049937	120.067691238713
1193.6	117.631027833941	120.067847055291
1195.2	117.62980649928	120.06653635468
1196.8	117.628486235886	120.067059214518
1198.4	117.628311340117	120.066761934576
1200	117.627100388907	120.065575835373
1201.6	117.626734025525	120.064688067875
1203.2	117.626121157946	120.065300935454
1204.8	117.62620952766	120.064910248299
1206.4	117.626304668259	120.065909224586
1208	117.626495814371	120.066578235978
1209.6	117.627342318581	120.066965648188
1211.2	117.628310658236	120.067295540895
1212.8	117.629491131551	120.067534264861
1214.4	117.630673785809	120.068790445569
1216	117.631462108461	120.069801640453
1217.6	117.633409936286	120.067627002223
1219.2	117.633595750261	120.068562230504
1220.8	117.632279911925	120.070318790006
1222.4	117.632230028748	120.071254256119
1224	117.630588955501	120.072736693646
1225.6	117.629113441654	120.072355703391
1227.2	117.62786747227	120.072863436437
1228.8	117.625633216999	120.072570491895
1230.4	117.62478463112	120.072334773596
1232	117.62286987324	120.071973196656
1233.6	117.623080029199	120.072134113682
1235.2	117.622141365256	120.073307443611
1236.8	117.621216676976	120.071727776491
1238.4	117.620836324142	120.071673081125
1240	117.619709160632	120.071894725042
1241.6	117.6213320235	120.071924614345
1243.2	117.622369184019	120.073752931193
1244.8	117.623894563675	120.076614017987
1246.4	117.626338180359	120.08044174141
1248	117.627514429419	120.081148359385
1249.6	117.629130030414	120.081355635497
1251.2	117.630500353494	120.08442586635
1252.8	117.632287401231	120.085276971781
1254.4	117.636147907933	120.087642790374
1256	117.636771558922	120.087796411891
1257.6	117.63715916076	120.088708780602
1259.2	117.638192324855	120.089565281523
1260.8	117.639865071539	120.090606329583
1262.4	117.641459305764	120.091352626695
1264	117.640687706779	120.091593751378
1265.6	117.642156392073	120.092084178092
1267.2	117.642390158602	120.092396727816
1268.8	117.642386387109	120.093633567926
1270.4	117.642245587518	120.096074094178
1272	117.642003042987	120.094821480734
1273.6	117.642666648663	120.094904080072
1275.2	117.642340010448	120.09500889053
1276.8	117.642081952098	120.094502245793
1278.4	117.64080809777	120.094668611295
1280	117.638234660528	120.093782113056
1281.6	117.636453600031	120.092414403033
1283.2	117.635358180545	120.091842392175
1284.8	117.635589268663	120.09032874395
1286.4	117.633971429209	120.089006826996
1288	117.631338554328	120.089642835382
1289.6	117.630196867143	120.088643859095
1291.2	117.630148862412	120.08828393422
1292.8	117.629913144112	120.087199630041
1294.4	117.628338589921	120.087210763032
1296	117.626262983147	120.087344908174
1297.6	117.624802161078	120.087236940774
1299.2	117.622324103035	120.086292938352
1300.8	117.620919684987	120.083434012118
1302.4	117.61904383034	120.082877338098
1304	117.61809633424	120.079450104382
1305.6	117.616478944061	120.078355768278
1307.2	117.615372528254	120.078347424268
1308.8	117.615013628133	120.078467564562
1310.4	117.613582099496	120.078871029497
1312	117.611716231385	120.077534476714
1313.6	117.60987742278	120.077759901638
1314.4	117.608226221944	120.077418423387
1315.2	117.6066466696	120.075566263307
1316	117.60462366676	120.074799300659
1316.8	117.601749025569	120.073279108163
1317.6	117.601949456496	120.072900282622
1318.4	117.602097875798	120.072479428927
1319.2	117.600543401409	120.071192202303
1320	117.59900241294	120.070165239374
1320.8	117.596909895118	120.069191327634
1321.6	117.597811381358	120.068822714156
1322.4	117.596304110606	120.068366587835
1323.2	117.595898019176	120.068347665815
1324	117.59567927057	120.065979909272
1324.8	117.595227660819	120.063837136361
1325.6	117.594811671179	120.064699686864
1326.4	117.593262491717	120.063811001232
1327.2	117.592891028399	120.063536285693
1328	117.591547627619	120.063452531913
1328.8	117.591405805564	120.063031762642
1329.6	117.593234641234	120.064156342676
