# Supplementary material for: Seeking safety: Movement dynamics after post-contact immobility
Source: PLoS One. 2024 Aug 22;19(8):e0307370. doi: 10.1371/journal.pone.0307370 (PMC11340899; doi:10.1371/journal.pone.0307370)
Supplement: S4 Data — (ZIP) [file pone.0307370.s013.zip › Franks_etal_AntLionTracksSSandData_PLoSOne_2024/Averaged_Data_Width_20_Day2_Antlion2_Capture3.txt]

t	x	y
16	117.590793589086	120.115316600882
16.8	117.591701743459	120.110647531627
17.6	117.59032366491	120.108544915291
18.4	117.59004637862	120.104922806966
19.2	117.589791275232	120.101590467307
20	117.588537641079	120.099481469183
20.8	117.585043427838	120.095886121978
21.6	117.583586890593	120.094053532266
22.4	117.584649646731	120.090278688304
23.2	117.584747268659	120.087045004583
24	117.584838592399	120.084019945619
24.8	117.583441279401	120.080823930779
25.6	117.582373264053	120.077816884468
26.4	117.582526353481	120.075330157768
27.2	117.582506736775	120.072299507171
28	117.582647613659	120.070104192435
28.8	117.580745123037	120.067805868933
29.6	117.580924943605	120.065844350716
30.4	117.577675814042	120.063785178043
31.2	117.577289283414	120.060878043318
32	117.57756380698	120.058911433864
33.6	117.576568898583	120.055714406902
35.2	117.576661118198	120.053314226732
36.8	117.575116956565	120.052952998776
38.4	117.574424788705	120.050490834759
40	117.577344647706	120.04758962958
41.6	117.575861457198	120.047080078818
43.2	117.574667954587	120.047843667342
44.8	117.573677283587	120.047681303849
46.4	117.571846003071	120.04738978497
48	117.571445055446	120.043196567362
49.6	117.571026419746	120.038371780441
51.2	117.570410791502	120.033541466527
52.8	117.569885139693	120.028858386781
54.4	117.569527719606	120.025012692353
56	117.567639266814	120.021352598281
57.6	117.566742470676	120.017565319826
59.2	117.566266981002	120.013306178133
60.8	117.565041245844	120.0084032375
62.4	117.565041245844	120.003406009547
64	117.564239803625	119.998927361854
65.6	117.565084601174	119.995548171658
67.2	117.563577950354	119.996611931581
68.8	117.564250447129	119.994928536966
70.4	117.564508926454	119.996176941593
72	117.564604067053	119.996938066383
73.6	117.565084515389	119.995480362024
75.2	117.566573385048	119.996657628285
76.8	117.566573385048	119.996657628285
78.4	117.56470846385	119.997858247488
80	117.56506056806	119.998150790735
81.6	117.562627823029	120.000061871342
83.2	117.562728696407	120.001594216202
84.8	117.562632686944	120.003130367606
86.4	117.562750970812	120.003403461059
88	117.562677726836	120.004404251589
89.6	117.562632435984	120.006167095082
91.2	117.565257313771	120.006225088713
92.8	117.565829391836	120.008082343942
94.4	117.567384715413	120.010210692447
96	117.567214543478	120.012727161285
97.6	117.566766678709	120.014883352339
99.2	117.568416990514	120.01554889402
100.8	117.567604619538	120.017266649036
102.4	117.569449011847	120.01657500192
104	117.568975301917	120.019047435327
105.6	117.568628569681	120.021777644301
107.2	117.569387942301	120.02378755108
108.8	117.569901082293	120.024712269794
110.4	117.569504855788	120.026211152956
112	117.570034955428	120.025882400175
113.6	117.56935459281	120.027570707413
115.2	117.570616157149	120.028365025701
116.8	117.566897623529	120.029522858637
118.4	117.566892313915	120.031855549153
120	117.56720406927	120.033574450953
121.6	117.56787080165	120.034363862091
123.2	117.565640039592	120.038255638704
124.8	117.564905915122	120.041228025227
126.4	117.564513697093	120.043575736438
128	117.563759398534	120.047677234852
129.6	117.56169476455	120.051520842377
131.2	117.560849967001	120.054900032573
132.8	117.561178026323	120.056712035906
134.4	117.560450666998	120.060477635743
136	117.560334475723	120.061643476666
137.6	117.560382046023	120.063974421336
139.2	117.559915250981	120.067893131889
140.8	117.560091182548	120.069840165044
142.4	117.560597850667	120.070657991103
144	117.561855774845	120.073452642779
145.6	117.561503018879	120.075272439649
147.2	117.56398312089	120.077144797742
148.8	117.564489789009	120.077962623801
150.4	117.565355829117	120.078354046995
152	117.56462467767	120.081428153397
153.6	117.563981407225	120.085081852383
155.2	117.564945484777	120.085678662296
156.8	117.563912383221	120.088663369377
158.4	117.563786275761	120.087004791001
160	117.565483651399	120.086517511164
161.6	117.565992312442	120.088690205305
163.2	117.565689246057	120.090617202405
164.8	117.565126878367	120.093892973432
166.4	117.565302809934	120.095840006587
168	117.564527688166	120.099027148298
169.6	117.564068637884	120.098901792259
171.2	117.563720676101	120.100200808599
172.8	117.563789926669	120.10036477879
174.4	117.564058356795	120.100512976882
176	117.564326786922	120.100661174975
177.6	117.564415938566	120.102503356541
179.2	117.566011219466	120.10075632784
180.8	117.564516032101	120.104447571649
182.4	117.568332630396	120.105522176872
184	117.568601087349	120.103557421192
185.6	117.567824321407	120.10311047937
187.2	117.568228361229	120.103391840434
188.8	117.569361262442	120.101065479044
190.4	117.569254553547	120.101572504151
192	117.569521198009	120.101718263972
193.6	117.571318653429	120.09980191555
195.2	117.572710790638	120.097641702639
196.8	117.574212652947	120.093933980063
198.4	117.574159323015	120.092372266333
200	117.573896665481	120.091529573411
201.6	117.573755444029	120.089225400841
203.2	117.574100537341	120.087386224573
204.8	117.573865871355	120.086729159813
206.4	117.573488722076	120.086069148574
208	117.573668500468	120.086590379602
209.6	117.572887019018	120.085779327426
211.2	117.573999596568	120.083432307415
212.8	117.573339372009	120.082996068571
214.4	117.573749274227	120.083378360795
216	117.573938891653	120.08223114218
217.6	117.573630611222	120.08128696547
219.2	117.573814593157	120.078901499589
220.8	117.572282938878	120.079889046037
222.4	117.571800945857	120.080107994859
224	117.570414048352	120.081444514529
225.6	117.570344797784	120.083513401576
227.2	117.569979496325	120.079142527147
228.8	117.57047113735	120.07490549071
230.4	117.568503247476	120.069296912355
232	117.569256498398	120.065270634269
233.6	117.568942590344	120.06453653433
235.2	117.569793430794	120.066049072431
236.8	117.565976577405	120.062704527529
238.4	117.5633606264	120.059066749874
240	117.561115823654	120.055990852
241.6	117.559368072448	120.052286276351
243.2	117.556071949858	120.047343753818
244.8	117.552278154643	120.044909826657
246.4	117.550502823684	120.039245131401
248	117.547616904033	120.035657819096
249.6	117.544587563614	120.032967542467
251.2	117.542718113466	120.028992969002
252.8	117.540186772274	120.024888838152
254.4	117.538379898023	120.020989952403
256	117.536237299425	120.015738433241
257.6	117.532445950425	120.012272203298
259.2	117.529187041547	120.007824157629
260.8	117.526738380993	120.004185021663
262.4	117.521712148465	120.003120993936
264	117.519543109726	119.998899338507
265.6	117.516411690763	119.994306050724
267.2	117.512930492487	119.991599325095
268.8	117.509353090001	119.987327880178
270.4	117.507118477866	119.982124637617
272	117.504719940782	119.977370158159
273.6	117.501822563318	119.972477498654
275.2	117.498114545141	119.968328189435
276.8	117.493890724251	119.966910566756
278.4	117.491391696733	119.961911064328
280	117.488538448561	119.957385887892
281.6	117.485739527508	119.95475095611
283.2	117.4826781785	119.950770177967
284.8	117.478683452942	119.948662490413
286.4	117.475048971409	119.944575303467
288	117.471774640969	119.941265878835
289.6	117.469915769725	119.937591307142
291.2	117.465737884501	119.933470738566
292.8	117.462406360008	119.932998793741
294.4	117.459831701258	119.931030853397
296	117.459058677971	119.930678673733
297.6	117.455797137299	119.929402010613
299.2	117.453446495231	119.925356084574
300.8	117.450243408359	119.920373274252
302.4	117.451133203027	119.918826726376
304	117.449627931531	119.919341629134
305.6	117.448382195559	119.919603727556
307.2	117.447874987673	119.919834276595
308.8	117.447838853265	119.9202712122
310.4	117.447465663237	119.92164109267
312	117.448213052882	119.920951241622
313.6	117.44845109509	119.920019849541
315.2	117.448680637364	119.920570751
316.8	117.448630478977	119.921833205247
318.4	117.44882558991	119.922089728806
320	117.448584188861	119.922431952703
321.6	117.448630097316	119.922110593519
323.2	117.450239265041	119.921976203307
324.8	117.447974054274	119.923735882507
326.4	117.447964872583	119.92440512576
328	117.449611914915	119.923528424615
329.6	117.45041590229	119.926552389643
331.2	117.455026088533	119.92997647294
332.8	117.458625145958	119.932959902121
334.4	117.46307187202	119.937832004134
336	117.466753179373	119.94247040155
337.6	117.470744216829	119.946664972166
339.2	117.474799838685	119.951227546755
340.8	117.479288915465	119.95551008424
342.4	117.48160455847	119.959951431685
344	117.483920201476	119.964392779129
345.6	117.48603722141	119.969675651866
347.2	117.488224151975	119.975162226891
348.8	117.491656782486	119.978809159981
350.4	117.496252003593	119.982640653798
352	117.500546286838	119.986486255677
353.6	117.504808328526	119.990653585328
355.2	117.506880767346	119.996558560336
356.8	117.510578249952	119.999226925927
358.4	117.514005347501	120.002566062434
360	117.516088365226	120.008771039214
361.6	117.518348875769	120.013279594249
363.2	117.520673781006	120.018024380472
364.8	117.522892074212	120.023073162957
366.4	117.52675305652	120.028515752476
368	117.529008472908	120.034236915544
369.6	117.533083393651	120.038265317517
371.2	117.535502113726	120.041470043391
372.8	117.538922473393	120.046463076858
374.4	117.54267115585	120.052139433722
376	117.545570919514	120.056762512446
377.6	117.546583215485	120.063706507616
379.2	117.548597340443	120.068934929431
380.8	117.550784271009	120.074421504456
382.4	117.552462754862	120.07636202469
384	117.552935114782	120.080502557933
385.6	117.556871714227	120.083142395208
387.2	117.560411721249	120.087363141697
388.8	117.562593902524	120.090963761853
390.4	117.56735751774	120.095044029718
392	117.569647023394	120.099809939446
393.6	117.571462911459	120.103092957757
395.2	117.572821663559	120.104188556649
396.8	117.571544113991	120.103835020919
398.4	117.570671956283	120.106151218662
400	117.568737685641	120.10528969375
401.6	117.568299949866	120.105851618607
403.2	117.568369102056	120.105599752373
404.8	117.567512297992	120.105422020024
406.4	117.567464486768	120.102811961846
408	117.567319811959	120.101558113496
409.6	117.567503196471	120.102116268479
411.2	117.567766521418	120.102254301717
412.8	117.568052526289	120.100050283234
414.4	117.568556495223	120.098950561549
416	117.568439921809	120.095637647992
417.6	117.566927988014	120.092750646281
419.2	117.567362745473	120.09188467785
420.8	117.567858955487	120.092978820931
422.4	117.567795954414	120.094256842694
424	117.568160984544	120.095426454807
425.6	117.568822060689	120.094022470277
427.2	117.569579938256	120.095695837117
428.8	117.571404341189	120.096666551507
430.4	117.570973523586	120.097255388387
432	117.570102060574	120.095269203833
433.6	117.570413838887	120.091236656697
435.2	117.570600737308	120.088947151043
436.8	117.571773995813	120.08723120715
438.4	117.569423891317	120.083924354359
440	117.569163768271	120.079346361728
441.6	117.56949377389	120.076187736513
443.2	117.570067390639	120.072307450657
444.8	117.570197445219	120.069068087839
446.4	117.570625476422	120.066921909064
448	117.570650120002	120.065877318699
449.6	117.572237746898	120.063655950427
451.2	117.57051490573	120.063238291962
452.8	117.569367721821	120.061147325548
454.4	117.568957063165	120.058793348085
456	117.566714282117	120.054401235199
457.6	117.5672945512	120.050768712853
459.2	117.567709763032	120.051165871997
460.8	117.567421734644	120.049197678012
462.4	117.567449195681	120.048869442946
464	117.567753081164	120.045511412791
465.6	117.567268169935	120.043547025348
467.2	117.567361619146	120.039762332329
468.8	117.56493009378	120.038273328429
470.4	117.564763023266	120.035719299976
472	117.564503336075	120.035070632649
473.6	117.564483737813	120.033250636756
475.2	117.564860887092	120.029432000302
476.8	117.565497326501	120.02576721213
478.4	117.564796457424	120.025546332179
480	117.564842354996	120.024576875771
481.6	117.56397439501	120.025733940484
483.2	117.564100165518	120.026409310883
484.8	117.563405056136	120.023355772416
486.4	117.56260847366	120.019418330918
488	117.561767274345	120.016681608871
489.6	117.560498043828	120.014053296474
491.2	117.560328608708	120.011220244568
492.8	117.56026098099	120.006798621404
494.4	117.558661773236	120.003397239286
496	117.559353727609	120.001631114419
497.6	117.557884653154	120.002206687967
499.2	117.557468828386	120.001885575237
500.8	117.557092726744	120.001345623185
502.4	117.556506375653	120.000706253214
504	117.557403051185	120.000525905164
505.6	117.557429407702	120.00020384138
507.2	117.556780110931	119.999408399263
508.8	117.555608905997	119.999830302432
510.4	117.554821036615	120.000891098187
512	117.554723011031	119.999878651745
513.6	117.555335718639	120.000195957933
515.2	117.554426352141	120.000770122381
516.8	117.554835456715	119.998731518824
518.4	117.55443923021	120.000230401987
520	117.555399755372	120.000515201357
521.6	117.557024545376	120.002160076598
523.2	117.556904333944	120.00167258817
524.8	117.55578294342	120.00041102383
526.4	117.555289401688	120.001306301008
528	117.555767877839	120.000422944014
529.6	117.555957301914	119.99942846762
531.2	117.556460774972	119.999357454454
532.8	117.555647894855	120.001719927299
534.4	117.556680425192	120.004395119537
536	117.557669787278	120.008388798655
537.6	117.558418452896	120.011922438697
539.2	117.55930951417	120.015728619144
540.8	117.559937682761	120.018144318174
542.4	117.559844647043	120.021983287567
544	117.560777024911	120.024844424847
545.6	117.560707561023	120.028365805923
547.2	117.562199468434	120.029711265721
548.8	117.562811338264	120.032582882081
550.4	117.562741874375	120.036104263157
552	117.563816540294	120.038287576526
553.6	117.565390628891	120.040176793971
555.2	117.566231828206	120.042913516018
556.8	117.565684303932	120.044418385497
558.4	117.564120744323	120.0453788119
560	117.564383880934	120.045530308304
561.6	117.564207306499	120.043602132613
563.2	117.566262031535	120.040533199508
564.8	117.565768489804	120.041428476687
566.4	117.564909877898	120.041021462645
568	117.565421846339	120.040504441884
569.6	117.565837671107	120.040825554614
571.2	117.565288041296	120.039910790614
572.8	117.565984481727	120.040046221491
574.4	117.566819921409	120.038319441545
576	117.567729287907	120.037745277097
577.6	117.567079991136	120.03694983498
579.2	117.565926696304	120.036289125461
580.8	117.566524284489	120.039747508148
582.4	117.566530044122	120.044211010141
584	117.566921104516	120.044744991711
585.6	117.566874589438	120.047103012817
587.2	117.567492580483	120.049850250462
588.8	117.567145996873	120.054256449443
590.4	117.567913615387	120.057486287776
592	117.569296542073	120.061079452978
593.6	117.568790604886	120.062291045039
595.2	117.568473384432	120.064932602688
596.8	117.568454822602	120.066968003297
598.4	117.567934104614	120.067541393144
600	117.568048596359	120.067826991119
601.6	117.567294739254	120.06575724263
603.2	117.566256771413	120.064445891396
604.8	117.5653853084	120.062459706842
606.4	117.565558582027	120.06098688101
608	117.565674774213	120.05982434438
609.6	117.566459372557	120.058171016813
611.2	117.565801477121	120.058415235574
612.8	117.565413038467	120.058924038532
614.4	117.566650255436	120.057378344339
616	117.567494222309	120.053914840523
617.6	117.566719928852	120.054574825571
619.2	117.56578339618	120.05399854859
620.8	117.565723766984	120.05233474335
622.4	117.565957143052	120.053370488562
624	117.566531733439	120.055776329005
625.6	117.566167156966	120.056949850073
627.2	117.566811293179	120.059431694684
628.8	117.565743393233	120.06067120589
630.4	117.564961220445	120.061382292642
632	117.565510850255	120.062297056643
633.6	117.565895725535	120.062941959516
635.2	117.566179861647	120.062752535441
636.8	117.566246460067	120.064553287502
638.4	117.56576167686	120.06613206194
640	117.56580924716	120.067606741221
641.6	117.565782890642	120.067928805005
643.2	117.566294737454	120.068884535565
644.8	117.567709870722	120.069697506364
646.4	117.568021649035	120.065664959229
648	117.568326596313	120.062827632921
649.6	117.56854960011	120.0619016362
651.2	117.568141821738	120.060179197345
652.8	117.568164569243	120.058418417487
654.4	117.56737756716	120.056140210414
656	117.568009572566	120.053065979816
657.6	117.567634952632	120.048779414475
659.2	117.568188033478	120.046907811176
660.8	117.568289473341	120.045582793704
662.4	117.568726251816	120.04342796249
664	117.569158128469	120.042243109663
665.6	117.569415719728	120.037937746773
667.2	117.569415933047	120.036485252744
668.8	117.569421099159	120.034452388011
670.4	117.56993773312	120.033341484428
672	117.568800952288	120.033228424973
673.6	117.568754223991	120.030869580525
675.2	117.567900818607	120.028562680668
676.8	117.56796198042	120.024346762885
678.4	117.56556707275	120.022274580976
680	117.564644656615	120.020486173635
681.6	117.563518259883	120.020251507649
683.2	117.564269191038	120.016168319496
684.8	117.564514645094	120.014603278368
686.4	117.564926577586	120.012766773038
688	117.565193582133	120.010886169585
689.6	117.564803257333	120.009502739914
691.2	117.56463127708	120.007811343852
692.8	117.564279026145	120.006068253134
694.4	117.564549658324	120.006222176561
696	117.565290920167	120.005436373505
697.6	117.563364163072	120.005816749269
699.2	117.561619467644	120.005839181067
700.8	117.559484675082	120.005234029819
702.4	117.558829915812	120.003443292558
704	117.557837052738	120.001176425657
705.6	117.556989627847	120.000245857987
707.2	117.556332704665	119.998516028918
708.8	117.554595936808	119.996303241393
710.4	117.552367977951	119.995468546057
712	117.552294051134	119.99431593056
713.6	117.55079718915	119.992372274833
715.2	117.548741306522	119.990222942995
716.8	117.547893203277	119.988439773634
718.4	117.546891362909	119.986488071226
720	117.546437099796	119.983275737152
721.6	117.544183614728	119.981174855921
723.2	117.542660750349	119.980780959955
724.8	117.541326435449	119.9814204925
726.4	117.538008678587	119.981497386957
728	117.537820103947	119.980177364479
729.6	117.53659040123	119.979333882298
731.2	117.53498345366	119.97895882263
732.8	117.533174477902	119.978757921437
734.4	117.533174477902	119.978757921437
736	117.532871411516	119.981395230377
737.6	117.533489196726	119.983395697681
739.2	117.533419732838	119.986917078757
740.8	117.532971026217	119.990441067337
742.4	117.532909864404	119.99465698512
744	117.53532792763	119.996772790444
745.6	117.536389282569	119.998190694307
747.2	117.53725103396	120.000587388675
748.8	117.537619912422	120.003540886539
750.4	117.537883049033	120.003692382943
752	117.53759374681	120.005914671751
753.6	117.537326742263	120.007795275203
755.2	117.537893156167	120.008174910873
756.8	117.538549058555	120.009078641859
758.4	117.537709334865	120.009851136915
760	117.538790738746	120.010588723125
761.6	117.540095222067	120.010839471459
763.2	117.54237618504	120.011209292173
764.8	117.543708947976	120.013023365705
766.4	117.545793370955	120.015038434785
768	117.547380508093	120.016740950763
769.6	117.548931373066	120.020119360846
771.2	117.549283365346	120.021738053723
772.8	117.550137758126	120.026448743463
774.4	117.551983904036	120.02956947502
776	117.554588383591	120.031872747745
777.6	117.553783834537	120.035488745136
779.2	117.554916120048	120.03860592193
780.8	117.556987931518	120.040868879513
782.4	117.557501529067	120.043416633322
784	117.558175660445	120.046944303087
785.6	117.559410160495	120.05164163092
787.2	117.561240419222	120.055596900549
788.8	117.562835456429	120.058712087581
790.4	117.563292517008	120.061895226309
792	117.566124796158	120.062711306741
793.6	117.565747646878	120.064927058758
795.2	117.567365100391	120.067336978042
796.8	117.566804405129	120.066449210544
798.4	117.566534345485	120.063479393148
800	117.564882191968	120.060773976455
801.6	117.56417043983	120.055090162221
803.2	117.561854793098	120.050783059299
804.8	117.559714971578	120.044549666175
806.4	117.558661815889	120.037740353793
808	117.557950063751	120.031078288484
809.6	117.557269138537	120.024670854404
811.2	117.555528894932	120.019493028213
812.8	117.554973139716	120.01467648301
814.4	117.554244841215	120.008067410567
816	117.555463797438	120.007278348592
817.6	117.555022028419	120.002020599955
819.2	117.553889403869	119.997192483905
820.8	117.556656222021	119.996003587506
822.4	117.557910609145	119.99438729151
824	117.559600204243	119.992979295595
825.6	117.560202124166	119.991998527523
827.2	117.561226666869	119.989402698014
828.8	117.562557161836	119.987625336916
830.4	117.563416766558	119.98507596565
832	117.564932252088	119.983260288099
833.6	117.566336104479	119.982447998809
835.2	117.568444162703	119.979299743875
836.8	117.570050489225	119.977560187632
838.4	117.57104707587	119.974366929746
840	117.57048985082	119.974904528187
841.6	117.570489233314	119.975420968867
843.2	117.572601654006	119.974775934017
844.8	117.572723866925	119.975130833625
846.4	117.573239631865	119.976008293148
848	117.574228692525	119.977810527919
849.6	117.574004434319	119.976725369561
851.2	117.570593168002	119.978560823529
852.8	117.564052384709	119.98238665139
854.4	117.556968275379	119.986431140969
856	117.550564732416	119.990529377412
857.6	117.543683722273	119.997313182954
859.2	117.536832900294	120.004091021024
860.8	117.528542508632	120.008478832901
862.4	117.522981488674	120.017873250341
864	117.514022553507	120.030123222915
865.6	117.504037930826	120.042824011482
867.2	117.492780295468	120.055133939824
868.8	117.481169181628	120.067953199743
870.4	117.470669583956	120.080639343541
872	117.460504521119	120.095878297375
873.6	117.449387503018	120.111739269328
875.2	117.435395077447	120.128693313332
876.8	117.419041929357	120.146730765124
878.4	117.401724454333	120.164673068929
880	117.385400143067	120.182570624217
881.6	117.366569543412	120.196612777568
883.2	117.350954215109	120.21258459535
884.8	117.338443281832	120.226844199311
886.4	117.32135076722	120.238170530001
888	117.304807390263	120.251184558078
889.6	117.290048092972	120.26318911534
891.2	117.275759089778	120.274901393983
892.8	117.259179059175	120.28883240289
894.4	117.239161533621	120.3031009149
896	117.220452273532	120.316840376074
897.6	117.20222189157	120.328032601494
899.2	117.183632321329	120.341114870705
900.8	117.16561515528	120.356218215437
902.4	117.150619572121	120.370735933316
904	117.135593665478	120.38387865041
905.6	117.116708630882	120.39867881315
907.2	117.093635866753	120.416655242467
908.8	117.070268463225	120.435615434328
910.4	117.047347968525	120.454997784371
912	117.023681579135	120.475619135148
913.6	117.003937674564	120.493810194264
915.2	116.981015774637	120.513503556104
916.8	116.960417125852	120.531668265256
918.4	116.942946888027	120.548865244363
920	116.925151160853	120.565888472957
921.6	116.910907479636	120.58257952875
923.2	116.895913526443	120.599613336728
924.8	116.876522905327	120.61699538375
926.4	116.853996972653	120.636423888766
928	116.833018416871	120.65422319154
929.6	116.813524947768	120.669485565365
931.2	116.797100745921	120.684010886312
932.8	116.781435866926	120.699482798756
934.4	116.766935829463	120.7153170265
936	116.747784862468	120.731299493959
937.6	116.728457189153	120.743142906196
939.2	116.707882142296	120.754975760754
940.8	116.687998791288	120.767042897917
942.4	116.67009844077	120.77790450597
944	116.653966549113	120.786855581994
945.6	116.635507358216	120.798061436623
947.2	116.615594341625	120.811003700887
948.8	116.593290234689	120.824974786789
950.4	116.56776795415	120.844334151051
952	116.542976898401	120.863958143318
953.6	116.518777490239	120.883488099546
955.2	116.494019035518	120.902787984793
956.8	116.4684999701	120.92156370724
958.4	116.444197107277	120.941612157652
960	116.42225552389	120.96195293284
961.6	116.399080595333	120.984253927597
963.2	116.372868388464	121.009611419367
964.8	116.346077961162	121.031875191765
966.4	116.314401348335	121.051645486823
968	116.281891965554	121.071354313119
969.6	116.247455680956	121.089633625703
971.2	116.217857118327	121.104558623444
972.8	116.189551214427	121.116678019442
974.4	116.158655234197	121.128398816877
976	116.129493774137	121.139563992279
977.6	116.099773799517	121.149839067764
979.2	116.064403422765	121.162761811001
980.8	116.034521513863	121.174140496196
982.4	116.005992602794	121.184701436836
984	115.97680241009	121.194081210388
985.6	115.94818866818	121.203588651789
987.2	115.914707962917	121.214764672217
988.8	115.882228573454	121.224512637664
990.4	115.85100608564	121.236301993307
992	115.825754391009	121.245145960111
993.6	115.797345831061	121.255939343907
995.2	115.769457918792	121.267643115613
996.8	115.736962702157	121.278611777594
998.4	115.704344624162	121.288549363358
1000	115.672172059531	121.296569248259
1001.6	115.643052205796	121.305709863247
1003.2	115.614015128136	121.316956274861
1004.8	115.585703658277	121.32801847684
1006.4	115.559182411023	121.337734641852
1008	115.535045323486	121.346473161698
1009.6	115.507987953371	121.356901535517
1011.2	115.482786047987	121.367070156252
1012.8	115.459796840391	121.375797559508
1014.4	115.438490855403	121.384243269517
1016	115.417404708581	121.389110346359
1017.6	115.395891485098	121.393881836877
1019.2	115.374945241643	121.397299447077
1020.8	115.352870652996	121.402512925983
1022.4	115.331524725802	121.407073863202
1024	115.31209153774	121.409212879218
1025.6	115.292472882369	121.411678527128
1027.2	115.273217925141	121.411225968306
1028.8	115.254471648885	121.412032348027
1030.4	115.237240675491	121.413744451499
1032	115.223168389619	121.41767601693
1033.6	115.209013090012	121.42150091791
1035.2	115.197448359556	121.427023484956
1036.8	115.187442851901	121.432167303535
1038.4	115.178978564317	121.436549992466
1040	115.171341253142	121.440963135217
1041.6	115.163178030967	121.445454700723
1043.2	115.155146946447	121.449874004517
1044.8	115.148382491068	121.453293366635
1046.4	115.141918671074	121.457037782623
1048	115.133297506522	121.460635128708
1049.6	115.126096053997	121.464624538496
1051.2	115.118735947805	121.468695372858
1052.8	115.11268948234	121.470133607807
1054.4	115.10613328007	121.472433977583
1056	115.102431563505	121.473177744681
1057.6	115.09351303424	121.476480651831
1059.2	115.085722161436	121.477799863411
1060.8	115.077720852253	121.480309913673
1062.4	115.072413806151	121.481765601851
1064	115.067142043602	121.48306194616
1065.6	115.061180614928	121.486146248805
1067.2	115.057101069226	121.488736994782
1068.8	115.052237656793	121.491558289798
1070.4	115.048558992685	121.493508143514
1072	115.043286103511	121.498336417786
1073.6	115.035036081496	121.503808920176
1075.2	115.027005663757	121.509826291745
1076.8	115.018832122452	121.516873341586
1078.4	115.011565480948	121.521979662175
1080	115.002858505879	121.528266039766
1081.6	114.992720935292	121.532108798208
1083.2	114.983391799596	121.538265080647
1084.8	114.970804111607	121.543151200032
1086.4	114.959743863056	121.547981425319
1088	114.948019660949	121.553489356476
1089.6	114.935004785129	121.5607148565
1091.2	114.924182027188	121.564472498287
1092.8	114.913021312903	121.570311804244
1094.4	114.90311258793	121.574622389028
1096	114.892537801186	121.579128353192
1097.6	114.881369537676	121.581124843396
1099.2	114.867927808507	121.584765721721
1100.8	114.854982061819	121.588206091999
1102.4	114.841474128275	121.592945703398
1104	114.829592973257	121.599875015265
1105.6	114.819050938947	121.606080819876
1107.2	114.80847858281	121.612210287507
1108.8	114.795955502381	121.618399820624
1110.4	114.787523285616	121.622042372419
1112	114.774868465152	121.63105682692
1113.6	114.762525887629	121.638190672889
1115.2	114.745471520708	121.646982275078
1116.8	114.727490555371	121.654777584156
1118.4	114.708727988334	121.661913549267
1120	114.690503712484	121.668168415631
1121.6	114.674065263503	121.674577854791
1123.2	114.661108407528	121.678358859026
1124.8	114.648009265112	121.683276250143
1126.4	114.636624611392	121.687973966106
1128	114.622918116906	121.694970572933
1129.6	114.610852591745	121.700959578247
1131.2	114.598402281566	121.705924966097
1132.8	114.584776270476	121.710286035363
1134.4	114.570453106273	121.714496690053
1136	114.55517326183	121.72056966343
1137.6	114.544397489602	121.724300675239
1139.2	114.534498965339	121.727553561605
1140.8	114.523779952761	121.731983702315
1142.4	114.514629141914	121.733811394074
1144	114.504132304572	121.739066292274
1145.6	114.494898120178	121.743177603396
1147.2	114.487060913353	121.749395750908
1148.8	114.479970125025	121.752444940849
1150.4	114.474165683585	121.757920498537
1152	114.466552357926	121.763853531174
1153.6	114.45735174462	121.769567434596
1155.2	114.446867026398	121.774877933756
1156.8	114.434685473096	121.783469930074
1158.4	114.423496251239	121.791987436226
1160	114.412707095305	121.799482359548
1161.6	114.402879871227	121.80662449079
1163.2	114.393813370713	121.815788928289
1164.8	114.38679225166	121.824621147208
1166.4	114.377782364013	121.833989886912
1168	114.366472131827	121.840926343393
1169.6	114.352743871231	121.847389193743
1171.2	114.337071581598	121.853325718348
1172.8	114.32211271422	121.859114414152
1174.4	114.310255545578	121.865595052884
1176	114.294565645463	121.874049738961
1177.6	114.281546068512	121.877601158476
1179.2	114.268948629506	121.882755276855
1180.8	114.259498468583	121.886535749395
1182.4	114.252873815657	121.889971245892
1184	114.248482997248	121.895480596068
1185.6	114.242542896097	121.900336393041
1187.2	114.235083831055	121.904785899939
1188.8	114.228343230046	121.909884094079
1190.4	114.221900208569	121.916966361521
1192	114.214404542798	121.923520262036
1193.6	114.20686737738	121.928570511688
1195.2	114.193392547794	121.939815210969
1196.8	114.182196926092	121.950640083086
1198.4	114.168345331421	121.963607704787
1200	114.157989588695	121.976146633139
1201.6	114.146595915085	121.987508449064
1203.2	114.128500467881	122.001463806805
1204.8	114.109947086657	122.018128190136
1206.4	114.091912866516	122.032497391345
1208	114.06801860759	122.045874825776
1209.6	114.040964485789	122.057089081875
1211.2	114.013600922916	122.068767381733
1212.8	113.989435210827	122.080564815981
1214.4	113.961345397322	122.092389721023
1216	113.928950682421	122.103806150122
1217.6	113.8931977339	122.114205870099
1219.2	113.860016874689	122.126011572344
1220.8	113.827074966116	122.137079994157
1222.4	113.792257479083	122.14701424055
1224	113.755752231408	122.155268590822
1225.6	113.717512173217	122.162692493388
1227.2	113.682320556583	122.171101025837
1228.8	113.645922239977	122.179157567086
1230.4	113.606347573499	122.185609926043
1232	113.57064030442	122.192222279313
1233.6	113.535563721648	122.202193261821
1235.2	113.500568015156	122.210945123734
1236.8	113.464707342388	122.217161527727
1238.4	113.430455622924	122.225012834935
1240	113.391368648561	122.229439222419
1241.6	113.35257431172	122.231776745542
1243.2	113.313972624891	122.237064660921
1244.8	113.276920632033	122.241729903299
1246.4	113.23992298111	122.246253805621
1248	113.198922140067	122.24982039925
1249.6	113.158738048375	122.253067211059
1251.2	113.117897376927	122.256145414737
1252.8	113.078773682916	122.261871689526
1254.4	113.038234792694	122.268077361803
1256	112.998035521836	122.272792644648
1257.6	112.958682747123	122.277410586805
1259.2	112.921673311118	122.282600034378
1260.8	112.889633316146	122.283524991101
1262.4	112.855312497461	122.283697565341
1264	112.823951042808	122.283186810548
1265.6	112.790849840133	122.282675354555
1267.2	112.757656370846	122.281133670139
1268.8	112.725333854892	122.276748923986
1270.4	112.696856778611	122.271267656626
1272	112.670026053581	122.266229649157
1273.6	112.646946935475	122.262686005039
1275.2	112.627452634752	122.260260125867
1276.8	112.608944157925	122.257454067407
1278.4	112.588924235181	122.254801834445
1280	112.573776994105	122.253776848047
1281.6	112.563895175432	122.252979416544
1283.2	112.558774242141	122.252457936576
1284.8	112.55229436077	122.250411074423
1286.4	112.546232755838	122.248171213662
1288	112.542036940811	122.244986110467
1289.6	112.539520679907	122.243222996463
1291.2	112.538770780844	122.242925048762
1292.8	112.532247060208	122.240805136119
1294.4	112.527986658369	122.239583205388
1296	112.526670276055	122.2388206348
1297.6	112.522912523135	122.237655066778
1299.2	112.518584839211	122.232859420606
1300.8	112.516452663188	122.229291897037
1302.4	112.517899420397	122.229713060824
1304	112.515574870719	122.22813618232
1305.6	112.516035310018	122.228254376641
1307.2	112.518044458087	122.231399852279
1308.8	112.520087477261	122.232421361866
1310.4	112.52021868835	122.233312251515
1312	112.521713423952	122.235049100573
1313.6	112.524828230518	122.23820959147
1314.4	112.525999944449	122.240370044723
1315.2	112.529699413776	122.244050788023
1316	112.531453132618	122.245339714994
1316.8	112.53397558183	122.246716144685
1317.6	112.535962668925	122.248039395506
1318.4	112.537653764148	122.248706420474
1319.2	112.539453116502	122.249662719525
1320	112.540331276235	122.250261311344
1320.8	112.542095849034	122.251896650283
1321.6	112.543203857145	122.252667189746
1322.4	112.54293849969	122.25428150431
1323.2	112.545692996307	122.25632322642
1324	112.552284729605	122.258647657952
1324.8	112.555092468327	122.260220080366
1325.6	112.557337144015	122.261462206491
1326.4	112.560502632894	122.263617832226
1327.2	112.564811199109	122.264971094769
1328	112.567527431545	122.266642138874
1328.8	112.568500247385	122.267601783147
1329.6	112.565655458657	122.26613720196
