# Supplementary material for: Seeking safety: Movement dynamics after post-contact immobility
Source: PLoS One. 2024 Aug 22;19(8):e0307370. doi: 10.1371/journal.pone.0307370 (PMC11340899; doi:10.1371/journal.pone.0307370)
Supplement: S4 Data — (ZIP) [file pone.0307370.s013.zip › Franks_etal_AntLionTracksSSandData_PLoSOne_2024/Averaged_Data_Width_20_Day2_Antlion2_Capture4.txt]

t	x	y
16	112.458049870008	122.164800520944
16.8	112.450666397212	122.160789271601
17.6	112.443329865294	122.156159369688
18.4	112.43700545193	122.15235527124
19.2	112.434844344777	122.149284831456
20	112.430939373994	122.142194621662
20.8	112.426507677348	122.137473349043
21.6	112.42336312175	122.13504275286
22.4	112.423254155926	122.136660650737
23.2	112.425275365869	122.138098746901
24	112.425627631432	122.138431978189
24.8	112.428439879117	122.140833801069
25.6	112.431344809	122.142188857463
26.4	112.430283821391	122.142760367536
27.2	112.432419224603	122.143112402317
28	112.430890523421	122.142930970375
28.8	112.433040140918	122.143342707889
29.6	112.435533247957	122.144302203356
30.4	112.436048787428	122.144339181989
31.2	112.437277552481	122.144877953385
32	112.43898886366	122.145633220407
33.6	112.437861509635	122.143235556508
35.2	112.437358387691	122.14178057311
36.8	112.436855265748	122.140493128137
38.4	112.436645842717	122.139027166919
40	112.4346115806	122.13750557969
41.6	112.43176746655	122.137216893405
43.2	112.430845574917	122.136683044862
44.8	112.430173418863	122.136960114234
46.4	112.427364439124	122.135225504457
48	112.425145489501	122.135601844985
49.6	112.426918596739	122.13485112248
51.2	112.426233749649	122.133472983824
52.8	112.425983763838	122.130950085546
54.4	112.424930931356	122.130241247835
56	112.420925073741	122.128336513932
57.6	112.418884694581	122.12707441144
59.2	112.421407498784	122.128679488155
60.8	112.425550815096	122.131487306987
62.4	112.427431535467	122.132761964485
64	112.430305391936	122.135214493952
65.6	112.429397443027	122.135836842229
67.2	112.429774115553	122.135790808535
68.8	112.430620379842	122.138247371799
70.4	112.432512378813	122.139124906223
72	112.432369861981	122.140801064377
73.6	112.432089969459	122.144461122329
75.2	112.431497880272	122.143667188741
76.8	112.427779855287	122.143282565466
78.4	112.421598003671	122.14019567481
80	112.412148207707	122.134954261664
81.6	112.406691020627	122.131272805903
83.2	112.399896877911	122.124684513353
84.8	112.391176382093	122.118866698404
86.4	112.383231066554	122.114567646972
88	112.37331230146	122.109310413546
89.6	112.363501569574	122.104516464523
91.2	112.353007238928	122.098368227624
92.8	112.340147960089	122.092831361911
94.4	112.329662342362	122.087181145351
96	112.317609722625	122.081155010813
97.6	112.30732860676	122.075285511641
99.2	112.294488203758	122.06869525821
100.8	112.283214466674	122.062678647491
102.4	112.27097194531	122.056561749789
104	112.259275625928	122.04902786397
105.6	112.24878006535	122.041066263475
107.2	112.237141448683	122.033080545968
108.8	112.228888643868	122.026224667506
110.4	112.213256264084	122.017450276344
112	112.192753999171	122.008749284685
113.6	112.175677028708	121.998266831356
115.2	112.157371990497	121.989038288229
116.8	112.137665505792	121.978186121865
118.4	112.121139277023	121.969417211111
120	112.104367499977	121.957303241107
121.6	112.087095253422	121.947318056927
123.2	112.067958002041	121.935025613767
124.8	112.049913005953	121.925305820638
126.4	112.030658830588	121.914811412951
128	112.009834417669	121.904970510681
129.6	111.986966317635	121.892968912604
131.2	111.964394210575	121.880379772658
132.8	111.937673519522	121.867878486631
134.4	111.910534342059	121.854272595839
136	111.88322393343	121.842051082217
137.6	111.854186514299	121.828511582928
139.2	111.827568485918	121.815464945689
140.8	111.801339723264	121.806314028866
142.4	111.77510628833	121.795907557376
144	111.745106035101	121.788413922565
145.6	111.715038505895	121.782860170044
147.2	111.683579095725	121.779738965583
148.8	111.649791646959	121.776860812947
150.4	111.613749117954	121.77254161817
152	111.580240250574	121.766800827273
153.6	111.547029798139	121.763826858971
155.2	111.515141314413	121.761669403162
156.8	111.47738809219	121.758226605612
158.4	111.438713153864	121.75231042835
160	111.397904674655	121.746570135007
161.6	111.360518662492	121.741784083375
163.2	111.320284099411	121.73775683507
164.8	111.281762074947	121.733836236183
166.4	111.242535045358	121.730302624249
168	111.205813940649	121.727836132189
169.6	111.164768656168	121.725000404888
171.2	111.125001810025	121.722823395157
172.8	111.085559277489	121.718454279072
174.4	111.038585373337	121.711736364005
176	110.996979223625	121.704387406843
177.6	110.961193367683	121.696878589737
179.2	110.919388682917	121.688800991565
180.8	110.878521016853	121.681001026065
182.4	110.841088471742	121.675618351549
184	110.801148981234	121.665504204208
185.6	110.758681213883	121.656436300679
187.2	110.718314222949	121.644663639761
188.8	110.677733982016	121.634982113888
190.4	110.635153440868	121.622109015799
192	110.595175631987	121.61204744627
193.6	110.557851459824	121.598723038189
195.2	110.522209760743	121.586006189675
196.8	110.487850148645	121.575024788347
198.4	110.454496508471	121.562055649847
200	110.421289947584	121.548951890528
201.6	110.386308811202	121.535170135502
203.2	110.349726375785	121.522370379314
204.8	110.311896488752	121.509551514759
206.4	110.273926835531	121.498116282439
208	110.239408247269	121.4882241635
209.6	110.207738925159	121.47269858845
211.2	110.17942079981	121.458414542686
212.8	110.148835155567	121.440636122587
214.4	110.121148179262	121.424811226291
216	110.097626994352	121.410931440265
217.6	110.071955058599	121.395691247167
219.2	110.046224327874	121.380382891143
220.8	110.021343686384	121.363817341843
222.4	110.001219378794	121.350150898326
224	109.982937380085	121.335294600161
225.6	109.967404979953	121.323201964373
227.2	109.948467164677	121.310210971987
228.8	109.930533310132	121.29441099146
230.4	109.913901740677	121.279870967599
232	109.89372364152	121.264313934868
233.6	109.872246126452	121.247720455354
235.2	109.854966121248	121.233069638889
236.8	109.838747715563	121.217161674991
238.4	109.821995141574	121.205038108492
240	109.810677838075	121.192644047873
241.6	109.799246832732	121.183401866017
243.2	109.788699425152	121.174742492274
244.8	109.780081262907	121.168307171432
246.4	109.771824309209	121.160339996146
248	109.759291776742	121.152519290597
249.6	109.747418855395	121.147653041394
251.2	109.740351496525	121.143812248799
252.8	109.731597726187	121.140659520139
254.4	109.724418336801	121.138464848055
256	109.716459196684	121.13724880443
257.6	109.70676568462	121.130221008183
259.2	109.698625894511	121.128634004042
260.8	109.691868992164	121.128690530264
262.4	109.688230808263	121.129654985692
264	109.684272307769	121.13265583318
265.6	109.683787199833	121.134819107771
267.2	109.681286593434	121.138081012095
268.8	109.68139217582	121.140877625551
270.4	109.683006914939	121.143687847068
272	109.684300827082	121.144375237894
273.6	109.684977802896	121.14274253152
275.2	109.687575773731	121.144994005283
276.8	109.688389647429	121.146259596915
278.4	109.68958119845	121.146990816633
280	109.688917063573	121.145582266838
281.6	109.689509019121	121.144348804902
283.2	109.692597703924	121.14436738526
284.8	109.694812664216	121.144164274277
286.4	109.697499963535	121.144115495407
288	109.699641876802	121.143505101029
289.6	109.701266754682	121.144837653461
291.2	109.701275453736	121.143276402118
292.8	109.702681718938	121.141729386932
294.4	109.704520384039	121.140554749291
296	109.704971777343	121.139148142566
297.6	109.705915381395	121.137066910325
299.2	109.705589395778	121.134336780778
300.8	109.705108741401	121.131286670821
302.4	109.70271403906	121.129295489515
304	109.701153510255	121.125106701668
305.6	109.698410972023	121.122401336639
307.2	109.69437388101	121.117151202991
308.8	109.69088338679	121.114408671818
310.4	109.688805711658	121.109048269979
312	109.68562033134	121.104520674133
313.6	109.683904986762	121.09784254629
315.2	109.683034314252	121.092145278115
316.8	109.680392253401	121.087382010447
318.4	109.678906356414	121.082158054142
320	109.676474827237	121.07389085494
321.6	109.675104009776	121.064715138817
323.2	109.673769326616	121.057475124348
324.8	109.673896554135	121.052705456087
326.4	109.672743686028	121.045945603146
328	109.668942819107	121.036119957807
329.6	109.669287964996	121.027340953038
331.2	109.666128075467	121.018553552621
332.8	109.663359395327	121.007301318601
334.4	109.66097448455	120.994044787479
336	109.658129008161	120.981158972625
337.6	109.656874564205	120.969319805389
339.2	109.654240640094	120.956813997693
340.8	109.649261697145	120.94241572318
342.4	109.644634368349	120.92746252212
344	109.639628228738	120.913230666622
345.6	109.638854012896	120.902312663757
347.2	109.635291280548	120.88967263009
348.8	109.630933156023	120.876316950849
350.4	109.626635795423	120.859161929982
352	109.621554419377	120.842698578543
353.6	109.615310988794	120.825979277737
355.2	109.610495131199	120.807652369862
356.8	109.604097663455	120.791842067412
358.4	109.597279410635	120.774206979664
360	109.589405066609	120.759520998164
361.6	109.583426300154	120.744915376141
363.2	109.579831928913	120.730155320046
364.8	109.577547876856	120.715029126093
366.4	109.575311895283	120.701015013518
368	109.572109411695	120.685349476014
369.6	109.568650344808	120.670808759227
371.2	109.567056065992	120.657206023423
372.8	109.56480214526	120.644787380891
374.4	109.563029195815	120.62905764875
376	109.558049436748	120.615760527909
377.6	109.551867581539	120.601659403988
379.2	109.548223888421	120.589961368647
380.8	109.546841767467	120.578504031779
382.4	109.543412508653	120.564678487267
384	109.539717746328	120.55034572265
385.6	109.53638018462	120.539634434187
387.2	109.533189689945	120.528368060037
388.8	109.526461830939	120.515884145584
390.4	109.519307197386	120.499108207967
392	109.512702393202	120.484154217002
393.6	109.506529155077	120.472143602864
395.2	109.497173138188	120.457330437431
396.8	109.489508737937	120.444283291045
398.4	109.48371878318	120.432881141226
400	109.478357913479	120.423198245547
401.6	109.471676401604	120.413347261315
403.2	109.463661140795	120.401678766419
404.8	109.457220993854	120.390821078354
406.4	109.453209930531	120.379762890342
408	109.449890536705	120.370948488261
409.6	109.446298654174	120.361262209436
411.2	109.439159690334	120.349481342958
412.8	109.433818606832	120.339642450124
414.4	109.429242576081	120.331741001296
416	109.422971149566	120.325335670964
417.6	109.419409719819	120.319456888061
419.2	109.41438853405	120.311648799969
420.8	109.409477950545	120.306029472453
422.4	109.406832775737	120.298557064128
424	109.404517283496	120.293348469691
425.6	109.400793691113	120.285525003585
427.2	109.397833802331	120.278150626243
428.8	109.394031682683	120.27220881131
430.4	109.3909598643	120.267638972566
432	109.387156868991	120.261123573202
433.6	109.383304529812	120.256474022775
435.2	109.383056407455	120.25173212884
436.8	109.379618232635	120.247339121703
438.4	109.377676201632	120.240525041351
440	109.376596844233	120.23711876533
441.6	109.37619558331	120.231781995063
443.2	109.376813674018	120.228147621703
444.8	109.376316732388	120.224514356088
446.4	109.371731444641	120.219106157384
448	109.37036214651	120.216088706203
449.6	109.368233135089	120.214248287931
451.2	109.366648795028	120.211145398202
452.8	109.365770355336	120.209450561562
454.4	109.366726193957	120.209539266001
456	109.365991129577	120.209034414091
457.6	109.365463187346	120.208116527546
459.2	109.365801840158	120.207405169858
460.8	109.366695661047	120.208491537196
462.4	109.367393943892	120.208569124179
464	109.368264312699	120.208543214314
465.6	109.367938919538	120.207592076208
467.2	109.367115154207	120.206222428276
468.8	109.36820254309	120.206439671828
470.4	109.369290305845	120.206272254349
472	109.370205744737	120.208467732617
473.6	109.369894247369	120.208701355643
475.2	109.370774527932	120.210365582002
476.8	109.371566732901	120.211551211621
478.4	109.372238515557	120.21201394154
480	109.370932935674	120.210464373692
481.6	109.372028265664	120.210696940717
483.2	109.37158164316	120.21005294034
484.8	109.370714474017	120.209276101316
486.4	109.37067509935	120.209984845327
488	109.37099626331	120.211078417986
489.6	109.370793423694	120.209851275454
491.2	109.371989203842	120.21062087944
492.8	109.371182470602	120.210124669144
494.4	109.369927182702	120.209382226346
496	109.367663139333	120.208184917989
497.6	109.367072626991	120.20869847208
499.2	109.36763795482	120.209113771152
500.8	109.366854396309	120.210329516644
502.4	109.367743361942	120.209885623719
504	109.36796069598	120.210968310193
505.6	109.366939327043	120.211166041198
507.2	109.367818769849	120.21118678563
508.8	109.368155817001	120.211889659237
510.4	109.366695716514	120.211358145141
512	109.367321912946	120.212418886577
513.6	109.366223536033	120.210732093461
515.2	109.366408260308	120.209822524009
516.8	109.365192020586	120.208247974814
518.4	109.365070232141	120.206890443522
520	109.366289696967	120.206777497217
521.6	109.366438349481	120.206023911553
523.2	109.366204726455	120.206179660237
524.8	109.365348108694	120.205946037211
526.4	109.365810648055	120.205554098215
528	109.364632906392	120.204802797599
529.6	109.362849583961	120.204140865692
531.2	109.361975712256	120.204430071891
532.8	109.361676069688	120.20417100279
534.4	109.359131803359	120.20168237001
536	109.357395146087	120.202212034428
537.6	109.353515796948	120.200272359858
539.2	109.350437075119	120.196645832313
540.8	109.349165975368	120.195841408168
542.4	109.347309380261	120.193132619978
544	109.345597383381	120.190836930166
545.6	109.346200864232	120.19134704003
547.2	109.345403893718	120.189959631912
548.8	109.344371872749	120.189355195086
550.4	109.34589714042	120.190756320192
552	109.346971444073	120.191519694738
553.6	109.346573287666	120.190502965892
555.2	109.346919189928	120.192353564872
556.8	109.346221411521	120.190885496163
558.4	109.346022300988	120.191084606697
560	109.348433185221	120.191396429115
561.6	109.349912797718	120.192991421612
563.2	109.350854263643	120.194599759234
564.8	109.351439779893	120.19481243554
566.4	109.351439779893	120.19481243554
568	109.350180643233	120.1934971958
569.6	109.351027847613	120.19395930728
571.2	109.3499251067	120.192076817191
572.8	109.347699348289	120.190979485056
574.4	109.347286614277	120.190871168925
576	109.348420794383	120.190970927663
577.6	109.347944899135	120.190342984665
579.2	109.347905385054	120.191768641247
580.8	109.347287539439	120.19106384934
582.4	109.349029721546	120.192063348823
584	109.348142994474	120.192689631487
585.6	109.344384532235	120.19010489304
587.2	109.343971892271	120.188909195381
588.8	109.344430062742	120.188417650193
590.4	109.342357230993	120.184691133888
592	109.340873071088	120.184482805812
593.6	109.340092995218	120.18186187525
595.2	109.341642694623	120.181394629198
596.8	109.340354847693	120.178331064753
598.4	109.342140080249	120.178767454934
600	109.344722982208	120.18193080496
601.6	109.34697735658	120.182065182114
603.2	109.349901744133	120.183943603802
604.8	109.352998481669	120.187661372181
606.4	109.353780120045	120.187778617937
608	109.355654730858	120.190578646961
609.6	109.357239711502	120.191497291285
611.2	109.357067735866	120.191810964105
612.8	109.35786470638	120.193393781817
614.4	109.356702229884	120.192222453978
616	109.357655947584	120.192119919666
617.6	109.355630166677	120.189170093008
619.2	109.356575469948	120.190694886799
620.8	109.355520847953	120.18879289329
622.4	109.356439888483	120.190793842291
624	109.357967855203	120.19240115268
625.6	109.357243764085	120.19345941701
627.2	109.357582946818	120.192877136046
628.8	109.357398911812	120.192420402577
630.4	109.358181541112	120.193107223708
632	109.357415616977	120.192611855651
633.6	109.35838243428	120.19438533359
635.2	109.358220523473	120.194524052928
636.8	109.358969145685	120.196919056275
638.4	109.359411632504	120.198095882923
640	109.359038655393	120.197800780154
641.6	109.359364575774	120.198232535512
643.2	109.360801400172	120.198846972628
644.8	109.360301164051	120.198012091813
646.4	109.360734285391	120.199626453172
648	109.359886362555	120.198450827773
649.6	109.359029961927	120.197939573841
651.2	109.361899458534	120.200968205213
652.8	109.363040039031	120.203755572293
654.4	109.363037100541	120.20427215886
656	109.366825371804	120.208086100134
657.6	109.368748459817	120.208200625024
659.2	109.370092022671	120.209915715363
660.8	109.369835625074	120.210462305084
662.4	109.372065808384	120.215160378072
664	109.37194679288	120.215795127425
665.6	109.371402670738	120.215717829946
667.2	109.369875940218	120.215890575197
668.8	109.369796894833	120.21561391635
670.4	109.368801949882	120.21524661535
672	109.368985984888	120.2146834274
673.6	109.368332385737	120.214934131045
675.2	109.36793416467	120.215411996326
676.8	109.368260090374	120.21554367906
678.4	109.367567008405	120.214768042026
680	109.37160398511	120.218281190836
681.6	109.370964408765	120.218441084922
683.2	109.372886932647	120.221637372833
684.8	109.373288318428	120.221845954481
686.4	109.374459462479	120.224206815528
688	109.373931457072	120.223874203207
689.6	109.373567701353	120.22319919861
691.2	109.373619756424	120.222162273529
692.8	109.371661053869	120.221522697184
694.4	109.370903622949	120.220371093031
696	109.370022234825	120.219999662984
697.6	109.369199972905	120.218939370057
699.2	109.369193126809	120.219402337299
700.8	109.368983728484	120.219623416936
702.4	109.368921934809	120.218497562716
704	109.369917394819	120.218830625677
705.6	109.371839608142	120.219111398409
707.2	109.370674030166	120.219202004056
708.8	109.370073367043	120.219383519986
710.4	109.37069012522	120.22067726834
712	109.371920436653	120.220456153137
713.6	109.371356160601	120.220768768105
715.2	109.370866479897	120.219881480879
716.8	109.37064544558	120.219701140297
718.4	109.370903967505	120.219534361093
720	109.370772733017	120.219639637111
721.6	109.369381290996	120.219682529537
723.2	109.36819453142	120.218286019933
724.8	109.367194860622	120.217927933336
726.4	109.365433769453	120.215371098974
728	109.365115938803	120.213038336537
729.6	109.364292056285	120.211011228803
731.2	109.365659961112	120.210578565573
732.8	109.365532615534	120.21060754767
734.4	109.366421581166	120.210163654745
736	109.365914405163	120.207715610527
737.6	109.364680677551	120.207656918631
739.2	109.365569643184	120.206817798782
740.8	109.364897092049	120.207417785189
742.4	109.364441860068	120.207392743812
744	109.365087158861	120.20652605538
745.6	109.363011918672	120.204943845201
747.2	109.361375782372	120.203292275108
748.8	109.36037057243	120.202981918694
750.4	109.358881772511	120.202942106531
752	109.359114533459	120.202786932565
753.6	109.360726856626	120.204332371176
755.2	109.36196368441	120.205375944619
756.8	109.362415052091	120.20563425836
758.4	109.364320208026	120.206709665414
760	109.365179165406	120.207811371619
761.6	109.364837592431	120.20672425557
763.2	109.365935914518	120.207593362613
764.8	109.366107259224	120.20594828036
766.4	109.366340020172	120.205599138937
768	109.366833519531	120.206290066882
769.6	109.368177608704	120.207920245594
771.2	109.367622415563	120.208156173942
772.8	109.368488220747	120.207806614396
774.4	109.367959705912	120.207274663928
776	109.366476442646	120.206182421423
777.6	109.364375643681	120.20428242769
779.2	109.362841601034	120.203371868474
780.8	109.362393479105	120.20221351265
782.4	109.361406924941	120.201895452838
784	109.361021565727	120.200566954965
785.6	109.360215739535	120.197719003439
787.2	109.359153712395	120.196328927915
788.8	109.357613755123	120.194786127062
790.4	109.355429376779	120.191999682584
792	109.356845338071	120.193725671072
793.6	109.356214387567	120.193312201602
795.2	109.356493272601	120.193908860639
796.8	109.35467234116	120.192830611821
798.4	109.355322745049	120.193053133595
800	109.354060847345	120.192819060336
801.6	109.353111593347	120.194580860353
803.2	109.35353999839	120.194355151084
804.8	109.350240148525	120.192348637083
806.4	109.350447623961	120.191864338256
808	109.350034545118	120.19028774203
809.6	109.349397034721	120.191329236677
811.2	109.349397034721	120.191329236677
812.8	109.349893261891	120.192801442186
814.4	109.349751026696	120.192306711072
816	109.349668369951	120.189790639775
817.6	109.348785205114	120.189645128129
819.2	109.348891824118	120.188762431979
820.8	109.346315389088	120.185981161822
822.4	109.345192285914	120.186254826526
824	109.344824837992	120.185806719305
825.6	109.344501702577	120.185675827191
827.2	109.345180967018	120.186288263728
828.8	109.345581976775	120.186497030184
830.4	109.345133193392	120.187587664555
832	109.345031666932	120.187637562503
833.6	109.345729949776	120.1881030844
835.2	109.344817365819	120.187492827107
836.8	109.344457955531	120.187324246567
838.4	109.344679564485	120.187505036629
840	109.344117391316	120.188407696884
841.6	109.344072219971	120.18836074246
843.2	109.344727527127	120.190615812441
844.8	109.346965353188	120.192860838809
846.4	109.349468212646	120.195890504823
848	109.350295080659	120.195536132818
849.6	109.349611297395	120.194884516979
851.2	109.348985081321	120.195712178464
852.8	109.35037782672	120.195390846913
854.4	109.353016049998	120.199085892461
856	109.356659179853	120.203926357867
857.6	109.358069992543	120.205170292249
859.2	109.35877422565	120.206751828951
860.8	109.358241694504	120.207189441698
862.4	109.358477363468	120.207901949464
864	109.356964417305	120.206970905671
865.6	109.357141645933	120.207806228002
867.2	109.358640513075	120.208457035003
868.8	109.358806568657	120.20927958274
870.4	109.360844520819	120.211052023481
872	109.360084481118	120.210673978492
873.6	109.360821557454	120.212380892113
875.2	109.359673835295	120.211458412971
876.8	109.360266006531	120.211471819545
878.4	109.360541005952	120.210852022374
880	109.362090705357	120.211669702964
881.6	109.363155978798	120.21445920945
883.2	109.363806382687	120.214759895062
884.8	109.361985451246	120.213681646244
886.4	109.363725725002	120.215628312487
888	109.364540096641	120.216566356609
889.6	109.363882102201	120.216109610469
891.2	109.363972476668	120.216395676548
892.8	109.363623923025	120.216970231667
894.4	109.362140459915	120.216566779356
896	109.360642417643	120.215023484336
897.6	109.358629698823	120.21332557612
899.2	109.354166670513	120.209286611013
900.8	109.353779016847	120.207493917896
902.4	109.352796944692	120.205513510161
904	109.352665710205	120.205618786178
905.6	109.353396132183	120.205080066344
907.2	109.353754490923	120.204411719919
908.8	109.353778485416	120.20408657299
910.4	109.35337690094	120.203878668612
912	109.351946589239	120.203225092021
913.6	109.352983793251	120.204466407359
915.2	109.352408516971	120.204509292705
916.8	109.353135907311	120.205390385815
918.4	109.35293642354	120.206996516873
920	109.353754104131	120.208554003712
921.6	109.35426669166	120.208681223544
923.2	109.353991829813	120.209197734765
924.8	109.355418534587	120.209611172792
926.4	109.356929682203	120.211367254001
928	109.358105813809	120.212463793449
929.6	109.360249582077	120.213524196421
931.2	109.361117171291	120.214117771429
932.8	109.359477054424	120.212555528904
934.4	109.359477054424	120.212555528904
936	109.360274564831	120.213506085423
937.6	109.359849258318	120.213392631163
939.2	109.35929193503	120.211702449086
940.8	109.360265148548	120.212952185615
942.4	109.359166274632	120.211571457675
944	109.359443469555	120.212860406519
945.6	109.359144472312	120.212601352205
947.2	109.359579343637	120.211894795675
948.8	109.359255346144	120.21176447828
950.4	109.358490287202	120.210770954698
952	109.358797048705	120.20958985727
953.6	109.359258357077	120.209417102734
955.2	109.358822982377	120.208640464026
956.8	109.358196785945	120.207383583856
958.4	109.357412816378	120.207448808078
960	109.358339521047	120.208032865642
961.6	109.35965460204	120.209940201499
963.2	109.361536086372	120.211743385733
964.8	109.364610575232	120.213286933495
966.4	109.36421367396	120.215040398865
968	109.363527625986	120.216943219618
969.6	109.363201441011	120.215943597068
971.2	109.360690798144	120.213339190782
972.8	109.361076904446	120.215404504808
974.4	109.361712399307	120.215768445229
976	109.3620363968	120.215898762624
977.6	109.362125480586	120.216643618018
979.2	109.36124124942	120.214776381245
980.8	109.362525402151	120.216545599564
982.4	109.362603857645	120.216427916323
984	109.36168865359	120.216598416563
985.6	109.360993471964	120.214253873874
987.2	109.359665497356	120.213111654185
988.8	109.359308295376	120.212945299716
990.4	109.357214952005	120.212918666112
992	109.355647702889	120.2124080678
993.6	109.353856593024	120.211084203986
995.2	109.353602642504	120.211291773464
996.8	109.353355335069	120.21065882917
998.4	109.355989495006	120.212442670006
1000	109.35553038508	120.211512245965
1001.6	109.355418168247	120.211162520265
1003.2	109.357252656785	120.212216192683
1004.8	109.35758844882	120.212454535636
1006.4	109.358370087197	120.21264994523
1008	109.36014140001	120.21484995663
1009.6	109.361412499761	120.215499783664
1011.2	109.361645260709	120.215344609699
1012.8	109.36186333579	120.216511138303
1014.4	109.362019084474	120.216277515277
1016	109.363950306889	120.218637881398
1017.6	109.363084511648	120.218974803267
1019.2	109.361588274291	120.217675439247
1020.8	109.362239573303	120.218141465522
1022.4	109.363398390003	120.219501651324
1024	109.363263901452	120.217224605826
1025.6	109.363868529598	120.215966127073
1027.2	109.361588099064	120.213067300683
1028.8	109.360299455118	120.211575938867
1030.4	109.360510252905	120.213320055595
1032	109.361626677565	120.212046272483
1033.6	109.362787261714	120.211363360644
1035.2	109.363178820906	120.211609671063
1036.8	109.364503695069	120.214072880451
1038.4	109.365287664637	120.213815109779
1040	109.364793588423	120.212928195385
1041.6	109.362912104091	120.211318265492
1043.2	109.363917026666	120.211627472438
1044.8	109.362997035302	120.212497516811
1046.4	109.361055590687	120.209828288598
1048	109.359962041805	120.208302630996
1049.6	109.359734026272	120.206746044958
1051.2	109.358265249477	120.206498464025
1052.8	109.357755288767	120.205792364581
1054.4	109.357009073099	120.205701803057
1056	109.358611184561	120.205506679706
1057.6	109.359240374284	120.206118560221
1059.2	109.361372075834	120.20664848209
1060.8	109.36069653763	120.205385557121
1062.4	109.359125801217	120.203330958335
1064	109.35736248593	120.201971462544
1065.6	109.357768762893	120.202184371505
1067.2	109.357390678262	120.202117478483
1068.8	109.356136099709	120.201331863798
1070.4	109.356590391911	120.202628528955
1072	109.355676050004	120.201673063537
1073.6	109.353706787944	120.199701176572
1075.2	109.352255911367	120.197337757713
1076.8	109.35248445879	120.196965805136
1078.4	109.351481077845	120.19603858701
1080	109.351142623974	120.195035206065
1081.6	109.350002608929	120.192617257543
1083.2	109.350842106552	120.19341173432
1084.8	109.351486205587	120.1937054282
1086.4	109.352242825614	120.19346649556
1088	109.351333374888	120.192515357454
1089.6	109.352251833007	120.19472717873
1091.2	109.351971202354	120.195960226194
1092.8	109.35365295579	120.19775245529
1094.4	109.353527361457	120.198062196094
1096	109.353799921654	120.197138323219
1097.6	109.352099835669	120.195724411309
1099.2	109.351748414269	120.195579342661
1100.8	109.351352329254	120.194460905991
1102.4	109.35164346951	120.192730354089
1104	109.351801828016	120.192297256603
1105.6	109.351639623361	120.192048513413
1107.2	109.35193716212	120.19163195915
1108.8	109.351305380259	120.191476193244
1110.4	109.351637624302	120.189822998244
1112	109.353072366237	120.191124905092
1113.6	109.355113726709	120.194230056385
1115.2	109.356406342463	120.194805745413
1116.8	109.35752253701	120.194885536571
1118.4	109.358311883123	120.195016694992
1120	109.357507576507	120.194059919318
1121.6	109.357163810962	120.194034638166
1123.2	109.357102593413	120.193082892102
1124.8	109.355554949428	120.193497012963
1126.4	109.354899752553	120.194127208904
1128	109.356381634756	120.195858623677
1129.6	109.358028997438	120.197488675546
1131.2	109.359286893212	120.198875227856
1132.8	109.359075957495	120.198663552013
1134.4	109.359603224563	120.198912763581
1136	109.358002774283	120.197458007655
1137.6	109.358548327736	120.196157888044
1139.2	109.359150317038	120.195187486062
1140.8	109.359478099915	120.195212085152
1142.4	109.356809321594	120.193232821353
1144	109.356154072933	120.19308695225
1145.6	109.354620002854	120.192565588977
1147.2	109.354978379523	120.194866291742
1148.8	109.355635119256	120.195174305649
1150.4	109.355069769556	120.194959361104
1152	109.35583690863	120.195932072411
1153.6	109.355626770402	120.195562252463
1155.2	109.355987036429	120.19573026251
1156.8	109.355419681617	120.194816048246
1158.4	109.354934220021	120.195074163904
1160	109.355564488734	120.196513555588
1161.6	109.356498980837	120.197671051489
1163.2	109.357971513849	120.200348866929
1164.8	109.359228532385	120.201538967544
1166.4	109.359705554216	120.203198587141
1168	109.360758541169	120.205304110153
1169.6	109.3603662637	120.205382565647
1171.2	109.361153779057	120.206412947214
1172.8	109.360236650714	120.206089991328
1174.4	109.359440927175	120.204857761609
1176	109.359301683646	120.206558029905
1177.6	109.359477675527	120.20605360247
1179.2	109.358396754054	120.204888865069
1180.8	109.355286094453	120.203996994502
1182.4	109.354932120171	120.204640342759
1184	109.353596723822	120.205280901104
1185.6	109.353267408423	120.204513989971
1187.2	109.352826743097	120.204228211251
1188.8	109.353247138784	120.20400423976
1190.4	109.353653847482	120.20427890206
1192	109.352686998897	120.20257249507
1193.6	109.351828041517	120.201470788866
1195.2	109.351483057373	120.201081550196
1196.8	109.352119459266	120.200711421625
1198.4	109.352708479614	120.201576219272
1200	109.353700295329	120.202433518384
1201.6	109.355353309309	120.204399696903
1203.2	109.356594535485	120.206336308828
1204.8	109.357969624626	120.208164984306
1206.4	109.359549763128	120.21088096302
1208	109.361229700373	120.213688884589
1209.6	109.363342229918	120.214751495026
1211.2	109.36683587683	120.218168469524
1212.8	109.369298037716	120.220083483547
1214.4	109.370887899282	120.221218348957
1216	109.37261994876	120.223232414041
1217.6	109.372470271143	120.225327755371
1219.2	109.3745313925	120.22755403857
1220.8	109.375886207145	120.22862173248
1222.4	109.377171025227	120.230095063346
1224	109.377715920835	120.230444708396
1225.6	109.379872441074	120.231445949935
1227.2	109.380183938442	120.232263630526
1228.8	109.382086069906	120.234242188853
1230.4	109.382356625984	120.235092507955
1232	109.383911050349	120.237354801339
1233.6	109.384129563428	120.237457955784
1235.2	109.384494716879	120.237707321759
1236.8	109.384740353976	120.238149526433
1238.4	109.388450854941	120.240759333277
1240	109.390699368005	120.24246113372
1241.6	109.392543666468	120.244468881129
1243.2	109.396411150034	120.247803741378
1244.8	109.397887919619	120.249204981861
1246.4	109.401912500743	120.251933511436
1248	109.402773411957	120.252272694169
1249.6	109.4040751732	120.253619852614
1251.2	109.406332249062	120.255848421138
1252.8	109.407560539819	120.256597076743
1254.4	109.407250451104	120.257787464701
1256	109.40893036023	120.257964427772
1257.6	109.412084561656	120.261627427604
1259.2	109.413300621809	120.264020320164
1260.8	109.414363939497	120.265435954112
1262.4	109.415158390021	120.266669595004
1264	109.416709664087	120.266882715879
1265.6	109.416378061484	120.266846449167
1267.2	109.417101367612	120.268235907653
1268.8	109.417331184749	120.269230708457
1270.4	109.416435629816	120.269848560547
1272	109.415830069635	120.27014058933
1273.6	109.416548030244	120.270953309113
1275.2	109.417884163256	120.271135995988
1276.8	109.417957876934	120.270597153311
1278.4	109.416776942041	120.270502753235
1280	109.41595926145	120.271203622313
1281.6	109.416858949602	120.270593426945
1283.2	109.417273349204	120.270198140409
1284.8	109.415930431019	120.269084233616
1286.4	109.414541994429	120.268915711207
1288	109.41535111899	120.269346041785
1289.6	109.417013571562	120.270890781943
1291.2	109.416757698724	120.270474881611
1292.8	109.416757698724	120.270474881611
1294.4	109.415790059364	120.269703375584
1296	109.416130072906	120.269926295536
1297.6	109.415245017885	120.269120864842
1299.2	109.41558560957	120.269343052788
1300.8	109.415909121009	120.269941006146
1302.4	109.415271195478	120.26989123683
1304	109.415500190254	120.271696550522
1305.6	109.41494108549	120.270704336434
1307.2	109.413985354929	120.267399101579
1308.8	109.409798178272	120.265635304519
1310.4	109.408162256884	120.262864366641
1311.2	109.407752363479	120.262634054721
1312	109.408012813402	120.263140571836
1312.8	109.408811182802	120.262842081151
1313.6	109.408763563874	120.262839272399
1314.4	109.408744092601	120.263016045882
1315.2	109.410175108132	120.263367563368
1316	109.409677456154	120.263729125257
1316.8	109.409178154308	120.262557010882
1317.6	109.409472291427	120.261984013837
1318.4	109.408985655889	120.261143463201
1319.2	109.40693951172	120.260121314418
1320	109.405531601022	120.259919354743
1320.8	109.405919595642	120.260265698133
1321.6	109.405511609713	120.258575894361
1322.4	109.404717655583	120.2586092354
1323.2	109.405265038251	120.259028385485
1324	109.405695216778	120.258318405569
1324.8	109.406665056725	120.257375697122
1325.6	109.403475858103	120.256617776456
1326.4	109.401823686823	120.255747968535
