# Supplementary material for: Seeking safety: Movement dynamics after post-contact immobility
Source: PLoS One. 2024 Aug 22;19(8):e0307370. doi: 10.1371/journal.pone.0307370 (PMC11340899; doi:10.1371/journal.pone.0307370)
Supplement: S4 Data — (ZIP) [file pone.0307370.s013.zip › Franks_etal_AntLionTracksSSandData_PLoSOne_2024/Averaged_Data_Width_20_Day2_Antlion21_Capture1.txt]

t	x	y
16	100.803713306911	106.890124763071
16.8	100.806365836847	106.88960831927
17.6	100.808491183056	106.889732289068
18.4	100.814125907357	106.891857029754
19.2	100.817225281848	106.894408121859
20	100.817621653549	106.893959213955
20.8	100.814842120359	106.892105804191
21.6	100.813349030823	106.8910027765
22.4	100.811373340513	106.89090551257
23.2	100.808511015324	106.890240185993
24	100.806325218477	106.889108599208
24.9	100.699252960762	106.949976533582
25.7939393939394	100.61139188483	107.0111150948
26.6823529411765	100.522006342508	107.047477082612
27.5657142857143	100.43210458529	107.070688026124
28.4444444444444	100.34389014143	107.086691595495
29.3189189189189	100.254927713593	107.092408920052
30.1894736842105	100.168369176378	107.093619927137
31.0564102564103	100.083903345907	107.090695461638
31.92	99.9994302833317	107.07634314534
32.780487804878	99.9143188392665	107.053957250544
34.4585365853659	99.8034160473774	107.029517479074
36.1365853658537	99.6894428912956	106.99787559753
37.8146341463415	99.5776735114294	106.964908418712
39.4926829268293	99.4646403296891	106.925677993809
41.1707317073171	99.3495638112768	106.88489273872
42.8487804878049	99.2330092426881	106.844884316188
44.5268292682927	99.1151058877979	106.800546002141
46.2048780487805	98.9892309247817	106.748366647159
47.8829268292683	98.8625202948286	106.693979909358
49.5609756097561	98.7362301895098	106.641160651912
51.2390243902439	98.6079513213417	106.585085624807
52.9170731707317	98.4791792918028	106.52895996746
54.5951219512195	98.3460274031424	106.466271440165
56.2731707317073	98.2083712968941	106.397641931753
57.9512195121951	98.0666462801528	106.323746329255
59.6292682926829	97.9203015420583	106.244888096559
61.3073170731707	97.7739499898829	106.163900374034
62.9853658536585	97.6257402827046	106.08058472262
64.6634146341463	97.4699641105423	105.988210834338
66.3414634146341	97.3149120858719	105.893277827603
68.019512195122	97.1584778634628	105.801987543712
69.6975609756098	96.9993729646927	105.709822897232
71.3756097560976	96.8400599673688	105.617203039011
73.0536585365854	96.675563670036	105.521769252457
74.7317073170732	96.5071957658873	105.423578350163
76.409756097561	96.336166499165	105.322960854638
78.0878048780488	96.1651072122222	105.221827304673
79.7658536585366	95.9915233206556	105.119323355514
81.4439024390244	95.8178543943759	105.015459820066
83.1219512195122	95.6418230632523	104.915701818004
84.8	95.4626812253866	104.812031545011
86.4	95.3651706963431	104.657473435275
88	95.253106863453	104.496318900368
89.6	95.1434586150286	104.350643455081
91.2	95.0381371801505	104.215071653876
92.8	94.9335972299353	104.082990798103
94.4	94.8307461108248	103.958961950088
96	94.7259210690832	103.836423178839
97.6	94.6224019385381	103.717015214685
99.2	94.5222263662938	103.60863284253
100.8	94.4269029494296	103.507873818606
102.4	94.3370539758799	103.413951614216
104	94.2480156883653	103.326284314254
105.6	94.1596558146591	103.241917721711
107.2	94.0735513519755	103.163089954949
108.8	93.9892476465828	103.087171247337
110.4	93.9087161334206	103.01083236835
112	93.8277283628651	102.938093877997
113.6	93.7525739283899	102.872455444381
115.2	93.6809469530457	102.810268464105
116.8	93.6072711510529	102.745396995784
118.4	93.533495123324	102.682253539796
120	93.4633564909031	102.62132666011
121.6	93.3964757964613	102.565411308111
123.2	93.3337260712618	102.516431740514
124.8	93.2787282533118	102.473748750003
126.4	93.2264677634337	102.434904249933
128	93.1777432107127	102.40027624053
129.6	93.1300565973627	102.367763131706
131.2	93.0875969543985	102.342861361903
132.8	93.0433961112537	102.318924805109
134.4	92.9990432251118	102.291411411864
136	92.9562526121571	102.265879577073
137.6	92.9139494866646	102.239489180531
139.2	92.8756817604695	102.217367175929
140.8	92.8427404149805	102.19602697095
142.4	92.8085857664683	102.175570456498
144	92.7745461871235	102.152897882478
145.6	92.7400788537673	102.130524607126
147.2	92.7001472578532	102.10828292833
148.8	92.660564046574	102.083042303167
150.4	92.6212224184321	102.058222303753
152	92.5802961416799	102.035041799364
153.6	92.542782696103	102.011073230728
155.2	92.5055048378876	101.986110083494
156.8	92.4665833738333	101.95958843766
158.4	92.4289398505204	101.933109039594
160	92.3922831271713	101.904576809114
161.6	92.3536850144422	101.872250542658
163.2	92.3118057954783	101.836331178703
164.8	92.268752415783	101.794623067743
166.4	92.226952562382	101.755006587192
168	92.1789419005207	101.705920674732
169.6	92.1311202643386	101.655737692518
171.2	92.0833654642514	101.607354133325
172.8	92.0312914993427	101.557029490383
174.4	91.9753587720269	101.499550198296
176	91.9165803477679	101.439263342143
177.6	91.8591100529818	101.377641159886
179.2	91.792159304307	101.309569311729
180.8	91.7217524768728	101.24059681587
182.4	91.6502310891494	101.172744292988
184	91.5715195292179	101.102758466931
185.6	91.4875320514121	101.026222334056
187.2	91.4009753045826	100.948833820167
188.8	91.3130416089137	100.868009003755
190.4	91.2197353516146	100.785473751205
192	91.1253474604272	100.702283145461
193.6	91.0288091608779	100.61783158437
195.2	90.925018139868	100.530807269844
196.8	90.8155792096234	100.441348528233
198.4	90.7045890779477	100.350211692265
200	90.5898428833248	100.25613128791
201.6	90.4690389912834	100.160639872199
203.2	90.3431777713632	100.064157059534
204.8	90.2097997888894	99.9609950439131
206.4	90.0769415874706	99.8595228919831
208	89.9490910608721	99.7584404943577
209.6	89.8218864806064	99.6572802565224
211.2	89.6940301060942	99.5549017808801
212.8	89.5730754780867	99.4544190399889
214.4	89.4546374544514	99.3524658917423
216	89.3381279805114	99.2546692479787
217.6	89.2246553025597	99.158612807647
219.2	89.1101375942045	99.0688422270379
220.8	88.9942616169024	98.9787117879276
222.4	88.8790920080263	98.8885762788892
224	88.7648511261283	98.7975129145209
225.6	88.653045126777	98.7088003367603
227.2	88.5440797799379	98.6234916597791
228.8	88.4317939213857	98.5373349166585
230.4	88.3198418205224	98.4511487636664
232	88.2038016340922	98.3611147048212
233.6	88.0922365238814	98.2777463418906
235.2	87.9800040016312	98.1962327831269
236.8	87.8656849511845	98.1118491940879
238.4	87.7520434159878	98.0228123274798
240	87.6386715910343	97.9346483242527
241.6	87.5231954340872	97.8433289535029
243.2	87.4049563433366	97.7461749611451
244.8	87.2933985890031	97.6531955105141
246.4	87.1837108727881	97.5599236630105
248	87.0776663340818	97.4651635341287
249.6	86.9805859119556	97.3735164571242
251.2	86.8896317430183	97.2841608996787
252.8	86.8010381850968	97.1954784357063
254.4	86.7131987591581	97.1082513852749
256	86.632031683179	97.0245027226834
257.6	86.5471283260931	96.9349666980127
259.2	86.4630890193737	96.844907677791
260.8	86.3871067810751	96.7545289101935
262.4	86.3170705397294	96.6657769852631
264	86.248296414843	96.5764974380448
265.6	86.1846258965821	96.4864056741977
267.2	86.1296837965372	96.3937007470177
268.8	86.0797546432964	96.2993220476965
270.4	86.037522304141	96.209108747295
272	85.9931370873576	96.1107710896065
273.6	85.9505832675729	96.0128367048374
275.2	85.9106119845508	95.9083887711487
276.8	85.8720078256481	95.8051628974564
278.4	85.8317882012759	95.6993159543121
280	85.79139504776	95.5889674258304
281.6	85.753004335794	95.4764761229412
283.2	85.7137269832282	95.3622668375797
284.8	85.6773265653447	95.2443176516223
286.4	85.6460370091782	95.1182549134757
288	85.6169425987759	94.9857072210037
289.6	85.5882189955692	94.8521889080889
291.2	85.5595269654327	94.7165241679855
292.8	85.5336538587246	94.5822672836485
294.4	85.5162266002844	94.4547260867781
296	85.5004532788586	94.3324343433044
297.6	85.4891431879123	94.2091683816239
299.2	85.4788179663369	94.0901970009026
300.8	85.4701866357598	93.9700615232924
302.4	85.4636485814203	93.8517859714143
304	85.4608966041005	93.7378752330057
305.6	85.4617514320297	93.6307726291262
307.2	85.4644917542448	93.5287003944462
308.8	85.4706284125974	93.4342460521634
310.4	85.4790073417955	93.3402499199602
312	85.4862354883107	93.2499954157251
313.6	85.4934787218888	93.1597879530233
315.2	85.4990393467935	93.0717874269656
316.8	85.5022544339256	92.9868015740844
318.4	85.5058632677305	92.9024457158797
320	85.5096981263143	92.8186004040238
321.6	85.512221218361	92.7336163141874
323.2	85.5198364304548	92.6526845485416
324.8	85.5273629669104	92.5756514589456
326.4	85.5349716234343	92.5016102314811
328	85.5429504348707	92.428582870756
329.6	85.5509541189403	92.3586078910788
331.2	85.5595351265697	92.2934902657144
332.8	85.5651768891633	92.2316180869141
334.4	85.5716434914973	92.1719796591727
336	85.5767748401278	92.1127394729608
337.6	85.5836356631573	92.0599457282714
339.2	85.5885667671644	92.0050970230168
340.8	85.590922966418	91.9568860779468
342.4	85.5944339208331	91.9046248603155
344	85.5970885455565	91.8520040718705
345.6	85.6005927298847	91.8011543420404
347.2	85.603663057327	91.746207336949
348.8	85.6062538073946	91.6916742504563
350.4	85.6073090932218	91.6335538857495
352	85.6083666604058	91.5839448570064
353.6	85.6095029294303	91.5436843742113
355.2	85.6143517959607	91.5022821749634
356.8	85.6161198859214	91.4602363972106
358.4	85.6170847930455	91.4201635974446
360	85.6173319332954	91.3772359744093
361.6	85.620169372828	91.3304038037716
363.2	85.6233677932522	91.2853889513653
364.8	85.62814038584	91.2368444582812
366.4	85.6354997462938	91.1821439076123
368	85.6473296188982	91.1229814876874
369.6	85.6595664524909	91.0569408928964
371.2	85.6732391083385	90.9848800462185
372.8	85.6880122944676	90.9133162051269
374.4	85.7052874453844	90.8356536873887
376	85.7225359989452	90.7589815643962
377.6	85.7459243963006	90.6716921628007
379.2	85.7706246187618	90.5820737828296
380.8	85.7960392436339	90.4916257875848
382.4	85.8223143591167	90.3998663493251
384	85.8510468730433	90.3062025912776
385.6	85.881888560385	90.2102600088797
387.2	85.9131675274812	90.1140805566703
388.8	85.9439478210295	90.0236698910144
390.4	85.9760157384002	89.9294347962537
392	86.0070005846106	89.8363069293935
393.6	86.040898490786	89.7402976643495
395.2	86.0781517652659	89.6377165301766
396.8	86.1174784341935	89.5336340947362
398.4	86.1571305805224	89.4273898208191
400	86.1964086861224	89.3207008785907
401.6	86.2371960904124	89.2117260402065
403.2	86.2791952878373	89.1018880056424
404.8	86.3236541706057	88.9926717967626
406.4	86.3687901639965	88.8865549567745
408	86.4140366542598	88.7820715511977
409.6	86.4627978227043	88.6763441720365
411.2	86.5114491430445	88.573876910443
412.8	86.5601212560082	88.4739284899786
414.4	86.6132597531086	88.3693888992002
416	86.6680239294776	88.26566955708
417.6	86.7226429222705	88.1642545887612
419.2	86.7779440156013	88.0579799308871
420.8	86.8283971324217	87.9576804548632
422.4	86.8883788997695	87.8545922351497
424	86.9523954986005	87.7506650243613
425.6	87.0169978751874	87.6453716307161
427.2	87.0833328479449	87.5377948066004
428.8	87.1495486765026	87.4318902291104
430.4	87.2183701803509	87.3252360554285
432	87.2869968067794	87.2208989126656
433.6	87.351778441227	87.1208129586931
435.2	87.4176188898483	87.0252208757839
436.8	87.485138004914	86.931350258945
438.4	87.5528118587582	86.8369874809035
440	87.6222458577434	86.7476440504216
441.6	87.6929349182527	86.6564786431118
443.2	87.7624246701038	86.5671766172394
444.8	87.830313339233	86.4813881883055
446.4	87.8988464554399	86.3925802872541
448	87.967602403452	86.3014328986826
449.6	88.0337963977956	86.2128575538068
451.2	88.1055649156446	86.1216954177355
452.8	88.1784287042425	86.0267130562739
454.4	88.2579986340926	85.9215052833784
456	88.3415605842441	85.8151867199647
457.6	88.4304684584666	85.7058677652514
459.2	88.5139170159909	85.5988653076854
460.8	88.597232629313	85.4967662180167
462.4	88.67861246799	85.3951076356527
464	88.7633291138622	85.2908230400063
465.6	88.8475309136522	85.188313900561
467.2	88.9321418553162	85.0871523156173
468.8	89.0221147551942	84.9864509485055
470.4	89.112443898467	84.8879747298863
472	89.2066834369748	84.7882289049636
473.6	89.3011002323752	84.6909202027733
475.2	89.3988652403921	84.5936455719455
476.8	89.5001649498476	84.4926097699822
478.4	89.5993999613948	84.3953875533039
480	89.6978791157761	84.302149812068
481.6	89.7971766309849	84.214586509163
483.2	89.8997290833822	84.1272149057753
484.8	89.9970901546619	84.0427115261589
486.4	90.0966465418444	83.956802598899
488	90.1883971827552	83.8776978926694
489.6	90.2777390690564	83.7979804265885
491.2	90.3674394815036	83.7210409205237
492.8	90.4509986567103	83.6511224881837
494.4	90.533616735667	83.580669522917
496	90.6140442684335	83.5131310308017
497.6	90.6900083181061	83.4518806349667
499.2	90.765424989747	83.3911126090865
500.8	90.8456557427002	83.3346712722824
502.4	90.9292093745073	83.280654341896
504	91.0096297208868	83.2261263262787
505.6	91.089737318771	83.1749078566988
507.2	91.1706473110269	83.1261061661319
508.8	91.249002283693	83.0809959325672
510.4	91.3306720804118	83.034488194101
512	91.4220958989084	82.9879695353544
513.6	91.5129101419399	82.9456026905821
515.2	91.6104296353889	82.9054182986831
516.8	91.704393701902	82.869939798821
518.4	91.7973478079688	82.8369139983436
520	91.8865615761781	82.8072961546577
521.6	91.9727112589275	82.7761907409111
523.2	92.0578585586954	82.7463847115393
524.8	92.1493706007467	82.7147285650066
526.4	92.2399054754951	82.6847313952527
528	92.3332346423972	82.6557999393493
529.6	92.4255755741652	82.6280680461405
531.2	92.5187658657504	82.601619060626
532.8	92.6111376512597	82.5744918676512
534.4	92.7004365448579	82.5483541048484
536	92.7874477328486	82.5239521994269
537.6	92.8751804199279	82.5012647433328
539.2	92.9660797204263	82.4749821529207
540.8	93.0545420572105	82.4521627160712
542.4	93.1388194006225	82.4311799072648
544	93.2281961039637	82.4095411029092
545.6	93.3201947598474	82.3881070092517
547.2	93.4114007280818	82.3639338810458
548.8	93.497943033625	82.3401318108877
550.4	93.5900510024237	82.3137933880649
552	93.6902047662616	82.2843536816093
553.6	93.7913708852125	82.2535764978306
555.2	93.8991862836236	82.2198294249794
556.8	94.009429470531	82.1856763534134
558.4	94.1282798716628	82.1533381305303
560	94.2472894458302	82.1233887393787
561.6	94.364890658363	82.093880025142
563.2	94.4873671749926	82.0635128151458
564.8	94.6122892848866	82.0328475817459
566.4	94.7371294893796	82.0004498000937
568	94.859859412087	81.9658834874528
569.6	94.9868251448786	81.930457408383
571.2	95.1124918319223	81.8918394330917
572.8	95.2478956499048	81.8528127249187
574.4	95.3932008283261	81.8113488096638
576	95.537650814077	81.7752048175599
577.6	95.6756047962696	81.7431302625029
579.2	95.8157544346628	81.7103405133972
580.8	95.9529652010131	81.6773871512281
582.4	96.0900993849715	81.6459843663702
584	96.233483793208	81.6160836531221
585.6	96.3761724557611	81.5905161850858
587.2	96.5279725392419	81.5654230580773
588.8	96.6759279048599	81.5406313728757
590.4	96.8197974796032	81.5190476237326
592	96.9685184142663	81.4967398437764
593.6	97.1184198092374	81.4781459139286
595.2	97.2683844457212	81.4633723397192
596.8	97.4187494824046	81.4479576480603
598.4	97.5732774999677	81.4346831547732
600	97.7265720346628	81.4234471255661
601.6	97.8811002439367	81.412082869789
603.2	98.0367386690204	81.4006100521639
604.8	98.2003745042853	81.398860492146
606.4	98.3646222891857	81.3979101158184
608	98.5327772586747	81.4028314356463
609.6	98.7030615826264	81.4118059648723
611.2	98.8689042016477	81.4240864666965
612.8	99.0357565493808	81.4379077027622
614.4	99.2092870799358	81.4546587645353
616	99.3799826719974	81.4742920812038
617.6	99.5389957537715	81.4961368646356
619.2	99.7006445003249	81.5180600095227
620.8	99.8582515311654	81.5471440377957
622.4	100.017972756216	81.5789160570508
624	100.175141500864	81.6104120975127
625.6	100.333371660896	81.6409875264305
627.2	100.494335795049	81.6724766265627
628.8	100.655825236872	81.7030238271253
630.4	100.818491378034	81.7375540923529
632	100.981788507264	81.7773943159162
633.6	101.144151683333	81.8239651746882
635.2	101.305938072514	81.8732312855862
636.8	101.470663070576	81.9247793681044
638.4	101.623839832829	81.9764275375063
640	101.769094055208	82.0350162589494
641.6	101.916144670698	82.0948793983331
643.2	102.063717430742	82.1562137649682
644.8	102.209533149722	82.2212884399441
646.4	102.351577676734	82.2835597027526
648	102.496842822756	82.3451613819383
649.6	102.63641234313	82.4108603514897
651.2	102.777973032149	82.4851260889362
652.8	102.913993161429	82.569835291554
654.4	103.052303880789	82.6556457789074
656	103.190565792486	82.7418469046847
657.6	103.324767104165	82.8404406489189
659.2	103.45787999352	82.9447524553748
660.8	103.589691629006	83.0537740536646
662.4	103.723186067764	83.1616525801791
664	103.851606941716	83.2699950493935
665.6	103.978959389355	83.3813054792066
667.2	104.108329792753	83.5001477464102
668.8	104.232974769018	83.6297682250784
670.4	104.344387821601	83.759764873871
672	104.452070260869	83.8930343770668
673.6	104.554916042304	84.0259065626951
675.2	104.649577534477	84.158463926527
676.8	104.741361042428	84.2962051904619
678.4	104.829638001977	84.440861918471
680	104.910821657262	84.5880931606022
681.6	104.993576044167	84.7367904721757
683.2	105.079073335816	84.8880733630556
684.8	105.159959020657	85.0409934096536
686.4	105.236928815756	85.1924884994144
688	105.308683672141	85.343833234716
689.6	105.371049657647	85.5004886467846
691.2	105.42713177583	85.6652287671497
692.8	105.477705404708	85.831238306206
694.4	105.522978878751	86.0030225937035
696	105.562504414679	86.1755283225121
697.6	105.596066632818	86.3443871178405
699.2	105.627638997259	86.5094015859633
700.8	105.651720267091	86.6809566182274
702.4	105.66681611012	86.854067026768
704	105.6736222698	87.0338644718884
705.6	105.666020170556	87.2205496779382
707.2	105.651001592295	87.4063413880169
708.8	105.62866955988	87.5891925494356
710.4	105.597784126807	87.7706972368697
712	105.562953130203	87.9566789356863
713.6	105.520777821584	88.1431575174422
715.2	105.470284795772	88.3270418033324
716.8	105.412004774288	88.5088612078524
718.4	105.347173892974	88.6835278506061
720	105.279201115918	88.8585837809338
721.6	105.206767113356	89.0370485499738
723.2	105.126951500728	89.2071926558566
724.8	105.041261824566	89.3694892768209
726.4	104.94571048086	89.5299371165234
728	104.848307669197	89.6913862870663
729.6	104.749522533458	89.8505669606904
731.2	104.647809160705	90.0090572213753
732.8	104.537365528931	90.1622605598969
734.4	104.422873797704	90.3048336808157
736	104.301067175276	90.4407382809335
737.6	104.169995267951	90.5743631517085
739.2	104.03654533183	90.7026921282486
740.8	103.905011662295	90.8264029717764
742.4	103.767031780649	90.9396862630819
744	103.622087406321	91.0468867761988
745.6	103.469753163022	91.1487957909621
747.2	103.307910396543	91.2473283786105
748.8	103.143763339761	91.3460956028579
750.4	102.980694672806	91.446149586391
752	102.812423681978	91.5443162336663
753.6	102.642370316434	91.6403820160301
755.2	102.473285055843	91.7299650733315
756.8	102.302104512491	91.8095310841953
758.4	102.135730522809	91.8852093600571
760	101.971410070228	91.9549950638519
761.6	101.802071631154	92.0152199892423
763.2	101.624986435323	92.0746210607911
764.8	101.446586884766	92.1336313673818
766.4	101.273486418878	92.1827913337867
768	101.102077117287	92.2303904940738
769.6	100.936958118521	92.2695443588758
771.2	100.780178295722	92.2998975738081
772.8	100.623449930245	92.3175983967175
774.4	100.468590889276	92.3313540655207
776	100.316526270254	92.3330479771853
777.6	100.163745265433	92.3298442223212
779.2	100.013839072235	92.3234829105083
780.8	99.8689053228193	92.3105091974393
782.4	99.7308894422903	92.2853640942843
784	99.5912248349141	92.2507579265008
785.6	99.4509071843109	92.2087450095883
787.2	99.3152538440575	92.162354771939
788.8	99.1844536936243	92.1104946335286
790.4	99.056069590273	92.0577340431102
792	98.9379657041211	92.0024765048036
793.6	98.8182076115853	91.9468269256838
795.2	98.6989880961357	91.8919478889453
796.8	98.5808043735986	91.8341066490792
798.4	98.4688195668816	91.7740407659727
800	98.3601764607166	91.7146150244526
801.6	98.2650473914441	91.648329047616
803.2	98.1795650163099	91.5786756639564
804.8	98.0974918256691	91.508642486544
806.4	98.0151197411204	91.4361539177609
808	97.9411612277244	91.3640069135845
809.6	97.8742575240978	91.2924227932381
811.2	97.8167206180807	91.2204093104729
812.8	97.769553592069	91.1457292942231
814.4	97.7262015872581	91.0645791519697
816	97.6867033045748	90.9774787410431
817.6	97.6518678288692	90.8907993458802
819.2	97.6198828793456	90.8017727738363
820.8	97.5924540991133	90.7074781895519
822.4	97.5721753843779	90.6103411256464
824	97.5509978130269	90.5112582005265
825.6	97.5337155578341	90.4058288336501
827.2	97.5249481564056	90.3058624371187
828.8	97.5228177756386	90.2057156255413
830.4	97.5233331538093	90.1012702713985
832	97.526168872772	89.9956966847218
833.6	97.5323730675057	89.8892307164615
835.2	97.5403879997795	89.7822479954655
836.8	97.5515771820181	89.6732688133048
838.4	97.5662245582478	89.5733752824051
840	97.5805473350748	89.476112553902
841.6	97.5998508478134	89.3882545153337
843.2	97.6238084424883	89.3018911241869
844.8	97.6458664333335	89.2179748252662
846.4	97.6689789585916	89.1376763511543
848	97.6897248960893	89.0615789324501
849.6	97.7125169896178	88.994448119002
851.2	97.7383734038666	88.9354555088582
852.8	97.7643699588766	88.8761239943138
854.4	97.7899575464723	88.8188484542728
856	97.8162026393677	88.7586164270634
857.6	97.8462613240613	88.6974914477815
859.2	97.8776285227239	88.6349681880351
860.8	97.9101093965921	88.5711967478855
862.4	97.9454785331318	88.5021389973156
864	97.9824050767629	88.4302262234177
865.6	98.0231101608596	88.3551182605522
867.2	98.0628068576265	88.2880001799939
868.8	98.107864838804	88.2173052462793
870.4	98.1571644011531	88.1447615685516
872	98.208036064951	88.0762321966275
873.6	98.2589242774837	88.0108861624151
875.2	98.3135332443807	87.9419956172287
876.8	98.3719666108461	87.8708013363203
878.4	98.4292074405916	87.8049832661648
880	98.4858687390387	87.7419364535876
881.6	98.5420729982036	87.6803335695865
883.2	98.6023592379645	87.6149135644487
884.8	98.6607531101008	87.5521007323294
886.4	98.7219063144069	87.4900556093774
888	98.7829081873984	87.4307662065322
889.6	98.8452481087405	87.3756006088608
891.2	98.9045711711398	87.324942053435
892.8	98.9628700194435	87.2733986897945
894.4	99.0216721215627	87.2222082374479
896	99.0792615106081	87.1733777571623
897.6	99.1360787029166	87.1270364892633
899.2	99.1996649294101	87.0812291675397
900.8	99.2709672124905	87.0350383960573
902.4	99.3446420223306	86.9906295122475
904	99.4196404510938	86.9432355377266
905.6	99.4973451932042	86.8964552200756
907.2	99.5764456464013	86.8510697817624
908.8	99.6592087458376	86.804904005703
910.4	99.7411321891961	86.7593742198916
912	99.8243645413405	86.7154276088263
913.6	99.9137404804888	86.6704524496669
915.2	100.00715491773	86.6261187705016
916.8	100.099782303991	86.5809444524605
918.4	100.193418941724	86.5354757694067
920	100.289048487273	86.491432120194
921.6	100.391921735545	86.4503015024677
923.2	100.490256372526	86.4082344200978
924.8	100.590354173706	86.3671779725515
926.4	100.693696993497	86.3312001459548
928	100.803207656608	86.298663041581
929.6	100.915693696674	86.2680520884701
931.2	101.030322644688	86.2399237360659
932.8	101.141632673256	86.2116681412771
934.4	101.248291329481	86.1919022193202
936	101.355382886318	86.1781115410593
937.6	101.465340006228	86.1645008558749
939.2	101.580308046882	86.1508179639119
940.8	101.696303063134	86.1365886641748
942.4	101.80781313049	86.1258998716105
944	101.92107803291	86.1133076903542
945.6	102.033742355406	86.1038289068878
947.2	102.149441369937	86.0972690873183
948.8	102.271375990355	86.0991627119582
950.4	102.397810675003	86.0999399991545
952	102.526481962493	86.1015876440255
953.6	102.6533108547	86.1046198378916
955.2	102.788226358211	86.1080993484533
956.8	102.923894364777	86.1120570206031
958.4	103.066497716777	86.1173684555198
960	103.209284514112	86.1232485260783
961.6	103.353756002862	86.1297062146164
963.2	103.497817088353	86.1368873811495
964.8	103.634523483083	86.1440525880862
966.4	103.76452572724	86.1574213216974
968	103.897416768126	86.1717816177349
969.6	104.031575549257	86.1890151084755
971.2	104.16992269842	86.2090707843027
972.8	104.30754147884	86.2290191406822
974.4	104.440509979691	86.2490938070241
976	104.577022889355	86.2696027079049
977.6	104.715674989294	86.289955883391
979.2	104.850046658208	86.3147344877619
980.8	104.982092753864	86.3382162256692
982.4	105.113977342478	86.3612615259795
984	105.250782559895	86.3843913121776
985.6	105.389630695771	86.4042634053637
987.2	105.520249622994	86.426720321409
988.8	105.652294071673	86.4509784130086
990.4	105.783281139684	86.4745913747479
992	105.911109102425	86.4951335834884
993.6	106.033858101307	86.5174831735233
995.2	106.152160335474	86.5435016871412
996.8	106.270534558535	86.5701144125304
998.4	106.399420379528	86.6028973238743
1000	106.525809826018	86.6327117327657
1001.6	106.653863121657	86.6672576180309
1003.2	106.780004675432	86.7026365108995
1004.8	106.907774669079	86.7427421273358
1006.4	107.034871543895	86.7893407275012
1008	107.164354291032	86.8360012037916
1009.6	107.290696269409	86.8835034662747
1011.2	107.416469903352	86.9303260989286
1012.8	107.537167659574	86.9756861110341
1014.4	107.64757562801	87.0174039137371
1016	107.756453391955	87.0603223381488
1017.6	107.860150884831	87.1083737005996
1019.2	107.965227123286	87.1573557158514
1020.8	108.060618059838	87.2046500120501
1022.4	108.160621814439	87.2546194594236
1024	108.256043431199	87.3048905546281
1025.6	108.351451290697	87.3571499556769
1027.2	108.44841190606	87.4141362240889
1028.8	108.546521226816	87.4721294698862
1030.4	108.648064245423	87.5337091181237
1032	108.754476367456	87.5979669677681
1033.6	108.858475052613	87.6664801665715
1035.2	108.961654970376	87.7368744599663
1036.8	109.060212583102	87.8051628765884
1038.4	109.15746307992	87.8713442076718
1040	109.25612178307	87.9415202711866
1041.6	109.35497720072	88.01299012985
1043.2	109.452958537672	88.0848753616119
1044.8	109.550404907335	88.1628739406573
1046.4	109.648323298512	88.2454833871728
1048	109.746977613996	88.3280953568574
1049.6	109.839388335186	88.4096480516345
1051.2	109.936457737057	88.5042095227347
1052.8	110.035310101223	88.5992745796596
1054.4	110.135543873316	88.7006654527996
1056	110.235528727244	88.8048276418793
1057.6	110.338210563181	88.9098619346115
1059.2	110.440077668914	89.0160983072994
1060.8	110.541175185028	89.119854791095
1062.4	110.639767984947	89.2281579501121
1064	110.733853009096	89.3397929729968
1065.6	110.829055865797	89.4502142379501
1067.2	110.923029069385	89.5607425501255
1068.8	111.016746927882	89.6699609479718
1070.4	111.103307530941	89.7749530856311
1072	111.18522550314	89.8771883126672
1073.6	111.263761033072	89.980289147305
1075.2	111.344719956259	90.0884057781756
1076.8	111.424662928187	90.2023132462019
1078.4	111.504328080927	90.3247067708702
1080	111.584205105339	90.452581185403
1081.6	111.659774653919	90.5893461331245
1083.2	111.733495312929	90.7229416385272
1084.8	111.806538681952	90.8597810584035
1086.4	111.878358751771	90.9966214722239
1088	111.93970574604	91.1400829896447
1089.6	111.997235960849	91.2860797952902
1091.2	112.05190036077	91.4323286644446
1092.8	112.102347772926	91.5762541802614
1094.4	112.153347508949	91.7206569101365
1096	112.201119107355	91.8631664171282
1097.6	112.241155451305	92.0011326287049
1099.2	112.276654958499	92.1387074898253
1100.8	112.307754274258	92.278233497604
1102.4	112.334929072164	92.4173258262256
1104	112.35535288009	92.564171668736
1105.6	112.367025385633	92.7158798554038
1107.2	112.374048705555	92.8672538336466
1108.8	112.377551752742	93.0183781293463
1110.4	112.37878832733	93.1631898682135
1112	112.377007367571	93.3055427907578
1113.6	112.374341150605	93.4477829135299
1115.2	112.369086994538	93.5948945593699
1116.8	112.347927423337	93.7325777865716
1118.4	112.324189959685	93.8724618628136
1120	112.294840322515	94.0066869697178
1121.6	112.258768348686	94.1414512910986
1123.2	112.215930509177	94.274125498292
1124.8	112.167776478403	94.4055065033048
1126.4	112.108348971108	94.538754107945
1128	112.046630225223	94.6683580550528
1129.6	111.972801245428	94.7909038640668
1131.2	111.895557806624	94.9164304277042
1132.8	111.813917002649	95.0389874223009
1134.4	111.727830680491	95.1611754113863
1136	111.636271383742	95.2834655728211
1137.6	111.540221208928	95.4072380045669
1139.2	111.436656605488	95.5296270498934
1140.8	111.327581108926	95.6457350389514
1142.4	111.210649642396	95.7558331137042
1144	111.092605390672	95.8564063981297
1145.6	110.976786604312	95.9490073034087
1147.2	110.860744805241	96.0324044092588
1148.8	110.740059896529	96.1198326909334
1150.4	110.617965915512	96.2002541829828
1152	110.49224827179	96.2798755549935
1153.6	110.361640376974	96.3458631859901
1155.2	110.225109521118	96.4068361809128
1156.8	110.085160296024	96.4642114876223
1158.4	109.94328722442	96.520225201943
1160	109.797285639412	96.5744848779314
1161.6	109.641216290257	96.6258532795465
1163.2	109.484558363886	96.6742344725321
1164.8	109.328795481069	96.7149863206132
1166.4	109.175589501426	96.7513375695234
1168	109.023181332117	96.7845835579629
1169.6	108.874618262236	96.8101012764889
1171.2	108.734424112566	96.82487789469
1172.8	108.588127112889	96.8293556693528
1174.4	108.439965666089	96.8297125457542
1176	108.288265687613	96.8234552363308
1177.6	108.136388956997	96.8150979843616
1179.2	107.984537308681	96.80430619345
1180.8	107.832745940531	96.7901137696696
1182.4	107.689279152825	96.7731468974147
1184	107.547728325663	96.7522461629858
1185.6	107.411363327653	96.7318259309429
1187.2	107.276231676625	96.7054064123243
1188.8	107.141409717984	96.6762360498985
1190.4	107.009835612917	96.6463201916925
1192	106.888042421725	96.6134308568847
1193.6	106.76596632796	96.5803706999577
1195.2	106.649305666494	96.5438068318449
1196.8	106.533305551047	96.5037968956374
1198.4	106.418077896028	96.4552935696951
1200	106.304647907704	96.4081339523291
1201.6	106.195399831048	96.3581409538738
1203.2	106.09180697727	96.30554533707
1204.8	105.991907888161	96.2500397929904
1206.4	105.894070799662	96.1940714177039
1208	105.797616056471	96.1327315714024
1209.6	105.70189126591	96.0713369645235
1211.2	105.602273421602	96.0075412669494
1212.8	105.502584935963	95.9418460121389
1214.4	105.40327834255	95.8670446253257
1216	105.305322565393	95.7972858174512
1217.6	105.207409732183	95.7240668480875
1219.2	105.119709657506	95.6539161152232
1220.8	105.039623925207	95.5831794934925
1222.4	104.96339104921	95.5104845505735
1224	104.884939021507	95.4325771362806
1225.6	104.807754982369	95.3523157934895
1227.2	104.73988780974	95.2656720876886
1228.8	104.670135893482	95.1738571969036
1230.4	104.6000824627	95.0835562366906
1232	104.531992216842	94.9906581385462
1233.6	104.463664448106	94.8958697198637
1235.2	104.398929797182	94.8013411850862
1236	104.361848984553	94.7598097030463
1236.8	104.330627114524	94.7251200150444
1237.6	104.301635039331	94.6922179856273
1238.4	104.275437717135	94.6625558568937
1239.2	104.249337089434	94.6314445288862
1240	104.221890547998	94.6015364803459
1240.8	104.196255865626	94.5696258647492
1241.6	104.168029863953	94.5368466183426
1242.4	104.137391189922	94.4999233625221
1243.2	104.100488512733	94.4581334437401
1244	104.066991535453	94.4186058094961
1244.8	104.035933574131	94.3808810735232
1245.6	104.001660518439	94.3412441054215
1246.4	103.967059446678	94.3001207480615
1247.2	103.928900292798	94.2539337877736
1248	103.889227711508	94.2054402457532
1248.8	103.851830892772	94.1541217522624
1249.6	103.808938232937	94.1070370908165
1250.4	103.763561252582	94.0536719402945
1251.2	103.715940474959	93.9983389201565
