# Supplementary material for: Seeking safety: Movement dynamics after post-contact immobility
Source: PLoS One. 2024 Aug 22;19(8):e0307370. doi: 10.1371/journal.pone.0307370 (PMC11340899; doi:10.1371/journal.pone.0307370)
Supplement: S4 Data — (ZIP) [file pone.0307370.s013.zip › Franks_etal_AntLionTracksSSandData_PLoSOne_2024/Averaged_Data_Width_20_Day2_Antlion21_Capture2.txt]

t	x	y
16	103.26590255332	92.3790421371834
16.8	103.279805312559	92.3311371205682
17.6	103.291716710789	92.2789419008766
18.4	103.306885885618	92.2282259803398
19.2	103.322913332284	92.175835487139
20	103.345350653188	92.1181399672189
20.8	103.376418277144	92.0503985499797
21.6	103.411070533475	91.9777556751558
22.4	103.443242898672	91.9106735461073
23.2	103.475269704486	91.8482444372506
24	103.504407021739	91.7869032951614
24.8	103.532471251918	91.7250632193327
25.6	103.55924572003	91.6692026639696
26.4	103.586711155442	91.6128885937005
27.2	103.615533862595	91.559940690117
28	103.648498317241	91.5045276530156
28.8	103.683545662575	91.4457125658453
29.6	103.717333993106	91.386990231985
30.4	103.750448232007	91.3287542595116
31.2	103.784371239372	91.2719087321522
32	103.818744438597	91.2174451055183
33.6	103.872662337185	91.1231040613939
35.2	103.925370429594	91.0267205757011
36.8	103.982906078918	90.9244446972779
38.4	104.044764688766	90.8192727966467
40	104.1072862444	90.7145655213224
41.6	104.172497503383	90.6062712488314
43.2	104.242979221194	90.4975819833599
44.8	104.320944199926	90.3865888266657
46.4	104.403000118135	90.2698574633465
48	104.489448181886	90.1536982904332
49.6	104.573046562187	90.0366355748499
51.2	104.656689456205	89.920942878101
52.8	104.74397064623	89.804002121875
54.4	104.834894443179	89.6877778030413
56	104.928636791669	89.5749257391654
57.6	105.027935641855	89.4639289259017
59.2	105.136087559372	89.3558919358405
60.8	105.242464320627	89.2529393898909
62.4	105.346629410603	89.1567103896931
64	105.45172530328	89.0635199229331
65.6	105.556516509809	88.9727162770294
67.2	105.663751389545	88.8830539792515
68.8	105.777337539018	88.7970853036928
70.4	105.893028786319	88.7113799453258
72	106.016151429255	88.6268757885295
73.6	106.138823121403	88.5466218390158
75.2	106.254313557829	88.4754713397355
76.8	106.367006383352	88.4120586059191
78.4	106.482661580308	88.3494243316749
80	106.602073670613	88.2861010154048
81.6	106.726066569155	88.2245690393493
83.2	106.851825451345	88.1652565212386
84.8	106.977772654854	88.1057007214692
86.4	107.107495273995	88.0516199448731
88	107.237910330912	88.0004207627
89.6	107.364453592165	87.9543947421011
91.2	107.486348609912	87.9143451985917
92.8	107.617688277183	87.875044311668
94.4	107.754400648026	87.8396529229722
96	107.890206478773	87.8052404399973
97.6	108.025244930537	87.7728076025212
99.2	108.153479902996	87.7453236613874
100.8	108.288414356339	87.7223588534891
102.4	108.418622492749	87.7051259462225
104	108.550212461974	87.6944215267618
105.6	108.685922800217	87.6850474491952
107.2	108.819876288461	87.6795209091931
108.8	108.953669887342	87.6771314252678
110.4	109.086069312629	87.6778130204458
112	109.213649935264	87.6828472569316
113.6	109.342479514189	87.6899673512807
115.2	109.475600280141	87.7002542123173
116.8	109.608030143999	87.7142820924258
118.4	109.742787801261	87.7311818499453
120	109.880462375013	87.7555168710803
121.6	110.01800743238	87.7790978313115
123.2	110.15021065215	87.8027077578646
124.8	110.274128703688	87.8311800188625
126.4	110.402319895197	87.8602398625925
128	110.53595677906	87.8943800403313
129.6	110.676185420756	87.9303334297582
131.2	110.813987820756	87.9662620804603
132.8	110.951409793405	88.0038257484577
134.4	111.082176452258	88.0407075474622
136	111.209293264944	88.08245434461
137.6	111.333903658867	88.1296678622471
139.2	111.457327510163	88.1830892669794
140.8	111.587206725704	88.2367812674211
142.4	111.718459249556	88.2922855424576
144	111.847730657213	88.3470138994475
145.6	111.971362764205	88.4027849002117
147.2	112.092615579451	88.4608936880082
148.8	112.215384273732	88.524836829496
150.4	112.345457829665	88.5974679515896
152	112.474964797804	88.6702793621519
153.6	112.600728131479	88.7422656840146
155.2	112.724438395643	88.81528280184
156.8	112.851205352294	88.8902265132922
158.4	112.967084219956	88.9680990045354
160	113.082865721773	89.0510346542791
161.6	113.202729918115	89.1394855868791
163.2	113.323489185474	89.2311965126351
164.8	113.444751762102	89.3231177735521
166.4	113.558663528311	89.4131442535489
168	113.674383412257	89.5066727764458
169.6	113.785791810332	89.6030396122528
171.2	113.896504567658	89.7039852757888
172.8	114.007762134128	89.8111249664474
174.4	114.115712590086	89.9200557850419
176	114.221277012697	90.0295227741083
177.6	114.326707274928	90.1374261532442
179.2	114.431287794324	90.2521006257094
180.8	114.530378046958	90.3659867325052
182.4	114.630675290833	90.4871265536298
184	114.725157215869	90.6099931055361
185.6	114.811345053758	90.7326835761546
187.2	114.893840745183	90.8586014233749
188.8	114.975670383768	90.9880501531176
190.4	115.053508760202	91.1192571443926
192	115.127027731465	91.2570473153978
193.6	115.195080665837	91.3966457072276
195.2	115.255253032729	91.5349363277047
196.8	115.312320943304	91.6774775199653
198.4	115.365382311824	91.8226068794856
200	115.419083624158	91.9693184932016
201.6	115.470441539411	92.1166423676419
203.2	115.516240483018	92.2616447561167
204.8	115.558774832969	92.402644766061
206.4	115.594854261968	92.5432611671295
208	115.628146437122	92.6817775703266
209.6	115.660226957708	92.8244699409649
211.2	115.686859951049	92.9716499184289
212.8	115.711160006898	93.1194937301101
214.4	115.730150120499	93.2644977959043
216	115.741644445229	93.3989868742928
217.6	115.745107537859	93.5328438230761
219.2	115.745873895119	93.6714782297403
220.8	115.745157042366	93.811434456184
222.4	115.733214741015	93.9564131075526
224	115.721005059186	94.1019318586015
225.6	115.701367778485	94.243830551394
227.2	115.677207117511	94.3803186562932
228.8	115.647143066849	94.5138552087064
230.4	115.616166058376	94.6494225507963
232	115.582557683587	94.7869035535555
233.6	115.547982124898	94.9208686612221
235.2	115.503943323539	95.0530429701231
236.8	115.449567259212	95.1841743355715
238.4	115.390244636367	95.3085732598721
240	115.328279366596	95.4294866252811
241.6	115.265805418857	95.5482375349456
243.2	115.200820523499	95.6707275110074
244.8	115.132410647955	95.7868549018667
246.4	115.062649318732	95.911099874724
248	114.987943886675	96.0307165027022
249.6	114.908096877797	96.1479240801107
251.2	114.829105303428	96.2551597025023
252.8	114.750521903558	96.3597924318186
254.4	114.672367583487	96.4609185208836
256	114.595484748772	96.561475354214
257.6	114.517235066156	96.6563052412763
259.2	114.438781142735	96.7460608323164
260.8	114.362132907434	96.8350115567465
262.4	114.281513544559	96.9216301791573
264	114.198578590263	97.0104112663904
265.6	114.114911128456	97.1009504545026
267.2	114.029724137999	97.1890996742056
268.8	113.944056113874	97.2759258245475
270.4	113.858408174055	97.360551672812
272	113.767007276873	97.4441237943998
273.6	113.669562211721	97.5277965541982
275.2	113.566778155718	97.6083558817266
276.8	113.469351961306	97.6834450841794
278.4	113.371083721731	97.7579760986676
280	113.267325654676	97.8316836819684
281.6	113.162237644688	97.9050688856675
283.2	113.058938552276	97.978265931859
284.8	112.947924889587	98.0458844052027
286.4	112.83703786137	98.1105204501249
288	112.731155898783	98.1664173437481
289.6	112.627214152753	98.2203706415971
291.2	112.523582234374	98.2712907534381
292.8	112.418443675427	98.3221099095425
294.4	112.316806922814	98.3715336336859
296	112.213475431726	98.420088527824
297.6	112.1097788241	98.4672402432202
299.2	112.00554358297	98.513576619881
300.8	111.907547344797	98.5559959049386
302.4	111.813590421873	98.5889272543444
304	111.720908111689	98.621721992378
305.6	111.629840720444	98.6528519433271
307.2	111.535576229447	98.6849288647708
308.8	111.439554210133	98.7132497484275
310.4	111.342940006717	98.7412900572615
312	111.250380351783	98.7606747841948
313.6	111.162009846189	98.7728981893109
315.2	111.070545221865	98.782106707425
316.8	110.981202764734	98.7939885068671
318.4	110.884432412411	98.8079670824771
320	110.780110630748	98.8222580263366
321.6	110.678518953096	98.8334535746236
323.2	110.576554130249	98.8374187060906
324.8	110.475556274408	98.8417021583906
326.4	110.372095178584	98.8453525645385
328	110.268925243643	98.8439278463112
329.6	110.164911394592	98.8343309085205
331.2	110.059593054598	98.81655863546
332.8	109.95279178258	98.79419353548
334.4	109.844589229061	98.7716622879095
336	109.73600512629	98.7506362155798
337.6	109.633776488954	98.7294486238808
339.2	109.537657014847	98.7058936794042
340.8	109.447271979132	98.6811937635316
342.4	109.353708629117	98.6580140375253
344	109.257754016362	98.6308942027083
345.6	109.168043404823	98.6006508427432
347.2	109.07899469937	98.5691711176775
348.8	108.990235160355	98.5318881750098
350.4	108.911723873082	98.4933737785263
352	108.827291692057	98.4500064726123
353.6	108.747913426911	98.4074345868474
355.2	108.669669708003	98.3637936477586
356.8	108.596085080712	98.3192082147628
358.4	108.525538770354	98.2756778582238
360	108.455836178313	98.2305840821167
361.6	108.382714286058	98.1773555594882
363.2	108.31474640957	98.11846773297
364.8	108.245903695246	98.0524645799812
366.4	108.178438920044	97.9867213450832
368	108.112634581108	97.9211811396432
369.6	108.046738121793	97.8553711614725
371.2	107.980767364682	97.7899684491414
372.8	107.917998444454	97.7251868460418
374.4	107.859002843913	97.6619765829052
376	107.801759275201	97.5974381161585
377.6	107.743663435466	97.53377647668
379.2	107.684175812427	97.471593633491
380.8	107.63204705838	97.4077383173031
382.4	107.580789408197	97.3450799795603
384	107.535737097928	97.2793441859508
385.6	107.498834086778	97.2137057822857
387.2	107.459939942292	97.1487818905309
388.8	107.423299650504	97.0890838814759
390.4	107.387180525806	97.0272493626298
392	107.352493805001	96.9659303167122
393.6	107.323484102927	96.907621874912
395.2	107.298164917144	96.8532708121462
396.8	107.274823699666	96.8050702492243
398.4	107.255939705897	96.7598679890354
400	107.239045012495	96.7151164732391
401.6	107.223483534998	96.6713752114638
403.2	107.20651766204	96.6289273173744
404.8	107.189611944715	96.5883285160993
406.4	107.173807015029	96.5473332807029
408	107.160232178635	96.5042641375553
409.6	107.149442107217	96.4619677050165
411.2	107.141598345516	96.4222062105795
412.8	107.133482778145	96.3864764561914
414.4	107.128136767371	96.3539941418313
416	107.120060119186	96.3187163012567
417.6	107.122924963367	96.2905546077685
419.2	107.124666144228	96.2632128890452
420.8	107.125161381466	96.2379292771838
422.4	107.120588451246	96.2110923071701
424	107.112996651711	96.1866986529896
425.6	107.104493799893	96.1625745633953
427.2	107.102155985749	96.1467515530319
428.8	107.098383200273	96.1364609758238
430.4	107.09718160808	96.1348987865701
432	107.095743240036	96.1328429985265
433.6	107.095031661583	96.1346108386392
435.2	107.095480458163	96.1349181240052
436.8	107.096453277001	96.1365168589561
438.4	107.097781504861	96.1364756871111
440	107.09823888968	96.1376021124761
441.6	107.099051439222	96.1374894699396
443.2	107.098045622117	96.13658579562
444.8	107.098981284206	96.1373605697981
446.4	107.098493178956	96.1392902513356
448	107.096954206952	96.1399639495972
449.6	107.096698748772	96.1417487437496
451.2	107.096042148368	96.1430988277478
452.8	107.094841526627	96.1436917748756
454.4	107.094227714856	96.1446936164999
456	107.093718360797	96.145945262533
457.6	107.092496775609	96.1472408831872
459.2	107.091538261691	96.1494155014316
460.8	107.09029427814	96.1483767328535
462.4	107.090172103707	96.148786976091
464	107.089762132978	96.148975381757
465.6	107.089350725701	96.1498456040422
467.2	107.087186466753	96.1487037575305
468.8	107.08725914987	96.1495569124884
470.4	107.087202560154	96.1495143341682
472	107.08583080656	96.1502743706422
473.6	107.086011142314	96.1511023001653
475.2	107.081578746956	96.1506017989897
476.8	107.080326553466	96.1530121373837
478.4	107.082227049783	96.1543930395479
480	107.080451376312	96.1571022198213
481.6	107.08198220586	96.1584113245981
483.2	107.076699489524	96.1535173951301
484.8	107.071114523037	96.1434776715613
486.4	107.070245932886	96.1338223602742
488	107.071030719862	96.1265599524647
489.6	107.073999596515	96.1132692218172
491.2	107.079590987791	96.0963868140518
492.8	107.084665658762	96.0771365924256
494.4	107.088538801922	96.0500841260179
496	107.094305813121	96.0231901565607
497.6	107.100596351704	95.9946258078024
499.2	107.112157213226	95.9609150275643
500.8	107.125115551884	95.9231756954568
502.4	107.137641722634	95.8841059724045
504	107.149862786871	95.8449414895265
505.6	107.165025835219	95.8031795697654
507.2	107.179753964448	95.7621135353549
508.8	107.197371116884	95.7206438108487
510.4	107.213888046094	95.6744435404727
512	107.231932173481	95.6283121827849
513.6	107.251928782166	95.5803121910401
515.2	107.273798395174	95.5292705781825
516.8	107.298189379431	95.4690258042403
518.4	107.326297029401	95.4039147313714
520	107.352682208585	95.3411916293639
521.6	107.379455909767	95.2740664586683
523.2	107.406537544772	95.2072660076712
524.8	107.433074438776	95.1350887207329
526.4	107.46060683069	95.061079116656
528	107.487811717979	94.9861595668801
529.6	107.514570273362	94.9116892706479
531.2	107.540487164542	94.837876971389
532.8	107.567966732602	94.7642184631216
534.4	107.595382479355	94.6895485401749
536	107.625123315897	94.6116259610178
537.6	107.65621890547	94.5329261847622
539.2	107.689904598788	94.4525513675195
540.8	107.729835340295	94.3740740902595
542.4	107.767559082956	94.2910633609008
544	107.803171972338	94.2047965643
545.6	107.839425882694	94.1185106305728
547.2	107.877064869797	94.0360871609266
548.8	107.919194318014	93.9590700221925
550.4	107.962810653926	93.8842062197752
552	108.00394379047	93.8101360432763
553.6	108.048204881363	93.7318014133776
555.2	108.095163920288	93.651218089246
556.8	108.138080797693	93.5777913637137
558.4	108.184911549518	93.5043559838159
560	108.233587109915	93.438144151414
561.6	108.281474214566	93.3687967460831
563.2	108.331527811718	93.2998665173548
564.8	108.378054342348	93.2340016025553
566.4	108.427688856053	93.1738164974117
568	108.479978326748	93.1135330716593
569.6	108.533425573164	93.053404122978
571.2	108.584676076229	92.9936496065391
572.8	108.635999605676	92.9338047527901
574.4	108.68480691995	92.875451579803
576	108.732174681456	92.8211569251178
577.6	108.780168224362	92.7679787583984
579.2	108.827890750806	92.71579803479
580.8	108.871531195894	92.666565962042
582.4	108.912900043301	92.6259330160325
584	108.952343113292	92.5899047643581
585.6	108.993334524968	92.552282723149
587.2	109.032268156206	92.5197772648656
588.8	109.07189303268	92.4841849964815
590.4	109.113251858664	92.4548717585316
592	109.156165778785	92.427453144065
593.6	109.19794958371	92.4001023409573
595.2	109.240310409252	92.3726923441094
596.8	109.286776957922	92.3402077661505
598.4	109.334120065085	92.3065855190085
600	109.385367422183	92.2693461400319
601.6	109.442365800663	92.2305399598119
603.2	109.498817412354	92.190480826972
604.8	109.555142056648	92.1535448466786
606.4	109.612651480378	92.1156657993597
608	109.667687002572	92.0795703945965
609.6	109.723254828178	92.0452256162407
611.2	109.77868492132	92.010652101966
612.8	109.831611890362	91.9768343159724
614.4	109.884060724279	91.9422213309768
616	109.936254069982	91.9094026459855
617.6	109.986275774314	91.874521308606
619.2	110.030830526638	91.8462871377864
620.8	110.072743038376	91.821502441169
622.4	110.115680896705	91.7948904402088
624	110.152018076556	91.7713353123192
625.6	110.19067108441	91.7482007661069
627.2	110.227398334002	91.7267659248116
628.8	110.25811870136	91.7072288583823
630.4	110.288872509786	91.6891349581464
632	110.317274108188	91.6704758612269
633.6	110.34395792377	91.6512472360269
635.2	110.36830387058	91.6328522063533
636.8	110.390460861228	91.6175991129204
638.4	110.413753474349	91.6019288842149
640	110.436324441027	91.5861299026731
641.6	110.457457322142	91.5699445570826
643.2	110.481430303519	91.5521405915315
644.8	110.504744510966	91.5343568338356
646.4	110.526797246984	91.5178948391504
648	110.549437265508	91.5016402056087
649.6	110.570187514328	91.4878584297235
651.2	110.590865194145	91.4721840618229
652.8	110.614252890541	91.455888163209
654.4	110.637766113549	91.4411168657145
656	110.662728816542	91.4253679271585
657.6	110.685682798021	91.4111176987357
659.2	110.710683073855	91.3983475256173
660.8	110.73599001405	91.385161332027
662.4	110.758853717636	91.3765523344096
664	110.781828078791	91.368116311944
665.6	110.798512407285	91.3627934063411
667.2	110.808867519032	91.3627621266254
668.8	110.816742455379	91.3648781636234
670.4	110.830350996637	91.363285502449
672	110.842783590356	91.3637074540215
673.6	110.854122467575	91.3633098749492
675.2	110.865112964803	91.363435343891
676.8	110.87847900992	91.3627318422791
678.4	110.895235278164	91.3595348662921
680	110.913458879734	91.3537187590536
681.6	110.930576479603	91.3476976159915
683.2	110.94775631919	91.3416609189159
684.8	110.96629036912	91.3340577409753
686.4	110.983014669594	91.3279098504154
688	111.001055112031	91.3214303081307
689.6	111.022602935228	91.3132739279856
691.2	111.040953111322	91.3058500817913
692.8	111.058050841629	91.2997255482269
694.4	111.07868796448	91.2917649930152
696	111.099332223854	91.2850086340814
697.6	111.118756191928	91.2792639813001
699.2	111.137193865454	91.2751220885965
700.8	111.155925858529	91.2712841745028
702.4	111.176341265497	91.2666087575632
704	111.195538724641	91.2604906240508
705.6	111.217572634304	91.2537315840797
707.2	111.240912363561	91.2472380255005
708.8	111.268159611687	91.2399848007325
710.4	111.298503123949	91.2338651516802
712	111.333744323978	91.2269385939987
713.6	111.372467428834	91.2186206310351
715.2	111.412568138139	91.2061082746906
716.8	111.455170249336	91.1956770569918
718.4	111.497474463686	91.1830810100318
720	111.540626997804	91.1682158899058
721.6	111.581949977429	91.1537354836091
723.2	111.62329785198	91.1385752272828
724.8	111.667277675369	91.1238965697871
726.4	111.715460985893	91.1126182168133
728	111.76362484262	91.0996125826727
729.6	111.813576567475	91.0876444872383
731.2	111.8708619589	91.0731057360635
732.8	111.92030559274	91.0576278046002
734.4	111.97912937585	91.0432679173881
736	112.032366344047	91.032499988637
737.6	112.083124830534	91.0260341871517
739.2	112.13834168151	91.0229890400684
740.8	112.20276398117	91.0177311368692
742.4	112.267962894624	91.0179934307371
744	112.326761696552	91.0199886451387
745.6	112.389335524172	91.024184151692
747.2	112.454890172591	91.0311449688977
748.8	112.521076472976	91.0398550948301
750.4	112.588924378483	91.0487235297059
752	112.655390676474	91.0584363933289
753.6	112.726318295018	91.0672941531774
755.2	112.797934616821	91.0783314342537
756.8	112.872779646881	91.0915453256519
758.4	112.948435972874	91.1032165805518
760	113.023776284056	91.1177439021533
761.6	113.101739658508	91.1323737629682
763.2	113.182158817	91.1452139614943
764.8	113.26043413646	91.1580110395485
766.4	113.340840164045	91.1704355368342
768	113.423936420457	91.1826143983124
769.6	113.509021497465	91.2004749149605
771.2	113.597126731891	91.2169843424739
772.8	113.694879607607	91.2361136786291
774.4	113.789606042746	91.2568990678964
776	113.887207908941	91.2827144241775
777.6	113.986507342221	91.3064252772482
779.2	114.085546641676	91.3335300400684
780.8	114.18475613595	91.3638322792271
782.4	114.283316272409	91.3955886774116
784	114.383853984084	91.431868636202
785.6	114.490038303891	91.4789200528182
787.2	114.596439069292	91.5307290658688
788.8	114.703426824447	91.586188448762
790.4	114.807793887243	91.6399232393512
792	114.908385920943	91.6903148388586
793.6	115.010488631245	91.7448718277601
795.2	115.113700828501	91.8046549037734
796.8	115.21639830533	91.8714149066134
798.4	115.327223903483	91.9391423041335
800	115.433730011513	92.0120181473576
801.6	115.540067511401	92.0864686720645
803.2	115.650020117693	92.1581924429919
804.8	115.759713607132	92.2322548596569
806.4	115.863545683375	92.3130188367758
808	115.968140412484	92.3958905058733
809.6	116.081320882329	92.482987084653
811.2	116.190135699312	92.5725618886663
812.8	116.297189822611	92.6623240781644
814.4	116.403840294975	92.7553392147181
816	116.50892974846	92.8536411711275
817.6	116.616196352385	92.9541335103431
819.2	116.7220286674	93.0611667977036
820.8	116.827330661734	93.1666635702115
822.4	116.930159334163	93.2694495024656
824	117.03974170811	93.3781718755853
825.6	117.15003039329	93.4886909369187
827.2	117.258774804261	93.6017122561942
828.8	117.363040052023	93.7190957277901
830.4	117.471778343726	93.8370550734156
832	117.578866318132	93.9593650835808
833.6	117.685200789155	94.0835594916235
835.2	117.790868924414	94.2044222713611
836.8	117.894989229143	94.3288686682062
838.4	117.992021586303	94.454363788328
840	118.088114771447	94.5815004587784
841.6	118.177678934216	94.7053035562091
843.2	118.26522162694	94.8321930277879
844.8	118.351405415843	94.9567853533632
846.4	118.438130256699	95.0869016929589
848	118.524143529081	95.214945127239
849.6	118.606823067524	95.3388274396256
851.2	118.684306192114	95.4576459838852
852.8	118.76698363369	95.5771681715234
854.4	118.850282178034	95.6934144694225
856	118.933524740097	95.8136031558833
857.6	119.015841870804	95.9341913537514
859.2	119.097310348613	96.0532197679505
860.8	119.179656778212	96.174608199375
862.4	119.256788650586	96.2922603004599
864	119.333347976072	96.4106938207728
865.6	119.404052856299	96.5260188955787
867.2	119.472437435385	96.6406326534285
868.8	119.542059481007	96.7555957959605
870.4	119.610429403153	96.8752454935527
872	119.674092771262	96.9905846843621
873.6	119.739024972413	97.1005095377718
875.2	119.799710200637	97.2087236589043
876.8	119.858893259024	97.3145725014832
878.4	119.918982917079	97.4201167790802
880	119.978182309334	97.5199380877739
881.6	120.040576846282	97.618602045005
883.2	120.101551648585	97.7152783752674
884.8	120.157774305856	97.8054666793527
886.4	120.216986505844	97.8976442853693
888	120.27826767883	97.9965832715555
889.6	120.334278602255	98.0889110350907
891.2	120.389327806247	98.1785451870609
892.8	120.442115361581	98.2665087557131
894.4	120.495830662567	98.3482718728715
896	120.548385115803	98.4299088169679
897.6	120.601107385275	98.5077741554695
899.2	120.654606145613	98.5861756702228
900.8	120.708925791453	98.664603275602
902.4	120.760694962601	98.7414930700069
904	120.810948944205	98.8150666541924
905.6	120.856948671614	98.8884085863306
907.2	120.905638551569	98.9681899476511
908.8	120.954292674855	99.0540123418288
910.4	121.000271100852	99.1389504980246
912	121.045233890526	99.2207846845062
913.6	121.08795692203	99.3017730221328
915.2	121.129672681523	99.3842868798261
916.8	121.16832586711	99.4666436147528
918.4	121.203275454598	99.5520153410781
920	121.238072698007	99.6400172076455
921.6	121.274137273563	99.7283105893294
923.2	121.309974957275	99.8185577552134
924.8	121.344289254653	99.9099453705273
926.4	121.371040985783	99.9968039535453
928	121.397150744323	100.08536461339
929.6	121.422502337746	100.177292955744
931.2	121.449992135587	100.27125517496
932.8	121.476970263144	100.372503599094
934.4	121.501657607208	100.478194728036
936	121.524006426301	100.573643001929
937.6	121.54701595812	100.670167910206
939.2	121.562309887219	100.767948807793
940.8	121.578240355286	100.863728288635
942.4	121.595738734418	100.961259080348
944	121.612883004329	101.058247522271
945.6	121.630064405693	101.159368942327
947.2	121.642632103832	101.259477793165
948.8	121.654297648244	101.365920933739
950.4	121.663516669964	101.475002494685
952	121.67067881418	101.58117678238
953.6	121.672698901506	101.68563048079
955.2	121.673013640084	101.795538398591
956.8	121.671330100883	101.909910058159
958.4	121.670031764488	102.018734408425
960	121.670151077471	102.129254449966
961.6	121.66963728247	102.237171161425
963.2	121.670792988815	102.344301248006
964.8	121.663293254449	102.453739385191
966.4	121.656097253705	102.56263962419
968	121.647826766321	102.674069678153
969.6	121.638207942427	102.788727345547
971.2	121.629411997962	102.906321622056
972.8	121.616727662317	103.021031429785
974.4	121.59755801645	103.128128425404
976	121.577559048933	103.237292817383
977.6	121.559901155198	103.338638701959
979.2	121.541884193584	103.443567436251
980.8	121.520790318482	103.552690948376
982.4	121.504017276062	103.658799883278
984	121.483299667034	103.76100665075
985.6	121.460716527447	103.861896301331
987.2	121.436588042801	103.957966684927
988.8	121.412045549749	104.054694001641
990.4	121.386723300878	104.154322624866
992	121.361426168809	104.253152298979
993.6	121.33875821237	104.348461926561
995.2	121.31593908404	104.441916744099
996.8	121.290836986136	104.535446665278
998.4	121.2661902496	104.621835559008
1000	121.238686124912	104.71087965174
1001.6	121.210544844833	104.804851392526
1003.2	121.181968680052	104.902024647499
1004.8	121.157039621006	104.998677896309
1006.4	121.132525835208	105.104121769635
1008	121.107134453871	105.210258415427
1009.6	121.082964235122	105.321110732982
1011.2	121.058366660959	105.433728875103
1012.8	121.036170362391	105.546500828484
1014.4	121.014345481271	105.651363184988
1016	120.997156650518	105.754812441668
1017.6	120.977873127966	105.857774439488
1019.2	120.961669981849	105.957379414317
1020.8	120.947325639841	106.054158511307
1022.4	120.933252547043	106.144314194508
1024	120.918704124081	106.240947095609
1025.6	120.904490294927	106.341004562303
1027.2	120.88939463987	106.449443868155
1028.8	120.874029916721	106.563722622363
1030.4	120.865730063096	106.673199217198
1032	120.854562659481	106.785557650851
1033.6	120.842829518838	106.898255783219
1035.2	120.834776429559	107.009883198492
1036.8	120.826480033276	107.117931366836
1038.4	120.820495689613	107.229723835651
1040	120.820517716023	107.342161204739
1041.6	120.823904009285	107.455663264918
1043.2	120.824781909476	107.578422370266
1044.8	120.829655161869	107.702926467933
1046.4	120.839690531643	107.824958197933
1048	120.846102799672	107.956161731155
1049.6	120.854543192331	108.082832015622
1051.2	120.863700799284	108.208721200632
1052.8	120.873282569309	108.339794371744
1054.4	120.883572296988	108.470640154025
1056	120.893376832107	108.595314078184
1057.6	120.904505398903	108.722195811563
1059.2	120.912061714206	108.85052058277
1060.8	120.920679124186	108.980320425511
1062.4	120.93173945132	109.104655956639
1064	120.943554678699	109.227119341169
1065.6	120.957253084405	109.340204278029
1067.2	120.968588860711	109.455423635235
1068.8	120.981386050962	109.567369201392
1070.4	120.995167227089	109.685069677597
1072	121.006450447471	109.797297281769
1073.6	121.017781430887	109.909430299236
1075.2	121.027222109487	110.016831552989
1076.8	121.036729385874	110.120715253447
1078.4	121.046264021959	110.221894770102
1080	121.056932983407	110.3248350529
1081.6	121.06846964418	110.434774053573
1083.2	121.079249589354	110.546944893929
1084.8	121.089530687047	110.655949532776
1086.4	121.099338627402	110.763317043489
1088	121.11001492066	110.873265013869
1089.6	121.120647064427	110.979619626295
1091.2	121.131746817743	111.085991056149
1092.8	121.142449321118	111.183778024417
1094.4	121.151567063452	111.276314474826
1096	121.160526789806	111.368141181982
1097.6	121.169751159059	111.463903317835
1099.2	121.18070692731	111.559392915718
1100.8	121.188197398289	111.65259153237
1102.4	121.197557275985	111.748976735041
1104	121.204809444853	111.836969634491
1105.6	121.211660524427	111.927690431528
1107.2	121.216863354637	112.02121778135
1108.8	121.222370792132	112.107688447798
1110.4	121.22517749318	112.193826681046
1112	121.227272838735	112.280233625122
1113.6	121.227548230726	112.355412098955
1115.2	121.228657889075	112.432475026889
1116.8	121.230786372294	112.509636668561
1118.4	121.229996396624	112.583863896805
1120	121.231274821048	112.657636851713
1121.6	121.234528583481	112.735624754534
1123.2	121.23745184017	112.806075043289
1124.8	121.241206101707	112.882464462506
1126.4	121.241751192912	112.96100829614
1128	121.242425575113	113.04063517606
1129.6	121.241290544115	113.122531862394
1131.2	121.24188485759	113.209616850158
1132.8	121.245977887369	113.291735660663
1134.4	121.249435732635	113.372895610371
1136	121.25380464883	113.449122385567
1137.6	121.25949379824	113.523404954026
1139.2	121.264373258102	113.597753110746
1140.8	121.268624217767	113.674862550705
1142.4	121.273634040055	113.755854677694
1144	121.276816310915	113.837229266394
1145.6	121.281162707642	113.918152443394
1147.2	121.282515633417	113.99341351666
1148.8	121.28513592065	114.067948210254
1150.4	121.285730551695	114.148745643613
1152	121.28765506716	114.234623855157
1153.6	121.290590636535	114.322377580644
1155.2	121.292962221817	114.416102304993
1156.8	121.292550306372	114.509625247163
1158.4	121.292748711761	114.605658109366
1160	121.293452809233	114.704892807683
1161.6	121.2940003632	114.805898262781
1163.2	121.294534417035	114.901404627736
1164.8	121.294232839001	114.994958534709
1166.4	121.296707146492	115.091420019182
1168	121.297699374386	115.184622529456
1169.6	121.299029624532	115.277092163027
1171.2	121.297989644481	115.369134867409
1172.8	121.294661579706	115.45931380284
1174.4	121.291687812014	115.551552772644
1176	121.290724003461	115.638078849008
1177.6	121.289388526007	115.72196842738
1179.2	121.2910277687	115.813007365821
1180.8	121.290811278066	115.901283084516
1182.4	121.290228067184	115.989831176753
1184	121.290807612193	116.07847913881
1185.6	121.287766316287	116.171476924179
1187.2	121.283542970507	116.263508349123
1188.8	121.282346129311	116.358892702026
1190.4	121.280071666043	116.448227031968
1192	121.279548456736	116.532373486557
1193.6	121.281022973144	116.617105459692
1195.2	121.283447005101	116.704080511976
1196.8	121.283852770133	116.785914844779
1198.4	121.28357312038	116.865920096811
1200	121.284204248992	116.944336320678
1201.6	121.280999786257	117.023821321645
1203.2	121.279146380772	117.104049847452
1204.8	121.277044086613	117.181393296509
1206.4	121.273324675502	117.260147459523
1208	121.266889026395	117.334485641964
1209.6	121.254308388811	117.410842354362
1211.2	121.236201400062	117.494705541676
1212.8	121.215478833813	117.57886757549
1214.4	121.189160182988	117.671580733747
1216	121.16267171313	117.763418179612
1217.6	121.13384096128	117.85025391329
1219.2	121.104181203241	117.934658937739
1220.8	121.073432162715	118.013836687042
1222.4	121.040511492974	118.092703768695
1224	121.00390295602	118.170659612662
1225.6	120.95619222757	118.24639628523
1227.2	120.908356230326	118.324567043643
1228.8	120.860315133429	118.402079699886
1230.4	120.812506088905	118.477589467523
1232	120.760363097041	118.548210528407
1233.6	120.70802938881	118.618955855706
1235.2	120.646680334679	118.690354631529
1236.8	120.583421580234	118.759902543414
1238.4	120.521671997507	118.827062636222
1240	120.457711219122	118.895529804371
1241.6	120.391897264018	118.964491287956
1243.2	120.326501776296	119.034703203584
1244.8	120.255920430108	119.098818424152
1246.4	120.183238167569	119.163152228825
1248	120.105518407585	119.224750947595
1249.6	120.024326051397	119.28369377951
1251.2	119.944550569844	119.334844672705
1252.8	119.862245346735	119.384193141089
1254.4	119.773827148514	119.433505102681
1256	119.685900337328	119.482890893494
1257.6	119.593049712879	119.530990117258
1259.2	119.494149724038	119.574943767511
1260.8	119.392337690681	119.611483304532
1262.4	119.290381813152	119.647916523211
1264	119.189824083356	119.68317879456
1265.6	119.085659217076	119.719474218859
1267.2	118.983405835019	119.751112083145
1268.8	118.878642221381	119.779282357912
1270.4	118.774771010862	119.807833658415
1272	118.667878126752	119.828577776144
1273.6	118.561388065139	119.847632763213
1275.2	118.46229225802	119.861539560259
1276.8	118.368110008113	119.866219719327
1278.4	118.272675598016	119.866950983237
1280	118.181411263978	119.857965924012
1281.6	118.084034434763	119.835921734593
1283.2	117.983740812549	119.812180417658
1284.8	117.883296674188	119.789724617539
1286.4	117.785618227646	119.765220812121
1288	117.690484472315	119.740699913847
1289.6	117.595863250228	119.715196157054
1291.2	117.508107514174	119.683453787831
1292.8	117.415242115587	119.640312019611
1294.4	117.32371153117	119.598357016218
1296	117.228954890695	119.547852526137
1297.6	117.134056502597	119.492578188315
1299.2	117.040460624431	119.43657093812
1300.8	116.957333936395	119.378283430735
1302.4	116.87780849558	119.31584517516
1304	116.798185401921	119.25124488643
1305.6	116.726077879942	119.18786146201
1307.2	116.648343920748	119.120129787981
1308.8	116.567876450773	119.049573082701
1310.4	116.488850186087	118.972605750253
1312	116.414633964957	118.892973757712
1313.6	116.347540816291	118.81089528251
1314.4	116.307304272136	118.781239388575
1315.2	116.265384114986	118.751353997957
1316	116.223767854236	118.718978857804
1316.8	116.184491580449	118.685617914559
1317.6	116.144346860552	118.649975284096
1318.4	116.107790372301	118.61295824711
1319.2	116.0741520844	118.57598399205
1320	116.042025540437	118.541012810153
1320.8	116.009024911348	118.503765223479
1321.6	115.971935073877	118.465356803804
1322.4	115.93564249734	118.424585999591
1323.2	115.897104967445	118.381551715552
1324	115.857592712521	118.336944820935
1324.8	115.815264445632	118.28892362898
1325.6	115.777146329472	118.241813379865
1326.4	115.738858496503	118.192544994937
1327.2	115.697454391276	118.141551532275
1328	115.651503846445	118.088466910555
1328.8	115.610402513167	118.032935500564
1329.6	115.568749840285	117.974367805301
