# Supplementary material for: Seeking safety: Movement dynamics after post-contact immobility
Source: PLoS One. 2024 Aug 22;19(8):e0307370. doi: 10.1371/journal.pone.0307370 (PMC11340899; doi:10.1371/journal.pone.0307370)
Supplement: S4 Data — (ZIP) [file pone.0307370.s013.zip › Franks_etal_AntLionTracksSSandData_PLoSOne_2024/Averaged_Data_Width_20_Day2_Antlion21_Capture3.txt]

t	x	y
16	115.742831643389	115.880731340732
16.8	115.756827200992	115.863271936712
17.6	115.773128600176	115.846077013201
18.4	115.786111939582	115.830665997503
19.2	115.800011678852	115.817547220205
20	115.809503532195	115.800026623241
20.8	115.828707140678	115.774681871487
21.6	115.850821221309	115.748708650606
22.4	115.87071514849	115.726675821505
23.2	115.889510594018	115.707498262057
24	115.907966956082	115.689824576382
24.8	115.925620766973	115.670169439357
25.6	115.944605997466	115.649317942443
26.4	115.95991043047	115.629891499256
27.2	115.981211070491	115.606487408824
28	116.004032308892	115.580407543764
28.8	116.02532645492	115.555861350429
29.6	116.050371666003	115.53051238992
30.4	116.076855382561	115.502862361672
31.2	116.101687664664	115.47801105485
32	116.126842311695	115.452083689146
33.6	116.173138414411	115.394642097779
35.2	116.219803538693	115.336852562166
36.8	116.266880822088	115.281504518828
38.4	116.317690885248	115.2263474283
40	116.375719507783	115.168717125524
41.6	116.431560951946	115.120132749624
43.2	116.483847378023	115.072343035834
44.8	116.53505230444	115.028210687458
46.4	116.587898659736	114.982997628122
48	116.645408359429	114.938841142084
49.6	116.7043297656	114.89431185221
51.2	116.766468055447	114.848571641149
52.8	116.833493384246	114.805377079893
54.4	116.899847849124	114.760690416942
56	116.965977747946	114.717037262972
57.6	117.032020788128	114.673055934231
59.2	117.107726376397	114.627241068995
60.8	117.18762841804	114.582869529439
62.4	117.270852144932	114.539700815419
64	117.354484317271	114.495764287158
65.6	117.437395875876	114.453397533685
67.2	117.518396316422	114.410719613063
68.8	117.598934955714	114.368540704598
70.4	117.680737785233	114.326630640083
72	117.764886934395	114.28574045332
73.6	117.858170980929	114.249373295202
75.2	117.948652697676	114.218171218452
76.8	118.040055293093	114.186780828482
78.4	118.131227345263	114.154096618354
80	118.222844066881	114.121581494405
81.6	118.315590014856	114.091836901628
83.2	118.407327073157	114.063999600766
84.8	118.498469547302	114.038642219197
86.4	118.590978112331	114.012035302708
88	118.680779114624	113.991483334276
89.6	118.77358104213	113.973542016353
91.2	118.866559871048	113.957072395317
92.8	118.957136073726	113.943470340305
94.4	119.049172139545	113.934127740226
96	119.142011280236	113.922898250149
97.6	119.237550820043	113.913169001228
99.2	119.332929325061	113.906815614405
100.8	119.42650088344	113.904685891604
102.4	119.523542076933	113.906132351216
104	119.624328971857	113.90847346855
105.6	119.720650907073	113.912895946581
107.2	119.818985099756	113.919803867826
108.8	119.915551765925	113.929619531488
110.4	120.014528351897	113.942730077979
112	120.114536058738	113.954707058706
113.6	120.208331887565	113.971575558481
115.2	120.304790785791	113.995681667193
116.8	120.3985879013	114.021643830748
118.4	120.48988482377	114.050138020687
120	120.583315687064	114.081272354298
121.6	120.678019184976	114.114362566489
123.2	120.772364508478	114.148038149478
124.8	120.858389314442	114.184439345304
126.4	120.943151344581	114.225487780961
128	121.024340770876	114.265606087841
129.6	121.105795960798	114.307859777207
131.2	121.187073675218	114.350991975101
132.8	121.267351445459	114.393575423739
134.4	121.349622536251	114.436627733764
136	121.433296981216	114.481780389509
137.6	121.51401245119	114.526798644552
139.2	121.587613433489	114.569745870556
140.8	121.65923535474	114.616375386053
142.4	121.726724907539	114.665613169387
144	121.795577659172	114.715693050867
145.6	121.867024266903	114.769076668155
147.2	121.937995058511	114.820338912638
148.8	122.010217999574	114.874366214184
150.4	122.084867015967	114.932540500837
152	122.162601295595	114.988393268296
153.6	122.23556198543	115.043771363364
155.2	122.303817974074	115.101539155899
156.8	122.371876642974	115.159785599062
158.4	122.443126239155	115.225457367975
160	122.511624470065	115.289849351966
161.6	122.578246320111	115.352499992935
163.2	122.640638602724	115.418306875713
164.8	122.700936348501	115.482545079288
166.4	122.760026167369	115.548093336613
168	122.816182092517	115.610194276731
169.6	122.867308876542	115.676407165281
171.2	122.918666367544	115.745486631532
172.8	122.969132473472	115.813254693027
174.4	123.017974952551	115.881531533023
176	123.06607027262	115.950366016036
177.6	123.110706947029	116.021356019417
179.2	123.156226865754	116.089907906874
180.8	123.197286567516	116.152655650785
182.4	123.238353031756	116.212576126129
184	123.27716122276	116.278268944949
185.6	123.314732114779	116.340941937122
187.2	123.352442198013	116.403237528407
188.8	123.392063147969	116.473643957424
190.4	123.43018232435	116.545176878676
192	123.465398792666	116.613099040868
193.6	123.503127518157	116.68081018831
195.2	123.540029587358	116.747642175941
196.8	123.576673384869	116.81508800389
198.4	123.614179025608	116.883641522395
200	123.648468202352	116.95523852535
201.6	123.681083448407	117.030182162332
203.2	123.71330049502	117.108403693187
204.8	123.744703529031	117.193747738723
206.4	123.774149491533	117.281312753422
208	123.803553330342	117.368437861727
209.6	123.831992476341	117.456932003065
211.2	123.858813694741	117.539320639475
212.8	123.879115031189	117.623268339274
214.4	123.896664006581	117.710682439506
216	123.910441960809	117.794630738295
217.6	123.921287610024	117.882125524894
219.2	123.934908666801	117.970509017483
220.8	123.944367454521	118.058585879851
222.4	123.952937254987	118.146160080556
224	123.95354795201	118.229868246151
225.6	123.94660233945	118.319364047031
227.2	123.937093078331	118.41314926783
228.8	123.928123063053	118.504446373425
230.4	123.918307907742	118.598035662823
232	123.907035010104	118.690881949309
233.6	123.891150157409	118.784308609178
235.2	123.871992882775	118.878222343781
236.8	123.849689095652	118.969860204013
238.4	123.826948516303	119.056791287858
240	123.806130353773	119.141369435201
241.6	123.781717387437	119.221927290017
243.2	123.759043749738	119.302893359585
244.8	123.734202719588	119.386124748325
246.4	123.709271004148	119.469035769671
248	123.681912329381	119.552688543127
249.6	123.653981912532	119.631995166472
251.2	123.623347626606	119.7113144363
252.8	123.58624354012	119.793074656082
254.4	123.541507144421	119.867208735513
256	123.494945513474	119.941732030831
257.6	123.444737846207	120.016076055081
259.2	123.391782771223	120.091163407172
260.8	123.337118353273	120.165860706949
262.4	123.28074710395	120.240476886926
264	123.224597146923	120.314121807331
265.6	123.167936102556	120.384393341844
267.2	123.107799258501	120.450176730608
268.8	123.047329342406	120.510126062593
270.4	122.98849121456	120.564275674819
272	122.928975757688	120.611878160959
273.6	122.8712105099	120.659770764571
275.2	122.809469703989	120.706594417298
276.8	122.739269648928	120.75960350521
278.4	122.673298760519	120.811059211695
280	122.608487665987	120.857402115693
281.6	122.542949229121	120.90231381389
283.2	122.480188147462	120.947343915922
284.8	122.415398167665	120.991447123815
286.4	122.353507292545	121.03441126892
288	122.290976930426	121.076265596766
289.6	122.227606071148	121.116017462609
291.2	122.166726334992	121.148578408321
292.8	122.105802948479	121.18302088044
294.4	122.045163388565	121.214844494372
296	121.983539374228	121.245920184618
297.6	121.922254074874	121.274607287544
299.2	121.85804203682	121.30236642798
300.8	121.794313911713	121.326120810622
302.4	121.729898839521	121.34874160508
304	121.66196374176	121.373886657692
305.6	121.593515391511	121.398247960234
307.2	121.525651670604	121.42403628344
308.8	121.458292538581	121.450782420052
310.4	121.391261564255	121.477478679503
312	121.324027215837	121.504587573419
313.6	121.258447758166	121.532645993308
315.2	121.193256083988	121.556841252082
316.8	121.129588595114	121.581070790497
318.4	121.071452136349	121.60225125723
320	121.019357965715	121.62387267646
321.6	120.968638997122	121.643498038644
323.2	120.921754880092	121.659943726533
324.8	120.874064837793	121.676668460593
326.4	120.828256775257	121.691504864843
328	120.784932679864	121.706636814652
329.6	120.741426551704	121.721254178373
331.2	120.697980633311	121.73893746929
332.8	120.65984005781	121.755358412889
334.4	120.6194341508	121.774248242139
336	120.579246111414	121.791817274335
337.6	120.53926696362	121.81102672894
339.2	120.496142935844	121.829594603236
340.8	120.459310725442	121.846561796401
342.4	120.428524495201	121.859548946275
344	120.399847911255	121.871745343582
345.6	120.371704513725	121.883101252571
347.2	120.344763624373	121.895149222546
348.8	120.315806195668	121.906703991636
350.4	120.287991262346	121.916790299396
352	120.261204147018	121.926267947914
353.6	120.234509009038	121.936236316292
355.2	120.212214432649	121.942838640171
356.8	120.191644889255	121.951525863429
358.4	120.17722579924	121.956910059661
360	120.160681169429	121.964452280079
361.6	120.147349528162	121.971315293241
363.2	120.135092758157	121.9795898122
364.8	120.129143510387	121.9868348979
366.4	120.124741840195	121.99368430025
368	120.123381199504	122.001059721988
369.6	120.124475493231	122.007977221621
371.2	120.124314544093	122.014613056509
372.8	120.123441763733	122.021529966226
374.4	120.121096251932	122.028045459098
376	120.121594878225	122.032691193155
377.6	120.121926452783	122.036892894248
379.2	120.123048798832	122.040979092651
380.8	120.122837634359	122.045589661799
382.4	120.123642635903	122.05081141213
384	120.124607282357	122.054768951057
385.6	120.12299405977	122.057435105582
387.2	120.123404002061	122.060689665345
388.8	120.123614804429	122.064216066907
390.4	120.124927190302	122.067407814922
392	120.126032245859	122.071276461122
393.6	120.125047139051	122.074476170927
395.2	120.126596518646	122.077882180469
396.8	120.127148658867	122.07800791094
398.4	120.127414322443	122.078591681146
400	120.129597843723	122.077186469042
401.6	120.130643524463	122.077031876253
403.2	120.128955007899	122.077116637625
404.8	120.131183698069	122.076763879559
406.4	120.132079680883	122.076917916719
408	120.131308206888	122.076165007206
409.6	120.133120414261	122.074724747595
411.2	120.132549027262	122.074044777379
412.8	120.13133950677	122.072604514931
414.4	120.131862891836	122.071193903544
416	120.132587425916	122.069934281795
417.6	120.134778024939	122.068777773102
419.2	120.135243720876	122.067660927094
420.8	120.135352698888	122.068518220789
422.4	120.137310026064	122.069912602494
424	120.138894711662	122.069448792075
425.6	120.140818795639	122.06991677279
427.2	120.140913219838	122.07114956485
428.8	120.14071580407	122.071343532307
430.4	120.139961197197	122.072663918583
432	120.139565835154	122.072432862843
433.6	120.137817480808	122.070949696536
435.2	120.135524873037	122.070423799537
436.8	120.136474931645	122.069431471066
438.4	120.137706110966	122.06899327762
440	120.137718136172	122.066518790898
441.6	120.137098555527	122.065804297021
443.2	120.13700891905	122.064215527215
444.8	120.135885070152	122.064179058427
446.4	120.137225635763	122.062508183817
448	120.136412552919	122.060836328018
449.6	120.135553348925	122.059984164324
451.2	120.137990354197	122.059122486156
452.8	120.136902438016	122.057709706116
454.4	120.137621999381	122.056613500481
456	120.136428181585	122.054607433236
457.6	120.13524047401	122.053348787495
459.2	120.135828099748	122.051956301638
460.8	120.134238746632	122.051268491561
462.4	120.135279490678	122.049111833648
464	120.13529063499	122.047313931657
465.6	120.134599719776	122.0467931104
467.2	120.134186846189	122.046512805549
468.8	120.136627214422	122.045269659543
470.4	120.136631374941	122.044389412677
472	120.135617238624	122.043712436864
473.6	120.136898503122	122.042643710825
475.2	120.135096681274	122.042597109442
476.8	120.137015424812	122.041811301949
478.4	120.13890193548	122.041606195338
480	120.138386512204	122.041491327887
481.6	120.136485829999	122.042280284662
483.2	120.133082211116	122.043033390974
484.8	120.133992424728	122.042892745275
486.4	120.134387985473	122.040632028691
488	120.135940580867	122.036873909214
489.6	120.13397070924	122.03583724296
491.2	120.132558270793	122.034646538327
492.8	120.131571227502	122.031961897733
494.4	120.130432890244	122.031005534524
496	120.13012805411	122.02775564263
497.6	120.12958892405	122.026742789511
499.2	120.130436624516	122.02699966844
500.8	120.132715115243	122.026240171531
502.4	120.130982629883	122.025570802187
504	120.131540139376	122.024615071626
505.6	120.132027825728	122.025389196544
507.2	120.130689478872	122.025635167182
508.8	120.131465338793	122.025848148337
510.4	120.131306945245	122.025013673855
512	120.130491600227	122.025397513657
513.6	120.128439656417	122.026044562244
515.2	120.12846089696	122.025288457921
516.8	120.127097435576	122.025313421033
518.4	120.127272592027	122.025663125753
520	120.126262884625	122.025414880728
521.6	120.124751141643	122.024925038875
523.2	120.126167741514	122.024062644846
524.8	120.126163868111	122.023514325882
526.4	120.126443682762	122.02371419349
528	120.127127196533	122.025009897856
529.6	120.125133586358	122.025486304006
531.2	120.124856927512	122.024419191313
532.8	120.125518195245	122.024461958405
534.4	120.12609904673	122.024560244788
536	120.126287538035	122.025754023053
537.6	120.127522460948	122.027124166087
539.2	120.130262324676	122.028434516459
540.8	120.130957924061	122.029850892649
542.4	120.130279936866	122.030489802344
544	120.130772067576	122.031748673286
545.6	120.131502750977	122.032539072511
547.2	120.133382354413	122.032660308702
548.8	120.134350968596	122.033298633648
550.4	120.133447522645	122.033966555394
552	120.130363046387	122.035417578606
553.6	120.127990129581	122.03852844026
555.2	120.126224734093	122.039407552593
556.8	120.123228093114	122.041009392298
558.4	120.124517218689	122.042303309048
560	120.125159236165	122.041340282834
561.6	120.125318545163	122.041778382581
563.2	120.125958121508	122.041783112272
564.8	120.126435535972	122.042297042857
566.4	120.125985646713	122.041611654161
568	120.126578077051	122.04216787791
569.6	120.124899772845	122.042638447537
571.2	120.12514113737	122.042723867475
572.8	120.126878141421	122.042315480943
574.4	120.125580701727	122.043140868705
576	120.125779361444	122.042945064158
577.6	120.12582203872	122.042743098455
579.2	120.12663697856	122.041571895643
580.8	120.128313809004	122.04152075305
582.4	120.128559136435	122.043435702238
584	120.129272756241	122.044770619356
585.6	120.128008566776	122.046390085585
587.2	120.127753586422	122.049245390071
588.8	120.125398981318	122.051407934297
590.4	120.126537214433	122.052915617778
592	120.127151918364	122.053675114687
593.6	120.126205785941	122.055243641251
595.2	120.12709353912	122.056065493913
596.8	120.128100050352	122.058042799574
598.4	120.127257149451	122.058208632395
600	120.127339764662	122.058924249076
601.6	120.128075116843	122.059079279361
603.2	120.126132344798	122.058819233482
604.8	120.123154450063	122.059452803004
606.4	120.12155395799	122.059259860604
608	120.121081461982	122.059734647501
609.6	120.121258176835	122.059576331531
611.2	120.121075065766	122.059731071242
612.8	120.119947921839	122.059534351355
614.4	120.120309573271	122.059729329899
616	120.121628124109	122.059845995619
617.6	120.125521206709	122.059843022396
619.2	120.125355858056	122.059572869044
620.8	120.128511362147	122.059653121229
622.4	120.130143117093	122.058617538542
624	120.128131721858	122.058447152374
625.6	120.128825457408	122.06017257434
627.2	120.129633867714	122.06166455709
628.8	120.128359542016	122.062784720754
630.4	120.127878422789	122.061053621237
632	120.126888044708	122.061813311859
633.6	120.128751404938	122.061360353748
635.2	120.129874935521	122.060597957996
636.8	120.131876739331	122.060372695631
638.4	120.131318659141	122.059042574795
640	120.131558628998	122.058287318516
641.6	120.131680370048	122.058598333585
643.2	120.131726575851	122.058871920578
644.8	120.134732024766	122.05899624236
646.4	120.133359412284	122.059667348822
648	120.13155754015	122.058028580327
649.6	120.130754677133	122.057075115961
651.2	120.13178083559	122.055931711747
652.8	120.135997673092	122.054212664706
654.4	120.137452307027	122.052551590299
656	120.136597459137	122.051396749205
657.6	120.135424936026	122.051000030859
659.2	120.134933811533	122.049604524016
660.8	120.134806012975	122.048787401045
662.4	120.133524653096	122.047621366527
664	120.132560128185	122.047570857383
665.6	120.131813065464	122.047322367437
667.2	120.130890281882	122.04608908842
668.8	120.130610662534	122.044430763617
670.4	120.133119574244	122.043171883394
672	120.134343183888	122.042262095725
673.6	120.134263539675	122.041661578356
675.2	120.133594694112	122.040956250308
676.8	120.13312779544	122.040402637669
678.4	120.132241978179	122.03941403763
680	120.131663242547	122.038546301492
681.6	120.130902031329	122.037309055637
683.2	120.131704824997	122.035697678227
684.8	120.133133011042	122.034626538693
686.4	120.132342505262	122.033387359525
688	120.133262929483	122.032334823466
689.6	120.136392170217	122.032002222746
691.2	120.137138200623	122.030947010937
692.8	120.136645948999	122.03007320961
694.4	120.139290543502	122.028259681701
696	120.137968724448	122.030548898683
697.6	120.138482987527	122.030139671551
699.2	120.136658083136	122.03125048292
700.8	120.137875829195	122.031320005416
702.4	120.136902214214	122.031352744363
704	120.136429718207	122.031825240371
705.6	120.137183337212	122.031004529293
707.2	120.138013720192	122.030812529727
708.8	120.139033159841	122.029283444286
710.4	120.136637295483	122.028545249413
712	120.136100644612	122.027286172214
713.6	120.137507126086	122.025367906194
715.2	120.137693619653	122.024446880593
716.8	120.138492616412	122.023369129087
718.4	120.136326401892	122.022578199225
720	120.136094276234	122.020917130426
721.6	120.136496145128	122.020346549554
723.2	120.139096656172	122.019050157206
724.8	120.138255662859	122.017640703232
726.4	120.138202315296	122.01719935989
728	120.139465231252	122.016980929132
729.6	120.140411703517	122.015052754636
731.2	120.141111265004	122.013059271862
732.8	120.140712434849	122.011559586009
734.4	120.142658965016	122.011545610304
736	120.141489569841	122.010209242005
737.6	120.142245230778	122.010883663193
739.2	120.143280605552	122.011369492894
740.8	120.142332060936	122.011292519861
742.4	120.142353475049	122.011732443356
744	120.144394780207	122.012995637624
745.6	120.144865615759	122.014240316037
747.2	120.145191603647	122.014861538238
748.8	120.143028064556	122.016399151383
750.4	120.140507843126	122.016551933372
752	120.140417455238	122.016535824639
753.6	120.140947429208	122.017351378092
755.2	120.139740376907	122.017429252434
756.8	120.139517866712	122.016988083183
758.4	120.140207366125	122.016853111111
760	120.13930001166	122.017880037176
761.6	120.142202563295	122.016303403931
763.2	120.143111799638	122.017291679128
764.8	120.144071044254	122.01650856002
766.4	120.143883594622	122.016734377364
768	120.143641149449	122.016858549405
769.6	120.144546766797	122.018276037427
771.2	120.144141873619	122.01934161436
772.8	120.143766449713	122.019206409248
774.4	120.143169088282	122.020231957486
776	120.144858853197	122.021362429828
777.6	120.146261746748	122.022779005696
779.2	120.146280839492	122.023546774546
780.8	120.147914029456	122.024370679294
782.4	120.146636021103	122.024911312504
784	120.147155749535	122.025365927901
785.6	120.148163992465	122.027984005695
787.2	120.149707212249	122.02928111878
788.8	120.149564150958	122.030117611712
790.4	120.152312557272	122.032341085303
792	120.153382227958	122.032789310534
793.6	120.153921093324	122.033349411972
795.2	120.155394580873	122.035165459127
796.8	120.155339200524	122.037134345893
798.4	120.157301920131	122.035632885377
800	120.156142688007	122.032914685913
801.6	120.157554886894	122.032169358722
803.2	120.156646443968	122.028397506052
804.8	120.156876394178	122.024241156006
806.4	120.156996314743	122.020635155108
808	120.157690932501	122.016701873035
809.6	120.157292318075	122.012099940223
811.2	120.158338184207	122.008166543335
812.8	120.158519353921	122.004992034527
814.4	120.159436453475	122.000989857075
816	120.16251208059	121.997425297312
817.6	120.164097117521	121.998206312904
819.2	120.166316660086	121.997925341222
820.8	120.165555534626	121.996823256428
822.4	120.1644883415	121.997342589517
824	120.16436485599	121.997696846565
825.6	120.164819852146	121.998252029373
827.2	120.164146394768	121.998610805774
828.8	120.164338419732	121.998967234665
830.4	120.163379175116	121.999750353773
832	120.163350544843	122.000713189847
833.6	120.164184816999	122.000842368398
835.2	120.161192342285	122.000369872391
836.8	120.162278439055	122.000572015199
838.4	120.16330874429	122.000558746991
840	120.163045259674	122.000473621192
841.6	120.162995280619	122.000636924849
843.2	120.162183556709	122.000162265399
844.8	120.16304017447	122.001525066383
846.4	120.161526855168	122.001636356954
848	120.162276437589	122.001430408415
849.6	120.162637997034	122.002233968933
851.2	120.160828300254	122.001066533287
852.8	120.15784054115	122.000531815954
854.4	120.156867111875	122.000064569902
856	120.154398561139	122.000013667438
857.6	120.154876303696	121.999034735709
859.2	120.153113432525	121.99918035386
860.8	120.151518600741	121.998279877501
862.4	120.151827807687	121.997352256662
864	120.151841670124	121.999693238821
865.6	120.154018574008	122.002188277836
867.2	120.152994131919	122.003371089193
868.8	120.153388401174	122.005709346022
870.4	120.153409772704	122.009083412906
872	120.154681283396	122.011810577021
873.6	120.155640043978	122.015193301444
875.2	120.156827995025	122.018938616494
876.8	120.154559763357	122.021661767618
878.4	120.154477461421	122.022698979249
880	120.155316513542	122.026618166526
881.6	120.155332676141	122.029380501675
883.2	120.154463176909	122.028669093213
884.8	120.15346072294	122.027343343397
886.4	120.154487061961	122.027318454224
888	120.154935686725	122.025937064424
889.6	120.155044094009	122.02547974844
891.2	120.15493114649	122.023743626183
892.8	120.15519401582	122.023174317222
894.4	120.155526045391	122.022057288626
896	120.156716200428	122.021700242114
897.6	120.155557140455	122.019763344237
899.2	120.154253016859	122.017898888838
900.8	120.155788628883	122.016008904808
902.4	120.155844397464	122.013365532628
904	120.156306964056	122.013564296267
905.6	120.157163289057	122.013135627066
907.2	120.157580180271	122.012292769056
908.8	120.157890434362	122.012282451473
910.4	120.158537478527	122.010817154112
912	120.159609319022	122.010209700914
913.6	120.158827319816	122.010282498264
915.2	120.159312964751	122.009093844847
916.8	120.157915602426	122.009751930331
918.4	120.161232293453	122.009302757657
920	120.161555413857	122.009489016811
921.6	120.162096860932	122.008251843303
923.2	120.161978876216	122.009000732695
924.8	120.162494008977	122.009082931534
926.4	120.164417772683	122.008999517886
928	120.165073824125	122.009248359993
929.6	120.165569922397	122.009535636876
931.2	120.164558546834	122.008879965544
932.8	120.165700672164	122.009070125328
934.4	120.167265367749	122.008810610476
936	120.167732613801	122.00779824403
937.6	120.167226896213	122.007110315207
939.2	120.166528662544	122.005195600662
940.8	120.165697758009	122.004584360544
942.4	120.166258915329	122.003535914392
944	120.165976730214	122.003875849019
945.6	120.16587415692	122.003401919722
947.2	120.166061763289	122.002137346601
948.8	120.165816958553	122.001047818052
950.4	120.164113096875	122.002124634676
952	120.162907828758	122.003492077766
953.6	120.163017214784	122.005053498355
955.2	120.162796394352	122.005778822007
956.8	120.162656392366	122.007865378803
958.4	120.161995476781	122.009572292424
960	120.160292473119	122.010015174359
961.6	120.160287839912	122.011245001231
963.2	120.159585305214	122.011960920375
964.8	120.159857122155	122.013972541387
966.4	120.160333945049	122.015847381314
968	120.159137013281	122.018495945189
969.6	120.155658722505	122.020137385779
971.2	120.15474614798	122.020419373528
972.8	120.155163790759	122.020235917449
974.4	120.154253141829	122.020946403941
976	120.152002540126	122.01994974262
977.6	120.152587080223	122.019609412316
979.2	120.152186056407	122.01889116759
980.8	120.150058855741	122.018197562765
982.4	120.154019763419	122.017878428788
984	120.152900583914	122.017538454982
985.6	120.151845269039	122.016620879639
987.2	120.151932330803	122.016247257797
988.8	120.152408652436	122.015879550377
990.4	120.152650139702	122.015120375725
992	120.151848214544	122.014088584655
993.6	120.152184728894	122.014136449028
995.2	120.15231166812	122.013855537222
996.8	120.152374499067	122.01510404894
998.4	120.152649093295	122.013967633
1000	120.150655579735	122.013062927807
1001.6	120.150246007538	122.013863042756
1003.2	120.149281544533	122.014012320341
1004.8	120.147831164269	122.015671144907
1006.4	120.148490132758	122.015957762768
1008	120.148369754481	122.015957762768
1009.6	120.149485172687	122.016477705743
1011.2	120.148912936021	122.014966445347
1012.8	120.147674026036	122.016854013204
1014.4	120.148016905601	122.018661976471
1016	120.150804034244	122.019196693804
1017.6	120.151805275784	122.019543277414
1019.2	120.151989821451	122.020066721164
1020.8	120.152652448514	122.019366869465
1022.4	120.152383285953	122.017933273624
1024	120.153169234835	122.015432030819
1025.6	120.154273283281	122.01570682132
1027.2	120.154909614162	122.01299769277
1028.8	120.156127931236	122.010688565402
1030.4	120.156325965735	122.010412221237
1032	120.157948594311	122.011490481356
1033.6	120.157790140013	122.011415746836
1035.2	120.1608709532	122.00993266039
1036.8	120.161012178944	122.010302724145
1038.4	120.15987034527	122.011912082564
1040	120.161417212881	122.012439504244
1041.6	120.162364068878	122.014623381786
1043.2	120.161630915479	122.016044938039
1044.8	120.163660056352	122.017562753044
1046.4	120.165203537254	122.018726576568
1048	120.163913766334	122.018342709357
1049.6	120.164347401157	122.018892283818
1051.2	120.164865073855	122.019955667956
1052.8	120.166234959668	122.021767931094
1054.4	120.163270484718	122.022101740773
1056	120.163717377248	122.023068090562
1057.6	120.163963405859	122.025277589006
1059.2	120.163208735449	122.026139410212
1060.8	120.161344280049	122.027678483746
1062.4	120.161903119295	122.028161474295
1064	120.16049547494	122.030040719779
1065.6	120.161767070808	122.03181781537
1067.2	120.160264313645	122.032606777794
1068.8	120.162159653788	122.03453686029
1070.4	120.161765308261	122.03545685014
1072	120.158519648646	122.035826421925
1073.6	120.158507655239	122.036000104236
1075.2	120.158996766922	122.036996105468
1076.8	120.158591836005	122.037992116021
1078.4	120.1593598824	122.037999817879
1080	120.159815125263	122.037478996622
1081.6	120.158962849937	122.036930257532
1083.2	120.159304691732	122.035866079167
1084.8	120.159930002433	122.035514341898
1086.4	120.160574582347	122.035658659476
1088	120.16200136846	122.035880715833
1089.6	120.161679229997	122.035985604806
1091.2	120.162164586159	122.035809138173
1092.8	120.161982404292	122.037892956022
1094.4	120.162831990779	122.040752703516
1096	120.163197030869	122.040347547504
1097.6	120.164142116174	122.039880301452
1099.2	120.165464375213	122.04045935136
1100.8	120.165563249377	122.039823231735
1102.4	120.165172747247	122.039981686033
1104	120.165086795868	122.03955697662
1105.6	120.163451434687	122.039907411159
1107.2	120.162345600028	122.041332288215
1108.8	120.161445279547	122.041603842655
1110.4	120.158112784681	122.042386099203
1112	120.158536283311	122.04407057366
1113.6	120.156159029296	122.046307270609
1115.2	120.154260696696	122.047624975078
1116.8	120.153768359056	122.048385715202
1118.4	120.152044101238	122.048109064088
1120	120.154999380694	122.048945812092
1121.6	120.154641502284	122.047016704312
1123.2	120.154211601177	122.046899458555
1124.8	120.152887000225	122.046713924466
1126.4	120.154490270331	122.046011343864
1128	120.15500761936	122.045969543666
1129.6	120.155975592129	122.045935438471
1131.2	120.154923005226	122.046010831576
1132.8	120.157185769124	122.045979241041
1134.4	120.156986568495	122.046248947649
1136	120.158586929972	122.044964458503
1137.6	120.160293171833	122.045033570278
1139.2	120.159983553103	122.046387696472
1140.8	120.159586075514	122.046546050617
1142.4	120.16034799712	122.047304049286
1144	120.15938526487	122.047240596478
1145.6	120.159184611201	122.048459719527
1147.2	120.158964277666	122.049595454836
1148.8	120.157964685956	122.051389623172
1150.4	120.156826695471	122.051782172925
1152	120.154630087473	122.052254801652
1153.6	120.153180293032	122.053076969426
1155.2	120.152639180877	122.055511974126
1156.8	120.152910735317	122.056908539816
1158.4	120.151152048969	122.056982605175
1160	120.149427765128	122.057227959533
1161.6	120.149093701931	122.058572410193
1163.2	120.148309067648	122.05919483021
1164.8	120.146369393079	122.060164667494
1166.4	120.144636320036	122.060561352575
1168	120.143587554686	122.060704995354
1169.6	120.142424177814	122.061480579936
1171.2	120.143237404337	122.061752421735
1172.8	120.144481251945	122.06153329681
1174.4	120.145143677045	122.061958456361
1176	120.146956616486	122.062497190034
1177.6	120.145813512094	122.06250457957
1179.2	120.146966593856	122.06202684542
1180.8	120.147512987865	122.061279376108
1182.4	120.147551497155	122.061741487587
1184	120.147395182687	122.061976551391
1185.6	120.145564667905	122.063134834431
1187.2	120.145693120977	122.065257614831
1188.8	120.145629791152	122.0656093521
1190.4	120.145285542774	122.065631691013
1192	120.143772223472	122.065742981584
1193.6	120.14324935289	122.066440855495
1195.2	120.141803321893	122.066519019332
1196.8	120.141605287394	122.066795363497
1198.4	120.139580554503	122.067147213933
1200	120.138471229269	122.066447175167
1201.6	120.137948963301	122.067847220402
1203.2	120.137817709689	122.067873835329
1204.8	120.13789456747	122.067877481334
1206.4	120.135708230682	122.068501647112
1208	120.134119441063	122.069121761798
1209.6	120.134783833683	122.069604808394
1211.2	120.132593748927	122.066960254079
1212.8	120.133348538518	122.065249827085
1214.4	120.133994779911	122.06217121306
1216	120.134394005467	122.060128764689
1217.6	120.135381632003	122.059767330403
1219.2	120.13461002211	122.058431280146
1220.8	120.13652023391	122.057536011517
1222.4	120.13497198131	122.055689470386
1224	120.137482557111	122.05482851684
1225.6	120.140148306877	122.054308568254
1227.2	120.138857912848	122.053482237719
1228.8	120.13646178306	122.05207838896
1230.4	120.137759338496	122.050164914473
1232	120.138704918192	122.050043852063
1233.6	120.141082700805	122.050360870373
1235.2	120.141704836633	122.048297772917
1236.8	120.140811445346	122.047060232017
1238.4	120.141667971156	122.045710837105
1240	120.142548588008	122.043552759505
1241.6	120.144465621023	122.042073415139
1243.2	120.144979649795	122.041174954447
1244.8	120.146474588421	122.039874167441
1246.4	120.147942907486	122.038722029915
1248	120.14872806912	122.03627155543
1249.6	120.150334047179	122.03568549879
1251.2	120.149802156788	122.033942796244
1252.8	120.15048537195	122.032708985814
1254.4	120.150066548286	122.030590974865
1256	120.152561670666	122.029529343421
1257.6	120.152587247732	122.030236161322
1259.2	120.152687744094	122.028833220646
1260.8	120.153023447756	122.027802631878
1262.4	120.154508560672	122.027568140365
1264	120.156267247019	122.027019288109
1265.6	120.156989008946	122.026020413255
1267.2	120.157638256583	122.025002765908
1268.8	120.1596454423	122.024585331793
1270.4	120.160959143951	122.023735725807
1272	120.16290611053	122.021949766802
1273.6	120.164984740353	122.021439953013
1275.2	120.166508935188	122.021010051905
1276.8	120.16834635592	122.02223786971
1278.4	120.167505684979	122.022765868016
1280	120.167132100603	122.025153001359
1281.6	120.166488990516	122.026712269147
1283.2	120.166264169404	122.027657949801
1284.8	120.167386213835	122.028916125715
1286.4	120.16512771317	122.029264678532
1288	120.166055269908	122.030645697766
1289.6	120.164820172759	122.031980594917
1291.2	120.163265327519	122.033201647693
1292.8	120.165181446197	122.033366764719
1294.4	120.167011779215	122.034311813919
1296	120.166645267572	122.035643386036
1297.6	120.166425258026	122.036587372128
1299.2	120.165564329877	122.036821713552
1300.8	120.165290907602	122.037876465479
1302.4	120.16613276301	122.03845961398
1304	120.165037191636	122.038365350352
1305.6	120.16311428495	122.038546528746
1307.2	120.162510383094	122.03936595589
1308.8	120.162372083811	122.04029539579
1310.4	120.162250078978	122.04041453666
1312	120.161315897476	122.041773877713
1313.6	120.160069476966	122.043799329002
1315.2	120.158413952344	122.044815839312
1316	120.159458550874	122.045386763573
1316.8	120.158773520771	122.046263952543
1317.6	120.15905680389	122.047846143842
1318.4	120.157615796184	122.048825025874
1319.2	120.158058089448	122.048197936282
1320	120.157505714651	122.04881757073
1320.8	120.157552848415	122.05010375652
1321.6	120.156466122789	122.050284577142
1322.4	120.155611919063	122.050376551635
1323.2	120.155402064725	122.051588796558
1324	120.154982589597	122.052162455471
1324.8	120.153104803694	122.053046997708
1325.6	120.152489694222	122.053863225449
1326.4	120.151644281872	122.05574720885
1327.2	120.149716700074	122.055950470521
1328	120.14764830458	122.056423022302
1328.8	120.146985805848	122.057758722377
1329.6	120.146976038638	122.058921895664
1330.4	120.146498492777	122.058713534251
1331.2	120.147420146414	122.059432010676
