# Supplementary material for: Seeking safety: Movement dynamics after post-contact immobility
Source: PLoS One. 2024 Aug 22;19(8):e0307370. doi: 10.1371/journal.pone.0307370 (PMC11340899; doi:10.1371/journal.pone.0307370)
Supplement: S4 Data — (ZIP) [file pone.0307370.s013.zip › Franks_etal_AntLionTracksSSandData_PLoSOne_2024/Averaged_Data_Width_20_Day2_Antlion21_Capture4.txt]

t	x	y
16	120.158393706297	122.003814096748
16.8	120.160801670978	122.000814979827
17.6	120.160982295727	121.99863398225
18.4	120.162197356173	121.995472119118
19.2	120.163443157695	121.993042213167
20	120.165317157064	121.991724345522
20.8	120.166659954618	121.987778889039
21.6	120.168871894989	121.986914176089
22.4	120.169025846021	121.987748428444
23.2	120.169003131989	121.988731776718
24	120.168945986907	121.989767078105
24.8	120.167708415771	121.991511611451
25.6	120.166049997821	121.992463146067
26.4	120.165400566784	121.994224724158
27.2	120.163589687031	121.995166539248
28	120.16306808834	121.995345229291
28.8	120.162769588708	121.995625989127
29.6	120.16286867981	121.995693082427
30.4	120.162980550442	121.996337519281
31.2	120.164180245171	121.995998962061
32	120.16502198174	121.996019605035
33.6	120.166629513019	121.994096544735
35.2	120.166361908462	121.992682063506
36.8	120.166646238044	121.991930150635
38.4	120.168322789474	121.991599097546
40	120.170444276722	121.99077061834
41.6	120.169870028317	121.989855203678
43.2	120.170689606467	121.989290121705
44.8	120.170969402748	121.988602638514
46.4	120.170407999537	121.989019620217
48	120.169982839986	121.989522081505
49.6	120.170638960375	121.988538482074
51.2	120.169138817369	121.987979202709
52.8	120.168861772459	121.987662942684
54.4	120.169395446823	121.987927059174
56	120.169395446823	121.987927059174
57.6	120.170168464189	121.986844834863
59.2	120.169126989062	121.988087190539
60.8	120.169925087278	121.988313155547
62.4	120.17015957879	121.989368367355
64	120.168491033822	121.990099250767
65.6	120.16892694587	121.992173901508
67.2	120.168573896148	121.993115367433
68.8	120.167960139929	121.994389583399
70.4	120.166499465056	121.995996803625
72	120.165042554111	121.997894066153
73.6	120.163988860849	121.999073567243
75.2	120.162708181898	122.001749612812
76.8	120.160840604262	122.002778062002
78.4	120.161054980082	122.00075873374
80	120.160972480253	122.000063317803
81.6	120.161038130777	121.998897807853
83.2	120.162181914165	121.997243776372
84.8	120.163129919075	121.995834282563
86.4	120.165193942061	121.993668675862
88	120.167443964561	121.99192296875
89.6	120.168650270996	121.990801380455
91.2	120.170000375076	121.989695056923
92.8	120.170746026498	121.988928246266
94.4	120.170690667903	121.988145580499
96	120.169180826791	121.988441181921
97.6	120.169910164365	121.987629513688
99.2	120.169373572472	121.987613823866
100.8	120.169717635474	121.987613823866
102.4	120.16949630992	121.986946517914
104	120.169671813493	121.986407409877
105.6	120.169955108433	121.986105440922
107.2	120.170994941436	121.985998353642
108.8	120.170681385867	121.986034614215
110.4	120.171496049186	121.98506477693
112	120.173590343989	121.982251238204
113.6	120.173489967107	121.980583482083
115.2	120.175967434411	121.979379447054
116.8	120.177635815382	121.977424707568
118.4	120.178761442275	121.975402372924
120	120.180295641333	121.97307240242
121.6	120.180877649573	121.970408280195
123.2	120.180892537314	121.969902669578
124.8	120.181754520167	121.970722448522
126.4	120.181213869667	121.971331883718
128	120.179596534348	121.972438158763
129.6	120.181198037119	121.973034066771
131.2	120.180643556994	121.973607436418
132.8	120.178526438444	121.974874522137
134.4	120.177870857368	121.974596003692
136	120.177939477447	121.975723903269
137.6	120.178431136054	121.976021054954
139.2	120.17803088968	121.976267681237
140.8	120.177727985877	121.976961109103
142.4	120.178279659205	121.975342039904
144	120.178739812612	121.975734596066
145.6	120.180826526275	121.975002572143
147.2	120.180948425167	121.975235326822
148.8	120.181552165258	121.97442149716
150.4	120.181684931943	121.974768636861
152	120.181098703161	121.974416899591
153.6	120.181535201779	121.974494055535
155.2	120.18082035383	121.975301922914
156.8	120.180937165343	121.975262985743
158.4	120.182069578095	121.975342594994
160	120.182403244071	121.974728695072
161.6	120.183738586578	121.974119284589
163.2	120.183754882729	121.974041697607
164.8	120.183627082001	121.973549322483
166.4	120.184385600558	121.972590770578
168	120.184454630153	121.97336364532
169.6	120.183974696709	121.97226421711
171.2	120.183498147427	121.972682138671
172.8	120.183872526251	121.972253679701
174.4	120.184400878082	121.971211470898
176	120.184115113572	121.972098605575
177.6	120.184222512385	121.972768856441
179.2	120.186044713871	121.973044322397
180.8	120.184774298868	121.973742174203
182.4	120.184829195318	121.974234046395
184	120.185283248173	121.974945425143
185.6	120.184864660253	121.976911862743
187.2	120.184075368838	121.979178024176
188.8	120.184075368838	121.979839956083
190.4	120.183290404566	121.979867381518
192	120.18442952254	121.979652677177
193.6	120.18450626003	121.97915388349
195.2	120.184057487819	121.978523499218
196.8	120.184516957082	121.978169807051
198.4	120.186000306903	121.976940636627
200	120.187116312922	121.977334261307
201.6	120.187557322109	121.976870172824
203.2	120.187939614333	121.9764878806
204.8	120.187477502853	121.97637235273
206.4	120.188874858696	121.975339499966
208	120.188677123141	121.976774232368
209.6	120.188182024222	121.978085590813
211.2	120.186299567703	121.979092684784
212.8	120.186866111842	121.980035823443
214.4	120.185732336136	121.981162558848
216	120.185957770082	121.981621578341
217.6	120.185019237626	121.982773220536
219.2	120.183977137341	121.983998679499
220.8	120.183977137341	121.983998679499
222.4	120.182105279541	121.985589643685
224	120.180617930062	121.986125899917
225.6	120.180322632831	121.98697001231
227.2	120.179413392679	121.987658950737
228.8	120.17730443742	121.988959872837
230.4	120.177432238147	121.989452247961
232	120.176788407257	121.990525487533
233.6	120.175778671021	121.990753570129
235.2	120.174912572044	121.992194338064
236.8	120.174249419418	121.99242242066
238.4	120.173193469109	121.993309555337
240	120.172714770948	121.994278976373
241.6	120.171671787587	121.994545027782
243.2	120.169690643202	121.995739612891
244.8	120.168361032205	121.997252990094
246.4	120.167265044234	121.998494812857
248	120.166133757566	122.00035262175
249.6	120.164498464693	122.001098105692
251.2	120.164328004073	122.001363314728
252.8	120.163748241049	122.001247362123
254.4	120.162878786857	122.001706906317
256	120.162801768277	122.000859701937
257.6	120.163325408304	122.000320054187
259.2	120.16368431889	122.000020324913
260.8	120.163102948991	122.001121341077
262.4	120.163545817667	122.001172219675
264	120.162894735556	122.001963203727
265.6	120.162121127464	122.00286244522
267.2	120.162611457457	122.001932285273
268.8	120.163192848587	122.002281650138
270.4	120.162344791603	122.003143917192
272	120.161100910741	122.004867407368
273.6	120.160660454663	122.005000342946
275.2	120.159843075728	122.005180966931
276.8	120.159205127101	122.005316733338
278.4	120.1576309704	122.00510357225
280	120.157583366665	122.005753398755
281.6	120.157111732877	122.006996143729
283.2	120.155820865395	122.008019532898
284.8	120.155871137523	122.008104673437
286.4	120.155453016583	122.008684561505
288	120.156300483222	122.008872396167
289.6	120.155526081076	122.009407028792
291.2	120.153324459574	122.00993588754
292.8	120.151203480987	122.011084953007
294.4	120.150558098357	122.011413357545
296	120.1498290922	122.012027257467
297.6	120.149813433736	122.012544551041
299.2	120.147519751195	122.012567916228
300.8	120.148033215284	122.012031318043
302.4	120.147671831462	122.010324695516
304	120.14833314357	122.009592877428
305.6	120.148598343535	122.008776142602
307.2	120.150363590024	122.007700112461
308.8	120.151239795233	122.006115583131
310.4	120.152150216464	122.004367280172
312	120.153246204436	122.003125457409
313.6	120.155128660955	122.00184780736
315.2	120.156900520983	122.001020939347
316.8	120.157210868914	121.99970196064
318.4	120.158301222744	121.99846441974
320	120.158056820824	121.99822669091
321.6	120.158436291929	121.998377636083
323.2	120.156549479878	121.999102441047
324.8	120.156704653843	121.999218821521
326.4	120.156810366265	121.998012758343
328	120.155493546757	121.998047020284
329.6	120.155080827628	121.997135354702
331.2	120.156582871338	121.995748017129
332.8	120.156088293997	121.996095865642
334.4	120.156500439448	121.995180962207
336	120.157348496432	121.994318695153
337.6	120.158460619501	121.99302984764
339.2	120.158977813069	121.99385613069
340.8	120.158410302733	121.993631299239
342.4	120.158507139204	121.993882041514
344	120.156200476003	121.994735736223
345.6	120.157193706486	121.994884432679
347.2	120.156862266979	121.993991363302
348.8	120.157435249678	121.993626081522
350.4	120.156585093857	121.993890305847
352	120.156225350598	121.994436084993
353.6	120.155557744691	121.993997432776
355.2	120.155566208385	121.994045111584
356.8	120.157387921176	121.992552674123
358.4	120.159952618019	121.991451746564
360	120.16124789743	121.991008654359
361.6	120.161173830292	121.990744430034
363.2	120.161156840441	121.990191976737
364.8	120.162872883633	121.990322648709
366.4	120.162259604174	121.991021216801
368	120.16266572673	121.992847614545
369.6	120.160732755448	121.993894896189
371.2	120.159462632908	121.994479725807
372.8	120.158715786359	121.995993103009
374.4	120.157912830572	121.997841748828
376	120.156333150824	121.999152704725
377.6	120.15486623523	122.000297965428
379.2	120.151856578844	122.001142444656
380.8	120.150413129502	122.002268733216
382.4	120.149157631054	122.00368603579
384	120.14702286049	122.004644587696
385.6	120.146994464848	122.005148367934
387.2	120.146152882263	122.005035932051
388.8	120.14806893338	122.003725332548
390.4	120.14904753512	122.002482216669
392	120.149638298832	122.002702369918
393.6	120.150009113007	122.000602964581
395.2	120.151893634543	122.000020171572
396.8	120.151389690964	122.000313214905
398.4	120.151730793325	122.000233947607
400	120.15094822021	121.99965218786
401.6	120.153487266063	121.999159268948
403.2	120.153232515173	121.998260815866
404.8	120.153824127368	121.996882644395
406.4	120.155548366874	121.996433174009
408	120.156036406196	121.995157695356
409.6	120.159729403836	121.993687852007
411.2	120.159352321993	121.992807479042
412.8	120.160392072822	121.991960274663
414.4	120.160041767565	121.99084384114
416	120.161045960546	121.989963468175
417.6	120.161944833865	121.98845495678
419.2	120.163021363084	121.987348867419
420.8	120.163358218096	121.986687288688
422.4	120.164851104629	121.986689943496
424	120.165083865577	121.985603725737
425.6	120.165541908298	121.984300392432
427.2	120.166820076937	121.983183906179
428.8	120.167295172281	121.982417095523
430.4	120.168573340921	121.98130060927
432	120.167645758257	121.980485657523
433.6	120.16660705196	121.979949126211
435.2	120.167682651063	121.979516026612
436.8	120.168532970164	121.979631979217
438.4	120.168820676541	121.979525116849
440	120.16909724326	121.97984215333
441.6	120.168946438632	121.980076722692
443.2	120.168393270549	121.981048888593
444.8	120.168551508722	121.981516321356
446.4	120.168401152597	121.981750774975
448	120.16759778488	121.981555889047
449.6	120.168680852483	121.982066783251
451.2	120.168936967319	121.982018441403
452.8	120.167900983703	121.983077028298
454.4	120.166804995731	121.984318851061
456	120.165161504811	121.985979885102
457.6	120.164547604889	121.986325203808
459.2	120.163715670283	121.98823574373
460.8	120.162258431971	121.989515101838
462.4	120.160843396695	121.99057845597
464	120.159769071832	121.990923774676
465.6	120.159775775119	121.991466740933
467.2	120.157236729266	121.991959659844
468.8	120.157366997007	121.993244300184
470.4	120.155477719492	121.993015279368
472	120.154641594978	121.994680502139
473.6	120.152799343754	121.995420308387
475.2	120.151413009315	121.996036457027
476.8	120.150912388545	121.996498568507
478.4	120.148908200258	121.997393376621
480	120.149608040567	121.997744965049
481.6	120.148529780448	121.998361113688
483.2	120.147304667737	122.000091445293
484.8	120.146845526509	122.000703205693
486.4	120.146470020628	122.001132879214
488	120.144319272893	122.002473025845
489.6	120.145156433553	122.002666993301
491.2	120.144909354298	122.002823028288
492.8	120.144658195497	122.00212041585
494.4	120.145296077974	122.001926302601
496	120.146334622494	122.001849000864
497.6	120.147362020528	122.002501982705
499.2	120.149144078578	122.002034161935
500.8	120.150396088959	122.001264663301
502.4	120.15121588671	122.000645536294
504	120.151841197412	121.998965013784
505.6	120.151850291856	121.998084131538
507.2	120.152614996407	121.997504243471
508.8	120.154449513343	121.99515189111
510.4	120.155766332851	121.994267310067
512	120.157603823758	121.993612249426
513.6	120.159376925414	121.993276967455
515.2	120.160707328984	121.992199102265
516.8	120.160689608189	121.992331798928
518.4	120.163243653594	121.990347568066
520	120.164740303608	121.989222556816
521.6	120.165626017277	121.988259824567
523.2	120.165183244876	121.988539785106
524.8	120.165709130932	121.988928636265
526.4	120.166255948013	121.989126026678
528	120.166986066308	121.988142619058
529.6	120.169026170998	121.98683166316
531.2	120.170016775058	121.985936528584
532.8	120.172148724071	121.984507374113
534.4	120.172413094531	121.983067417185
536	120.173408588415	121.98325637135
537.6	120.175073683852	121.98124071404
539.2	120.178316759375	121.980500907792
540.8	120.179796311874	121.979113152345
542.4	120.179198404477	121.977361993054
544	120.180681786828	121.976276929005
545.6	120.181214732914	121.976082555472
547.2	120.182694285413	121.974694800025
548.8	120.183611323804	121.973118505581
550.4	120.182949082033	121.972844937813
552	120.184039435863	121.971607396914
553.6	120.18575368498	121.970190094339
555.2	120.185353022938	121.970073282826
556.8	120.185077817132	121.969281957155
558.4	120.186283332711	121.96963060901
560	120.185518536935	121.970100470245
561.6	120.184306997451	121.970334961758
563.2	120.184595116995	121.969992616276
564.8	120.183851765241	121.97072641228
566.4	120.182372212742	121.972114167726
568	120.180506302439	121.97280692887
569.6	120.18034013191	121.973080936545
571.2	120.180595121246	121.973035347114
572.8	120.181746467812	121.972304635679
574.4	120.181746467812	121.972304635679
576	120.182345699422	121.97187861722
577.6	120.181513131089	121.971683358759
579.2	120.181798895599	121.970796224083
580.8	120.181956693608	121.970481799108
582.4	120.183483546055	121.969321414152
584	120.183282162195	121.969592683346
585.6	120.182881500153	121.969475871833
587.2	120.183639277404	121.968777570041
588.8	120.185798296708	121.967105269533
590.4	120.187865480097	121.965476129318
592	120.18852496945	121.964157150611
593.6	120.190474413183	121.962499649138
595.2	120.189718141184	121.961740575039
596.8	120.189749876878	121.960945713457
598.4	120.188023856015	121.962318684598
600	120.186639495019	121.962670150724
601.6	120.187146769968	121.963096726057
603.2	120.185012557357	121.964353719512
604.8	120.182120495363	121.965057194051
606.4	120.180529962217	121.966376172758
608	120.179740679412	121.968722942401
609.6	120.17944578857	121.969789949843
611.2	120.178980898902	121.970782095831
612.8	120.175919350792	121.972328843677
614.4	120.174913660526	121.972740767959
616	120.175427627475	121.973248061819
617.6	120.173844042417	121.975442644367
619.2	120.173704155106	121.976496414038
620.8	120.171856332405	121.978213035402
622.4	120.172633999498	121.980473094067
624	120.171616656121	121.981995742385
625.6	120.170013538921	121.98288187183
627.2	120.168176688737	121.98437340118
628.8	120.167123864643	121.98529563473
630.4	120.166646561557	121.985897604434
632	120.167147182326	121.986244188044
633.6	120.167042620174	121.987671446785
635.2	120.164910626397	121.989533819019
636.8	120.164637580454	121.990410858772
638.4	120.163748397059	121.991636317735
640	120.162407111352	121.993031628447
641.6	120.159992144673	121.994971734055
643.2	120.159353565111	121.996151425773
644.8	120.156906969621	121.998346008321
646.4	120.153117376643	121.998935315841
648	120.151275392664	122.000510139669
649.6	120.150900908696	122.000939021155
651.2	120.149094223962	122.002049792451
652.8	120.148226586247	122.004143583721
654.4	120.146548708089	122.004922023767
656	120.144574052536	122.007089933661
657.6	120.143477842515	122.009115718026
659.2	120.141349392182	122.012080752163
660.8	120.140542387428	122.014598512609
662.4	120.139006069439	122.017209037108
664	120.138600141289	122.017265220438
665.6	120.139423129316	122.018680840319
667.2	120.137528664166	122.01962134478
668.8	120.137115107878	122.019519630025
670.4	120.138788827239	122.019945333445
672	120.139539396964	122.020077315649
673.6	120.140152480419	122.019321226583
675.2	120.139432997863	122.020302872834
676.8	120.138706642637	122.020035268277
678.4	120.139867309669	122.019070422802
680	120.141290277607	122.019731417935
681.6	120.141088768995	122.020259625359
683.2	120.141908572053	122.019592185144
684.8	120.139989593198	122.01976083212
686.4	120.140218137462	122.01823720369
688	120.139516475546	122.017038177305
689.6	120.139858432989	122.016684438135
691.2	120.141504082837	122.016138426187
692.8	120.143055822493	122.015537416575
694.4	120.144154193019	122.015200246347
696	120.144637771523	122.0144851765
697.6	120.144586286276	122.013973254091
699.2	120.145454177173	122.012811786112
700.8	120.146047090773	122.011830809839
702.4	120.147267745613	122.01076659857
704	120.147504376129	122.010885750964
705.6	120.148547949571	122.011117656173
707.2	120.149423836073	122.010058946526
708.8	120.148525066494	122.00825070773
710.4	120.150971661984	122.006056125182
712	120.153222174786	122.006348213623
713.6	120.153172764675	122.004852384631
715.2	120.152238272571	122.004112578383
716.8	120.153407074827	122.003195920336
718.4	120.153395926173	122.00218327504
720	120.15358372374	122.002602540783
721.6	120.154704598919	122.000747299106
723.2	120.155091442242	121.998796914122
724.8	120.156224817888	121.996764654343
726.4	120.157537162763	121.995163737808
728	120.158252579795	121.993310585198
729.6	120.160384528808	121.991881430727
731.2	120.160231053827	121.990922212099
732.8	120.162048217241	121.989633849824
734.4	120.163970675438	121.988556734962
736	120.16456370737	121.987505720841
737.6	120.165403670792	121.98605475993
739.2	120.167291540645	121.985253651652
740.8	120.169703020268	121.982931858771
742.4	120.170835367015	121.981436969214
744	120.173172746711	121.980932222787
745.6	120.173541001714	121.979319036507
747.2	120.174692834027	121.977360850781
748.8	120.174151004366	121.976618295914
750.4	120.176373808953	121.975122600672
752	120.176301090324	121.976269754368
753.6	120.176384338348	121.976927668598
755.2	120.174056728865	121.976539733684
756.8	120.173086994926	121.977069901582
758.4	120.172763055115	121.97690410896
760	120.172174399803	121.976706980552
761.6	120.171930839201	121.976624277944
763.2	120.171323465505	121.976704476204
764.8	120.171170548615	121.977163226873
766.4	120.171242713198	121.977427091615
768	120.169907370691	121.977764947658
769.6	120.16977864077	121.977337052739
771.2	120.168824325808	121.976439740856
772.8	120.168875204405	121.97695063506
774.4	120.168480872235	121.977970863428
776	120.166691699423	121.979124049513
777.6	120.167592897122	121.978436766801
779.2	120.168595249932	121.977849272776
780.8	120.170522639896	121.977455251852
782.4	120.169901308957	121.975910092236
784	120.171751774616	121.974744946972
785.6	120.17283171462	121.973276887985
787.2	120.172131185331	121.973584679148
788.8	120.173492948544	121.973467880744
790.4	120.173844685813	121.972529914692
792	120.172735947488	121.971818264801
793.6	120.172735947488	121.971818264801
795.2	120.172500581007	121.971425987332
796.8	120.173199229476	121.97150525463
798.4	120.173385404904	121.971734611431
800	120.172987058827	121.971228138712
801.6	120.172573825009	121.971227276611
803.2	120.173410985669	121.971421244068
804.8	120.173350386739	121.970516212217
806.4	120.173751048781	121.97063302373
808	120.174208579508	121.970943952837
809.6	120.174189110923	121.9704331204
811.2	120.174305491397	121.970394326909
812.8	120.174578051594	121.970744761448
814.4	120.176704283627	121.969642270764
816	120.176152410293	121.96995434285
817.6	120.177844407359	121.96861419622
819.2	120.178354998164	121.967531258793
820.8	120.181031894364	121.966987568738
822.4	120.180958644941	121.966723452248
824	120.180462521607	121.96695802161
825.6	120.180772869538	121.967695097946
827.2	120.179854636912	121.967508113949
828.8	120.176781872997	121.968859120243
830.4	120.175902600882	121.968400369574
832	120.175491974648	121.967949559734
833.6	120.175538605898	121.967878142505
835.2	120.174169140963	121.968301572697
836.8	120.174139819337	121.968951855118
838.4	120.17378310696	121.967943981023
840	120.175846487526	121.968604175955
841.6	120.177018465694	121.968707646903
843.2	120.17508507899	121.969394929615
844.8	120.175692795617	121.971300425532
846.4	120.175059711322	121.973155869326
848	120.175052471936	121.975122520893
849.6	120.173542475402	121.975908257748
851.2	120.172850269008	121.977225632209
852.8	120.172811759718	121.977649234398
854.4	120.171933929915	121.97788460088
856	120.171297082116	121.979984641108
857.6	120.172414010178	121.981240692995
859.2	120.171120953797	121.982862789865
860.8	120.170773095982	121.983567735552
862.4	120.170789295462	121.982680600875
864	120.170789295462	121.982950165905
865.6	120.170260943631	121.983992374708
867.2	120.170570150577	121.984726741205
868.8	120.168630408359	121.985491325653
870.4	120.167802678127	121.987162306059
872	120.167004310958	121.98720109955
873.6	120.167759867074	121.98743428508
875.2	120.166316713928	121.988444221254
876.8	120.166176826617	121.989224417493
878.4	120.164920530247	121.989766388557
880	120.163743922542	121.990819371387
881.6	120.163433574611	121.991634034706
883.2	120.162022674769	121.99217600577
884.8	120.161595946364	121.992641527667
886.4	120.161169072664	121.992486934877
888	120.162934319153	121.991410904736
889.6	120.16485037027	121.990100305233
891.2	120.164795011675	121.989317639466
892.8	120.166965435678	121.988966630209
894.4	120.171839928687	121.986039730413
896	120.173788203133	121.984846837083
897.6	120.174841311428	121.984114023768
899.2	120.175874620183	121.98271738201
900.8	120.176874021352	121.982107946814
902.4	120.177189590379	121.981693397546
904	120.179257644276	121.981223619217
905.6	120.179148359651	121.980211687015
907.2	120.178436806425	121.980108216067
908.8	120.179669663839	121.980383382448
910.4	120.179514489874	121.978909229775
912	120.179730544136	121.977487462474
913.6	120.179381458316	121.977829711681
915.2	120.178263124992	121.978427187059
916.8	120.178148018756	121.978312080823
918.4	120.176760831713	121.97851201651
920	120.175542410895	121.979471235138
921.6	120.175091314015	121.978757827033
923.2	120.173677638917	121.979865404809
924.8	120.174255278267	121.980096460549
926.4	120.174046218738	121.980878961027
928	120.174326968672	121.981968483416
929.6	120.174281572684	121.981734757324
931.2	120.172345482887	121.982599877699
932.8	120.172036275941	121.981865511202
934.4	120.173605105866	121.981534048094
936	120.17368774624	121.980920991441
937.6	120.173524581106	121.980960947284
939.2	120.172714427404	121.980805632844
940.8	120.173952400476	121.980501504457
942.4	120.171881058778	121.980831184128
944	120.173314025297	121.980602163312
945.6	120.173217469968	121.979435740455
947.2	120.171665441885	121.980378609774
948.8	120.171723129748	121.979286578526
950.4	120.171080494496	121.978778776083
952	120.17056990369	121.979861713509
953.6	120.168615343283	121.980710201532
955.2	120.168178844665	121.980633045588
956.8	120.167581347738	121.979511080721
958.4	120.166513368711	121.979355906756
960	120.16634943029	121.97962918535
961.6	120.165595503968	121.980866189321
963.2	120.165121052249	121.980862675948
964.8	120.164749055602	121.981527499619
966.4	120.165089524727	121.98114809121
968	120.166037133624	121.980689365253
969.6	120.165589345024	121.980969702863
971.2	120.165354853511	121.980617965594
972.8	120.16576688802	121.978991875269
974.4	120.166544429527	121.978030873774
976	120.166482706053	121.977951267799
977.6	120.164853379415	121.978300409221
979.2	120.166032419419	121.977265398871
980.8	120.167098403162	121.97670498642
982.4	120.167928357347	121.976012225276
984	120.168162421061	121.976611932123
985.6	120.168277527297	121.976611932123
987.2	120.168865109307	121.976427568225
988.8	120.169240177692	121.9759980051
990.4	120.169051737012	121.975616734813
992	120.167936125875	121.975980267717
993.6	120.166995886587	121.976481278474
995.2	120.166296630109	121.976780721506
996.8	120.167618819984	121.976260919838
998.4	120.167232311301	121.977845605436
1000	120.165263577937	121.977451858763
1001.6	120.164754835208	121.977985387472
1003.2	120.163909369566	121.978566127491
1004.8	120.163823968336	121.979694871205
1006.4	120.162581701402	121.980645156558
1008	120.163378718584	121.980070826896
1009.6	120.160630779253	121.981556773948
1011.2	120.159141657936	121.982759723999
1012.8	120.160855038207	121.981897171576
1014.4	120.16066917001	121.983328627721
1016	120.161403236762	121.984033858751
1017.6	120.160620099897	121.983871244007
1019.2	120.161073090756	121.983534794421
1020.8	120.159734785327	121.98452577906
1022.4	120.159567577704	121.986227631994
1024	120.158983128352	121.985755135987
1025.6	120.158983128352	121.985755135987
1027.2	120.160174482668	121.984594703628
1028.8	120.161287801179	121.984401653697
1030.4	120.16155071203	121.984786888175
1032	120.160822509295	121.98531698111
1033.6	120.159995909517	121.985392862885
1035.2	120.158800630394	121.986273917675
1036.8	120.159650589754	121.986391597675
1038.4	120.159852455167	121.987672369294
1040	120.158874245251	121.988358204408
1041.6	120.159237046152	121.98905693739
1043.2	120.159763791231	121.989666347873
1044.8	120.158564928668	121.990093938356
1046.4	120.159155595494	121.989355137865
1048	120.15913295394	121.988845630783
1049.6	120.16104000359	121.98680898428
1051.2	120.161598197779	121.986239137361
1052.8	120.16166865934	121.986756473564
1054.4	120.161647373355	121.987003503026
1056	120.161647373355	121.987003503026
1057.6	120.162392280998	121.986669137879
1059.2	120.161796271903	121.986495907306
1060.8	120.161497941008	121.986426676745
1062.4	120.161796271903	121.986495907306
1064	120.161740333555	121.985713192087
1065.6	120.162527970604	121.986287717342
1067.2	120.162954072959	121.986367245286
1068.8	120.162771548187	121.984837972365
1070.4	120.162415222784	121.983747156859
1072	120.163678400708	121.982873881635
1073.6	120.163463285897	121.982687476808
1075.2	120.165662036771	121.981593807225
1076.8	120.168020730783	121.980388523925
1078.4	120.168144200697	121.979414226164
1080	120.168872403431	121.978884133228
1081.6	120.1692324529	121.978258239215
1083.2	120.169811332622	121.978145783911
1084.8	120.170481765352	121.977711906119
1086.4	120.171664896815	121.977186443377
1088	120.172919016025	121.975992655387
1089.6	120.174299889966	121.97662032536
1091.2	120.173197308407	121.977578877265
1092.8	120.17266061202	121.978893346784
1094.4	120.172642441091	121.979400258019
1096	120.173161667472	121.978620553069
1097.6	120.173758908909	121.976745157253
1099.2	120.174603679616	121.976162364243
1100.8	120.175361675492	121.975203145615
1102.4	120.173583447097	121.974608548666
1104	120.174911463813	121.974190787478
1105.6	120.17539334951	121.973581376995
1107.2	120.17361540957	121.972653756157
1108.8	120.173333630133	121.971692298373
1110.4	120.172918595288	121.972454228014
1112	120.172039808918	121.973535373988
1113.6	120.171688071648	121.974473340039
1115.2	120.172107328714	121.975056822886
1116.8	120.171937459957	121.975476146266
1118.4	120.171950200949	121.975615295075
1120	120.17167315604	121.975299035051
1121.6	120.17166092831	121.975020046057
1123.2	120.171068937557	121.974895660535
1124.8	120.171950057182	121.973906816931
1126.4	120.172176223494	121.973712182751
1128	120.172903332839	121.973189916784
1129.6	120.172717209545	121.972809438355
1131.2	120.173868556111	121.97207872692
1132.8	120.173442453756	121.971999198975
1134.4	120.174200177612	121.972830331675
1136	120.174001075723	121.97310031726
1137.6	120.172789383045	121.973869366254
1139.2	120.174418709683	121.973520224832
1140.8	120.17496789814	121.973127947363
1142.4	120.174364371989	121.973327282432
1144	120.174755191178	121.972858299406
1145.6	120.175129570001	121.972429840436
1147.2	120.174010357839	121.973395446513
1148.8	120.173573125945	121.972389269122
1150.4	120.174218696023	121.972076182721
1152	120.173283516159	121.972848201724
1153.6	120.173965207227	121.973044340459
1155.2	120.173531062419	121.97296646823
1156.8	120.175070142596	121.972085072269
1158.4	120.175355907105	121.970928372562
1160	120.175123146157	121.97057923114
1161.6	120.173633065566	121.971776936928
1163.2	120.174202385998	121.9734761645
1164.8	120.172471901622	121.975021689759
1166.4	120.17141372674	121.975446849309
1168	120.171499958069	121.977381592889
1169.6	120.170128270745	121.977950038603
1171.2	120.170105135717	121.978674136753
1172.8	120.171620791721	121.979215391532
1174.4	120.173842313376	121.979412264868
1176	120.17434747246	121.977511094853
1177.6	120.172968337157	121.977248932201
1179.2	120.173572716343	121.97610882334
1180.8	120.172472497926	121.976625535145
1182.4	120.173412920366	121.975622872598
1184	120.173852722035	121.974273626442
1185.6	120.174078888347	121.974078992262
1187.2	120.175345408327	121.972847161762
1188.8	120.176884488504	121.971965765801
1190.4	120.177236225773	121.971027799749
1192	120.178111170052	121.969866496955
1193.6	120.177105486853	121.968732669782
1195.2	120.177572657947	121.969273626925
1196.8	120.175076197028	121.97056275542
1198.4	120.173927423485	121.971122332015
1200	120.171749697847	121.97360867451
1201.6	120.170511741571	121.97491010849
1203.2	120.168934125585	121.97563574157
1204.8	120.167431640588	121.978152814397
1206.4	120.165784075218	121.979133508069
1208	120.162097354993	121.981223804285
1209.6	120.159483607987	121.983743869632
1211.2	120.157156851109	121.986132866618
1212.8	120.154378094364	121.986986158863
1214.4	120.152543075371	121.990443122151
1216	120.149214248421	121.992641234948
1217.6	120.148015786259	121.993886477496
1219.2	120.144688810117	121.996405883159
1220.8	120.143741654544	121.997353317799
1222.4	120.14031805709	122.000534815132
1224	120.137377821923	122.002992538551
1225.6	120.13493721758	122.005327342463
1227.2	120.132000216014	122.006772019238
1228.8	120.129725006695	122.008411272408
1230.4	120.128505224935	122.008869532959
1232	120.128392267416	122.010500428451
1233.6	120.126285474502	122.011233899335
1235.2	120.125538863494	122.013215257169
1236.8	120.123932956085	122.014338468132
1238.4	120.121378207899	122.015404305252
1240	120.118444505897	122.017315766373
1241.6	120.116329648768	122.020323990954
1243.2	120.116133947517	122.021933641029
1244.8	120.112922532346	122.024456648555
1246.4	120.11150339854	122.025329689247
1248	120.109490528704	122.028221341456
1249.6	120.107355481117	122.029748483788
1251.2	120.104487998719	122.031981913456
1252.8	120.10084202472	122.034028040397
1254.4	120.095404299034	122.036166589633
1256	120.092709528357	122.039128420089
1257.6	120.091876998981	122.040752938279
1259.2	120.090552704606	122.043337388231
1260.8	120.088277530282	122.044586453393
1262.4	120.087742576123	122.044526830019
1264	120.086593271117	122.044929262506
1265.6	120.086798078272	122.044591994497
1267.2	120.087106714771	122.044559809725
1268.8	120.087222658142	122.044133288802
1270.4	120.085277086347	122.043935981186
1272	120.083533003788	122.044574349269
1273.6	120.085194991123	122.044813243012
1275.2	120.085191841793	122.045332882463
1276.8	120.085001535883	122.04466702183
1278.4	120.086972730164	122.045092181381
1280	120.088452074531	122.044294246854
1281.6	120.089583457333	122.044187438462
1283.2	120.089172939065	122.043550671011
1284.8	120.089481993879	122.043794351608
1286.4	120.088684021041	122.044509182366
1288	120.090148016872	122.043585333002
1289.6	120.091522227415	122.043371049794
1291.2	120.090266489834	122.043223391199
1292.8	120.091944119417	122.042860505503
1294.4	120.091981936094	122.042334586588
1296	120.091735674848	122.043272146221
1297.6	120.090533076615	122.043155765747
1299.2	120.093410732499	122.04265697206
1300.8	120.094257695216	122.041703024579
1302.4	120.093709975724	122.04169371936
1304	120.093200038091	122.042606350301
1305.6	120.095296579432	122.040500921723
1307.2	120.098333678769	122.037970005609
1308.8	120.100623363271	122.035814650808
1310.4	120.103855709957	122.03384552336
1311.2	120.103939091314	122.03401893866
1312	120.103738990203	122.032989372952
1312.8	120.103660180817	122.033377853915
1313.6	120.105610507981	122.031942511989
1314.4	120.107113376557	122.032043663909
1315.2	120.110481747654	122.031631820789
1316	120.111294246218	122.030910417899
1316.8	120.11009698504	122.031425681471
1317.6	120.110840453181	122.031039109876
1318.4	120.111638066381	122.030188488192
1319.2	120.112430031158	122.030888525652
1320	120.114415769007	122.030768914081
1320.8	120.115030586689	122.030078721916
1321.6	120.114751835112	122.029969130669
1322.4	120.115542062621	122.030593956224
1323.2	120.118047730349	122.029788729099
1324	120.119618341933	122.029447003375
1324.8	120.120314343383	122.028922827408
1325.6	120.121871829696	122.027539666515
1326.4	120.123338529985	122.027600467244
