# Supplementary material for: Seeking safety: Movement dynamics after post-contact immobility
Source: PLoS One. 2024 Aug 22;19(8):e0307370. doi: 10.1371/journal.pone.0307370 (PMC11340899; doi:10.1371/journal.pone.0307370)
Supplement: S4 Data — (ZIP) [file pone.0307370.s013.zip › Franks_etal_AntLionTracksSSandData_PLoSOne_2024/Averaged_Data_Width_20_Day2_Antlion3_Capture1.txt]

t	x	y
16	97.4367114982619	117.238439245868
16.8	97.4359250296097	117.237934693746
17.6	97.4358608851942	117.239701063523
18.4	97.4372076113374	117.241527308687
19.2	97.4368064775842	117.243930898285
20	97.4380132404706	117.245453977099
20.8	97.4380852736364	117.246629166527
21.6	97.4389227375963	117.247562127485
22.4	97.4381552868746	117.246407587219
23.2	97.4378700340171	117.245808943507
24	97.4381558165701	117.245388889228
24.8	97.4398314571707	117.246548540545
25.6	97.4415322933693	117.24928995102
26.4	97.4407951769837	117.252128228638
27.2	97.4417276889206	117.253951116377
28	97.44269465949	117.255231161388
28.8	97.4427070062408	117.257525731201
29.6	97.4424897089201	117.258079296134
30.4	97.4430221798934	117.258230877139
31.2	97.4436428812286	117.258271918685
32	97.4450449301629	117.259405938578
33.6	97.449256223056	117.263854422269
35.2	97.4520218817483	117.267298900667
36.8	97.4516188260487	117.26934776714
38.4	97.4509470665494	117.271094341838
40	97.4492187367115	117.271980131673
41.6	97.4507089340708	117.275809713485
43.2	97.4503720284003	117.276932662198
44.8	97.4516402676837	117.279369016611
46.4	97.4521421866699	117.28307506051
48	97.4531931588888	117.284492779394
49.6	97.4530497634636	117.28596920032
51.2	97.4545246843735	117.287543711062
52.8	97.4552899744184	117.289422009144
54.4	97.4584005986196	117.291382639682
56	97.460529394607	117.29351143567
57.6	97.462289220567	117.295933481715
59.2	97.4626006368555	117.299274499884
60.8	97.4621296478447	117.300998444429
62.4	97.4621994979965	117.303619376157
64	97.46362393307	117.307902063072
65.6	97.4637399331994	117.312165946616
67.2	97.464040998703	117.315102954203
68.8	97.4642380481561	117.317099679343
70.4	97.4651446433554	117.318339108237
72	97.465892966748	117.319691285006
73.6	97.4638107761961	117.321685694193
75.2	97.4649966330283	117.322934912568
76.8	97.4628734784633	117.324814512199
78.4	97.4625421981105	117.328875852609
80	97.4611414424819	117.333285105129
81.6	97.4609446420988	117.336358795754
83.2	97.4616882772597	117.337723081142
84.8	97.461215254425	117.33749991303
86.4	97.4640721098859	117.338345662412
88	97.4635431520914	117.338973799793
89.6	97.4643814513106	117.340982678519
91.2	97.4658542271478	117.341691549433
92.8	97.4677842937093	117.342610088748
94.4	97.4683188920817	117.343632192536
96	97.4697812931307	117.345487223531
97.6	97.4696140778413	117.345870796705
99.2	97.4684993601563	117.34472547676
100.8	97.4678651022444	117.344159368528
102.4	97.4700061731262	117.345467565979
104	97.4720161253757	117.346816628624
105.6	97.4740412889424	117.348150794009
107.2	97.4723404537921	117.348597137683
108.8	97.4723029368453	117.350156681927
110.4	97.4746349952644	117.35110368955
112	97.4743989490846	117.350775612832
113.6	97.4748795037919	117.35314663801
115.2	97.4746645313438	117.354598438242
116.8	97.4732596656294	117.356837178822
118.4	97.4737479522642	117.35807422
120	97.471903282196	117.359041270418
121.6	97.4708456638073	117.360092955464
123.2	97.4712826628255	117.360915874308
124.8	97.4714397632244	117.359706770124
126.4	97.4737609429117	117.360955119638
128	97.4751068610515	117.361822300082
129.6	97.4752885005345	117.362596068765
131.2	97.4746140907607	117.363291543716
132.8	97.4751017237274	117.364829463073
134.4	97.4772495483203	117.366266729154
136	97.4744596218883	117.367831065853
137.6	97.4732205404993	117.368886358042
139.2	97.4748439076412	117.368767460609
140.8	97.4725270807143	117.370061691638
142.4	97.4733215505267	117.370406547325
144	97.4740679610255	117.370310508505
145.6	97.4744667334542	117.369850783028
147.2	97.4752998954334	117.370669565344
148.8	97.4723880778889	117.371396418104
150.4	97.470691232445	117.372537093207
152	97.4672668635194	117.37222496037
153.6	97.4669982521394	117.374312277416
155.2	97.4665008266299	117.374479241014
156.8	97.4656261221225	117.374630286719
158.4	97.4612867481315	117.377272912449
160	97.4587781172594	117.379036776923
161.6	97.457998117802	117.382428078912
163.2	97.4560014368217	117.386042322877
164.8	97.4543154788717	117.391079269137
166.4	97.4517801807612	117.394290646744
168	97.4483146940416	117.395665183831
169.6	97.4474819727834	117.39784241806
171.2	97.4447306842404	117.400050231498
172.8	97.4443289121576	117.402100733914
174.4	97.4429900634805	117.405140556349
176	97.440692238293	117.407166259539
177.6	97.4404977989051	117.409706033062
179.2	97.4381692520668	117.409875381923
180.8	97.436766676928	117.411417105572
182.4	97.4355586572444	117.412363931811
184	97.433207000841	117.41401052865
185.6	97.4328077716196	117.416738594996
187.2	97.4305741981904	117.417587739061
188.8	97.4276471590807	117.419966105427
190.4	97.4257711482321	117.423318186592
192	97.4217230845136	117.423271566782
193.6	97.4188752135309	117.423085229377
195.2	97.418915389171	117.42454095285
196.8	97.4212290251393	117.426263088713
198.4	97.4197676528886	117.426148326771
200	97.4167161353693	117.428230215439
201.6	97.4183884316931	117.42990840903
203.2	97.4170696677032	117.43077742352
204.8	97.4150849149431	117.432670395805
206.4	97.4153748896645	117.435236962593
208	97.4148230976638	117.43712953287
209.6	97.4141395214371	117.437631941053
211.2	97.4158457925882	117.438228661112
212.8	97.4141047802297	117.440371445553
214.4	97.41466753908	117.441561728496
216	97.4163933587544	117.445195984643
217.6	97.4171352847802	117.448930371086
219.2	97.4170510457083	117.449417272921
220.8	97.4131917512213	117.452145637422
222.4	97.4118106596869	117.454334565559
224	97.4134802780906	117.455392608301
225.6	97.4135696362065	117.457922088943
227.2	97.4098773962843	117.457564130065
228.8	97.4085929512102	117.457556924202
230.4	97.4083124650675	117.456096615395
232	97.4078501903292	117.457485592729
233.6	97.4076664633039	117.459517262079
235.2	97.4049484641868	117.46077329382
236.8	97.4024600286349	117.461151754454
238.4	97.4011207883592	117.462817643803
240	97.4010562140996	117.463302384134
241.6	97.3997297636319	117.464664498342
243.2	97.4000866063634	117.465423977182
244.8	97.4000301842348	117.468051374817
246.4	97.4002055545795	117.470199472447
248	97.4004712001856	117.473264043266
249.6	97.3998982155414	117.475319863511
251.2	97.3979614028641	117.476360317586
252.8	97.3978745332592	117.478046313513
254.4	97.3973925471471	117.477582625407
256	97.3970966290711	117.477563110809
257.6	97.3978857039212	117.480102225719
259.2	97.3985140505417	117.482088119084
260.8	97.3956715221801	117.482265178025
262.4	97.3916416145171	117.482582798496
264	97.3925882436371	117.485242739077
265.6	97.3921425360343	117.485100498975
267.2	97.390591751776	117.486387095481
268.8	97.3915937933733	117.4885470207
270.4	97.3918916058426	117.491020826856
272	97.3921283427113	117.492667952789
273.6	97.3916274578091	117.494816964612
275.2	97.3901747311741	117.497855293097
276.8	97.3877078582565	117.500375620048
278.4	97.3869182118675	117.501393316314
280	97.3856871137279	117.503516952758
281.6	97.3827500078395	117.50338379269
283.2	97.3823407318177	117.503996104967
284.8	97.3806965139086	117.505671657665
286.4	97.38150897688	117.506289590281
288	97.3809732807697	117.507461425523
289.6	97.3799922070778	117.50896656917
291.2	97.379802724808	117.50970781089
292.8	97.3801548562811	117.510863697766
294.4	97.3801375730485	117.512449890595
296	97.3819160552765	117.514195195339
297.6	97.3842340901367	117.514126023357
299.2	97.3849980460106	117.514142491214
300.8	97.385665526787	117.512987663897
302.4	97.3882147052796	117.512493941923
304	97.3891186924657	117.512795270985
305.6	97.3896269169807	117.512650615865
307.2	97.390169701308	117.510728276651
308.8	97.3869430277133	117.508930886596
310.4	97.3861500025381	117.508243750784
312	97.3845316127672	117.508101139546
313.6	97.3824772812682	117.507406133528
315.2	97.3819679169622	117.507549122335
316.8	97.3818893281035	117.507884147716
318.4	97.3827657677112	117.50905308712
320	97.3853931843617	117.511036917262
321.6	97.3854173620983	117.512026278801
323.2	97.3852517906063	117.512611377019
324.8	97.3846529467741	117.513542911869
326.4	97.3860115460744	117.51528452167
328	97.3865629533368	117.516161203958
329.6	97.3845701214684	117.514954276103
331.2	97.3846309676687	117.513767033171
332.8	97.3849339813097	117.513185642856
334.4	97.3860531414168	117.513501435679
336	97.3851256590503	117.511767702778
337.6	97.384249355312	117.51037096462
339.2	97.3845985557375	117.509947932021
340.8	97.3856526868105	117.509342579952
342.4	97.3867359511585	117.507749967524
344	97.3878269266095	117.506904609231
345.6	97.3880294984737	117.506884330921
347.2	97.3879519715127	117.505885563968
348.8	97.3872117546363	117.50438904327
350.4	97.3899721264375	117.505241546547
352	97.3934152231655	117.505091388541
353.6	97.3923048945663	117.50470951252
355.2	97.3927358162638	117.502525417699
356.8	97.3948179360462	117.502336074002
358.4	97.3947800693483	117.502591941633
360	97.3938434292974	117.502387358855
361.6	97.3924830672214	117.502975733287
363.2	97.38998077882	117.503606090146
364.8	97.389708602411	117.504608184089
366.4	97.3904827616133	117.506674607913
368	97.3888700632304	117.507492260068
369.6	97.3879282093464	117.507446798637
371.2	97.387146519343	117.507681380997
372.8	97.3874202815139	117.510318198398
374.4	97.3878160254009	117.512303994118
376	97.3883903369856	117.512718281466
377.6	97.3885956087179	117.512529375848
379.2	97.3875856634521	117.511969060844
380.8	97.3880558951016	117.511901884894
382.4	97.3881344839603	117.511566859513
384	97.387320571483	117.511227729315
385.6	97.3847175298155	117.511409033536
387.2	97.3854020579661	117.512409411661
388.8	97.3860349779504	117.512471554885
390.4	97.3885408781475	117.512408812485
392	97.3872298705861	117.511512271922
393.6	97.386042532885	117.510766539013
395.2	97.387330589118	117.510454376001
396.8	97.3879182743694	117.511359136994
398.4	97.3866734068444	117.511895065877
400	97.3846959950442	117.511168966597
401.6	97.3865424823394	117.511787104422
403.2	97.3880110413559	117.510628671945
404.8	97.3883813217444	117.509990025133
406.4	97.3888781523253	117.509595740216
408	97.388197943677	117.510818884919
409.6	97.3897296443103	117.511887561487
411.2	97.391351919404	117.512554243943
412.8	97.3932923041847	117.514539144974
414.4	97.3927150448609	117.515317691343
416	97.3895193109114	117.514309670425
417.6	97.3862505517677	117.514248810645
419.2	97.3863124526831	117.514841659934
420.8	97.385850051034	117.515710991409
422.4	97.3851941789655	117.515567109407
424	97.3839834616524	117.514670878887
425.6	97.3830688698974	117.513994738053
427.2	97.3811559805488	117.513352557641
428.8	97.3784377470623	117.512190677696
430.4	97.3782305016267	117.511941960937
432	97.3756524514721	117.511182000991
433.6	97.3767974506756	117.51217526117
435.2	97.3767974506756	117.51217526117
436.8	97.3783186295419	117.512682320792
438.4	97.3774131004124	117.511969805458
440	97.37619297547	117.509735278598
441.6	97.3758537797101	117.509488931126
443.2	97.3748158684964	117.509488931126
444.8	97.3765428809929	117.510145782774
446.4	97.3754457087981	117.508455467933
448	97.3745800155136	117.506752958733
449.6	97.3739975728546	117.50654840401
451.2	97.3736671875225	117.505572391563
452.8	97.3707778865004	117.502769504438
454.4	97.3690493587612	117.502397925331
456	97.3653288706213	117.502523485747
457.6	97.3640861155475	117.501885314223
459.2	97.3645368710969	117.502932376194
460.8	97.3636776710465	117.504352931511
462.4	97.3623677400227	117.505441961057
464	97.361716608508	117.505316357151
465.6	97.3605641226798	117.504657824879
467.2	97.3596299474248	117.505311483517
468.8	97.3582822962525	117.507451053419
470.4	97.3564397601595	117.508128457968
472	97.3524990430513	117.508383388631
473.6	97.3518220085175	117.50884188602
475.2	97.3477303153116	117.508397023735
476.8	97.3449807418428	117.507934448822
478.4	97.3435392604365	117.507569910386
480	97.3426939394082	117.507370661051
481.6	97.340159852515	117.506925483624
483.2	97.3382539522211	117.506978389527
484.8	97.3378225835811	117.506922947838
486.4	97.3353863733718	117.507696847586
488	97.3335596290421	117.508564068774
489.6	97.33381122307	117.509183811614
491.2	97.3359070117064	117.509785087857
492.8	97.3361263964543	117.509587599067
494.4	97.335934716663	117.510011540508
496	97.3351194821022	117.510021324627
497.6	97.3352849430782	117.510438865184
499.2	97.3352176622638	117.51068432566
500.8	97.3332528769467	117.511696079992
502.4	97.330887946377	117.511282907821
504	97.3316233616526	117.512029445926
505.6	97.3326349212647	117.514108721701
507.2	97.3313242293483	117.513753819635
508.8	97.3301206523732	117.513233124755
510.4	97.3273146756765	117.512520188597
512	97.326120582744	117.51337841299
513.6	97.3271901381594	117.514792666664
515.2	97.3257717126451	117.514454613069
516.8	97.3250507943607	117.514548886999
518.4	97.3256445412968	117.514204061378
520	97.3255245186517	117.513898530048
521.6	97.327106322152	117.514290389756
523.2	97.3270464200311	117.514774313319
524.8	97.3257042683634	117.511659539895
526.4	97.3249788061449	117.510452278911
528	97.3252734595328	117.508507106155
529.6	97.3262665683065	117.50673369763
531.2	97.3260877804008	117.50698163003
532.8	97.3252710625424	117.507013400194
534.4	97.3246110246384	117.506504001572
536	97.3249583560251	117.506831384123
537.6	97.3259459062557	117.507258817743
539.2	97.3248322000852	117.506903919628
540.8	97.3255329740435	117.50687384726
542.4	97.3260866522191	117.507531257241
544	97.3250543406843	117.507571516953
545.6	97.3253320379637	117.508287361349
547.2	97.3276988288811	117.509122423466
548.8	97.3289548849065	117.509168037162
550.4	97.3292177754028	117.509257174481
552	97.3310828447052	117.509640719579
553.6	97.329012037911	117.509441100983
555.2	97.3299755468872	117.510298746204
556.8	97.3293419864374	117.510817796469
558.4	97.3276783187659	117.511149637158
560	97.3292993212816	117.512163415958
561.6	97.3282227174756	117.512047142747
563.2	97.3275048803537	117.512263523235
564.8	97.3246556414578	117.511271976322
566.4	97.3231560039359	117.509803027778
568	97.3230522501102	117.510339374563
569.6	97.3201487108029	117.509957463328
571.2	97.3210450141742	117.510143353498
572.8	97.3224228820405	117.510834135313
574.4	97.3221135565992	117.511100374541
576	97.3229092162798	117.51210370294
577.6	97.3243051219601	117.513527474889
579.2	97.3234373792926	117.514395217557
580.8	97.3247103635438	117.51554652666
582.4	97.3261860091876	117.5162239285
584	97.3245193581078	117.517604240029
585.6	97.3243316743562	117.518599692679
587.2	97.3214767424978	117.518113941833
588.8	97.3215632350989	117.519029947842
590.4	97.3205614988748	117.521566195556
592	97.3176644742698	117.522515894912
593.6	97.3178605542824	117.52467851709
595.2	97.314854842735	117.525921852863
596.8	97.3146766630743	117.526382350236
598.4	97.3148498779836	117.527099431971
600	97.3135861832106	117.52707486677
601.6	97.3127301565256	117.526645745159
603.2	97.3140424351984	117.527153816676
604.8	97.313788968407	117.527756323315
606.4	97.3108066572086	117.527458536985
608	97.3094584215281	117.527864475338
609.6	97.3080322621679	117.527347447877
611.2	97.3059156257703	117.526667088628
612.8	97.3050865722663	117.526978834003
614.4	97.3044274685985	117.527270075839
616	97.3043661059519	117.52751681827
617.6	97.3024431651199	117.527243327536
619.2	97.3039626472458	117.527242056003
620.8	97.301864718769	117.526581449982
622.4	97.3008662059583	117.5261817404
624	97.3030830123061	117.526349680275
625.6	97.3034441365211	117.525634812642
627.2	97.3017286393222	117.524968765293
628.8	97.3038555485342	117.525130454461
630.4	97.3052768904183	117.525196778025
632	97.3085215033453	117.525989107949
633.6	97.3086305186147	117.525942859047
635.2	97.30983627832	117.525903169642
636.8	97.3079397164966	117.525761671222
638.4	97.3077995735666	117.525199941296
640	97.3074450513613	117.525563854087
641.6	97.3080619739016	117.52563299858
643.2	97.3073986106145	117.525582882147
644.8	97.3038260133913	117.525000380639
646.4	97.3041130280548	117.52530733139
648	97.3015069484148	117.525463220896
649.6	97.3036605569845	117.526219707905
651.2	97.3040716173466	117.526514340766
652.8	97.3034937610184	117.526804124929
654.4	97.302280718384	117.526096516725
656	97.302543221857	117.526460196886
657.6	97.3033286551225	117.52655748312
659.2	97.3006896171652	117.525892783294
660.8	97.301756375828	117.526575418721
662.4	97.3007281691187	117.526526633547
664	97.2991282103506	117.525920392696
665.6	97.2986955962351	117.526190581295
667.2	97.2985110204547	117.526677038548
668.8	97.2959354219376	117.526086132035
670.4	97.2950953610376	117.525192860808
672	97.2983429789157	117.526393649446
673.6	97.2977460135892	117.525516667763
675.2	97.2975050203516	117.52537406424
676.8	97.2984842448103	117.525351791332
678.4	97.2969358131271	117.52509488362
680	97.2953691022231	117.524459856814
681.6	97.2941170047987	117.524266670349
683.2	97.2946674325949	117.524189192752
684.8	97.2926100961668	117.523744320897
686.4	97.2919308632297	117.524023639924
688	97.290941387619	117.524069598552
689.6	97.2887930830622	117.523622348149
691.2	97.2873309530628	117.523812680007
692.8	97.2879851466522	117.524060684168
694.4	97.2842251444436	117.522912334649
696	97.283101435357	117.522543610961
697.6	97.2824172217542	117.520746870225
699.2	97.2822810123886	117.520357230219
700.8	97.2815726073219	117.519922198126
702.4	97.2792681637616	117.519140201143
704	97.2770630430223	117.519368275689
705.6	97.2781023562462	117.519796253934
707.2	97.2770754205943	117.519381682068
708.8	97.2751052857856	117.518827172797
710.4	97.2772880407925	117.518656925716
712	97.2765875767564	117.518079520651
713.6	97.2770039346243	117.517462914475
715.2	97.2746580589287	117.516712491966
716.8	97.2723169301226	117.515591101442
718.4	97.2744707554067	117.516061918744
720	97.2730953611066	117.51648683375
721.6	97.2737802494561	117.516521078168
723.2	97.2749531268487	117.517042205826
724.8	97.2758430311186	117.517319765841
726.4	97.2750432032997	117.515461185898
728	97.2767704732815	117.51460753803
729.6	97.2771508791954	117.514123385048
731.2	97.2789657791929	117.513964845157
732.8	97.2783317104467	117.51342960273
734.4	97.2809992176102	117.514101257553
736	97.2809238515628	117.514660114962
737.6	97.2786408631178	117.513661765231
739.2	97.2785149008946	117.51363703083
740.8	97.2790821080673	117.513475956401
742.4	97.278397284675	117.513449444134
744	97.27903730516	117.51307819987
745.6	97.2805703155096	117.513303221558
747.2	97.2798264391525	117.512872184994
748.8	97.2798715217616	117.512608651464
750.4	97.2796524340251	117.51246100538
752	97.2823345876468	117.511824600209
753.6	97.2843993006579	117.509660474687
755.2	97.2869418847015	117.509396310111
756.8	97.2874402323619	117.507845023459
758.4	97.2888028614924	117.507591477662
760	97.2902719040992	117.507820205002
761.6	97.2899739355292	117.507799032384
763.2	97.2891080716395	117.50876886084
764.8	97.2882509338701	117.507535719367
766.4	97.290487004685	117.507882010539
768	97.2916901226742	117.508146714879
769.6	97.2921774819666	117.507972657989
771.2	97.292266138255	117.507257099229
772.8	97.2927292559608	117.507026631822
774.4	97.2948210987975	117.507077018357
776	97.2939189900836	117.507250500802
777.6	97.2915296736605	117.50676899356
779.2	97.2918347986667	117.506841788155
780.8	97.2937469676975	117.507377030582
782.4	97.2953589665761	117.508307274994
784	97.2944923986214	117.50774518295
785.6	97.2953941510439	117.507380830519
787.2	97.2958254061505	117.507322783425
788.8	97.2956240304497	117.507079227678
790.4	97.2949522784833	117.507055649555
792	97.2954754474557	117.509260053056
793.6	97.2939125535314	117.510625964038
795.2	97.2926066688108	117.511225773242
796.8	97.2910457085069	117.5117821781
798.4	97.2915386559139	117.512863328452
800	97.2891148283966	117.512435353275
801.6	97.2888986314173	117.512632999454
803.2	97.289601141007	117.513714149806
804.8	97.2883995869911	117.514421606843
806.4	97.2873376918149	117.514780327451
808	97.2866555409127	117.515394658877
809.6	97.2885120731185	117.51601454766
811.2	97.2878761535351	117.51629062875
812.8	97.2887834625306	117.517508312038
814.4	97.2882663042391	117.51840598889
816	97.2878517487862	117.518684236707
817.6	97.2850792199413	117.518607323153
819.2	97.282954911964	117.52011947744
820.8	97.2798756097583	117.520472172847
822.4	97.2796315508397	117.521654581037
824	97.2782629165476	117.521941822463
825.6	97.2772147356151	117.521656617323
827.2	97.275518181047	117.522085309159
828.8	97.2742531471332	117.522960979762
830.4	97.2741098506337	117.523491489078
832	97.2710154739814	117.522945203195
833.6	97.2710379181594	117.523697083155
835.2	97.2698142321241	117.524470204203
836.8	97.270796478535	117.525987783862
838.4	97.2706216354434	117.525477201215
840	97.2688270604437	117.523995582587
841.6	97.2698450844374	117.52460081877
843.2	97.2706518764517	117.524661381345
844.8	97.2691181280903	117.524436358777
846.4	97.2679358650608	117.523664095087
848	97.2667920048136	117.522852835426
849.6	97.264895636924	117.522369120865
851.2	97.264895636924	117.522369120865
852.8	97.2631558127483	117.522006223293
854.4	97.2642096759418	117.522341471008
856	97.2635728588391	117.521944104465
857.6	97.2638050057424	117.521516561545
859.2	97.2653343116918	117.519949122713
860.8	97.267522666039	117.520416184818
862.4	97.2676011134467	117.519629543685
864	97.2664037466237	117.518748388045
865.6	97.2679686659575	117.518351811366
867.2	97.2672033629148	117.517544740024
868.8	97.2661929529013	117.517384126034
870.4	97.2673444931019	117.516610351119
872	97.2673966428525	117.514932609672
873.6	97.2689178362815	117.514511964506
875.2	97.2672101527266	117.512913428581
876.8	97.2670532859763	117.512878630289
878.4	97.2663691664311	117.511989375601
880	97.2673622545379	117.511989375601
881.6	97.2695903626238	117.512382564432
883.2	97.2703723849631	117.512784641955
884.8	97.2713525175979	117.51332171662
886.4	97.2718316362952	117.513487167681
888	97.2707236036425	117.512546341301
889.6	97.2700498943331	117.511908132704
891.2	97.2713011517747	117.512713445017
892.8	97.2715404538051	117.512076574247
894.4	97.2731949644146	117.511662946595
896	97.2738625294282	117.511295665997
897.6	97.2753597898652	117.509096797036
899.2	97.2765689000578	117.506723568412
900.8	97.27843590952	117.50552675625
902.4	97.2786163356519	117.503912230519
904	97.2791475025548	117.503848038434
905.6	97.2810064419438	117.504017828261
907.2	97.2822557481865	117.503265274199
908.8	97.2833945266069	117.502076070581
910.4	97.285032656931	117.500021977548
912	97.2848075453696	117.497630575019
913.6	97.2848153194506	117.495818200143
915.2	97.2861973456631	117.493949946008
916.8	97.2877079678064	117.492963566238
918.4	97.2895425267655	117.490920112491
920	97.2889279728441	117.486826868658
921.6	97.2917104562098	117.4838458411
923.2	97.2913248295179	117.480253267497
924.8	97.2916547883104	117.478316360941
926.4	97.291552055058	117.473213942737
928	97.291852605492	117.468712360182
929.6	97.2942234949318	117.465237674696
931.2	97.2940322137579	117.463248025496
932.8	97.2976332699767	117.462879296741
934.4	97.2998533394314	117.462494002806
936	97.29852077703	117.461241016499
937.6	97.3002401509749	117.462689153781
939.2	97.2988681782216	117.461714180323
940.8	97.2969274226774	117.46145907472
942.4	97.2961964268737	117.460473654103
944	97.2963343027578	117.460542592045
945.6	97.2953989536203	117.459679721384
947.2	97.2959405941541	117.459656816187
948.8	97.2962049959631	117.458473136566
950.4	97.2944770466859	117.456969784469
952	97.2967982185307	117.456424771843
953.6	97.29623185968	117.456247784702
955.2	97.2961934147912	117.45532850646
956.8	97.295117374619	117.454523194147
958.4	97.2944597659129	117.453625495021
960	97.2943374750091	117.453114717199
961.6	97.2926217290631	117.453196792657
963.2	97.2919827744634	117.45559565633
964.8	97.2898102042435	117.455993285278
966.4	97.2869591184372	117.456199884077
968	97.2858141277588	117.455236585514
969.6	97.2866204657258	117.454178978278
971.2	97.2870250549807	117.453992394803
972.8	97.2863423469738	117.45256415631
974.4	97.2855645197522	117.45317486653
976	97.2853884673053	117.454846034404
977.6	97.2864930556408	117.457471376399
979.2	97.2859221282029	117.457009413475
980.8	97.2862822127027	117.459162872749
982.4	97.2854458441605	117.460092929791
984	97.2846366104122	117.46278607196
985.6	97.2825901597699	117.466330684671
987.2	97.2782219207375	117.469652193706
988.8	97.2770716344476	117.473328739593
990.4	97.2746082831523	117.47626449914
992	97.2723405298007	117.477985630004
993.6	97.2723436845002	117.482164930866
995.2	97.2717828318359	117.483301446311
996.8	97.2714388775944	117.48419124098
998.4	97.2699701446008	117.482813597459
1000	97.268996889412	117.480631375027
1001.6	97.270866824921	117.48163737681
1003.2	97.2696939576591	117.480049383245
1004.8	97.2706341393659	117.4812041476
1006.4	97.2702352196656	117.483155197949
1008	97.2691759903963	117.483804915815
1009.6	97.2678946147644	117.48412394901
1011.2	97.2669361574987	117.484711625225
1012.8	97.2647130207793	117.483263816529
1014.4	97.2638660132889	117.482807368787
1016	97.2650837776038	117.482302792844
1017.6	97.2633840289488	117.480312263598
1019.2	97.2646720829367	117.478532769588
1020.8	97.2666369805598	117.478270692475
1022.4	97.2682652247481	117.477776835059
1024	97.2714144319866	117.477790922607
1025.6	97.2721565898862	117.476311117351
1027.2	97.271678125303	117.475486034843
1028.8	97.2728698643807	117.475338716963
1030.4	97.2736239735024	117.475345907515
1032	97.2768760772227	117.475249697428
1033.6	97.2754828362259	117.475516332403
1035.2	97.2757080340073	117.47614251619
1036.8	97.2758995103539	117.477241043345
1038.4	97.273646456771	117.478082268321
1040	97.271527721101	117.475983818418
1041.6	97.2683694024799	117.472573806021
1043.2	97.2634021425083	117.466118141288
1044.8	97.2613000850382	117.465387742092
1046.4	97.2576877671823	117.461483572903
1048	97.2574395700291	117.458373933623
1049.6	97.2567594221113	117.455293405741
1051.2	97.258109942911	117.452772972712
1052.8	97.2590670120296	117.449670423908
1054.4	97.2585899886267	117.446121662933
1056	97.2590987281355	117.442620241335
1057.6	97.2602387258497	117.441054297475
1059.2	97.2589699799292	117.436463405528
1060.8	97.2571369069603	117.433096136111
1062.4	97.2550932012881	117.429519651185
1064	97.2510404271191	117.425381622426
1065.6	97.2439803017122	117.420017250547
1067.2	97.236529664017	117.413447355041
1068.8	97.2315100214388	117.407385036622
1070.4	97.2212008825136	117.396891489549
1072	97.210295520559	117.385667969921
1073.6	97.1978033327857	117.372090899879
1075.2	97.1841574153633	117.359168406285
1076.8	97.1702903398068	117.346688667054
1078.4	97.15498037184	117.331283191313
1080	97.1402601444989	117.317308963294
1081.6	97.1260693133159	117.301565371253
1083.2	97.1122936518901	117.284139121774
1084.8	97.0981040048455	117.26901095727
1086.4	97.0813115178692	117.252443523814
1088	97.063188546025	117.233176829759
1089.6	97.0385194124286	117.212696906062
1091.2	97.0100851539481	117.194004727761
1092.8	96.9861826718717	117.174946583639
1094.4	96.9584790070522	117.155790382929
1096	96.9324497814531	117.136015238358
1097.6	96.9045119030255	117.116322903163
1099.2	96.8794595102453	117.097124759618
1100.8	96.8525137920385	117.077533422513
1102.4	96.8261624889717	117.056777292755
1104	96.8018571892995	117.036951397112
1105.6	96.7774057869145	117.0202256651
1107.2	96.7536175723086	117.003631768293
1108.8	96.7299019714151	116.990305609447
1110.4	96.7043846580097	116.973739613066
1112	96.6735733400621	116.958379042493
1113.6	96.6395610630575	116.940321982527
1115.2	96.6059879526211	116.919930267573
1116.8	96.5717872858758	116.899352941734
1118.4	96.5326453646795	116.881342123726
1120	96.4915109541871	116.86402385265
1121.6	96.4504068128191	116.84569827347
1123.2	96.4061846596408	116.829518705598
1124.8	96.3608620098922	116.812619466421
1126.4	96.3143537629797	116.794549993924
1128	96.2679226502943	116.774007283461
1129.6	96.2223992441175	116.751649712579
1131.2	96.1791751104774	116.730727898994
1132.8	96.1358133672746	116.709750435488
1134.4	96.0876627386683	116.688471527928
1136	96.0440646098855	116.667470404702
1137.6	96.0038099128946	116.645659490549
1139.2	95.9634073031983	116.626812157836
1140.8	95.9218102019458	116.607858161239
1142.4	95.8808651502042	116.588334973937
1144	95.8400362204445	116.573594407899
1145.6	95.7982567014777	116.558239932409
1147.2	95.7562291307045	116.545233465925
1148.8	95.7127678228914	116.5358417949
1150.4	95.6692480208771	116.5245599417
1152	95.6255380243667	116.513791300822
1153.6	95.5816717505346	116.506519100912
1155.2	95.5435354911976	116.503628176592
1156.8	95.5086061044086	116.501018755036
1158.4	95.471372063578	116.496930936815
1160	95.4350577784087	116.493531342628
1161.6	95.3978054466377	116.494175958587
1163.2	95.3615299488599	116.493559001857
1164.8	95.3248578099097	116.496234567103
1166.4	95.2894270378711	116.503142973013
1168	95.2550019978804	116.512552925668
1169.6	95.2200323331011	116.523178875087
1171.2	95.1885071386268	116.532458532742
1172.8	95.1563082479825	116.543825139741
1174.4	95.1304324802123	116.555918954253
1176	95.1077273916423	116.571308079019
1177.6	95.0895961761106	116.58834337072
1179.2	95.0702889017571	116.609579960502
1180.8	95.0540007563327	116.636212173886
1182.4	95.039780645396	116.664333287698
1184	95.0319433637642	116.690078512095
1185.6	95.0258260831839	116.716007420108
1187.2	95.0205864136693	116.743748156113
1188.8	95.0183977424578	116.770594972126
1190.4	95.0173343429027	116.798060659733
1192	95.0191621861146	116.827935754809
1193.6	95.0218815524194	116.859160398957
1195.2	95.0264102933387	116.894740755689
1196.8	95.0327124903587	116.929104028234
1198.4	95.0400575207331	116.962669644064
1200	95.0504877460354	116.996916536317
1201.6	95.0681122446445	117.032054337961
1203.2	95.0858496004784	117.067902187676
1204.8	95.1111148002939	117.101414773058
1206.4	95.1387646631624	117.13293106266
1208	95.1663070057308	117.165314117336
1209.6	95.1942296878409	117.196876609636
1211.2	95.2262290248852	117.228433340557
1212.8	95.2560512939605	117.262115154237
1214.4	95.2851924399344	117.293187912277
1216	95.3176907479643	117.322229470747
1217.6	95.3512487349527	117.350780911552
1219.2	95.3889777723903	117.37886089511
1220.8	95.4228565744703	117.40512968633
1222.4	95.4576400928826	117.428722799539
1224	95.4957570967192	117.452723496543
1225.6	95.5352579516273	117.474007158405
1227.2	95.5735505593544	117.49348178949
1228.8	95.6103623127276	117.514171205659
1230.4	95.6483370199417	117.529045628204
1232	95.6835247450663	117.542289666683
1233.6	95.7177718300178	117.552858263471
1235.2	95.7540894919486	117.56180436882
1236.8	95.7861801681079	117.570771581187
1238.4	95.8175034139809	117.579799151576
1240	95.8463762935185	117.586291081061
1241.6	95.8722137691574	117.590258418227
1243.2	95.8986633749647	117.59056685917
1244.8	95.9296401582691	117.586420259426
1246.4	95.9563125036308	117.579220297113
1248	95.9824186254508	117.569832809714
1249.6	96.0090019491535	117.557951767061
1251.2	96.0365044430505	117.545984341246
1252.8	96.0631823613441	117.531263061642
1254.4	96.0885745687832	117.516650173126
1256	96.1141805058279	117.503319601995
1257.6	96.1390264402989	117.486827007223
1259.2	96.1620280910813	117.470312102216
1260.8	96.183946594342	117.451769518648
1262.4	96.2053778940007	117.439057535667
1264	96.2261194928484	117.425681369168
1265.6	96.2473698717663	117.412193600393
1267.2	96.2624941412987	117.40054967986
1268.8	96.2762131029503	117.389615287945
1270.4	96.2843776959989	117.380196382313
1272	96.2915616096306	117.372805686721
1273.6	96.2957995453938	117.364667583424
1275.2	96.3026297103137	117.357659237292
1276.8	96.3059313303642	117.350056059352
1278.4	96.3106611739695	117.33900909106
1280	96.3167946758095	117.328310419116
1281.6	96.3216410875309	117.320973027624
1282.4	96.3244766714638	117.316398264928
1283.2	96.324611562765	117.310663272847
1284	96.3293000594691	117.303312704027
1284.8	96.3340280550186	117.29720502373
1285.6	96.3356253565764	117.291617880637
1286.4	96.3356806201618	117.286871673221
1287.2	96.3384444361862	117.281285826818
1288	96.342540833923	117.274237749626
1288.8	96.3450347628044	117.270213390508
1289.6	96.3489042448637	117.263105076632
1290.4	96.3519653310431	117.256252490824
1291.2	96.3545408113942	117.248695074485
1292	96.3599369733775	117.241136154731
1292.8	96.3674884185919	117.231336579843
1293.6	96.3713260820504	117.222596939528
1294.4	96.3768959017757	117.211772029818
1295.2	96.3825559809621	117.202676757909
1296	96.3836995013505	117.196781028464
1296.8	96.3866746093011	117.188965147597
1297.6	96.3877253814832	117.182332322368
