# Supplementary material for: Seeking safety: Movement dynamics after post-contact immobility
Source: PLoS One. 2024 Aug 22;19(8):e0307370. doi: 10.1371/journal.pone.0307370 (PMC11340899; doi:10.1371/journal.pone.0307370)
Supplement: S4 Data — (ZIP) [file pone.0307370.s013.zip › Franks_etal_AntLionTracksSSandData_PLoSOne_2024/Averaged_Data_Width_20_Day2_Antlion3_Capture2.txt]

t	x	y
16	96.351434582389	117.166612330396
16.8	96.3442250709713	117.173154347178
17.6	96.3431151645947	117.1774189455
18.4	96.3422369570901	117.182776120956
19.2	96.3414279937736	117.187574627411
20	96.3408412897707	117.191910249606
20.8	96.3465467932264	117.195302578774
21.6	96.3486680450161	117.19761057248
22.4	96.3503017372181	117.198683740365
23.2	96.3513597988964	117.19899074053
24	96.3535380762311	117.197865594202
24.8	96.3565390074414	117.196576751994
25.6	96.3580073535914	117.19362048181
26.4	96.3637564553251	117.18867306629
27.2	96.370259698141	117.183286586107
28	96.3757576927761	117.179586439652
28.8	96.3820307747932	117.173456682156
29.6	96.3858306106507	117.170044439415
30.4	96.3900866860765	117.164979971682
31.2	96.3938556630602	117.162282426623
32	96.3974787407073	117.157711598309
33.6	96.4004347353332	117.154108061601
35.2	96.4044469054602	117.152295283039
36.8	96.408436909204	117.149163837569
38.4	96.4113361367763	117.144893783666
40	96.4145790468737	117.1394815169
41.6	96.4188585959388	117.133040954845
43.2	96.4191829656137	117.13062531997
44.8	96.422899695571	117.128264968893
46.4	96.4241213164561	117.124169244099
48	96.425859135101	117.121737537664
49.6	96.430274616796	117.118126985206
51.2	96.4379529320939	117.114269484218
52.8	96.4455081562083	117.110972190784
54.4	96.4550394895447	117.109471694619
56	96.4648181592127	117.105782683971
57.6	96.4741511363983	117.104324806413
59.2	96.4814576272771	117.102565708135
60.8	96.4919125740297	117.101828044316
62.4	96.5016636046156	117.10046475429
64	96.5120214993779	117.099650333092
65.6	96.5240333858084	117.097271105512
67.2	96.5354521521247	117.095805738322
68.8	96.5452167881342	117.094688138853
70.4	96.5527903746063	117.092884456778
72	96.5618316432665	117.089975888478
73.6	96.5721428063907	117.087811439856
75.2	96.5782281708701	117.088560837246
76.8	96.5860779275512	117.092366344058
78.4	96.5929616331832	117.099573225564
80	96.5982181512656	117.106231279121
81.6	96.6057991886983	117.11456191069
83.2	96.6116545338983	117.124570385675
84.8	96.6199262570159	117.134301551584
86.4	96.6239697324639	117.146701542958
88	96.6265922151117	117.159528559569
89.6	96.6254528474072	117.171928641356
91.2	96.6258890612967	117.186555033784
92.8	96.6269365141947	117.20001588115
94.4	96.6280367767968	117.214807321556
96	96.6278449330711	117.227392269958
97.6	96.628815610648	117.241416327166
99.2	96.6297787614767	117.254386423463
100.8	96.6317704824184	117.267923862061
102.4	96.6350814411541	117.280037484351
104	96.6382218919168	117.28859384896
105.6	96.6430679595202	117.29860831368
107.2	96.6491255256667	117.307606766395
108.8	96.6587945742986	117.314172030255
110.4	96.6668515632496	117.32116942057
112	96.6778667610826	117.330807568864
113.6	96.6868550057426	117.335903582578
115.2	96.6927740568968	117.344024439906
116.8	96.6956298967596	117.350927625012
118.4	96.7005970618904	117.360888108189
120	96.7038747986736	117.366967718171
121.6	96.7066030168568	117.373315197734
123.2	96.7102831474573	117.379316413452
124.8	96.7145718152077	117.382391372647
126.4	96.7167812209007	117.385239761874
128	96.7215537899182	117.38795213084
129.6	96.7250422833364	117.389070923376
131.2	96.7281585357663	117.389636455232
132.8	96.7318135972648	117.390413442627
134.4	96.7354292972158	117.392873713795
136	96.7409511792872	117.395465999439
137.6	96.7449672030037	117.398854562592
139.2	96.747727502955	117.401094981161
140.8	96.7501419748876	117.401149667683
142.4	96.7518577809067	117.397778082566
144	96.7547578691109	117.392971727429
145.6	96.7617268289069	117.38703051385
147.2	96.7657330129382	117.38398147618
148.8	96.7704184502298	117.379594062118
150.4	96.7750904364438	117.377719803654
152	96.7801601844699	117.37446961958
153.6	96.7858663166776	117.372491905159
155.2	96.795631234164	117.369263182442
156.8	96.8025428871634	117.365004505654
158.4	96.8114774336706	117.361148860262
160	96.8182512411355	117.355831368509
161.6	96.8275115817056	117.350681755709
163.2	96.8353090734736	117.34734551545
164.8	96.8436747100208	117.3425308408
166.4	96.8505546086165	117.339767799244
168	96.8561192010187	117.337633596889
169.6	96.862702170934	117.338612920169
171.2	96.8677731683188	117.340766611957
172.8	96.8703392325368	117.3432001671
174.4	96.8718201413466	117.344963408577
176	96.8735401661748	117.3452218075
177.6	96.8733364251638	117.34355113121
179.2	96.8741234885959	117.345166370874
180.8	96.8763957452142	117.345185656282
182.4	96.879196546452	117.346438825009
184	96.8805209249669	117.345130659592
185.6	96.8826835829724	117.345676282203
187.2	96.8833810685441	117.346232466124
188.8	96.8857747249371	117.347509353107
190.4	96.8885861656691	117.349473501939
192	96.891673569934	117.350990351647
193.6	96.8914745551268	117.353116967016
195.2	96.8927559902329	117.356473025415
196.8	96.8938326646757	117.360207293917
198.4	96.8965018592297	117.363648787274
200	96.8969024227734	117.36518310962
201.6	96.897766776632	117.366654792295
203.2	96.8985459164091	117.367926505369
204.8	96.9001919260852	117.370942604883
206.4	96.9043937312529	117.374264501157
208	96.910989247244	117.377961501648
209.6	96.9189793651103	117.382699580983
211.2	96.9235442911761	117.39093893189
212.8	96.9291504691852	117.39518070805
214.4	96.935000487263	117.399502578067
216	96.9406438814422	117.404050605638
217.6	96.9487178627	117.409061463514
219.2	96.9539892961621	117.411135162589
220.8	96.9581212131705	117.414070089712
222.4	96.963183569875	117.419426363315
224	96.9692407288915	117.425091352477
225.6	96.9778554644	117.435009579694
227.2	96.9861864498904	117.446198849382
228.8	96.9978662041419	117.456164023315
230.4	97.0100260191547	117.467842978904
232	97.0229247058338	117.477709058997
233.6	97.0345857172121	117.48758539918
235.2	97.0448199986301	117.498496656412
236.8	97.0561789766648	117.507666366832
238.4	97.0700329344185	117.518084002248
240	97.082908729816	117.52798184746
241.6	97.0956141396967	117.538355342778
243.2	97.1067593152719	117.549431726712
244.8	97.1218193831987	117.561129380307
246.4	97.1332266070037	117.572745702457
248	97.1449978963158	117.585563838011
249.6	97.1579746420926	117.59770785058
251.2	97.1711188144295	117.612116521931
252.8	97.1865805537879	117.629294227143
254.4	97.2017888520238	117.642548178913
256	97.2161286333526	117.656417299699
257.6	97.2320561652453	117.672360503977
259.2	97.2498247330476	117.688434745513
260.8	97.2664765958461	117.704601276386
262.4	97.2844492977969	117.721514868783
264	97.3024716455081	117.737670036326
265.6	97.3211770502413	117.754794457651
267.2	97.3422214675864	117.771169397408
268.8	97.3633683794123	117.787563289052
270.4	97.3845153415056	117.8032003956
272	97.4052671202915	117.818206886904
273.6	97.4247985000892	117.833906638837
275.2	97.4417839226001	117.847219477994
276.8	97.4618465263269	117.859261930014
278.4	97.4840221112682	117.873181840524
280	97.5067700388001	117.886656182295
281.6	97.5294211870206	117.898995592178
283.2	97.5478192963675	117.910620920004
284.8	97.5702022993237	117.922525282616
286.4	97.5979766486852	117.935449483476
288	97.6241929242281	117.945661364959
289.6	97.6485570326441	117.954120460814
291.2	97.6709607051777	117.961986857457
292.8	97.6931992629014	117.967844637901
294.4	97.7115246699926	117.973563555862
296	97.7285324516571	117.978398924342
297.6	97.7437870349747	117.983607378471
299.2	97.7609402703727	117.98946985532
300.8	97.7803926209525	117.994708707957
302.4	97.7992453732754	118.001338749747
304	97.8158706107181	118.007829606454
305.6	97.8332531180855	118.014051760046
307.2	97.849204195131	118.019904118752
308.8	97.8675689591503	118.025237814177
310.4	97.883821187385	118.028577249194
312	97.9004958417951	118.030358490241
313.6	97.9186964760325	118.032448603569
315.2	97.9357567541898	118.035552577304
316.8	97.9520193860279	118.036390639872
318.4	97.9682690434283	118.034138935437
320	97.9844349224517	118.035939575093
321.6	98.0024930067839	118.034834358471
323.2	98.0189476781919	118.032775966078
324.8	98.0344243472674	118.029437332037
326.4	98.0527987842134	118.025717966418
328	98.070218089998	118.019902930506
329.6	98.0881588032764	118.015436576393
331.2	98.1055053808357	118.010631056655
332.8	98.1189176460159	118.006300028285
334.4	98.131599456958	118.002345816008
336	98.1431771082183	117.998438639189
337.6	98.1544497698522	117.993153719679
339.2	98.1682083384546	117.988243187318
340.8	98.1823760980474	117.982022638589
342.4	98.1949786666018	117.97611482089
344	98.2060287409088	117.967588840658
345.6	98.2132951303666	117.957886351556
347.2	98.2202285816474	117.94850249335
348.8	98.2290058264696	117.941025305641
350.4	98.2341278599912	117.933725489876
352	98.2376195692232	117.925868701593
353.6	98.2411966775101	117.919895078083
355.2	98.2446529437625	117.913682006481
356.8	98.2506949791385	117.904376850444
358.4	98.2556178764605	117.896437207307
360	98.2613963666522	117.88811124488
361.6	98.2674323684047	117.879956646486
363.2	98.274811177638	117.871375066267
364.8	98.2827531827714	117.864999813579
366.4	98.2898161376658	117.858564373254
368	98.2941319431147	117.850874011096
369.6	98.3006052491817	117.844240810942
371.2	98.3067813782868	117.836950887624
372.8	98.3154228397848	117.831269970216
374.4	98.3203749726604	117.825357476031
376	98.3278141655836	117.821482232774
377.6	98.3361620992582	117.818520192245
379.2	98.3424030572098	117.814349112249
380.8	98.347748762349	117.81047529183
382.4	98.3571686178207	117.805426880224
384	98.3653847162861	117.801403484177
385.6	98.3718954036068	117.794361237197
387.2	98.3790178914987	117.790532808009
388.8	98.3855915109007	117.785826072742
390.4	98.392074787613	117.781219189923
392	98.3968482941737	117.77684635502
393.6	98.4007743147779	117.77359153514
395.2	98.4082822198866	117.766742950952
396.8	98.415889667135	117.760282454344
398.4	98.4247685919815	117.752772838777
400	98.4329365101674	117.746158669765
401.6	98.4406770206108	117.740283211477
403.2	98.4500575160615	117.735365977744
404.8	98.4575133129738	117.730342363404
406.4	98.4653401878389	117.725795925449
408	98.4742771122293	117.721670980341
409.6	98.4831270055428	117.718999206714
411.2	98.4952821831048	117.717712597636
412.8	98.50888102948	117.716653592162
414.4	98.5230444616113	117.714371497598
416	98.5383502551876	117.712215840818
417.6	98.5523544105694	117.710723397678
419.2	98.5687640516636	117.707949635969
420.8	98.5853194134036	117.703510968015
422.4	98.598603611497	117.700438386219
424	98.6141395823423	117.69918072088
425.6	98.6299700123358	117.698194092994
427.2	98.645252162167	117.696859825297
428.8	98.661177261965	117.697239436703
430.4	98.6764511763164	117.69475597725
432	98.6903054936404	117.691624371328
433.6	98.7069309397705	117.690026787258
435.2	98.7223702400051	117.687091628523
436.8	98.7393261346905	117.685221711858
438.4	98.7571646967676	117.681850918237
440	98.7781830123806	117.680047630769
441.6	98.7949030650867	117.677670803277
443.2	98.8139315563767	117.674610705206
444.8	98.8336372840239	117.672482892438
446.4	98.8531789926409	117.669296337654
448	98.8697504768322	117.668320075114
449.6	98.8888908099849	117.667813327537
451.2	98.906757734624	117.668592036526
452.8	98.9239022551803	117.669105517318
454.4	98.9445053282434	117.669299318237
456	98.9659330869111	117.669211453874
457.6	98.9860818620666	117.667966394401
459.2	99.0063815599371	117.666341160933
460.8	99.0203430444463	117.666517236621
462.4	99.0357796212259	117.666433037112
464	99.0514047656357	117.667856158057
465.6	99.0681925115745	117.667477823655
467.2	99.0884744469277	117.666702076303
468.8	99.1058333248775	117.666700108623
470.4	99.1221869366895	117.666097973086
472	99.1372203807918	117.666199395289
473.6	99.1505897139468	117.665319980009
475.2	99.1615709665772	117.664885958296
476.8	99.1719241311699	117.663981203621
478.4	99.1798079123636	117.660750406982
480	99.1891882038063	117.660314667343
481.6	99.2001606458723	117.660427626078
483.2	99.2094798197432	117.659936192499
484.8	99.2187283233241	117.660277086253
486.4	99.228377069779	117.662103161768
488	99.2382254887151	117.666379335366
489.6	99.2466565699019	117.667091203597
491.2	99.255146342503	117.668440045973
492.8	99.2650832071537	117.670160478537
494.4	99.2762945261635	117.669850130606
496	99.2901269385908	117.669543859088
497.6	99.3072061747554	117.670502052219
499.2	99.3232225308788	117.668945680505
500.8	99.336549234388	117.667456847549
502.4	99.3500931317538	117.665349876853
504	99.3627688250962	117.663546230586
505.6	99.3768603242683	117.66063603295
507.2	99.3908709463494	117.658741470509
508.8	99.4033701390257	117.655441502822
510.4	99.4123569203106	117.652582535773
512	99.4228354777591	117.65087910885
513.6	99.4318384728567	117.647416313572
515.2	99.4416047692225	117.642800744597
516.8	99.4529019086604	117.638976405974
518.4	99.462217164519	117.634328585118
520	99.468991939509	117.63002412478
521.6	99.4773494197671	117.62864858457
523.2	99.4848285984005	117.628403285802
524.8	99.4943568196903	117.629713828349
526.4	99.5047652485301	117.631412481017
528	99.5131047880323	117.633199004078
529.6	99.5241740694969	117.634320277497
531.2	99.5343487550725	117.635398434335
532.8	99.541764115926	117.635231143936
534.4	99.5527694871359	117.634739094137
536	99.5636159670741	117.635141208921
537.6	99.5776115495403	117.636115059434
539.2	99.5892944343601	117.637781352334
540.8	99.6041591639842	117.639222864263
542.4	99.6185215523376	117.640802040127
544	99.6341336419905	117.645721000775
545.6	99.6463498741446	117.646406575198
547.2	99.6589204786738	117.647594490613
548.8	99.6747424604431	117.647961190376
550.4	99.6877695543115	117.648845196064
552	99.6997327911069	117.650051761813
553.6	99.7119453030427	117.650288897967
555.2	99.7246866269043	117.650576969981
556.8	99.7379587799528	117.650635589558
558.4	99.7509742142528	117.650012278404
560	99.7625264238305	117.649905741055
561.6	99.7716594131758	117.650604127107
563.2	99.7784391876174	117.648470712442
564.8	99.7862768938838	117.648799959766
566.4	99.7949975826169	117.649092958283
568	99.8027952689179	117.650052574031
569.6	99.8079160983844	117.650774283431
571.2	99.812550935198	117.653206531282
572.8	99.8186634527354	117.653241983011
574.4	99.8235946443764	117.656090993829
576	99.8318019285851	117.658738360112
577.6	99.8410649472953	117.659609747145
579.2	99.8512601617932	117.660017561878
580.8	99.861282316892	117.660140282145
582.4	99.8751487828493	117.660233963803
584	99.8910145862832	117.661358766799
585.6	99.9060056898716	117.661730572867
587.2	99.9198809332273	117.661585639818
588.8	99.9352266046858	117.659904820107
590.4	99.9495990183524	117.657411028719
592	99.9629792461985	117.654918905717
593.6	99.9784247972234	117.652620638867
595.2	99.9917898734029	117.650665159542
596.8	100.006262417058	117.649587002704
598.4	100.021179699029	117.64852388336
600	100.032194279618	117.648379501569
601.6	100.044018894294	117.647154729263
603.2	100.05149616949	117.64476294117
604.8	100.064715410938	117.645004868657
606.4	100.075153771293	117.644745260402
608	100.086682889123	117.644818721175
609.6	100.097403321674	117.643495305535
611.2	100.111010295185	117.643756234817
612.8	100.121044879046	117.643642464025
614.4	100.131398187546	117.643238313243
616	100.145571201989	117.64190840414
617.6	100.160361832581	117.641100146656
619.2	100.175391129685	117.63896217094
620.8	100.189946194195	117.63594563393
622.4	100.207849709135	117.631881466923
624	100.224398751987	117.626147476914
625.6	100.241749897666	117.620360195529
627.2	100.260650172242	117.614601216159
628.8	100.280602141243	117.608900991988
630.4	100.29963880912	117.602000127223
632	100.317020779886	117.59644115532
633.6	100.33529741006	117.591704951739
635.2	100.354944302729	117.586901548238
636.8	100.37918523515	117.580926351439
638.4	100.400713596486	117.57684560883
640	100.424455566099	117.573237489104
641.6	100.446972438638	117.567710751636
643.2	100.46804030508	117.563548148992
644.8	100.489267848099	117.560340953423
646.4	100.510272300508	117.558720548181
648	100.530299078236	117.555901088367
649.6	100.547073511012	117.553412104592
651.2	100.567969599774	117.550994815538
652.8	100.586640237618	117.547340441223
654.4	100.606199001018	117.544062915712
656	100.626194214824	117.541088023383
657.6	100.64717208918	117.537272595339
659.2	100.667788647606	117.533483551606
660.8	100.68668497168	117.530061648395
662.4	100.706059615818	117.526317455824
664	100.725913020473	117.523193635357
665.6	100.744324739894	117.519143291292
667.2	100.762330256649	117.515292007796
668.8	100.783068233244	117.51262982622
670.4	100.800447816116	117.505721168382
672	100.818025807491	117.498903640516
673.6	100.836761632175	117.492378110087
675.2	100.854648398122	117.485351254551
676.8	100.873586152328	117.478881333453
678.4	100.8923270664	117.471784439413
680	100.910290178138	117.464830667482
681.6	100.927017761137	117.456239209762
683.2	100.944382795106	117.448199178231
684.8	100.965744164454	117.439503217116
686.4	100.985676634514	117.433353104965
688	101.001575966459	117.428249025282
689.6	101.019361633478	117.425084340485
691.2	101.036181878694	117.419970044212
692.8	101.053209028356	117.414066268306
694.4	101.066131364123	117.410602890805
696	101.081484364107	117.406953082024
697.6	101.100463412377	117.401824086795
699.2	101.11997899771	117.396711646831
700.8	101.13855008357	117.391793068604
702.4	101.153713971357	117.38519185985
704	101.170812158627	117.377460202273
705.6	101.184879466403	117.368997113063
707.2	101.203365951404	117.360172268313
708.8	101.223665472477	117.351767563357
710.4	101.245086324303	117.34153595859
712	101.263638704468	117.331947912824
713.6	101.281188603995	117.322571610096
715.2	101.300047494185	117.310439976744
716.8	101.316483387938	117.297683263483
718.4	101.335010057045	117.283747739791
720	101.352391435826	117.270321099048
721.6	101.369791153659	117.255253515008
723.2	101.386383870923	117.242430014049
724.8	101.402865069642	117.227120990754
726.4	101.42136687416	117.21126403237
728	101.439407351365	117.196564693289
729.6	101.459337916442	117.179693762736
731.2	101.478899420182	117.162897683072
732.8	101.500915327411	117.142914844232
734.4	101.523175885048	117.123200558946
736	101.547588479334	117.102651040319
737.6	101.572139894872	117.080160369994
739.2	101.597802938766	117.054867270125
740.8	101.623834650391	117.030331594681
742.4	101.646508882449	117.005135493986
744	101.673530454387	116.980533351025
745.6	101.697349513345	116.956438105569
747.2	101.719154329094	116.934750101332
748.8	101.741527471969	116.912637216708
750.4	101.761577605505	116.891939230988
752	101.782608351806	116.869999892994
753.6	101.800634376428	116.850913941673
755.2	101.82072812905	116.830283426345
756.8	101.840028365499	116.811213803001
758.4	101.857295938724	116.792612336084
760	101.876540821288	116.775422143513
761.6	101.896017677483	116.756132178851
763.2	101.91409482726	116.738381980105
764.8	101.931278401828	116.720952660865
766.4	101.948185837636	116.7030900848
768	101.964201305291	116.686217569255
769.6	101.981514300888	116.666970958241
771.2	101.999386241811	116.646345197979
772.8	102.013330355562	116.626102299742
774.4	102.02693811721	116.605622928682
776	102.037568140544	116.585711080095
777.6	102.049731884607	116.563779925747
779.2	102.058337677488	116.544572053482
780.8	102.0683164691	116.52805405873
782.4	102.078112206003	116.511079700346
784	102.08814138509	116.49347502203
785.6	102.097122028551	116.476466812447
787.2	102.10560420637	116.459250119619
788.8	102.115806291605	116.439285606995
790.4	102.121241142996	116.424078857328
792	102.124172758713	116.408202842363
793.6	102.129919491403	116.391426205279
795.2	102.131316562283	116.377187906059
796.8	102.136334147726	116.361549018099
798.4	102.140300723187	116.349134925861
800	102.14371338512	116.334795753358
801.6	102.143232805178	116.323805247802
803.2	102.144716327242	116.313035448203
804.8	102.144484711367	116.304403345794
806.4	102.143822492101	116.296321224743
808	102.146063028206	116.287242572447
809.6	102.146882581877	116.279489915541
811.2	102.148522330647	116.271026131083
812.8	102.150324140803	116.264307239862
814.4	102.149987140855	116.257144066098
816	102.148954470979	116.248511835545
817.6	102.146486374188	116.240158384073
819.2	102.148218406966	116.230048146229
820.8	102.146815045365	116.22068040506
822.4	102.142933928625	116.213910294828
824	102.14308509114	116.205473706634
825.6	102.143572646781	116.194799563763
827.2	102.139517014104	116.187777184137
828.8	102.138416470874	116.179556289839
830.4	102.137178319189	116.169198364792
832	102.136005032252	116.159728286016
833.6	102.132838929712	116.151086822219
835.2	102.128672999747	116.145143602984
836.8	102.1265553412	116.141083132519
838.4	102.124647570159	116.136293409478
840	102.119840109459	116.133342783328
841.6	102.116877642226	116.131416729652
843.2	102.113628626816	116.129925977376
844.8	102.111187761187	116.126349477068
846.4	102.107962832042	116.12267825809
848	102.103536699909	116.120420852914
849.6	102.098362966711	116.119214512857
851.2	102.094924226838	116.118339390531
852.8	102.092636632215	116.11691514563
854.4	102.09149898613	116.115534681176
856	102.09527826479	116.110223832158
857.6	102.10430715869	116.103587985869
859.2	102.109085452195	116.098960790657
860.8	102.114808212661	116.091876593165
862.4	102.119653135459	116.086597604708
864	102.122476277806	116.082250492686
865.6	102.125740164023	116.079876350181
867.2	102.129259568529	116.076411867164
868.8	102.131718150768	116.072436582079
870.4	102.133629611889	116.068613659838
872	102.1360393589	116.064794021762
873.6	102.13864877226	116.05959100346
875.2	102.141681673909	116.054387752585
876.8	102.144961055217	116.050533954567
878.4	102.148924150357	116.043376519647
880	102.153812871163	116.036336737458
881.6	102.158933163167	116.030253528352
883.2	102.1657096775	116.02392555783
884.8	102.171269636984	116.01727804288
886.4	102.176017272819	116.011661986005
888	102.182540746541	116.003437257427
889.6	102.185937653247	115.998533135298
891.2	102.188159489238	115.994658554729
892.8	102.193858829147	115.989640969287
894.4	102.196709372368	115.984084078742
896	102.198968849288	115.979233499131
897.6	102.203449545397	115.973929684133
899.2	102.207592228793	115.965644317342
900.8	102.213294485017	115.957795830067
902.4	102.218069489992	115.948647081038
904	102.223815284216	115.940937469144
905.6	102.230856205215	115.930714806673
907.2	102.237007233006	115.921332298407
908.8	102.243657524822	115.910598294462
910.4	102.252036948355	115.899630287769
912	102.261955602072	115.888076292919
913.6	102.27081709831	115.875021498297
915.2	102.280045288026	115.862666523103
916.8	102.288484819287	115.849989992672
918.4	102.296874256491	115.838837138124
920	102.305559571202	115.826614994998
921.6	102.313193273202	115.813696249607
923.2	102.319038953262	115.801233758493
924.8	102.325429801464	115.789214821203
926.4	102.330099979392	115.779573163545
928	102.334818466316	115.768425233239
929.6	102.340081682022	115.756364348404
931.2	102.346108385904	115.74297980285
932.8	102.350996693783	115.730857645771
934.4	102.356679325531	115.721373058796
936	102.360275253012	115.712532446087
937.6	102.363650029237	115.703066807
939.2	102.365652050451	115.695226032694
940.8	102.367374654316	115.686276045822
942.4	102.369127123085	115.67350143968
944	102.369740834345	115.663232295134
945.6	102.371978266158	115.65200203396
947.2	102.372454525921	115.640975390003
948.8	102.371717464994	115.629912317274
950.4	102.370294029026	115.618669283461
952	102.369539747992	115.605578193489
953.6	102.369894179883	115.594145174129
955.2	102.370763160427	115.580939186504
956.8	102.372091380644	115.568825389244
958.4	102.374536332712	115.55859513478
960	102.376302502325	115.548255745672
961.6	102.378045727175	115.538560124256
963.2	102.378717159812	115.530156035952
964.8	102.37904269273	115.522809533647
966.4	102.380266545851	115.514560395996
968	102.381798740694	115.509276337496
969.6	102.381785064233	115.504088796348
971.2	102.37924606682	115.498693426845
972.8	102.376900876766	115.493582565972
974.4	102.372025265791	115.490735500142
976	102.366924470076	115.488342674966
977.6	102.362676085418	115.484666245629
979.2	102.358604752185	115.48147120358
980.8	102.357514756783	115.478341861942
982.4	102.358122192325	115.473841675874
984	102.356984346053	115.470651812544
985.6	102.354738904363	115.469128945167
987.2	102.354332367446	115.469376180784
988.8	102.348414137144	115.472768485693
990.4	102.34377593553	115.473825420406
992	102.341680124338	115.473044971886
993.6	102.338843110902	115.472261965273
995.2	102.336210461752	115.471629789598
996.8	102.334210770238	115.470853796387
998.4	102.335378885368	115.468673314812
1000	102.33403120391	115.46622811859
1001.6	102.332969946005	115.464164747237
1003.2	102.330895454849	115.462429395515
1004.8	102.32946330591	115.45983225779
1006.4	102.329358548737	115.458509055681
1008	102.326581503802	115.460232784013
1009.6	102.324528005709	115.461753930983
1011.2	102.319244125763	115.464428299832
1012.8	102.317322016553	115.46498153523
1014.4	102.316576186063	115.466326049769
1016	102.31674528888	115.468435535761
1017.6	102.316955549603	115.472638544695
1019.2	102.31639803904	115.475050798408
1020.8	102.314187982476	115.477897867965
1022.4	102.31176307863	115.48021714592
1024	102.308436269553	115.480808466546
1025.6	102.305812305505	115.482149197318
1027.2	102.304335729632	115.481411556435
1028.8	102.30146075662	115.479639099968
1030.4	102.300925589947	115.477017779591
1032	102.298903987978	115.476978953538
1033.6	102.294780794037	115.475301135036
1035.2	102.291849886139	115.473016129193
1036.8	102.291901075603	115.46973915034
1038.4	102.292812860216	115.466385714385
1040	102.296281797338	115.462127602115
1041.6	102.299340587281	115.456971593052
1043.2	102.297696240599	115.455706562876
1044.8	102.298877880255	115.45379973634
1046.4	102.297146368826	115.451855629535
1048	102.294260535333	115.450778051771
1049.6	102.291486046762	115.447853735334
1051.2	102.287656958517	115.445890890849
1052.8	102.281295809823	115.441624731246
1054.4	102.279151924024	115.435468264287
1056	102.278284278502	115.426968064177
1057.6	102.2776962817	115.421950789099
1059.2	102.277045353777	115.41582241697
1060.8	102.280138939837	115.408532432292
1062.4	102.281452998557	115.400324096528
1064	102.283255593486	115.393264423269
1065.6	102.285061910857	115.38472849387
1067.2	102.288480019243	115.375631545248
1068.8	102.292569088454	115.365009446544
1070.4	102.295988492611	115.355998332074
1072	102.298005561539	115.345439309058
1073.6	102.30319735124	115.333967637376
1075.2	102.307762793444	115.323367909552
1076.8	102.313820290856	115.311020468761
1078.4	102.316337012611	115.299413690403
1080	102.319299979977	115.285717497358
1081.6	102.323843113462	115.266831578819
1083.2	102.329951818999	115.248397393735
1084.8	102.33896694821	115.233219363862
1086.4	102.345874262941	115.217850210978
1088	102.352425900548	115.200992512351
1089.6	102.355547054888	115.184582631597
1091.2	102.358469700707	115.168452303904
1092.8	102.36091026961	115.153674608111
1094.4	102.3638986282	115.139038265095
1096	102.365080762212	115.127226516053
1097.6	102.366902394437	115.113725599725
1099.2	102.369108766703	115.099322740179
1100.8	102.371501029522	115.084853554053
1102.4	102.372856321584	115.072555169414
1104	102.374790286432	115.058713072912
1105.6	102.374803890122	115.046532015084
1107.2	102.375201444648	115.035651403914
1108.8	102.377300256561	115.023422612054
1110.4	102.379081403352	115.012359486688
1112	102.380772708254	115.000360247407
1113.6	102.383268850319	114.988324653792
1115.2	102.385312932311	114.977329729403
1116.8	102.386574730534	114.965296064611
1118.4	102.388458916239	114.957723318241
1120	102.390782072884	114.949087085785
1121.6	102.391018166726	114.943584442461
1123.2	102.39080546555	114.936743049092
1124.8	102.390554910391	114.931201048382
1126.4	102.38542841219	114.92689181801
1128	102.3806081073	114.92347043175
1129.6	102.375994472725	114.917381946777
1131.2	102.373222538539	114.910791461536
1132.8	102.371461546856	114.90001225226
1134.4	102.37046891426	114.889821478206
1136	102.371819739867	114.877065577246
1137.6	102.373855745079	114.864392353614
1139.2	102.375637904077	114.850511936532
1140.8	102.374782912273	114.835653610697
1142.4	102.374389629122	114.821985096051
1144	102.377946573701	114.807478341689
1145.6	102.380418161276	114.79825340616
1147.2	102.380554468429	114.792644943885
1148.8	102.37861923989	114.786007972124
1150.4	102.375000115066	114.774955548625
1152	102.37439208948	114.765923916709
1153.6	102.372818372939	114.757233546594
1155.2	102.373441488637	114.748557484156
1156.8	102.37359190524	114.740104682784
1158.4	102.374332869802	114.730750406136
1160	102.376338203391	114.721954283803
1161.6	102.380354601124	114.713268028976
1163.2	102.382595526197	114.705111732942
1164.8	102.386484303158	114.697279904686
1166.4	102.38882734809	114.688972818267
1168	102.39248324588	114.681209607241
1169.6	102.395772429363	114.673454956509
1171.2	102.399014343817	114.664189726915
1172.8	102.401235826371	114.654617344794
1174.4	102.40343780198	114.644991309396
1176	102.404365941113	114.633887121667
1177.6	102.40475628581	114.6242797595
1179.2	102.404512307249	114.614182842324
1180.8	102.405365811196	114.600139652313
1182.4	102.406079815001	114.586510007926
1184	102.407228960519	114.570663930007
1185.6	102.408603435124	114.555664081538
1187.2	102.410744572519	114.539486975857
1188.8	102.413029956	114.520854875042
1190.4	102.416365298572	114.504801123234
1192	102.419583389449	114.490748173932
1193.6	102.424232425157	114.476196861478
1195.2	102.428619159672	114.463225741318
1196.8	102.429934983619	114.452800679784
1198.4	102.428604600793	114.447009859154
1200	102.423832453994	114.445158281381
1201.6	102.418837714158	114.441651759043
1203.2	102.415270791174	114.439136139675
1204.8	102.411801187862	114.434450982254
1206.4	102.411854243667	114.429740568136
1208	102.412730330014	114.422808058781
1209.6	102.4095327328	114.416268333756
1211.2	102.404548209583	114.40266647047
1212.8	102.397264223519	114.385854368087
1214.4	102.389076678166	114.368605775716
1216	102.38149927396	114.35270709543
1217.6	102.370792864789	114.330792256556
1219.2	102.360007169637	114.311372501298
1220.8	102.349778618019	114.29225330625
1222.4	102.338215254897	114.270575662866
1224	102.32697793507	114.243084812703
1225.6	102.315584384685	114.217619596189
1227.2	102.30301921774	114.192095372469
1228.8	102.289715992527	114.165858017702
1230.4	102.27544281934	114.139728902271
1232	102.261368916087	114.114556649251
1233.6	102.245317292737	114.088558046778
1235.2	102.22506094557	114.064826190126
1236.8	102.201290474017	114.040847606107
1238.4	102.173491058091	114.016212353597
1240	102.148785423104	113.991922461404
1241.6	102.121978973388	113.969446701436
1243.2	102.093160175679	113.947275360018
1244.8	102.057942755038	113.92864364079
1246.4	102.024159787801	113.91412886547
1248	101.990066361057	113.898072510577
1249.6	101.957411004404	113.883500108097
1251.2	101.924022084413	113.868793929173
1252.8	101.888401265292	113.856346506522
1254.4	101.851813177331	113.846426836783
1256	101.813349403918	113.833975867642
1257.6	101.77452954405	113.821825060833
1259.2	101.732968175728	113.812272388632
1260.8	101.692885748135	113.803205544914
1262.4	101.651723973839	113.793366238196
1264	101.612584083641	113.785629532004
1265.6	101.57991472569	113.776756706006
1267.2	101.541986956174	113.775419446115
1268.8	101.495725091462	113.778124300134
1270.4	101.448168936088	113.78855186446
1272	101.399511404988	113.798110208531
1273.6	101.346005985041	113.808656400578
1275.2	101.294784020017	113.821781194548
1276.8	101.244655916897	113.838727130109
1278.4	101.198977413204	113.858019473667
1280	101.148666528254	113.882036176613
1281.6	101.095340462257	113.908372651446
1283.2	101.046083602977	113.940781520479
1284.8	100.998563098743	113.973744240567
1286.4	100.951279753946	114.008016084685
1288	100.905202024179	114.046124541148
1289.6	100.858383215574	114.094560050878
1291.2	100.812702045938	114.139121434677
1292.8	100.764657437781	114.182455400262
1294.4	100.716155409744	114.226488227679
1296	100.664390108349	114.274335560795
1297.6	100.609453145936	114.325598885772
1299.2	100.556332192282	114.377460354236
1300.8	100.506260656885	114.427519728805
1302.4	100.459669362022	114.477699182967
1304	100.418966187676	114.529080836308
1305.6	100.375558718213	114.578564609981
1307.2	100.334006545463	114.629532221584
1308.8	100.294751275686	114.680488609937
1310.4	100.261146510701	114.730517464881
1312	100.225065092548	114.780562208196
1313.6	100.19179700188	114.830313605811
1315.2	100.158496066129	114.878440818924
1316	100.136731521785	114.907927602713
1316.8	100.11590805201	114.937182496334
1317.6	100.094610284085	114.966931640155
1318.4	100.073141088848	114.999151731775
1319.2	100.052305488352	115.030447007035
1320	100.031961634836	115.062074836491
1320.8	100.007817144053	115.094718305776
1321.6	99.9859339622137	115.129391189213
1322.4	99.9624199989398	115.162653204913
1323.2	99.9335327244925	115.194802327854
1324	99.905968932263	115.224609327606
1324.8	99.8853251413454	115.250207991794
1325.6	99.8644718626188	115.272136313461
1326.4	99.8438263320073	115.295580708865
1327.2	99.8277675781463	115.322976308687
1328	99.8095388156677	115.350236500907
1328.8	99.7920953176042	115.37956469187
1329.6	99.7698718172628	115.413047013402
1330.4	99.7569159003055	115.441746130863
1331.2	99.7465259790847	115.470759835815
