# Supplementary material for: Seeking safety: Movement dynamics after post-contact immobility
Source: PLoS One. 2024 Aug 22;19(8):e0307370. doi: 10.1371/journal.pone.0307370 (PMC11340899; doi:10.1371/journal.pone.0307370)
Supplement: S4 Data — (ZIP) [file pone.0307370.s013.zip › Franks_etal_AntLionTracksSSandData_PLoSOne_2024/Averaged_Data_Width_20_Day2_Antlion3_Capture3.txt]

t	x	y
16	99.522383651138	115.832706838843
16.8	99.5220043598627	115.834933190168
17.6	99.5244631834406	115.834728466597
18.4	99.5233371908196	115.83404099525
19.2	99.5269322265965	115.833337276241
20	99.5313215051736	115.831843171465
20.8	99.5295351131806	115.833940659575
21.6	99.531285905644	115.835127434621
22.4	99.5313531196126	115.835770119839
23.2	99.5355660636555	115.833938627028
24	99.5377732499008	115.833380486479
24.8	99.5405650787161	115.831336196604
25.6	99.5440079300413	115.829859538214
26.4	99.5452051949702	115.8299323676
27.2	99.5480642894372	115.83005599602
28	99.550179904505	115.829251266612
28.8	99.5531193318926	115.828360126349
29.6	99.5556977148794	115.827118901627
30.4	99.5584995763447	115.826483176913
31.2	99.5591549603767	115.82540472221
32	99.5588404894868	115.826003017317
33.6	99.5588320195473	115.828175740919
35.2	99.5585124951319	115.832232155488
36.8	99.5585157042394	115.836060620734
38.4	99.5581718043245	115.839604909668
40	99.5560465795141	115.84414462983
41.6	99.5536946956789	115.851478311483
43.2	99.5526489660558	115.85607391321
44.8	99.5501114088827	115.86096954436
46.4	99.5475441260793	115.86577087788
48	99.543601472483	115.870149954995
49.6	99.5395367155852	115.871313220679
51.2	99.5379685530219	115.871654064599
52.8	99.5343164369184	115.87394534893
54.4	99.5337598644156	115.875044611175
56	99.5356030590679	115.873979240529
57.6	99.534113357587	115.874364417181
59.2	99.534076828129	115.874585367204
60.8	99.5329825043257	115.873814310381
62.4	99.5326796596625	115.877059074629
64	99.5287581015777	115.880813988898
65.6	99.5260741803205	115.88475096952
67.2	99.5246186321339	115.887299766374
68.8	99.522516024901	115.890581146209
70.4	99.5208042210363	115.894006172462
72	99.516015953955	115.897864703145
73.6	99.5098554204496	115.902550226786
75.2	99.5048665106242	115.905414550906
76.8	99.4981873623385	115.907957242651
78.4	99.490967341817	115.911383886002
80	99.4800075183238	115.91872162434
81.6	99.4712655381663	115.923950314382
83.2	99.4589557224036	115.930311022296
84.8	99.4487733210064	115.935396982873
86.4	99.4402598230925	115.938620980631
88	99.4277700797696	115.942816053054
89.6	99.4180455213171	115.946393405638
91.2	99.4060668387595	115.952898172454
92.8	99.393285494911	115.961569169586
94.4	99.3822373625416	115.968988238786
96	99.3716842002846	115.977481268747
97.6	99.360467685735	115.985184874323
99.2	99.3452989256528	115.991703646125
100.8	99.3300339971415	116.001627952264
102.4	99.3143272718061	116.012026891125
104	99.2979012650034	116.020449141945
105.6	99.282972086155	116.028754440516
107.2	99.2693562324804	116.034432939854
108.8	99.2551760807863	116.040755670751
110.4	99.2398932722049	116.047017850619
112	99.2271891160368	116.051828861152
113.6	99.2168106805117	116.054660709994
115.2	99.2082313804003	116.060473914648
116.8	99.2001706352952	116.06540228694
118.4	99.1939313217945	116.068150248547
120	99.1882081093085	116.073644724034
121.6	99.1785469199475	116.082977262965
123.2	99.1719752419186	116.088987548127
124.8	99.1645706815731	116.095491712827
126.4	99.157588515502	116.102476907089
128	99.1487381830651	116.107358763059
129.6	99.1402126120888	116.11300885976
131.2	99.1331906101242	116.119414343543
132.8	99.1230105046437	116.130900368377
134.4	99.1116702708788	116.143909836514
136	99.1019699567751	116.155715332472
137.6	99.0922725172924	116.16684712046
139.2	99.082625058642	116.180386350128
140.8	99.0752713321781	116.193188008498
142.4	99.0658383138771	116.207554509599
144	99.059045006455	116.222565371129
145.6	99.0517532723971	116.240239323028
147.2	99.0423441420733	116.260812655452
148.8	99.0353766788896	116.28241591408
150.4	99.0245248112971	116.307606448486
152	99.0139713081961	116.334953273678
153.6	99.0065762067113	116.359616936468
155.2	98.9962518660674	116.383787934146
156.8	98.9882213511131	116.403764144788
158.4	98.9818892494315	116.423380374728
160	98.975916788942	116.441198190745
161.6	98.971682159084	116.461539933649
163.2	98.9738241432075	116.480585783705
164.8	98.9788010396587	116.500929807107
166.4	98.9835204072996	116.51698452746
168	98.9879969999213	116.533218679248
169.6	98.9945558203587	116.549352904437
171.2	99.0004738253516	116.567538788267
172.8	99.0068923447603	116.585974177097
174.4	99.0118296095718	116.60721775694
176	99.0195561371953	116.62821782028
177.6	99.025589370817	116.649161637299
179.2	99.0304732135195	116.671441541204
180.8	99.034189533468	116.691848602717
182.4	99.0349609899509	116.714054835195
184	99.0375611884371	116.737856713342
185.6	99.0371684838526	116.759349273207
187.2	99.0431685778595	116.776976401463
188.8	99.0478492947595	116.796576129446
190.4	99.0522800925925	116.817704352734
192	99.0587471810757	116.839451443262
193.6	99.0665715499598	116.85794270576
195.2	99.0769538328975	116.875994312425
196.8	99.084698885093	116.900390180212
198.4	99.0960558531089	116.922801699086
200	99.108880140539	116.945029251987
201.6	99.1251112750198	116.969958226908
203.2	99.1393062523573	116.997747210135
204.8	99.1565766701498	117.023473581915
206.4	99.1731107877895	117.05286422327
208	99.1900792400508	117.081132105435
209.6	99.2063916022114	117.108204064176
211.2	99.2242703756641	117.132911838331
212.8	99.2448809129675	117.155600050766
214.4	99.2652346944373	117.180710465756
216	99.2890317614487	117.202058287223
217.6	99.3125750161431	117.220908590219
219.2	99.3358682925592	117.242886032362
220.8	99.3597809112393	117.264809096082
222.4	99.3836102722542	117.290223615613
224	99.4076752691003	117.317475625435
225.6	99.4314860533288	117.346749832828
227.2	99.4558735869612	117.372006358618
228.8	99.4780960246738	117.400288475687
230.4	99.5000793680803	117.431490109358
232	99.5219439093684	117.460231518883
233.6	99.5450394770061	117.491977576908
235.2	99.5662708820734	117.525693212421
236.8	99.5939358172236	117.561742417941
238.4	99.6196774952743	117.598446102054
240	99.6472304713842	117.629928637708
241.6	99.6728593047835	117.661721813678
243.2	99.6972831343194	117.694796652348
244.8	99.721027878242	117.727449196531
246.4	99.7443954574658	117.760592567037
248	99.7723154108693	117.791934291158
249.6	99.7979925876051	117.821669753025
251.2	99.824035846158	117.853162751712
252.8	99.8476127854839	117.886518959289
254.4	99.8722972232655	117.91870759684
256	99.8970736950784	117.949065280854
257.6	99.9215928396265	117.980483605385
259.2	99.9456003867627	118.012314742662
260.8	99.9695435174212	118.048383114502
262.4	99.9940000046726	118.077881989758
264	100.015136213572	118.105259877733
265.6	100.034820744718	118.13120488385
267.2	100.055014039688	118.160508315008
268.8	100.077549056495	118.18609437417
270.4	100.097194243813	118.211174602826
272	100.118936666624	118.232978324835
273.6	100.14239456095	118.255511011124
275.2	100.166677992119	118.278226167192
276.8	100.192077884212	118.299246136163
278.4	100.213540968659	118.320244506157
280	100.235744254052	118.337649003976
281.6	100.255863907926	118.356052360762
283.2	100.27601029158	118.37602675895
284.8	100.296945300765	118.395019540768
286.4	100.318988892815	118.41645822495
288	100.341599686176	118.435600485828
289.6	100.362750675761	118.451466945582
291.2	100.382773444365	118.468385166002
292.8	100.400958155569	118.486860422403
294.4	100.417883097817	118.501442503452
296	100.433243304895	118.515625627634
297.6	100.449236425059	118.533016639008
299.2	100.463781908241	118.545333677052
300.8	100.479041063969	118.559616498771
302.4	100.488759634493	118.569323139916
304	100.498493568131	118.578758738296
305.6	100.508934844004	118.59006589103
307.2	100.52054017526	118.601378382594
308.8	100.533930378046	118.611943921261
310.4	100.546349520027	118.623101192339
312	100.559165697551	118.635044284602
313.6	100.570294731928	118.645146655291
315.2	100.582039947101	118.655626326989
316.8	100.594269146395	118.66520926246
318.4	100.607173231985	118.675162516254
320	100.621024751506	118.688497035803
321.6	100.635285643842	118.70021062687
323.2	100.648130996053	118.708701409673
324.8	100.659653012822	118.71982389721
326.4	100.67295406495	118.727421226395
328	100.684579757622	118.735908543313
329.6	100.698854124504	118.747033954986
331.2	100.712407441004	118.758372509459
332.8	100.724061072794	118.769300680274
334.4	100.735201790622	118.779842402814
336	100.748162913319	118.792641191864
337.6	100.760896067872	118.803751990915
339.2	100.773450398942	118.814785564629
340.8	100.785342767857	118.827466936383
342.4	100.796282276244	118.840921791667
344	100.810120655619	118.854952104383
345.6	100.823638381267	118.86929425509
347.2	100.83848556536	118.883772550333
348.8	100.857494026787	118.901604047021
350.4	100.876343958174	118.917676038296
352	100.895921812087	118.935362502331
353.6	100.913237009167	118.952588213232
355.2	100.931908126267	118.96913694832
356.8	100.950602708554	118.985301498449
358.4	100.971075463191	119.000320121541
360	100.993584829566	119.018247545912
361.6	101.018324354514	119.035632526451
363.2	101.042132784184	119.051126019655
364.8	101.067909230993	119.071881848459
366.4	101.09117990481	119.087992303892
368	101.113679597391	119.105957748051
369.6	101.139682195808	119.123693664827
371.2	101.165161926615	119.139159980983
372.8	101.192155696323	119.153969725394
374.4	101.217187665333	119.170125500957
376	101.242960514354	119.188402212663
377.6	101.270267540297	119.206375955619
379.2	101.294959171297	119.226723395864
380.8	101.320747967586	119.247894420662
382.4	101.345265312535	119.268069076224
384	101.370109506232	119.286788614951
385.6	101.394286404148	119.302491750326
387.2	101.416734246588	119.320492249313
388.8	101.439845504092	119.340794409884
390.4	101.462896545823	119.359961319435
392	101.482590966906	119.376365195595
393.6	101.504046478053	119.392186163527
395.2	101.522565274694	119.40615209239
396.8	101.541883307088	119.421393659247
398.4	101.560526130688	119.432020568271
400	101.581441662424	119.445253042086
401.6	101.601250661858	119.455801579789
403.2	101.620255726333	119.469090439299
404.8	101.63935661732	119.482555948748
406.4	101.656182181875	119.493128032491
408	101.673919899915	119.501691372785
409.6	101.692395594077	119.510001261919
411.2	101.713787448443	119.520551312638
412.8	101.734534766026	119.534199596754
414.4	101.751838842268	119.543708682551
416	101.766673859302	119.553628205609
417.6	101.779386196498	119.560867112528
419.2	101.792087795537	119.569473045463
420.8	101.805121783845	119.578863159016
422.4	101.819658872857	119.588893364231
424	101.831127612465	119.598374037843
425.6	101.839366360071	119.607873988671
427.2	101.847700525567	119.615945350484
428.8	101.85604737914	119.625276587032
430.4	101.863665028298	119.629807328868
432	101.873963648389	119.636927937078
433.6	101.885383778542	119.645621001458
435.2	101.893275051162	119.657323770838
436.8	101.901611121875	119.669573585831
438.4	101.91075549094	119.68095551576
440	101.921059935117	119.693225632665
441.6	101.930531294988	119.703041650682
443.2	101.940690396712	119.713542254955
444.8	101.953835989268	119.724043258541
446.4	101.969271037819	119.734502626759
448	101.984519027526	119.745395340889
449.6	102.000642713328	119.758488041653
451.2	102.015741217826	119.771720349369
452.8	102.03187165827	119.785960081985
454.4	102.050334585921	119.798284876401
456	102.071587469935	119.809558645546
457.6	102.094117028209	119.824028037223
459.2	102.116799761883	119.836435979796
460.8	102.138341881087	119.848835948781
462.4	102.161550407228	119.861083533062
464	102.181839321515	119.872928804789
465.6	102.202313796533	119.884354813952
467.2	102.220277738488	119.895045848613
468.8	102.238145825148	119.9050580468
470.4	102.25828844906	119.916272405093
472	102.280182681791	119.927395816041
473.6	102.299315129985	119.941084035841
475.2	102.315384739176	119.95464300012
476.8	102.329991487908	119.967022053354
478.4	102.343085552243	119.976104271965
480	102.360917278969	119.984878613687
481.6	102.379607651615	119.994505058109
483.2	102.399540624414	120.003271418261
484.8	102.418485136781	120.012246489449
486.4	102.437510938498	120.019929580162
488	102.455607251708	120.02815063104
489.6	102.47760342669	120.037885683212
491.2	102.497335494282	120.043963442906
492.8	102.513917934174	120.050219778287
494.4	102.532069889239	120.056851024748
496	102.550795965839	120.064876024888
497.6	102.568653903236	120.072849342937
499.2	102.58645218884	120.07746523274
500.8	102.605212280948	120.078026417392
502.4	102.624072288079	120.079582261801
504	102.639810128794	120.08230566144
505.6	102.655949394357	120.08237183545
507.2	102.672324850231	120.083205627974
508.8	102.686734610226	120.082596764875
510.4	102.700430470878	120.080401745563
512	102.712329316356	120.07780166832
513.6	102.72454420294	120.074334739391
515.2	102.735309254054	120.070507699348
516.8	102.745346759057	120.067242016383
518.4	102.75527282383	120.062779908817
520	102.763837722665	120.059280851363
521.6	102.769570104809	120.057071081042
523.2	102.775512886458	120.054957577552
524.8	102.781939465349	120.054890080167
526.4	102.788700420044	120.054705008651
528	102.794761489695	120.053964627603
529.6	102.801434164527	120.05550020793
531.2	102.805782280937	120.056983465148
532.8	102.814634124381	120.060628206029
534.4	102.822538965734	120.062682194305
536	102.829530352959	120.065103638286
537.6	102.835221960657	120.068202887947
539.2	102.841132337561	120.069338095558
540.8	102.846712938621	120.067732426128
542.4	102.853562340971	120.065940431327
544	102.858405646816	120.06350477121
545.6	102.856925987519	120.061253692613
547.2	102.857537210552	120.059053289695
548.8	102.857250063064	120.058307088243
550.4	102.859058859868	120.056413979806
552	102.858918128085	120.055587258076
553.6	102.857831133704	120.053546026184
555.2	102.854170374776	120.051082009111
556.8	102.851734263974	120.050348130732
558.4	102.850295954154	120.049332239448
560	102.84935025751	120.049201171411
561.6	102.846287747877	120.047945826905
563.2	102.843114683723	120.048526810483
564.8	102.838945671083	120.049245527953
566.4	102.836211426013	120.050813732238
568	102.833278153327	120.052320969138
569.6	102.830932300799	120.055066393452
571.2	102.830031983616	120.057115472565
572.8	102.829424364682	120.059378763668
574.4	102.827270320951	120.061788545944
576	102.823859339217	120.064779070399
577.6	102.819870202964	120.06713030609
579.2	102.815914647019	120.070497212206
580.8	102.813158006205	120.071832154332
582.4	102.80988084243	120.073933949622
584	102.807141366026	120.074676811506
585.6	102.803790311494	120.075498566917
587.2	102.800493119527	120.076737171753
588.8	102.796657707348	120.077302309217
590.4	102.7922001594	120.077806879551
592	102.789446701808	120.079344855804
593.6	102.784961292172	120.079987607226
595.2	102.781908226566	120.079062762902
596.8	102.77826781502	120.078049968575
598.4	102.772987400147	120.075580685262
600	102.769200067606	120.073699391748
601.6	102.763266257762	120.069713743563
603.2	102.759668431204	120.066783768055
604.8	102.756907517626	120.063250793487
606.4	102.756115311601	120.06286942657
608	102.75346853065	120.061774781684
609.6	102.752538992606	120.06100103578
611.2	102.751481817628	120.060455295998
612.8	102.748609314844	120.060973240014
614.4	102.746681486554	120.060139606475
616	102.743941542369	120.059859403284
617.6	102.742215732338	120.060454657453
619.2	102.739775660478	120.060524714298
620.8	102.739747104651	120.060676156435
622.4	102.740717709242	120.060710704483
624	102.741008776047	120.061935988541
625.6	102.739125206826	120.062442522155
627.2	102.738517497886	120.062770356491
628.8	102.739657913351	120.061676557535
630.4	102.741260437056	120.060766313389
632	102.740567547513	120.061396696582
633.6	102.740017183985	120.061039059633
635.2	102.739338256008	120.060356459971
636.8	102.738016898775	120.06050134275
638.4	102.736494821887	120.059569693266
640	102.736396153013	120.058988440884
641.6	102.737348574824	120.06011559683
643.2	102.737735918651	120.060317660921
644.8	102.739612495358	120.060367179625
646.4	102.740453237807	120.061229620807
648	102.7413979123	120.059878043253
649.6	102.743892416441	120.059889917917
651.2	102.744981382042	120.05999264741
652.8	102.744031016597	120.06085448845
654.4	102.744638725536	120.060526654114
656	102.74353294451	120.059734653876
657.6	102.742539832486	120.058829488421
659.2	102.743752701681	120.059168499131
660.8	102.744366465989	120.059315013765
662.4	102.746750096139	120.059147490861
664	102.748071453372	120.059002608082
665.6	102.747771612778	120.058648251016
667.2	102.747631390401	120.058399426656
668.8	102.747209526661	120.057812173154
670.4	102.746321341236	120.057480241788
672	102.745240050716	120.057429377084
673.6	102.744086438266	120.056595743545
675.2	102.744086438266	120.056595743545
676.8	102.745558752896	120.057158581073
678.4	102.747449334994	120.056705485363
680	102.747727580182	120.057364141328
681.6	102.74861356604	120.057690865927
683.2	102.749391141436	120.056889473795
684.8	102.750254767185	120.056372999748
686.4	102.749069274955	120.055114754655
688	102.747403028651	120.05523300652
689.6	102.74737214902	120.054533122963
691.2	102.747964451327	120.053800989821
692.8	102.749045295975	120.053901137163
694.4	102.748437587035	120.054228971499
696	102.74815451254	120.05412265625
697.6	102.750421054525	120.053930176948
699.2	102.751389169521	120.054427923295
700.8	102.751177886024	120.054789258447
702.4	102.750662123949	120.05425886954
704	102.750266322831	120.054766026519
705.6	102.74942574796	120.05621418254
707.2	102.747483697681	120.056268496361
708.8	102.747818832918	120.056286211342
710.4	102.746050971086	120.056821120563
712	102.744763988475	120.056597290443
713.6	102.744456120129	120.057279481844
715.2	102.742799553807	120.058523765898
716.8	102.742734555721	120.059008502867
718.4	102.744185541936	120.058981029776
720	102.744170549386	120.059138777466
721.6	102.74494364344	120.059914478919
723.2	102.745031576212	120.060089513342
724.8	102.744426415956	120.059422668296
726.4	102.743511250022	120.059468320235
728	102.741927689692	120.059028370505
729.6	102.74051361508	120.059493626451
731.2	102.740813455674	120.059847983516
732.8	102.740968018084	120.060712777445
734.4	102.74033493825	120.06104764979
736	102.740482358871	120.06131594213
737.6	102.740909039621	120.061508668708
739.2	102.740301298951	120.061840600074
740.8	102.739800678181	120.061715444881
742.4	102.738684298599	120.061987776309
744	102.737686815439	120.061583040058
745.6	102.737563132661	120.061789178022
747.2	102.737233311918	120.06162426765
748.8	102.737572116105	120.062153328355
750.4	102.736314957756	120.063176336015
752	102.736445506412	120.064182199951
753.6	102.735787918162	120.064442192602
755.2	102.735678819524	120.064898784475
756.8	102.733980383706	120.064486641572
758.4	102.732462942306	120.064828431615
760	102.732770810652	120.064146240214
761.6	102.73244098991	120.063981329843
763.2	102.730185343674	120.062332427503
764.8	102.728474514629	120.061115727119
766.4	102.729475756169	120.060281359169
768	102.730639254242	120.060115145159
769.6	102.7318582427	120.060424656514
771.2	102.73269881757	120.058976500493
772.8	102.733740021592	120.057301285133
774.4	102.733949828506	120.057441582521
776	102.735533367408	120.057169899379
777.6	102.736664423092	120.057304376312
779.2	102.736920715884	120.057115930503
780.8	102.737711019621	120.0565119625
782.4	102.738815660573	120.056528927705
784	102.739453706653	120.055835420698
785.6	102.740073859458	120.056344518053
787.2	102.740187034982	120.05589763641
788.8	102.7405520187	120.055256501856
790.4	102.741231292372	120.055808166312
792	102.741856332482	120.054481919356
793.6	102.741757663607	120.053900666975
795.2	102.741942359582	120.052717973535
796.8	102.741590943434	120.052857362063
798.4	102.741652784823	120.052221770007
800	102.741260923704	120.052729517388
801.6	102.742295671358	120.05314341645
803.2	102.742213216173	120.052937278486
804.8	102.743974569292	120.053438980659
806.4	102.744274018343	120.053791031167
808	102.744921580739	120.053094493464
809.6	102.745658645696	120.053158769553
811.2	102.747026160173	120.053225625109
812.8	102.748098077586	120.053308080295
814.4	102.747574730841	120.052845769026
816	102.748276131787	120.051657044011
817.6	102.748085484317	120.051938111903
819.2	102.748729501522	120.051275008953
820.8	102.748895715532	120.050859473927
822.4	102.750502469812	120.05104422683
824	102.75124693491	120.049920098044
825.6	102.751342743827	120.048857042997
827.2	102.751927380896	120.047899370721
828.8	102.754085026857	120.048490969758
830.4	102.75536191384	120.048746347154
832	102.755062073247	120.048391990089
833.6	102.755039377358	120.047762346051
835.2	102.755104375443	120.047277609083
836.8	102.756245153813	120.047421731704
838.4	102.75638352563	120.047465312043
840	102.755621307415	120.045907556402
841.6	102.754462219101	120.045129573069
843.2	102.753639031762	120.044312904735
844.8	102.753830829694	120.044067983502
846.4	102.754363203392	120.043618553854
848	102.752234594926	120.043014122188
849.6	102.751395377128	120.043225311755
851.2	102.750490376278	120.042204109643
852.8	102.749952307498	120.0419143803
854.4	102.749246064834	120.042127154259
856	102.747261720019	120.042058824862
857.6	102.74592179345	120.04313275895
859.2	102.746809978875	120.043464690316
860.8	102.747068101071	120.043276708214
862.4	102.747910793068	120.042131405686
864	102.748227450784	120.04143827713
865.6	102.749053704542	120.039885350685
867.2	102.747532373113	120.038969388697
868.8	102.748117010182	120.038011716421
870.4	102.747851583158	120.037510014248
872	102.748893692653	120.037072884488
873.6	102.749427507925	120.037012353795
875.2	102.749882796892	120.036598454733
876.8	102.748360720005	120.035666805249
878.4	102.748481156516	120.035234727091
880	102.747785514804	120.035387527005
881.6	102.747785514804	120.035387527005
883.2	102.748410554914	120.034061280049
884.8	102.748819927077	120.033957233368
886.4	102.749020933901	120.033728194419
888	102.750109899502	120.033830923912
889.6	102.751292067778	120.034513115313
891.2	102.751729320376	120.035112243677
892.8	102.752134145534	120.035946233175
894.4	102.750710068922	120.036071886994
896	102.749764832051	120.03663831406
897.6	102.749073984376	120.037385780451
899.2	102.74927267157	120.038096087171
900.8	102.750147729901	120.038276260561
902.4	102.749692440933	120.038690159623
904	102.751317312872	120.039158684039
905.6	102.751556184341	120.040254128412
907.2	102.752175077121	120.040533469713
908.8	102.752175077121	120.040533469713
910.4	102.752334695338	120.040639002418
912	102.750621075994	120.0389916668
913.6	102.750426055052	120.039269621906
915.2	102.750327386177	120.038688369525
916.8	102.749931585059	120.039195526504
918.4	102.749882833312	120.039508486545
920	102.750831801196	120.039609012804
921.6	102.750777853824	120.039129015217
923.2	102.75118891776	120.039026164791
924.8	102.750600572929	120.039048590491
926.4	102.750250472137	120.040098892866
928	102.748810228404	120.041004280607
929.6	102.747532701791	120.042592336076
931.2	102.746391899607	120.043388194124
932.8	102.746572000981	120.044310068956
934.4	102.747018053732	120.045680017161
936	102.746691187991	120.046113057009
937.6	102.74637359696	120.046785602721
939.2	102.746057725413	120.047458574682
940.8	102.744623754799	120.048403451823
942.4	102.743922353854	120.049592176838
944	102.741076922473	120.0508418528
945.6	102.738740348954	120.051468474653
947.2	102.73844715671	120.052557474416
948.8	102.73880228062	120.053353332464
950.4	102.73872783794	120.052205151618
952	102.739357901168	120.052725065086
953.6	102.740067243901	120.052845651721
955.2	102.740853652118	120.051391420653
956.8	102.741461368973	120.051999469957
958.4	102.741411667725	120.051961338508
960	102.742641046363	120.052678776001
961.6	102.744427025683	120.052974790118
963.2	102.746963250209	120.052493029196
964.8	102.748613977054	120.052059652532
966.4	102.749064750325	120.051709708022
968	102.749207869639	120.05022332834
969.6	102.7475829977	120.049754803923
971.2	102.748465325382	120.050082638259
972.8	102.748505028324	120.049544966217
974.4	102.748562143696	120.049586023064
976	102.747852930939	120.049335712679
977.6	102.747353661372	120.051715181439
979.2	102.748027707679	120.051866680425
980.8	102.74836926667	120.05188729031
982.4	102.749588255127	120.052196801665
984	102.750312773591	120.052432217618
985.6	102.751166545447	120.052911494091
987.2	102.752174147815	120.053047545148
988.8	102.753142262811	120.053545291495
990.4	102.753747423067	120.054212136541
992	102.753531533316	120.054032007669
993.6	102.754335223017	120.054642970791
995.2	102.754771819769	120.054201033406
996.8	102.754678159493	120.055057827056
998.4	102.754529352926	120.055051914212
1000	102.752859390985	120.054893359082
1001.6	102.751596670356	120.054774773716
1003.2	102.749828808524	120.055309682937
1004.8	102.748841548771	120.055199617939
1006.4	102.748826872669	120.054792809578
1008	102.749141930006	120.055013082717
1009.6	102.750754604421	120.053934926526
1011.2	102.753486979059	120.052801147693
1012.8	102.754311418633	120.05218318614
1014.4	102.753521902083	120.052432507155
1016	102.753200543645	120.05408784498
1017.6	102.753291472486	120.054661935136
1019.2	102.752673058594	120.055115438657
1020.8	102.750735361732	120.056587361881
1022.4	102.750532470035	120.056813302074
1024	102.750582171284	120.056851433524
1025.6	102.749507355056	120.056998789959
1027.2	102.750778776107	120.056855678085
1028.8	102.749466460771	120.056126045932
1030.4	102.746790792973	120.057402042322
1032	102.744576775947	120.057239882076
1033.6	102.744281228746	120.057704313392
1035.2	102.743493729638	120.057914563859
1036.8	102.742311561362	120.057232372458
1038.4	102.74306137497	120.057520723484
1040	102.743576573476	120.058484569963
1041.6	102.74446448551	120.058814375247
1043.2	102.746360247107	120.058337039164
1044.8	102.747682417613	120.058290517756
1046.4	102.749228565605	120.058934906542
1048	102.747902762992	120.059081584151
1049.6	102.747357820841	120.058923571782
1051.2	102.745896340046	120.058772129644
1052.8	102.74534017493	120.058610315417
1054.4	102.744767861053	120.05760541209
1056	102.74469602879	120.056479330925
1057.6	102.744396156466	120.056129070889
1059.2	102.743845792938	120.055771433939
1060.8	102.743663543835	120.0559166324
1062.4	102.744272966186	120.055590227659
1064	102.743425054895	120.056132950725
1065.6	102.743808034224	120.056067675735
1067.2	102.744308654994	120.05565049176
1068.8	102.744960137243	120.055387913968
1070.4	102.746106831828	120.054739455676
1072	102.747929773146	120.054386099497
1073.6	102.749551225608	120.053566245669
1075.2	102.751488581053	120.053516308747
1076.8	102.753333957904	120.053782014218
1078.4	102.754276555953	120.05347490086
1080	102.75344431773	120.052176395624
1081.6	102.754373180363	120.051205311962
1083.2	102.75295604395	120.049708700671
1084.8	102.751884951089	120.049664999423
1086.4	102.75191118683	120.049006172713
1088	102.750376695826	120.049372273737
1089.6	102.750668187791	120.049719648415
1091.2	102.750992165252	120.049288706451
1092.8	102.748741629935	120.048525796803
1094.4	102.747197741952	120.048820489328
1096	102.74802399571	120.047267562883
1097.6	102.748847183049	120.048084231217
1099.2	102.748452493351	120.048591738239
1100.8	102.748705819523	120.048845064412
1102.4	102.747898954469	120.049455071817
1104	102.746702900698	120.049805331853
1105.6	102.746079011266	120.04929417412
1107.2	102.745600471395	120.048860322156
1108.8	102.744010309625	120.048656090203
1110.4	102.742102025586	120.048726147048
1112	102.740747380117	120.047597221694
1113.6	102.741049215216	120.046863077623
1115.2	102.740980393059	120.046874575358
1116.8	102.740680520735	120.046524315322
1118.4	102.740691657073	120.046928547796
1120	102.74039846483	120.048017547558
1121.6	102.738716379043	120.048606277583
1123.2	102.73903092747	120.04936334598
1124.8	102.738421498038	120.049693881125
1126.4	102.739211456081	120.049220848328
1128	102.738602033731	120.04954725307
1129.6	102.739449945021	120.049004530003
1131.2	102.741399135816	120.048811752892
1132.8	102.742875773048	120.049701421973
1134.4	102.742861096945	120.049294613612
1136	102.742701662114	120.050053136902
1137.6	102.741287985467	120.049194679728
1139.2	102.740531416484	120.049039387367
1140.8	102.739459015935	120.049556020639
1142.4	102.737613639085	120.049290315169
1144	102.736439634299	120.049480747383
1145.6	102.736565462978	120.050529931604
1147.2	102.7356230293	120.051097904967
1148.8	102.736527765631	120.052168006994
1150.4	102.736619744226	120.051305686721
1152	102.734755094398	120.051309078844
1153.6	102.736239884154	120.05090484637
1155.2	102.73470263717	120.050869600278
1156.8	102.734412907827	120.051945737838
1158.4	102.734212127651	120.052174939711
1160	102.735577324273	120.052736635928
1161.6	102.73572975216	120.053758584293
1163.2	102.734963680193	120.052982972807
1164.8	102.736713015361	120.053604391139
1166.4	102.737681130357	120.054102137486
1168	102.739694176152	120.054552833754
1169.6	102.740574358375	120.054875545678
1171.2	102.739674222599	120.055320214715
1172.8	102.739366354253	120.056002406116
1174.4	102.739060754426	120.056683974152
1176	102.738667221826	120.057190507766
1177.6	102.737432759365	120.058843159464
1179.2	102.737732208416	120.059195209972
1180.8	102.736673868186	120.059008907243
1182.4	102.73697374051	120.059359167279
1184	102.736868943895	120.059811728455
1185.6	102.736659520864	120.059686074637
1187.2	102.736807037118	120.06039094868
1188.8	102.735746686426	120.060752999217
1190.4	102.73644404863	120.060597498494
1192	102.735348400518	120.061750987253
1193.6	102.735200884264	120.061046113209
1195.2	102.735554212732	120.060728454091
1196.8	102.733605021937	120.060921231203
1198.4	102.730419982133	120.060170395477
1200	102.730026449533	120.060676929091
1201.6	102.729160943412	120.060761025527
1203.2	102.728451806417	120.061622578844
1204.8	102.7276653982	120.061870918281
1206.4	102.727464735776	120.062093482864
1208	102.728986812663	120.063025132349
1209.6	102.72959197292	120.063691977395
1211.2	102.729998933414	120.063589247902
1212.8	102.730994690064	120.063066355159
1214.4	102.730786098077	120.062398860799
1216	102.730786098077	120.062398860799
1217.6	102.732501653937	120.062670054222
1219.2	102.730869003415	120.063462251643
1220.8	102.730580267429	120.063516224081
1222.4	102.730098264658	120.063095234318
1224	102.729597643888	120.06405475746
1225.6	102.728541872789	120.064851020417
1227.2	102.727548515042	120.064975190135
1228.8	102.726695592151	120.066441979113
1230.4	102.726031443349	120.066128052594
1232	102.72647947133	120.065699350047
1233.6	102.726096477929	120.065455314707
1235.2	102.726096477929	120.065455314707
1236.8	102.727661569684	120.065193271023
1238.4	102.728247683218	120.065169735586
1240	102.728562740556	120.065390008725
1241.6	102.728956273156	120.064883475112
1243.2	102.729349805755	120.064376941498
1244.8	102.729142038242	120.06425228099
1246.4	102.731144567891	120.064602063558
1248	102.730962318788	120.064747262019
1249.6	102.731571741138	120.064420857277
1251.2	102.731372955467	120.064646236349
1252.8	102.731678555294	120.063964668313
1254.4	102.732541980781	120.063341007877
1256	102.734371926014	120.06359046596
1257.6	102.734677616084	120.062910009998
1259.2	102.734835184963	120.06348218938
1260.8	102.734193120511	120.063853820935
1262.4	102.733799587911	120.064360354549
1264	102.735007369713	120.065181044335
1265.6	102.734046338677	120.065090570702
1267.2	102.734287955367	120.064495316533
1268.8	102.734602503793	120.06525238493
1270.4	102.734602503793	120.06525238493
1272	102.735183802365	120.065081115143
1273.6	102.733353857131	120.06483165706
1275.2	102.732980103611	120.064281493156
1276.8	102.735108712078	120.064885924822
1278.4	102.734321547415	120.065533972758
1280	102.735585502106	120.066653604344
1281.6	102.736088117381	120.067491296469
1283.2	102.736278764851	120.067756906458
1284.8	102.737023229949	120.066632777671
1286.4	102.737419054104	120.066125815705
1288	102.737527550373	120.066219509382
1289.6	102.737632346988	120.065766948206
1291.2	102.737504500286	120.064176266083
1292.8	102.737110967686	120.064682799696
1294.4	102.737797676566	120.063631545746
1296	102.736178317266	120.063787630572
1297.6	102.73475800225	120.064208217201
1299.2	102.733539013793	120.063898705846
1300.8	102.731913310548	120.06366095215
1302.4	102.731357045495	120.063025638051
1304	102.730073569757	120.063204674211
1305.6	102.732347620349	120.062460674729
1307.2	102.734177565582	120.062710132812
1308.8	102.735720542782	120.062617085736
1310.4	102.736355252165	120.063684929276
1312	102.735059330995	120.063657656857
1312.8	102.735519136602	120.063571336102
1313.6	102.735583965754	120.063443866928
1314.4	102.736309741607	120.062957515313
1315.2	102.736736110941	120.063200125488
1316	102.737293583281	120.063091504333
1316.8	102.735525769247	120.062854543555
1317.6	102.736080435792	120.062729368746
1318.4	102.736918732604	120.062312539097
1319.2	102.737688032232	120.062279486566
1320	102.738645566068	120.061645752961
1320.8	102.739666935493	120.06096977045
1321.6	102.742117443239	120.060375079453
1322.4	102.742384233198	120.060623079719
1323.2	102.743037684794	120.059985545896
1324	102.743764544982	120.059940476502
1324.8	102.74215272548	120.05964343645
1325.6	102.742903284045	120.059580356713
1326.4	102.742223293672	120.059888195299
1327.2	102.738878766929	120.059548273368
1328	102.739371568455	120.060356058791
