# Supplementary material for: Seeking safety: Movement dynamics after post-contact immobility
Source: PLoS One. 2024 Aug 22;19(8):e0307370. doi: 10.1371/journal.pone.0307370 (PMC11340899; doi:10.1371/journal.pone.0307370)
Supplement: S4 Data — (ZIP) [file pone.0307370.s013.zip › Franks_etal_AntLionTracksSSandData_PLoSOne_2024/Averaged_Data_Width_20_Day2_Antlion3_Capture4.txt]

t	x	y
16	102.734879227421	120.074948288747
16.8	102.736329832682	120.075154645666
17.6	102.738461231328	120.075881767524
18.4	102.737216225218	120.075894504572
19.2	102.735744126369	120.077171781113
20	102.734385265893	120.078350805611
20.8	102.732131643524	120.079846332841
21.6	102.729996475149	120.081435902467
22.4	102.731732457822	120.081392723567
23.2	102.734019245317	120.080881990287
24	102.736000786263	120.08098909925
24.8	102.7378584809	120.081089513903
25.6	102.737220769855	120.08065644304
26.4	102.736378426173	120.080525002265
27.2	102.735935852445	120.078513932337
28	102.735855463829	120.077610899197
28.8	102.734559138577	120.078038411002
29.6	102.732618260687	120.078728461118
30.4	102.731990215408	120.078238344814
31.2	102.731649126434	120.07866717347
32	102.730981694655	120.079059253748
33.6	102.730740077965	120.079654507917
35.2	102.730580643134	120.080413031206
36.8	102.729789365516	120.081428301258
38.4	102.729497336734	120.081970640425
40	102.729255720044	120.082565894593
41.6	102.730717200839	120.082717336731
43.2	102.730910763592	120.083439376735
44.8	102.73065989013	120.083627611727
46.4	102.729779707907	120.083304899802
48	102.728984147769	120.083211761054
49.6	102.728785782274	120.083439445774
51.2	102.72783480779	120.083783147554
52.8	102.728379836567	120.083540729309
54.4	102.727211493524	120.084226350954
56	102.72631701713	120.085152944397
57.6	102.725661497811	120.085418886415
59.2	102.726027740766	120.086877592032
60.8	102.725050150601	120.088760832763
62.4	102.723962456479	120.088628138101
64	102.721489559791	120.090106243736
65.6	102.721159134681	120.090089278531
67.2	102.72090826122	120.090277513523
68.8	102.719232431007	120.090155429977
70.4	102.720154949931	120.089808171251
72	102.720899181895	120.08879407102
73.6	102.720357046467	120.087308180836
75.2	102.72130575803	120.086497738937
76.8	102.721780891706	120.085424466596
78.4	102.7195801641	120.085847371245
80	102.717247493332	120.086413987308
81.6	102.715034068124	120.086538368176
83.2	102.714665603686	120.08644035223
84.8	102.713804866617	120.086519579739
86.4	102.713700070003	120.086972140915
88	102.713688628891	120.088529141693
89.6	102.713884418893	120.089352708029
91.2	102.714284248015	120.089384747759
92.8	102.714284248015	120.089384747759
94.4	102.713440661847	120.090826604235
96	102.713107733181	120.090678079668
97.6	102.713013326608	120.090997200477
99.2	102.712998650506	120.090590392117
100.8	102.712118468283	120.090267680192
102.4	102.711382189673	120.090513875929
104	102.710578570343	120.09112502552
105.6	102.710170361641	120.091224750773
107.2	102.708220941674	120.091898963059
108.8	102.708027378921	120.091176923055
110.4	102.70740348949	120.090665765323
112	102.70959906482	120.090648572592
113.6	102.70959906482	120.090648572592
115.2	102.709902894423	120.090999605483
116.8	102.710191630409	120.090945633045
118.4	102.708580773982	120.091550138834
120	102.709453569823	120.091413390562
121.6	102.708487521647	120.091326412448
123.2	102.709342244154	120.090288788445
124.8	102.709929656195	120.088486136297
126.4	102.710963807068	120.086674627077
128	102.712701326581	120.086112342318
129.6	102.714209421347	120.085310592668
131.2	102.712684833063	120.085682649349
132.8	102.713306879837	120.085389134955
134.4	102.713246122325	120.085020616641
136	102.712524406614	120.085138868507
137.6	102.711874581223	120.085291508761
139.2	102.714117525019	120.086290755232
140.8	102.712400596689	120.085478261976
142.4	102.712054497574	120.085961037175
144	102.712400211784	120.085893224003
145.6	102.712857800958	120.086207962581
147.2	102.712847748332	120.086340657243
148.8	102.710992734937	120.086695748719
150.4	102.711547872178	120.087298089247
152	102.711849299967	120.087106151639
153.6	102.713433025369	120.087542831192
155.2	102.714390847815	120.087552898395
156.8	102.714784380415	120.087046364781
158.4	102.715594524779	120.086563911701
160	102.716438110947	120.085122055224
161.6	102.716184784774	120.085417602425
163.2	102.716184784774	120.085417602425
164.8	102.716092679964	120.085732198431
166.4	102.715047005374	120.086501057328
168	102.714489269958	120.086444261802
169.6	102.715345882928	120.086476928561
171.2	102.716332131918	120.085800308302
172.8	102.716426538491	120.085481187492
174.4	102.716736236242	120.084799459797
176	102.716695833201	120.085168034477
177.6	102.714200385547	120.084834967171
179.2	102.714294045822	120.083978173522
180.8	102.713233591073	120.084210316217
182.4	102.712944855088	120.084264288655
184	102.714207313913	120.084162824681
185.6	102.713447335395	120.08488058217
187.2	102.714507790144	120.084648439474
188.8	102.714768189963	120.085911621204
190.4	102.714511897171	120.086100067012
192	102.714061803863	120.086534869115
193.6	102.713505638747	120.086373054887
195.2	102.713616668813	120.085217422428
196.8	102.713797845854	120.084330608493
198.4	102.712402705026	120.083848421434
200	102.712172087375	120.084276182693
201.6	102.712425579772	120.084575386834
203.2	102.712819112372	120.084611192388
204.8	102.711212710577	120.084778715291
206.4	102.713957864927	120.086152298018
208	102.71646280704	120.085665464233
209.6	102.718069208836	120.08549794133
211.2	102.716949425047	120.085578222697
212.8	102.717749494867	120.084970750063
214.4	102.717197735417	120.08477898001
216	102.717847560808	120.084084000589
217.6	102.718933023367	120.083645234864
219.2	102.719089784098	120.083020109504
220.8	102.719171280502	120.08277562029
222.4	102.719278368672	120.082322630762
224	102.72175215689	120.082315865616
225.6	102.722953692401	120.083498062766
227.2	102.723301762562	120.082882649051
228.8	102.723912874106	120.082557496666
230.4	102.723307616713	120.082398401383
232	102.724261186491	120.081944138492
233.6	102.725306861081	120.081175279595
235.2	102.725530903674	120.080146871768
236.8	102.725818369506	120.080639670338
238.4	102.728365147303	120.079716650794
240	102.728597205889	120.079020475036
241.6	102.728339926232	120.078302277384
243.2	102.72913647743	120.079480335544
244.8	102.728081786118	120.08024665556
246.4	102.729942310687	120.079407040231
248	102.730380340225	120.080142052814
249.6	102.730780313382	120.079145265406
251.2	102.731635035889	120.078107641403
252.8	102.731433983371	120.077848283655
254.4	102.73234250176	120.076853841412
256	102.732928615294	120.076830305975
257.6	102.734567902913	120.076011643775
259.2	102.734170413033	120.076517404534
260.8	102.733562704094	120.07684523887
262.4	102.734614175329	120.077014365998
264	102.734419154386	120.077292321104
265.6	102.734714701588	120.07674344773
267.2	102.736092119162	120.076526230936
268.8	102.737059547825	120.076456174091
270.4	102.73849269748	120.075513829113
272	102.738855272159	120.074321325065
273.6	102.737352401458	120.073631814147
275.2	102.738375228899	120.073444245574
276.8	102.740666658507	120.072363258091
278.4	102.741101051147	120.071318079027
280	102.74249258336	120.070364704404
281.6	102.741874005214	120.069200805111
283.2	102.740050000645	120.068430986371
284.8	102.73822158174	120.068444397756
286.4	102.736285071941	120.069043978446
288	102.736136593865	120.068958899194
289.6	102.734321324734	120.069116249472
291.2	102.734550717232	120.06841878929
292.8	102.736085208236	120.068052688266
294.4	102.735976711967	120.067958994589
296	102.737805129856	120.067937970798
297.6	102.7384833482	120.067599839355
299.2	102.7384833482	120.067599839355
300.8	102.737601895825	120.067823898438
302.4	102.737689142264	120.067431129669
304	102.733934582665	120.067533459426
305.6	102.732343171816	120.069574302572
307.2	102.731113397649	120.069562038896
308.8	102.730631394878	120.069141049133
310.4	102.731592425914	120.069231522766
312	102.731185888693	120.069332461787
313.6	102.731533274014	120.069371274889
315.2	102.733055350902	120.070302924374
316.8	102.73431151555	120.070178895091
318.4	102.735013188838	120.069478729697
320	102.735571759329	120.067845557278
321.6	102.73529351414	120.067186901313
323.2	102.735243812892	120.067148769863
324.8	102.736048263266	120.066540279612
326.4	102.735560324093	120.067365934035
328	102.734977501209	120.06738864142
329.6	102.735080110084	120.067970484203
331.2	102.73699798809	120.068394976708
332.8	102.735703350327	120.068819143033
334.4	102.735074669642	120.068906892034
336	102.734049728689	120.06974951176
337.6	102.732553802595	120.06974951176
339.2	102.73164990045	120.070602344101
340.8	102.72911433149	120.070100641927
342.4	102.728176444817	120.069730579112
344	102.727035642632	120.070526437161
345.6	102.726604078572	120.071571856583
347.2	102.725920689337	120.073693060581
348.8	102.727744693906	120.074462879322
350.4	102.729281273394	120.073520386278
352	102.729873575701	120.073494662681
353.6	102.731086928047	120.07383995435
355.2	102.732366934652	120.073526716166
356.8	102.732022287184	120.073143899797
358.4	102.731384241105	120.073128194047
360	102.731281632231	120.072546351264
361.6	102.730991506406	120.071265756247
363.2	102.728237302097	120.07212550239
364.8	102.726882738461	120.07254156237
366.4	102.726432227636	120.073061936718
368	102.725721091765	120.072943547755
369.6	102.727322406167	120.073257703928
371.2	102.728995950112	120.073105921969
372.8	102.731296953945	120.073098226876
374.4	102.731282277843	120.072691418515
376	102.731397294301	120.071795885744
377.6	102.731504382471	120.071342896215
379.2	102.732001061345	120.070390928373
380.8	102.730083183339	120.069966435868
382.4	102.729591161447	120.068977339855
384	102.729791941623	120.068748137982
385.6	102.730176130227	120.070076290633
387.2	102.730861619629	120.070634312316
388.8	102.731208543058	120.070891525276
390.4	102.733050645683	120.071151737693
392	102.735122310257	120.070762762823
393.6	102.734097019288	120.06970556955
395.2	102.733049904132	120.068239608332
396.8	102.732213316647	120.067865980531
398.4	102.73207206538	120.067081871753
400	102.732041185749	120.066381988195
401.6	102.731401356504	120.064809640077
403.2	102.73171590493	120.065566708474
404.8	102.732372460995	120.065305917351
406.4	102.732779421489	120.065203187858
408	102.733064269534	120.065715292614
409.6	102.734203257534	120.065854399457
411.2	102.736384156761	120.065430398366
412.8	102.737670154561	120.06410351192
414.4	102.737262910347	120.064204146202
416	102.735388562628	120.063922229411
417.6	102.735497661267	120.062759227993
419.2	102.734771938989	120.062313394042
420.8	102.733491932384	120.062082132345
422.4	102.731007528505	120.061927340826
424	102.729271232448	120.061914504396
425.6	102.729070429235	120.062143511256
427.2	102.72792962705	120.062939369304
428.8	102.727990184021	120.061805050732
430.4	102.73022492988	120.061711702676
432	102.730664304366	120.060787095855
433.6	102.729920072402	120.061801196086
435.2	102.730027160572	120.061348206557
436.8	102.729643657222	120.061315223976
438.4	102.729221526402	120.062254629946
440	102.729807639936	120.062231094509
441.6	102.731705536156	120.062203607736
443.2	102.73218456152	120.062633061828
444.8	102.730902467787	120.062811203984
446.4	102.731556391102	120.062116064903
448	102.731080984331	120.063175217761
449.6	102.73043185704	120.063429048567
451.2	102.728053277349	120.061786675891
452.8	102.727367787947	120.061228654208
454.4	102.727286291542	120.061473143421
456	102.726798581543	120.06181736267
457.6	102.727773259804	120.061461401363
459.2	102.730491448776	120.062514263332
460.8	102.73236481769	120.062427298106
462.4	102.732914437142	120.062458420748
464	102.733373339514	120.061457179209
465.6	102.732374526767	120.060419352978
467.2	102.732308735509	120.059864875102
468.8	102.732285061601	120.058775378685
470.4	102.733567155334	120.058597236529
472	102.733716359955	120.058861780249
473.6	102.732823771241	120.058681606859
475.2	102.731684783241	120.058542500016
476.8	102.728134644275	120.058975752727
478.4	102.72760558508	120.059587752714
480	102.727034147648	120.05947359663
481.6	102.727171112666	120.060927013324
483.2	102.727499655517	120.060695977836
484.8	102.728184471039	120.061469065831
486.4	102.729631275732	120.061758199489
488	102.733159216628	120.062410788528
489.6	102.736117748979	120.063000917377
491.2	102.738439384564	120.063074630403
492.8	102.739047125233	120.062742699037
494.4	102.740854786714	120.062690546868
496	102.739886671718	120.062192800521
497.6	102.741317599727	120.062677537489
499.2	102.742391652434	120.06182834763
500.8	102.743336599268	120.062528513024
502.4	102.74367903607	120.062027630487
504	102.744202382815	120.061780728999
505.6	102.744202382815	120.061780728999
507.2	102.742880523121	120.061678948379
508.8	102.741548888564	120.061787442044
510.4	102.741675044998	120.060147408402
512	102.740411692252	120.061173082629
513.6	102.740997805786	120.061149547192
515.2	102.742633747438	120.061671477964
516.8	102.745138576606	120.063103381373
518.4	102.746043577456	120.064124583485
520	102.745754059101	120.063780364236
521.6	102.74619797481	120.063399248698
523.2	102.744085811309	120.062679919389
524.8	102.742048687741	120.062697662079
526.4	102.740462236859	120.063928738391
528	102.738221897455	120.06417728619
529.6	102.737356034589	120.065281257222
531.2	102.737747106666	120.066651014819
532.8	102.739277166743	120.068159879258
534.4	102.740869889951	120.069279246868
536	102.741007587887	120.069537893519
537.6	102.741672543867	120.069720518871
539.2	102.741556498109	120.069924063468
540.8	102.741963458603	120.069821333975
542.4	102.744157137915	120.069194120802
544	102.7444458739	120.069140148364
545.6	102.744310670391	120.06895334302
547.2	102.744511473604	120.06872433616
548.8	102.743575190083	120.069287303014
550.4	102.744274079631	120.069402284164
552	102.744557255854	120.068976251404
553.6	102.744229539618	120.068755990852
555.2	102.741256135892	120.06959812921
556.8	102.737939489602	120.071008136475
558.4	102.737847511006	120.071323778868
560	102.737450021127	120.071829539627
561.6	102.737154473925	120.072378413001
563.2	102.736038094343	120.072106244548
564.8	102.735836079138	120.071384761674
566.4	102.735370157667	120.071114050372
568	102.735117155526	120.071301668128
569.6	102.735816045074	120.071416649279
571.2	102.735188541634	120.070902115935
572.8	102.735730136926	120.071209229293
574.4	102.737469015696	120.071000101346
576	102.736599156194	120.071527009692
577.6	102.738427574082	120.071505985902
579.2	102.737874016245	120.071802563842
580.8	102.736185800939	120.071673188111
582.4	102.733947874158	120.07191993766
584	102.732776394869	120.071249807701
585.6	102.733147409628	120.071349537737
587.2	102.7320811288	120.071368057945
588.8	102.732373853879	120.071240873945
590.4	102.734034603086	120.070339770807
592	102.735080118148	120.068416438506
593.6	102.736343470894	120.06739076428
595.2	102.737484273079	120.066594906232
596.8	102.738446383901	120.066655436924
598.4	102.73819338176	120.066265868381
600	102.737649273413	120.065393377464
601.6	102.738467408523	120.06506612342
603.2	102.739495350547	120.064879166764
604.8	102.741042324313	120.065160359136
606.4	102.741521349677	120.065589813228
608	102.740682234001	120.065800966421
609.6	102.739753484888	120.066081610175
611.2	102.73949053232	120.066779945991
612.8	102.739685553263	120.066501990885
614.4	102.740227089233	120.066446362809
616	102.738013664025	120.066570743677
617.6	102.736855120542	120.066821798863
619.2	102.736647574251	120.066886171509
620.8	102.739252513538	120.065946017206
622.4	102.741534649691	120.064137423483
624	102.74286173714	120.064410925416
625.6	102.743666187514	120.063802435165
627.2	102.74495484674	120.062579694146
628.8	102.74550616118	120.061847212163
630.4	102.746151902611	120.062034202925
632	102.746151902611	120.062034202925
633.6	102.745265916753	120.061707478325
635.2	102.743543059689	120.061005030714
636.8	102.743543059689	120.061005030714
638.4	102.74301181236	120.060533992505
640	102.743011812359	120.060533992505
641.6	102.744883367089	120.060807060505
643.2	102.745080521609	120.06056659295
644.8	102.744914307598	120.059569308887
646.4	102.745729043361	120.05937544104
648	102.747011137094	120.059197298883
649.6	102.748799692421	120.059777876216
651.2	102.748177963992	120.059865102836
652.8	102.74916879355	120.060325714112
654.4	102.748067542954	120.059739164073
656	102.747333842196	120.06060414844
657.6	102.746682033954	120.062615308946
659.2	102.746223131582	120.063032492921
660.8	102.745294268948	120.064003576583
662.4	102.742831991878	120.064213398066
664	102.741159854126	120.063664753946
665.6	102.739483430925	120.06422107809
667.2	102.73714070753	120.064920388815
668.8	102.734494154531	120.06526866665
670.4	102.732008535211	120.065550249698
672	102.730067858041	120.065989845115
673.6	102.730469885579	120.066589517477
675.2	102.731306529882	120.066623469729
676.8	102.73227612339	120.06622609534
678.4	102.733752760622	120.067115764421
680	102.734432345747	120.067515832078
681.6	102.736110508428	120.067235563303
683.2	102.73539073658	120.067033499212
684.8	102.735679779275	120.067376608588
686.4	102.73432538665	120.066772176922
688	102.733154622358	120.066741380407
689.6	102.731653035065	120.066503308233
691.2	102.731853815241	120.06627410636
692.8	102.729916196935	120.06606385557
694.4	102.730798853108	120.066395960293
696	102.731311990548	120.066860940767
697.6	102.730637944241	120.066709441781
699.2	102.732133870336	120.066709441781
700.8	102.733728295339	120.067156610854
702.4	102.735312662445	120.067601632558
704	102.736135849784	120.068418300892
705.6	102.735341261744	120.069023280627
707.2	102.735253169973	120.069909512827
708.8	102.734764075444	120.069229418591
710.4	102.736110602954	120.070292670861
712	102.735648009885	120.069984275482
713.6	102.734654652137	120.0701084452
715.2	102.731694928025	120.069113968806
716.8	102.73047380693	120.068769529226
718.4	102.727613787097	120.067859835382
720	102.727308867163	120.068046640725
721.6	102.728171264661	120.068251973463
723.2	102.728830947209	120.067396995628
724.8	102.727817073804	120.066832716905
726.4	102.727919682679	120.066870059807
728	102.730216400125	120.06777776579
729.6	102.730908891743	120.069433665259
731.2	102.73154569789	120.06931315248
732.8	102.731493175923	120.069548504077
734.4	102.732297626297	120.068940013825
736	102.73399093791	120.067882004516
737.6	102.736184617221	120.067254791342
739.2	102.73535688868	120.065255674724
740.8	102.735802321959	120.064623419601
742.4	102.734287459311	120.064072880404
744	102.732521484806	120.063781399313
745.6	102.731078856734	120.062703071258
747.2	102.728990812306	120.063083994966
748.8	102.728427108415	120.063465095217
750.4	102.72654351069	120.062678155628
752	102.727022536054	120.06310760972
753.6	102.72689503856	120.063059047193
755.2	102.728683593887	120.063639624525
756.8	102.728334335635	120.063783747147
758.4	102.730205890364	120.064631746811
760	102.73179608424	120.065468075678
761.6	102.729859574441	120.065525317201
763.2	102.729906117307	120.065162282843
764.8	102.729461087442	120.06561269022
766.4	102.728680823039	120.06561269022
768	102.726416597635	120.064855166413
769.6	102.726444459323	120.064720689481
771.2	102.726882100813	120.063326652575
772.8	102.724584599505	120.062351160028
774.4	102.724331597363	120.063113709449
776	102.723517845119	120.061904525236
777.6	102.723060238317	120.061319106403
779.2	102.723074914419	120.061181414883
780.8	102.723904820974	120.061576173158
782.4	102.725043808973	120.061715280001
784	102.725448730431	120.061209976004
785.6	102.725472092733	120.061171595078
787.2	102.723470707236	120.060827155498
788.8	102.722800553536	120.060157001798
790.4	102.72525031597	120.061081222974
792	102.726407602308	120.061026137383
793.6	102.726109693142	120.060679149276
795.2	102.728046202941	120.060079568587
796.8	102.727421049799	120.058914028829
798.4	102.727567232041	120.057821883583
800	102.728632106311	120.058082096
801.6	102.730242549129	120.058531268217
803.2	102.73077287125	120.057894334118
804.8	102.732771388687	120.058217640814
806.4	102.732119022304	120.057178076703
808	102.73361376196	120.056881977833
809.6	102.735338988262	120.056643732296
811.2	102.737069082167	120.058132725826
812.8	102.73681898257	120.058296507863
814.4	102.736470670185	120.058363188156
816	102.736377009909	120.058677642638
817.6	102.734997534654	120.059175671959
819.2	102.734653563993	120.059782155224
820.8	102.732191318414	120.060803023707
822.4	102.731963027213	120.06236193572
824	102.730426549334	120.062728589636
825.6	102.726771031226	120.063926462359
827.2	102.72712317392	120.062844740446
828.8	102.726864691502	120.06303254919
830.4	102.725344669419	120.061686762768
832	102.723390981595	120.060633430366
833.6	102.725151846854	120.061048189884
835.2	102.723693891565	120.059690966656
836.8	102.722674000394	120.060978032497
838.4	102.72358367165	120.061973890481
840	102.721713135867	120.061082842508
841.6	102.720616656711	120.062108516734
843.2	102.720418291216	120.06338750507
844.8	102.720510703284	120.063072207062
846.4	102.721396689142	120.063398931661
848	102.720764522997	120.06290645645
849.6	102.722602545335	120.064288286651
851.2	102.723445158027	120.06597301735
852.8	102.726343713847	120.065920637648
854.4	102.727292112734	120.066672261013
856	102.727292112734	120.066672261013
857.6	102.728069341089	120.066672261013
859.2	102.727829181475	120.065653382216
860.8	102.726685321228	120.064959692584
862.4	102.728806654807	120.065996212243
864	102.730146144186	120.065910660914
865.6	102.728548480743	120.064703993769
867.2	102.726258031003	120.064468410286
868.8	102.723858518606	120.064656261817
870.4	102.721442424896	120.06614125089
872	102.722580578488	120.067287320925
873.6	102.72251126682	120.068447223771
875.2	102.721051069433	120.067464133287
876.8	102.720339033704	120.06734901761
878.4	102.722809810017	120.067583113557
880	102.723555612282	120.067010672505
881.6	102.724788260558	120.066835324866
883.2	102.727124599478	120.066267783905
884.8	102.72906312517	120.066105130854
886.4	102.730226623243	120.063819688209
888	102.731813226047	120.062095545063
889.6	102.733385294935	120.061298095011
891.2	102.733942187031	120.059641001456
892.8	102.733590044338	120.060722723368
894.4	102.735061879102	120.060880206293
896	102.734987600004	120.062534696885
897.6	102.735731303072	120.063647822181
899.2	102.734391813693	120.06373337351
900.8	102.734988371994	120.064572330187
902.4	102.735071979644	120.0638482312
904	102.736294899325	120.063704182984
905.6	102.738165435108	120.064595230957
907.2	102.739448910845	120.064416194797
908.8	102.739448910845	120.064416194797
910.4	102.739540592383	120.065349994343
912	102.738257116645	120.065529030502
913.6	102.73775029479	120.065882398871
915.2	102.73538017717	120.064793916292
916.8	102.734350760641	120.063419117817
918.4	102.729952038574	120.063741849696
920	102.728698719753	120.063177031674
921.6	102.727067809781	120.063095044328
923.2	102.724397370782	120.062437250556
924.8	102.724138888364	120.0626250593
926.4	102.724070890661	120.062501218073
928	102.722533320319	120.062092169391
929.6	102.72233281894	120.062316827563
931.2	102.724053202649	120.063809841997
932.8	102.726172264402	120.062890658493
934.4	102.72852305328	120.062660438684
936	102.73005747629	120.060839074501
937.6	102.731123757118	120.060820554294
939.2	102.730734166414	120.060077835422
940.8	102.731072589764	120.060924299581
942.4	102.73211888809	120.060541523162
944	102.730391700771	120.059318891258
945.6	102.730890342802	120.060149961311
947.2	102.73087902525	120.060029995255
948.8	102.730175163726	120.059336957472
950.4	102.729666889237	120.058995047858
952	102.729002033195	120.059285922376
953.6	102.729133758213	120.05945115351
955.2	102.729164230782	120.059244200771
956.8	102.728924978286	120.058047938289
958.4	102.729534400636	120.057717194834
960	102.728260934378	120.057331827225
961.6	102.730009390905	120.056074073645
963.2	102.729998254567	120.055669841171
964.8	102.730636874868	120.056037793363
966.4	102.73163403719	120.056649630091
968	102.733476886714	120.056906843051
969.6	102.733711566857	120.057357968057
971.2	102.733964568999	120.0571703503
972.8	102.733743439183	120.055971002146
974.4	102.733952862214	120.056641155846
976	102.733765533619	120.054090514018
977.6	102.735688037045	120.052054587078
979.2	102.735805660267	120.052550045575
980.8	102.736674172706	120.053476210148
982.4	102.737869803245	120.053729064053
984	102.74083314165	120.052837201841
985.6	102.743201860111	120.053996921143
987.2	102.744211041654	120.05416613511
988.8	102.745909826754	120.055590891062
990.4	102.745668650225	120.055742810667
992	102.746632213682	120.05674695878
993.6	102.748216580788	120.057191980484
995.2	102.747336075206	120.056865064897
996.8	102.745344030296	120.056926995443
998.4	102.743764997196	120.058755349559
1000	102.743575338602	120.059780282062
1001.6	102.742595456882	120.06124676717
1003.2	102.742639251173	120.061283663459
1004.8	102.743118276537	120.061713117551
1006.4	102.743400701779	120.061321942359
1008	102.741756220762	120.060836844714
1009.6	102.74175705517	120.059829881522
1011.2	102.740273863213	120.058434488095
1012.8	102.739146192766	120.058415347308
1014.4	102.738007204766	120.058851172131
1016	102.736188357496	120.05804035871
1017.6	102.736022143485	120.058414340234
1019.2	102.733780135048	120.059426902898
1020.8	102.733296158959	120.060046131565
1022.4	102.733553806969	120.060865286013
1024	102.733337917218	120.061231835022
1025.6	102.731985433687	120.062548656052
1027.2	102.729626267086	120.064136234428
1028.8	102.728472152062	120.065225170774
1030.4	102.727103329485	120.064547242856
1032	102.724336591017	120.06418260272
1033.6	102.722493741493	120.06392538976
1035.2	102.721871717523	120.063978610208
1036.8	102.722327284554	120.064283333578
1038.4	102.722301048814	120.06486426784
1040	102.723463837472	120.063622127486
1041.6	102.724995373559	120.065598912222
1043.2	102.723784908439	120.067341646918
1044.8	102.723667285218	120.066846188421
1046.4	102.724063109373	120.066339226455
1048	102.723610192882	120.066805326587
1049.6	102.72188648686	120.067741291104
1051.2	102.721356936126	120.067554334448
1052.8	102.72113931576	120.066939306311
1054.4	102.720747892398	120.066341585806
1056	102.722128056927	120.066328773043
1057.6	102.72237635142	120.06614215579
1059.2	102.721672489896	120.066024049673
1060.8	102.722210558676	120.066851847796
1062.4	102.722138922703	120.065450707992
1064	102.722305136714	120.064328763421
1065.6	102.720476718825	120.064349787212
1067.2	102.720381974836	120.064669653726
1068.8	102.717933787333	120.063738943225
1070.4	102.717047801475	120.063412218626
1072	102.716743290022	120.06324633051
1073.6	102.716859469942	120.06368678371
1075.2	102.717579711021	120.064814333537
1076.8	102.720158815977	120.065822487125
1078.4	102.720417298395	120.06563467838
1080	102.721556286395	120.065773785223
1081.6	102.723427841124	120.066621784888
1083.2	102.724940582644	120.066656547546
1084.8	102.726408793851	120.065765567731
1086.4	102.727530567888	120.065902194056
1088	102.727396745978	120.065549807266
1089.6	102.728691428684	120.065643377443
1091.2	102.728846577318	120.063925586876
1092.8	102.729185707517	120.062441892256
1094.4	102.730746783035	120.061250226418
1096	102.731883945805	120.061457472651
1097.6	102.732299044694	120.060940788379
1099.2	102.733893599725	120.061384618592
1100.8	102.733532250466	120.059317747372
1102.4	102.732947364072	120.058664683051
1104	102.733726143561	120.058644393882
1105.6	102.734345976782	120.059154449989
1107.2	102.734345976782	120.059154449989
1108.8	102.735625983387	120.059385711687
1110.4	102.735689224176	120.058928126503
1112	102.734884773802	120.059536616754
1113.6	102.734931316668	120.059173582397
1115.2	102.734656308992	120.057917691759
1116.8	102.733792214898	120.057428277469
1118.4	102.733047196587	120.057511057281
1120	102.731417621734	120.058172868639
1121.6	102.730444847745	120.058158422305
1123.2	102.728265064399	120.058371982159
1124.8	102.725625910151	120.058503227493
1126.4	102.724850715136	120.057824498992
1128	102.726040916476	120.058840464672
1129.6	102.72569060886	120.059343907706
1131.2	102.725866591762	120.058104258473
1132.8	102.725950199412	120.057380159485
1134.4	102.726055663521	120.058467841544
1136	102.726921526387	120.057947928077
1137.6	102.726327662506	120.058471319446
1139.2	102.725211748941	120.057420671853
1140.8	102.724749155872	120.057112276474
1142.4	102.724650526936	120.056668446261
1144	102.72601263112	120.056316059471
1145.6	102.725014012879	120.054329173095
1147.2	102.724985380824	120.054695827011
1148.8	102.725067194335	120.055104894566
1150.4	102.725713059128	120.054630924927
1152	102.725163439676	120.054599802284
1153.6	102.726254585769	120.05608513631
1155.2	102.725042682875	120.054915428572
1156.8	102.727710959387	120.055046455537
1158.4	102.730775007332	120.055598696737
1160	102.732210896361	120.055958639189
1161.6	102.732145198097	120.056080509469
1163.2	102.732169715916	120.055809110841
1164.8	102.730833643303	120.055177471884
1166.4	102.73103761276	120.056432413839
1168	102.731166932124	120.056780754789
1169.6	102.731011719976	120.05731397319
1171.2	102.730556152945	120.05700924982
1172.8	102.729852291421	120.056891143702
1174.4	102.730100585914	120.056704526449
1176	102.732370117048	120.057640057133
1177.6	102.733906594928	120.057273403217
1179.2	102.735490962033	120.057718424921
1180.8	102.736774466622	120.058576754071
1182.4	102.738009575476	120.059165898397
1184	102.737751093058	120.059353707141
1185.6	102.737887769142	120.057698162968
1187.2	102.737627894855	120.057887956943
1188.8	102.738685904165	120.057537770763
1190.4	102.740593030907	120.058416241018
1192	102.739909976748	120.058312534733
1193.6	102.740451088904	120.057797189823
1195.2	102.740084598599	120.058107667777
1196.8	102.741900660608	120.059285386464
1198.4	102.741995901236	120.059227045346
1200	102.742788550788	120.059519074129
1201.6	102.74221356244	120.059706559575
1203.2	102.742773293087	120.058747021323
1204.8	102.743574658226	120.0595851004
1206.4	102.743117051423	120.058999681568
1208	102.741014212418	120.058332673352
1209.6	102.738592260676	120.057612579521
1211.2	102.738790493555	120.058157848661
1212.8	102.740089581184	120.056464680075
1214.4	102.738103954076	120.054651092266
1216	102.737979293568	120.0551912878
1217.6	102.737724901061	120.05430034144
1219.2	102.736916054955	120.053252473456
1220.8	102.736686793678	120.054774522584
1222.4	102.735275965975	120.055084541097
1224	102.733285385274	120.054739249428
1225.6	102.731849496244	120.054379306975
1227.2	102.732367282321	120.054530850098
1228.8	102.732702359171	120.055745503679
1230.4	102.733041269462	120.055765305908
1232	102.732595709595	120.055916849031
1233.6	102.73136306132	120.05609219667
1235.2	102.729901749293	120.055097729156
1236.8	102.728669101017	120.055273076795
1238.4	102.727562953689	120.055502254625
1240	102.725016354045	120.054892335534
1241.6	102.724192169049	120.055169495091
1243.2	102.723660921719	120.054698456882
1244.8	102.722957060195	120.054580350765
1246.4	102.722707739179	120.055494527823
1248	102.719908486164	120.055034089635
1249.6	102.720213987516	120.055101904951
1251.2	102.722445249748	120.056615852077
1252.8	102.722339785639	120.055528170018
1254.4	102.72362009565	120.055752022963
1256	102.723213135156	120.054603200531
1257.6	102.72476081899	120.055072370537
1259.2	102.723257454818	120.055619048418
1260.8	102.723309396696	120.055096001948
1262.4	102.721317351786	120.055157932495
1264	102.72081272605	120.054316889601
1265.6	102.720910287972	120.054350395716
1267.2	102.721835220054	120.055627962228
1268.8	102.7212336048	120.055540385324
1270.4	102.720740115403	120.056365139244
1272	102.721660315275	120.057258953456
1273.6	102.724110077709	120.058183174632
1275.2	102.724304529937	120.058776455781
1276.8	102.723861629663	120.060249650084
1278.4	102.720186389635	120.061021189122
1280	102.719564991429	120.062228404102
1281.6	102.717420267817	120.062482857223
1283.2	102.718224279775	120.063404926226
1284.8	102.720270436801	120.063441429823
1286.4	102.721959895465	120.06290247118
1288	102.72367353273	120.064125455687
1289.6	102.725387169994	120.065348440194
1291.2	102.725362861636	120.065346140755
1292.8	102.723855015812	120.065429909967
1294.4	102.723957792898	120.06552158511
1296	102.722866910792	120.066514345544
1297.6	102.722470539397	120.066162582957
1299.2	102.722173127595	120.064478370878
1300.8	102.721981179903	120.063881840858
1302.4	102.723816789392	120.06450761682
1304	102.725656637479	120.063413454624
1305.6	102.726968128269	120.06364365242
1307.2	102.725544817807	120.062261573431
1308.8	102.725940577866	120.062571255677
1310.4	102.72664443939	120.062689361794
1312	102.728190326699	120.061893054399
1312.8	102.729672286076	120.062158338486
1313.6	102.729903625458	120.062152286826
1314.4	102.72872417305	120.061305283306
1315.2	102.729501572456	120.062207815433
1316	102.727816024463	120.061887589526
1316.8	102.728378639596	120.061952551362
1317.6	102.727905955027	120.061627343055
1318.4	102.728805036782	120.061499607114
1319.2	102.729451303719	120.061558534672
1320	102.730664977719	120.060952354616
1320.8	102.731975820131	120.062226127076
1321.6	102.731672121035	120.06141139043
1322.4	102.73073281945	120.060091632824
1323.2	102.731474132499	120.061567407875
1324	102.733150390306	120.060341968332
1324.8	102.732968862329	120.060173327973
1325.6	102.73085584304	120.059757230946
1326.4	102.732926050761	120.060952476272
1327.2	102.734247767082	120.06069522676
1328	102.737963049318	120.06155865161
