# Supplementary material for: Seeking safety: Movement dynamics after post-contact immobility
Source: PLoS One. 2024 Aug 22;19(8):e0307370. doi: 10.1371/journal.pone.0307370 (PMC11340899; doi:10.1371/journal.pone.0307370)
Supplement: S4 Data — (ZIP) [file pone.0307370.s013.zip › Franks_etal_AntLionTracksSSandData_PLoSOne_2024/Averaged_Data_Width_20_Day2_Antlion7_Capture1.txt]

t	x	y
16	111.903810043556	112.26698432565
16.8	111.905149108684	112.266328414412
17.6	111.91227156123	112.264532819286
18.4	111.918800476064	112.262886857087
19.2	111.924807077711	112.261372571864
20	111.922700133383	112.262580237688
20.8	111.928117369823	112.261189478015
21.6	111.928949272983	112.260202079506
22.4	111.929098245513	112.259938362227
23.2	111.929237286542	112.2596922261
24	111.929367357182	112.259461969723
24.8	111.929489298407	112.25924610437
25.6	111.93015358204	112.258467201805
26.4	111.930245225991	112.258293292294
27.2	111.927237754807	112.259157744562
28	111.927405302628	112.258974314946
28.8	111.92756379381	112.258800800446
29.6	111.927713943351	112.258636418287
30.4	111.928020128712	112.260404361585
31.2	111.926570288624	112.261213549627
32	111.925191172443	112.261983265082
33.6	111.928515807811	112.26121200958
35.2	111.926973296807	112.262192926772
36.8	111.92711488652	112.263630062356
38.4	111.925129907664	112.265074685857
40	111.923144928807	112.266519309358
41.6	111.91829275827	112.268171557084
43.2	111.918876815834	112.269144986358
44.8	111.919460873399	112.270118415633
46.4	111.919460873399	112.270118415633
48	111.917918362395	112.271099332825
49.6	111.921035385398	112.272611734519
51.2	111.919492874394	112.273592651711
52.8	111.919492874394	112.273592651711
54.4	111.919492874394	112.273592651711
56	111.919492874394	112.273592651711
57.6	111.919634464107	112.275029787294
59.2	111.920218521671	112.276003216569
60.8	111.920218521671	112.276003216569
62.4	111.920218521671	112.276003216569
64	111.920218521671	112.276003216569
65.6	111.9233503772	112.275705469741
67.2	111.924939721725	112.276388640104
68.8	111.923219406716	112.277743141002
70.4	111.920493804747	112.279387900811
72	111.918773489739	112.280742401708
73.6	111.920900058307	112.280734913791
75.2	111.918174456339	112.282379673599
76.8	111.916189477483	112.2838242971
78.4	111.917778822007	112.284507467464
80	111.918362879572	112.285480896739
81.6	111.918946937137	112.286454326013
83.2	111.915831963458	112.288206498707
84.8	111.913846984602	112.289651122208
86.4	111.912304473598	112.2906320394
88	111.915529646816	112.290727545669
89.6	111.916113704381	112.291700974943
91.2	111.914571193377	112.292681892135
92.8	111.914726942061	112.294511939171
94.4	111.913465377721	112.294722199895
96	111.913465377721	112.294722199895
97.6	111.912565132244	112.296007719919
99.2	111.91099266957	112.296778975421
100.8	111.913119238139	112.296771487504
102.4	111.91099266957	112.296778975421
104	111.910127223948	112.297037899726
105.6	111.910661540346	112.297774389897
107.2	111.910661540346	112.297774389897
108.8	111.908534971777	112.297781877815
110.4	111.906408403208	112.297789365732
112	111.908534971777	112.297781877815
113.6	111.910661540346	112.297774389897
115.2	111.908963280658	112.296925260053
116.8	111.9059784606	112.297200951561
118.4	111.908105029169	112.297193463643
120	111.910231597738	112.297185975726
121.6	111.908659135064	112.297957231228
123.2	111.912323400976	112.295322019121
124.8	111.930217812268	112.287167463027
126.4	111.955458901428	112.27884157949
128	111.983116273493	112.269339412188
129.6	112.010385947617	112.262643892549
131.2	112.035985873343	112.255830898982
132.8	112.059566628631	112.246664987798
134.4	112.084553499087	112.238229490523
136	112.112788674102	112.229840820599
137.6	112.135848883416	112.223424587672
139.2	112.157379493736	112.218713738394
140.839024390244	112.148136408378	112.190619071948
142.478048780488	112.123803135234	112.16052535505
144.117073170732	112.091974496599	112.125371336259
145.756097560976	112.061151144924	112.089927058558
147.395121951219	112.032633780262	112.055305881036
149.034146341463	112.003602683663	112.038150621586
150.673170731707	111.961876263415	112.030647728255
152.312195121951	111.920771447289	112.022035125551
153.951219512195	111.875340561019	112.00878392704
155.590243902439	111.828479675743	111.992994904207
157.229268292683	111.790092745926	111.974818829895
158.868292682927	111.757327116545	111.956946668414
160.507317073171	111.718583811689	111.935304569053
162.146341463415	111.680069708047	111.916704581992
163.785365853659	111.641767496323	111.900114828308
165.424390243902	111.598901500959	111.883888879352
167.063414634146	111.551418292278	111.866837083784
168.70243902439	111.514019958984	111.854039102531
170.341463414634	111.493454984731	111.843064968289
171.980487804878	111.467298341633	111.850443579792
173.619512195122	111.43994602164	111.863748661346
175.258536585366	111.413648455393	111.878796879541
176.89756097561	111.393719897828	111.89181109409
178.536585365854	111.371437216799	111.906748808775
180.175609756098	111.35216631233	111.92523497949
181.814634146341	111.335663878158	111.939816762825
183.453658536585	111.324545545971	111.957019912913
185.092682926829	111.309337145071	111.975068436873
186.731707317073	111.293850022416	111.992716298312
188.370731707317	111.283057654372	112.011169131516
190.009756097561	111.263313982078	112.030267637607
191.648780487805	111.234889605416	112.05536832768
193.287804878049	111.199280321002	112.077692481816
194.926829268293	111.161271651791	112.101953334504
196.565853658537	111.125314631931	112.123897657764
198.20487804878	111.09107217128	112.147777268482
199.843902439024	111.059162505255	112.171726082658
201.482926829268	111.029346845312	112.19482029325
203.121951219512	110.997354233297	112.216155572526
204.760975609756	110.967221617836	112.233275987729
206.4	110.935800966087	112.248725708764
208	110.935467164284	112.286355839848
209.6	110.953883156284	112.324324471734
211.2	110.977997333883	112.364291451604
212.8	111.002111511481	112.404258431473
214.4	111.025149181593	112.449582582579
216	111.052594979087	112.477278690459
217.6	111.085583547514	112.49727197807
219.2	111.118524394164	112.517947615861
220.8	111.152933065879	112.543808467436
222.4	111.1887717366	112.572207143333
224	111.216241282708	112.60098610882
225.6	111.23805122177	112.629979955927
227.2	111.263104217309	112.663793814937
228.8	111.284826005267	112.69579673385
230.4	111.309843513464	112.72496353131
232	111.33810806971	112.755109518892
233.6	111.369780737648	112.787182865159
235.2	111.392916630271	112.812999612059
236.8	111.402845608871	112.834609741953
238.4	111.415798379167	112.835929416324
240	111.427877914753	112.833686128318
241.6	111.439856820885	112.830494807245
243.2	111.447407850828	112.829835656565
244.8	111.454257253178	112.826331311177
246.4	111.456429177133	112.817712932079
248	111.450750260276	112.813291824906
249.6	111.44441746904	112.805413505421
251.2	111.435317950343	112.79753314554
252.8	111.4264971534	112.79005344818
254.4	111.416680633089	112.780990035635
256	111.408618993463	112.775429149526
257.6	111.391291182867	112.769916384844
259.2	111.377976164782	112.767280280254
260.8	111.364644248591	112.763883760877
262.4	111.349648380987	112.759997123265
264	111.331657890962	112.755609864883
265.6	111.313171732831	112.753688364575
267.2	111.292687315761	112.750989936557
268.8	111.271650936533	112.750216919192
270.4	111.248904549194	112.7523741396
272	111.229981084098	112.756334049889
273.6	111.210744464732	112.761497367296
275.2	111.191358102151	112.770019809322
276.8	111.170871159881	112.782689365726
278.4	111.14730668352	112.794617618297
280	111.118265794769	112.802493237724
281.6	111.085075990764	112.809874011505
283.2	111.057466276801	112.816076494938
284.8	111.027829527232	112.822884937406
286.4	110.995455636709	112.826528413133
288	110.964921270599	112.832360820143
289.6	110.934733838183	112.84183089637
291.2	110.902153190502	112.849756358619
292.8	110.873568726158	112.856421486122
294.4	110.84852296353	112.862914831988
296	110.818899744252	112.872729705134
297.6	110.789988894798	112.874262856241
299.2	110.755675720573	112.872543085033
300.8	110.721118515572	112.873708405629
302.4	110.684644120656	112.875226955297
304	110.645220235037	112.871722609909
305.6	110.608353467614	112.869311725676
307.2	110.567950426667	112.868057719728
308.8	110.524943268963	112.86643972242
310.4	110.483928774626	112.86487414474
312	110.446336005747	112.864381225829
313.6	110.414114232566	112.861186355098
315.2	110.380147051837	112.858551638418
316.8	110.345854529109	112.856657623172
318.4	110.31041057861	112.854254643477
320	110.272982588955	112.846658382008
321.6	110.234884064734	112.839469981211
323.2	110.20088736337	112.827090994905
324.8	110.164180081635	112.814289827339
326.4	110.124380730439	112.802725487558
328	110.083147783403	112.783993168573
329.6	110.04226009207	112.756727384079
331.2	109.998159953353	112.727236269643
332.8	109.954717195444	112.697655144603
334.4	109.907866617067	112.666791710546
336	109.866902027873	112.63608121574
337.6	109.828869573512	112.60016167551
339.2	109.794792835598	112.560073172663
340.8	109.757122610087	112.517869311862
342.4	109.721098919732	112.475792661291
344	109.686381850959	112.431009188608
345.6	109.655911715049	112.384098077654
347.2	109.631112946558	112.338044349409
348.8	109.60792033637	112.292866707512
350.4	109.586180879444	112.247510465772
352	109.566888139242	112.199523542632
353.6	109.546631960974	112.149347688209
355.2	109.532696499184	112.094506958432
356.8	109.518761572816	112.042168529368
358.4	109.50636130805	111.989987191649
360	109.493961043283	111.93780585393
361.6	109.483530868487	111.881843356986
363.2	109.474459135667	111.83506458518
364.8	109.469486753698	111.788057817057
366.4	109.468622194802	111.744760707589
368	109.465280551164	111.700756141928
369.6	109.470339243297	111.661558343109
371.2	109.475466653918	111.62046528245
372.8	109.488717459918	111.579106706149
374.4	109.503716402587	111.537424799454
376	109.518866438632	111.497137343009
377.6	109.534231645334	111.457002105228
379.2	109.556872572749	111.418476276775
380.8	109.577786206189	111.378223154347
382.4	109.607573141989	111.337864776625
384	109.63851150556	111.298015363352
385.6	109.672158945264	111.264615962615
387.2	109.7076876162	111.229869030265
388.8	109.749206841976	111.203659110609
390.4	109.793423435257	111.180063421935
392	109.842834705232	111.155883438756
393.6	109.893027037768	111.137856383013
395.2	109.943344603964	111.128358398615
396.8	110.002566942485	111.118801093011
398.4	110.054730191222	111.116000128776
400	110.114286364109	111.121115057146
401.6	110.174365564511	111.129502416719
403.2	110.233424091202	111.143714484127
404.8	110.288526901446	111.158396482909
406.4	110.344925727996	111.174630498081
408	110.399096536162	111.192802121803
409.6	110.454985691656	111.213055176768
411.2	110.511663324862	111.237513446199
412.8	110.56810452407	111.262282796557
414.4	110.622939564976	111.286176060568
416	110.677733052378	111.311315929658
417.6	110.735998635034	111.340962691642
419.2	110.793388131343	111.370609453627
420.8	110.840139284591	111.409117430792
422.4	110.884994905561	111.446613926446
424	110.92831586493	111.483953330756
425.6	110.967189001306	111.529379685962
427.2	111.006379839325	111.575354798549
428.8	111.049408678957	111.618112334023
430.4	111.089568477106	111.665289583812
432	111.123468151592	111.711138102642
433.6	111.158207382084	111.761531359512
435.2	111.186878014313	111.815622626231
436.8	111.212265049792	111.874145194215
438.4	111.228801179593	111.933171511849
440	111.242095636748	111.991005463711
441.6	111.253318302854	112.04961564033
443.2	111.259937621921	112.108800140221
444.8	111.259756362677	112.169068838925
446.4	111.261302397407	112.232232946732
448	111.258764767988	112.294755302039
449.6	111.25490998806	112.357483084489
451.2	111.249437128299	112.417450658965
452.8	111.242237291411	112.479031564742
454.4	111.227100780201	112.534728047736
456	111.208177315105	112.585843154607
457.6	111.185424101119	112.634428400311
459.2	111.165050562069	112.68590602567
460.8	111.132765367137	112.733316427472
462.4	111.090809894074	112.783779001063
464	111.053505572199	112.827187666518
465.6	111.01279742364	112.865864887636
467.2	110.966603779886	112.898837591971
468.8	110.917943441066	112.928630090224
470.4	110.867868189859	112.956572633715
472	110.816835599985	112.981403295859
473.6	110.762319666895	113.003106874964
475.2	110.706980212638	113.026761206334
476.8	110.648973825258	113.047062731577
478.4	110.590196395791	113.066328247611
480	110.531823313869	113.086643648499
481.6	110.47241352533	113.103825489098
483.2	110.41122765485	113.122594025241
484.8	110.348194899639	113.136278020422
486.4	110.289600183368	113.142230254133
488	110.233052791875	113.146371753228
489.6	110.177086334644	113.151009857418
491.2	110.124986766144	113.147064405617
492.8	110.072569496002	113.142570196434
494.4	110.015258430281	113.137824311537
496	109.959329077884	113.130959917335
497.6	109.904403331069	113.121249960322
499.2	109.851390089452	113.102387693773
500.8	109.800336864097	113.078479014753
502.4	109.752953322181	113.046939906258
504	109.712361321433	113.011750437984
505.6	109.670713524318	112.977942490488
507.2	109.629660118095	112.944563600665
508.8	109.589796873858	112.908131036898
510.4	109.553658312041	112.86805008652
512	109.520263961871	112.821892360744
513.6	109.484012113026	112.780565253061
515.2	109.449428604476	112.732314797496
516.8	109.415386948997	112.681772703721
518.4	109.379519589458	112.627285076367
520	109.34622830827	112.57542076462
521.6	109.321743107911	112.523194713995
523.2	109.300704088493	112.473231898034
524.8	109.276897148532	112.419988456812
526.4	109.263056397291	112.370803980158
528	109.250090319355	112.318370212286
529.6	109.239228178573	112.268268712612
531.2	109.229123319002	112.216370552075
532.8	109.225341503451	112.168707344125
534.4	109.223689454911	112.128081968659
536	109.220849090754	112.092079430776
537.6	109.219880242323	112.058046052916
539.2	109.222414298531	112.025056220793
540.8	109.230632822835	111.993141646722
542.4	109.241674940037	111.959662574424
544	109.24973493443	111.926666396005
545.6	109.257390581278	111.892620332733
547.2	109.266124488246	111.860461224669
548.8	109.2738340481	111.828516349867
550.4	109.282633101908	111.800955146948
552	109.292986547391	111.775290970428
553.6	109.303920927137	111.750123399003
555.2	109.315031763397	111.725160091561
556.8	109.325287882745	111.700670780534
558.4	109.333801574519	111.677315801551
560	109.347200006756	111.656116787501
561.6	109.363766003137	111.637049025829
563.2	109.381815958612	111.616834621733
564.8	109.398607486296	111.602618650424
566.4	109.417608466867	111.592134682562
568	109.435173672039	111.584673818186
569.6	109.448967737464	111.583969513476
571.2	109.466489464406	111.581633283217
572.8	109.484274017251	111.577574083142
574.4	109.503500560868	111.576334933985
576	109.521705119815	111.578228826529
577.6	109.536462724057	111.587458185373
579.2	109.554765260051	111.588043792162
580.8	109.575681821587	111.598582100048
582.4	109.595935157139	111.615916207772
584	109.623466422344	111.633528564335
585.6	109.645543798291	111.651137899911
587.2	109.661391260827	111.673245522605
588.8	109.676798296586	111.69500670187
590.4	109.694998283925	111.71700306338
592	109.71401764496	111.737416467217
593.6	109.73461751312	111.761266142165
595.2	109.75153555031	111.785022070104
596.8	109.771605892079	111.806658748069
598.4	109.791953704011	111.827752646439
600	109.814669371439	111.842245617723
601.6	109.836045878307	111.857664737431
603.2	109.85917455787	111.873734664141
604.8	109.882631063292	111.889035895732
606.4	109.903886078046	111.901206475056
608	109.921987285299	111.915435325727
609.6	109.945338191642	111.927580874012
611.2	109.970406485629	111.940644747634
612.8	109.996752791412	111.953419679458
614.4	110.022568135772	111.96580169983
616	110.04914087091	111.97888458928
617.6	110.075561479426	111.992087006789
619.2	110.100759641877	112.006022891938
620.8	110.127156327255	112.019257908009
622.4	110.154571920832	112.031004144897
624	110.180077685912	112.037952415925
625.6	110.197684366681	112.046936283193
627.2	110.214870749566	112.050348408966
628.8	110.229016967346	112.05124510911
630.4	110.244316584032	112.055256534891
632	110.254599101796	112.061899656082
633.6	110.26533822476	112.061350588141
635.2	110.277868468144	112.052751690213
636.8	110.289119261233	112.04907827553
638.4	110.305180844263	112.041485527189
640	110.319198225816	112.033662229809
641.6	110.331336580543	112.025551493763
643.2	110.34417767833	112.015013951686
644.8	110.353612454375	112.00773569588
646.4	110.360082015092	111.997222659715
648	110.367536849413	111.985042193205
649.6	110.369918007177	111.973787853208
651.2	110.376738002433	111.961920252768
652.8	110.384977949697	111.947997583253
654.4	110.391939284455	111.934035450388
656	110.397148446519	111.921241432653
657.6	110.40283116877	111.909023579813
659.2	110.407974760961	111.896040745131
660.8	110.417188889183	111.881736521407
662.4	110.420154104512	111.869314066281
664	110.419614974452	111.855081032704
665.6	110.41513345583	111.840847999127
667.2	110.414594325771	111.82661496555
668.8	110.412303023017	111.811731124972
670.4	110.412255666998	111.796475721786
672	110.407357473163	111.78306321786
673.6	110.404667949342	111.768304532475
675.2	110.400392047355	111.753668057604
676.8	110.3915573966	111.740670482408
678.4	110.385477888312	111.725033668516
680	110.378491990026	111.711950779067
681.6	110.370143040838	111.698037913078
683.2	110.361592709745	111.685711581916
684.8	110.35518583857	111.670158306588
686.4	110.34682305369	111.65460503126
688	110.338815396923	111.640678671665
689.6	110.33452161109	111.630300418015
691.2	110.334755234116	111.617979877386
692.8	110.332798378861	111.611063406225
694.4	110.334389167228	111.605170572796
696	110.33415040963	111.597846105842
697.6	110.336545150128	111.587182614776
699.2	110.339786669612	111.58546798864
700.8	110.343209833254	111.583161074012
702.4	110.348079028951	111.57831559193
704	110.347455508037	111.576634453264
705.6	110.35116599139	111.573721398351
707.2	110.35500921853	111.57203469145
708.8	110.357592550066	111.570439765023
710.4	110.360534659821	111.568152313199
712	110.363476769575	111.565864861374
713.6	110.367755525153	111.562129307188
715.2	110.372005138565	111.559727007069
716.8	110.378384844271	111.557255994295
718.4	110.383499294298	111.55555117762
720	110.388613744324	111.553846360944
721.6	110.39372819435	111.552141544269
723.2	110.399908154798	111.550042094104
724.8	110.406414143222	111.547113306482
726.4	110.410639757203	111.545328348852
728	110.417542040731	111.54390249172
729.6	110.424651818394	111.543680100571
731.2	110.432287247865	111.549239879312
732.8	110.443082998574	111.555216333266
734.4	110.451709079529	111.561146763924
736	110.461984234298	111.568514479401
737.6	110.470879880283	111.575792735207
739.2	110.47842770112	111.583542729816
740.8	110.492030717508	111.592954738544
742.4	110.508270674875	111.600481188459
744	110.518939912482	111.612006138312
745.6	110.532302657452	111.619890915435
747.2	110.551200584809	111.62961653796
748.8	110.567876965275	111.639253487778
750.4	110.584185649582	111.65387384374
752	110.60180846341	111.666004270084
753.6	110.62001854391	111.678019168558
755.2	110.642413722838	111.685723053359
756.8	110.661901302071	111.691957999069
758.4	110.684659911672	111.697640721321
760	110.706552046478	111.706481775761
761.6	110.730053860792	111.715015637102
763.2	110.749616580103	111.727146063446
764.8	110.770642652432	111.736870621898
766.4	110.79153012178	111.750710129625
768	110.814854392713	111.760336019216
769.6	110.838860590317	111.77071689905
771.2	110.861182386992	111.783247142434
772.8	110.886239038635	111.794130405121
774.4	110.916648122711	111.804884682454
776	110.94506745359	111.815957503662
777.6	110.973470114751	111.826219065207
779.2	111.00283723299	111.837931220992
780.8	111.033791355371	111.847917769654
782.4	111.063336120961	111.855595989834
784	111.091878884996	111.867413469061
785.6	111.120421649031	111.879230948288
787.2	111.14817859016	111.890867900632
788.8	111.174870020868	111.902899486465
790.4	111.20307053004	111.914852576109
792	111.229430139032	111.926636418844
793.6	111.257409570369	111.936221110879
795.2	111.285882376648	111.943567720675
796.8	111.310564118372	111.946793311317
798.4	111.334650082528	111.948975692266
800	111.358102240127	111.950158102511
801.6	111.378150355604	111.948935656445
803.2	111.403533351091	111.951098445638
804.8	111.428541634089	111.952850618332
806.4	111.447627800936	111.9550408342
808	111.469694557654	111.949471048878
809.6	111.497810817164	111.942380861697
811.2	111.5193205824	111.936290993187
812.8	111.542358989022	111.928617793267
814.4	111.568000233926	111.918343689743
816	111.596194285459	111.90486285868
817.6	111.623852127695	111.894349822515
819.2	111.65133818409	111.87913358596
820.8	111.675213842538	111.870681658201
822.4	111.700598978643	111.862732777199
824	111.723315660842	111.85468462181
825.6	111.746878574508	111.845691405004
827.2	111.772976725689	111.836079283544
828.8	111.803697746584	111.820694352571
830.4	111.83498684995	111.804796590566
832	111.867180492789	111.787704472077
833.6	111.894844447255	111.774624299175
835.2	111.921469918881	111.761415918514
836.8	111.947489988645	111.747520639587
838.4	111.973631032671	111.734131638205
840	111.997516838361	111.713920121074
841.6	112.02195535891	111.693004325347
843.2	112.043714898879	111.677594713553
844.8	112.057272047454	111.66262399226
846.4	112.070192763309	111.649187345042
848	112.08239274366	111.638127738961
849.6	112.093838754896	111.621493476112
851.2	112.106728864506	111.606900205631
852.8	112.118248276782	111.587096161437
854.4	112.130306819118	111.57133559269
856	112.147935385858	111.554441306747
857.6	112.164205560875	111.536919579806
859.2	112.177782861844	111.521821012621
860.8	112.19019013876	111.505801147989
862.4	112.206715236761	111.490393221521
864	112.220432245852	111.472838119862
865.6	112.235938974195	111.457618110687
867.2	112.250956724112	111.443737235611
868.8	112.264660657956	111.427287499835
870.4	112.281297037595	111.409378664973
872	112.29480128286	111.39089324305
873.6	112.306543115459	111.378207057634
875.2	112.31436677028	111.36696055383
876.8	112.328799300764	111.355153229821
878.4	112.336622955584	111.343906726017
880	112.344418827539	111.333643735638
881.6	112.347501058597	111.324397042466
883.2	112.351412886007	111.314372984728
884.8	112.354377087933	111.308062528182
886.4	112.356338666632	111.301709833768
888	112.360852772348	111.296951238839
889.6	112.362814351047	111.290598544425
891.2	112.364128480568	111.28323941911
892.8	112.362760931148	111.277216941857
894.4	112.36006215784	111.272364278213
896	112.355703094064	111.269030876502
897.6	112.348009343287	111.265829538422
899.2	112.34261179667	111.262367928953
900.8	112.337605283716	111.258028096341
902.4	112.334206287338	111.253388764443
904	112.327397780605	111.250480472667
905.6	112.320445510416	111.255570863463
907.2	112.314595949268	111.25933129563
908.8	112.30972405446	111.259666060332
910.4	112.310782590309	111.258226188587
912	112.310890554737	111.256977849889
913.6	112.310998519165	111.255729511192
915.2	112.312843830607	111.254216006539
916.8	112.312284976277	111.251967439705
918.4	112.313882642185	111.255110173468
920	112.314941178034	111.254209431782
921.6	112.312532064812	111.256117640275
923.2	112.312475176088	111.258222523057
924.8	112.313058616256	111.259372733673
926.4	112.312653722296	111.260161211386
928	112.309293812765	111.255522689348
929.6	112.305337687657	111.25320273944
931.2	112.301658125	111.249786002686
932.8	112.299842792592	111.245085697563
934.4	112.29734257694	111.240833309217
936	112.294746334343	111.236839985403
937.6	112.29264372711	111.233686074553
939.2	112.288792798112	111.232030175084
940.8	112.286196555516	111.22803685127
942.4	112.281578328915	111.225170797363
944	112.280496464147	111.222053559895
945.6	112.277997903651	111.217205517693
947.2	112.277259488016	111.211160521899
948.8	112.274663245419	111.207167198084
950.4	112.272000853144	111.203605963972
952	112.269693113498	111.198221238131
953.6	112.266514753727	111.190886561737
955.2	112.264878578528	111.185587307735
956.8	112.264424606512	111.183365234182
958.4	112.264162227844	111.180347879503
960	112.264162227844	111.175354187325
961.6	112.262726300954	111.168152574398
963.2	112.263810979288	111.159642021312
964.8	112.264044769906	111.148880111264
966.4	112.265833681705	111.136900336989
968	112.267117250074	111.12951217858
969.6	112.269716055981	111.120898003265
971.2	112.267129202371	111.109485877735
972.8	112.262327302069	111.104129912014
974.4	112.258438333407	111.097662542882
976	112.249831976721	111.089398073552
977.6	112.240416924946	111.079785779072
979.2	112.229242606661	111.071074399298
980.8	112.216333576207	111.064878344096
982.4	112.206542552154	111.0578269174
984	112.194650416321	111.050633422648
985.6	112.183460728099	111.042997938388
987.2	112.167415250311	111.030752521513
988.8	112.149465435723	111.016476296266
990.4	112.131333103146	111.004609308474
992	112.114925257417	110.996011146753
993.6	112.102329831396	110.991637454144
995.2	112.094893781426	110.990098961046
996.8	112.088562066463	110.987231769365
998.4	112.079376257455	110.987138630617
1000	112.069665905809	110.985526158178
1001.6	112.056000311823	110.982495372978
1003.2	112.046469414563	110.975177746489
1004.8	112.039506934935	110.964418250869
1006.4	112.031597126773	110.956808815168
1008	112.021378774197	110.947068327873
1009.6	112.011954588207	110.932875729051
1011.2	112.006950822562	110.921315052348
1012.8	112.003332699726	110.910324150903
1014.4	112.000641863088	110.898716006804
1016	112.001007289479	110.886080686601
1017.6	112.000859656303	110.869600162059
1019.2	111.996384762826	110.853612049272
1020.8	111.994182031439	110.833086597712
1022.4	111.99335279463	110.807309982303
1024	111.992302929185	110.780085389334
1025.6	111.992256548143	110.755225150874
1027.2	111.990971621501	110.730552890604
1028.8	111.984229928468	110.71473327428
1030.4	111.985911241237	110.693146764361
1032	111.987606892231	110.674833733622
1033.6	111.98497863319	110.650193805111
1035.2	111.986164166625	110.629824185179
1036.8	111.988972588585	110.612676914499
1038.4	111.994215358146	110.591055072901
1040	111.99596753084	110.571197115701
1041.6	111.998314332276	110.550765672113
1043.2	112.000117048413	110.524087158064
1044.8	112.000234418833	110.490862945686
1046.4	112.005841371454	110.45521874688
1048	112.009290385073	110.41912398938
1049.6	112.014139641394	110.382119996321
1051.2	112.019688188259	110.345908427309
1052.8	112.027698120575	110.313868698044
1054.4	112.038495884803	110.283687523388
1056	112.048142254904	110.250735372398
1057.6	112.059556408454	110.216492911747
1059.2	112.06926074953	110.181179892834
1060.8	112.070374554428	110.14184415005
1062.4	112.06962692649	110.095452680346
1064	112.066289454691	110.050104782285
1065.6	112.067710135254	110.004358868163
1067.2	112.071128647858	109.960628544588
1068.8	112.06970846578	109.922302072395
1070.4	112.061966607812	109.887739860413
1072	112.051288851264	109.852053674058
1073.6	112.045299606419	109.817201366287
1075.2	112.041240027086	109.784961388715
1076.8	112.032715663772	109.754116244184
1078.4	112.025069819289	109.71990109012
1080	112.016746998991	109.684551006016
1081.6	112.004166141375	109.652296856459
1083.2	111.994409725237	109.623415873586
1084.8	111.991861110409	109.595381110479
1086.4	111.981998881245	109.572102244686
1088	111.97303187981	109.553405531349
1089.6	111.963446464484	109.536004051554
1091.2	111.952005807481	109.520852911199
1092.8	111.94016536776	109.506012539441
1094.4	111.928004834153	109.486151548175
1096	111.908949956104	109.47498144725
1097.6	111.884702146885	109.462105097512
1099.2	111.866897811444	109.454305102938
1100.8	111.848552178847	109.442309036593
1102.4	111.832075782207	109.428749609267
1104	111.815405413369	109.4167634763
1105.6	111.802980916083	109.40210894104
1107.2	111.792158672972	109.390668284037
1108.8	111.781093702409	109.390260903886
1110.4	111.770570389571	109.397845088334
1112	111.757495556088	109.408744810886
1113.6	111.735896045422	109.419512708534
1115.2	111.711942814003	109.432231420913
1116.8	111.687120367503	109.445080687337
1118.4	111.664099513952	109.460823285081
1120	111.64296561561	109.477105012885
1121.6	111.62337357955	109.489982271008
1123.2	111.605304298642	109.503780630974
1124.8	111.586189687433	109.516842281967
1126.4	111.570091600806	109.530969174314
1128	111.547922175234	109.556423318097
1129.6	111.527423638769	109.582037068395
1131.2	111.504887585956	109.60532811145
1132.8	111.478889723606	109.625806629813
1134.4	111.454359305889	109.647884005759
1136	111.43355542231	109.670348457898
1137.6	111.420541300928	109.689223173029
1139.2	111.404483153531	109.708971189981
1140.8	111.381227043227	109.73445733826
1142.4	111.358062111816	109.757743109167
1144	111.331620232977	109.783356688187
1145.6	111.306104218119	109.809836398027
1147.2	111.282449886748	109.834804858919
1148.8	111.258795555377	109.860758916951
1150.4	111.229138041423	109.885199734929
1152	111.204673330181	109.903926080597
1153.6	111.178390739769	109.919221517527
1155.2	111.150073368164	109.935565709056
1156.8	111.127453690805	109.954308407015
1158.4	111.103879003647	109.972467287664
1160	111.086527942877	109.991126789082
1161.6	111.067504858285	110.006059115651
1163.2	111.054787475827	110.018935465389
1164.8	111.03884835648	110.028770241156
1166.4	111.017157020721	110.035797671747
1168	110.998888285986	110.042355960765
1169.6	110.976219551755	110.043247691512
1171.2	110.955635376351	110.048180494404
1172.8	110.937571706053	110.052270005626
1174.4	110.920024492963	110.050536947543
1176	110.903373200199	110.043143909208
1177.6	110.8845222388	110.032630873043
1179.2	110.874920991561	110.019712032364
1180.8	110.867610455908	110.00208723644
1182.4	110.863522052955	109.983981451934
1184	110.854254593135	109.960650133832
1185.6	110.843462696595	109.934242056251
1187.2	110.833550405353	109.914642753115
1188.8	110.818578715458	109.889955891406
1190.4	110.804652355863	109.866005738671
1192	110.787875302317	109.834948477668
1193.6	110.778108018471	109.797940518833
1195.2	110.76624976585	109.758951850304
1196.8	110.754103454424	109.723949071858
1198.4	110.745986938331	109.69065779067
1200	110.741781723865	109.648255211471
1201.6	110.737068983516	109.605478029835
1203.2	110.725617283408	109.563942150344
1204.8	110.712939798621	109.522817626523
1206.4	110.696150798442	109.475604536837
1208	110.681432547811	109.426994260094
1209.6	110.666305639975	109.380427112442
1211.2	110.646265164786	109.33081872304
1212.8	110.624122082364	109.28078981219
1214.4	110.601781880514	109.230195825647
1216	110.578626431646	109.182534294793
1217.6	110.550610549711	109.142238099062
1219.2	110.524327959299	109.103857786887
1220.8	110.501195169067	109.064230936983
1222.4	110.471371474399	109.022166539368
1224	110.447704567626	108.981145577681
1225.6	110.415378192599	108.937010204657
1227.2	110.379769521718	108.899366752583
1228.8	110.344250620595	108.86548365595
1230.4	110.306280150115	108.828530576066
1232	110.268375643456	108.797247362975
1233.6	110.222348742512	108.763792085327
1235.2	110.181610727374	108.733879994335
1236.8	110.139352155637	108.699111776555
1238.4	110.096882619963	108.668263971928
1240	110.056300830012	108.638991660275
1241.6	110.017128343085	108.609920829837
1243.2	109.981239012729	108.582006906227
1244.8	109.946168705625	108.557369075623
1246.4	109.911008171078	108.536851698592
1248	109.872092980758	108.51633432156
1249.6	109.836747428135	108.501069703779
1251.2	109.794508531527	108.494247764951
1252.8	109.746656091053	108.486492458716
1254.4	109.693069643858	108.486447402847
1256	109.639984587619	108.491270691417
1257.6	109.591004621692	108.498926338265
1259.2	109.540614551799	108.508351818965
1260.8	109.492579988941	108.523395473096
1262.4	109.440847090146	108.540325841753
1264	109.387603648924	108.558299742293
1265.6	109.330799340614	108.581530160915
1267.2	109.275263847014	108.604216801805
1268.8	109.219694941571	108.629813196507
1270.4	109.166428891669	108.654343614225
1272	109.119120228927	108.681327073715
1273.6	109.071110697108	108.709612147206
1275.2	109.024369979998	108.737223972075
1276.8	108.981616966261	108.767010907876
1278.4	108.940966559757	108.797218365123
1279.2	108.916645896165	108.812407444941
1280	108.894352734973	108.826328754479
1280.8	108.876130400976	108.83799852363
1281.6	108.853910253379	108.850424625387
1282.4	108.829185770402	108.863699801473
1283.2	108.805660790025	108.875867608907
1284	108.777405697429	108.889044349192
1284.8	108.75561002284	108.903496463323
1285.6	108.736797224263	108.914072218347
1286.4	108.713960806777	108.92394512312
1287.2	108.692952439581	108.938671865319
1288	108.673405635763	108.950149295256
1288.8	108.659344471805	108.966314022022
1289.6	108.642816361565	108.985766691207
1290.4	108.6242059656	109.009178430513
1291.2	108.604452718812	109.028033631394
1292	108.581671847348	109.049841619793
1292.8	108.557975551291	109.079092930685
1293.6	108.52607399679	109.11073908541
1294.4	108.488119605225	109.143957397389
