# Supplementary material for: Seeking safety: Movement dynamics after post-contact immobility
Source: PLoS One. 2024 Aug 22;19(8):e0307370. doi: 10.1371/journal.pone.0307370 (PMC11340899; doi:10.1371/journal.pone.0307370)
Supplement: S4 Data — (ZIP) [file pone.0307370.s013.zip › Franks_etal_AntLionTracksSSandData_PLoSOne_2024/Averaged_Data_Width_20_Day2_Antlion7_Capture2.txt]

t	x	y
16	108.371257416708	109.825118234517
16.8	108.397850475015	109.849365254167
17.6	108.43129880691	109.879835819983
18.4	108.467442233954	109.908570635381
19.2	108.500694186835	109.935006665547
20	108.531388297186	109.959409154931
20.8	108.554892328792	109.979801305297
21.6	108.572140880041	109.999017711598
22.4	108.591597192152	110.01473244286
23.2	108.609756416789	110.02939952537
24	108.629043410656	110.049127500111
24.8	108.647690134998	110.06197080052
25.6	108.665275707743	110.074882854822
26.4	108.680002809002	110.085967162378
27.2	108.701040473479	110.101979030563
28	108.724764158746	110.115883173309
28.8	108.752756165175	110.124571699796
29.6	108.780942998212	110.133803789477
30.4	108.806620507754	110.142454084092
31.2	108.828738886485	110.151482950367
32	108.852169622596	110.157123560105
33.6	108.891458788506	110.179100018743
35.2	108.936686746173	110.200126091072
36.8	108.986148078225	110.223404956866
38.4	109.036042114662	110.243622334106
40	109.08195802475	110.257752034422
41.6	109.126794703312	110.272372866957
43.2	109.172483790212	110.286141291154
44.8	109.219784548416	110.305452078636
46.4	109.2661272698	110.324096993202
48	109.312133154307	110.337054921498
49.6	109.355844877168	110.346435455799
51.2	109.394976734004	110.354261827167
52.8	109.432465997426	110.358588017158
54.4	109.47567221737	110.358545897622
56	109.514714107574	110.361510443224
57.6	109.551470211459	110.353882563601
59.2	109.588826909435	110.350491059388
60.8	109.625601254562	110.349895178795
62.4	109.661520794792	110.341841332377
64	109.697704687209	110.330910705228
65.6	109.735423756152	110.320760731874
67.2	109.764369211927	110.30625521905
68.8	109.790126150531	110.289726389969
70.4	109.811608336094	110.274921403051
72	109.832579076654	110.259470006477
73.6	109.85434539833	110.242676066772
75.2	109.879454912506	110.22661019915
76.8	109.907584387649	110.211075057195
78.4	109.932632113496	110.196582085911
80	109.958464145215	110.18186383528
81.6	109.983233495573	110.159215012103
83.2	110.005242687424	110.139489194623
84.8	110.025719058516	110.120095047842
86.4	110.050828572692	110.103046881088
88	110.069832625523	110.07794746513
89.6	110.087519262835	110.053820488856
91.2	110.100832830483	110.034720334075
92.8	110.111964280539	110.013694261746
94.4	110.122040411305	109.992868437724
96	110.1335519975	109.970467004032
97.6	110.144849222843	109.950960298234
99.2	110.156443554769	109.935277563355
100.8	110.164620360675	109.923888440843
102.4	110.171140946201	109.90954565579
104	110.175723551709	109.891531009936
105.6	110.178284419493	109.871560733974
107.2	110.181548993881	109.849791635028
108.8	110.188607746734	109.826112272618
110.4	110.190507399601	109.80105146749
112	110.19217578857	109.775129511375
113.6	110.194627288518	109.755920588602
115.2	110.195462470485	109.741158381026
116.8	110.19586681803	109.721763177127
118.4	110.196925353879	109.701532650373
120	110.19710944707	109.688153020232
121.6	110.19941342033	109.670437751301
123.2	110.202456667641	109.659329898616
124.8	110.198920518778	109.644147714796
126.4	110.199076582743	109.625604478268
128	110.194309043087	109.606180453677
129.6	110.186611125576	109.58568527221
131.2	110.174880115709	109.56353382067
132.8	110.165824187814	109.540817502748
134.4	110.152298269333	109.518153220175
136	110.140357267064	109.49120400273
137.6	110.131353795067	109.46624902009
139.2	110.121096481403	109.443674405947
140.8	110.11038319693	109.421054049012
142.4	110.099177145857	109.398953803574
144	110.093291642705	109.372334256874
145.6	110.089928936364	109.347366711753
147.2	110.084200679479	109.327056671533
148.8	110.080791474689	109.308234689742
150.4	110.078859591975	109.288399196294
152	110.07380717313	109.267103558935
153.6	110.068393142659	109.247073844039
155.2	110.062963167021	109.227910555019
156.8	110.056473724764	109.2058646134
158.4	110.051043749127	109.186701324379
160	110.045721765251	109.16817065404
161.6	110.040403767425	109.150403008124
163.2	110.034075281282	109.130392937652
164.8	110.028571661922	109.106289331231
166.4	110.021884202806	109.085876519344
168	110.015723820029	109.066427402439
169.6	110.013767906324	109.044339548384
171.2	110.014268527093	109.02786078138
172.8	110.015004034758	109.014149299039
174.4	110.011432532925	109.002348080162
176	110.009399381187	108.986992101811
177.6	110.010483063104	108.971219243656
179.2	110.009296794834	108.953290254953
180.8	110.010518764622	108.929840722988
182.4	110.013368452081	108.90615750965
184	110.013220191314	108.886432088589
185.6	110.012079142267	108.863912395877
187.2	110.010374325592	108.846295956898
188.8	110.008811576973	108.825617951307
190.4	110.007830787623	108.806681665434
192	110.006837999343	108.788719429785
193.6	110.010410875798	108.777384020813
195.2	110.016156372307	108.766690528324
196.8	110.025259123133	108.757135997779
198.4	110.033641138453	108.750797056411
200	110.042325527121	108.739278601511
201.6	110.049287044017	108.731151215861
203.2	110.053089329702	108.720099049636
204.8	110.05808302188	108.709586013471
206.4	110.063952800405	108.698001456313
208	110.070619603827	108.686206342567
209.6	110.073747811964	108.680369946223
211.2	110.075274908816	108.672329895259
212.8	110.077519194414	108.662086424124
214.4	110.083180060041	108.64806904257
216	110.088301795608	108.634321226047
217.6	110.09639548563	108.619609714542
219.2	110.104035353062	108.606821812515
220.8	110.113936936842	108.59272553388
222.4	110.123655383064	108.581573491818
224	110.133428310807	108.565908834827
225.6	110.148166622091	108.548136349718
227.2	110.161310991285	108.53237909142
228.8	110.180814905869	108.514228205943
230.4	110.201809633427	108.501502228952
232	110.224054262222	108.484322972128
233.6	110.239939203451	108.464348203415
235.2	110.252107780859	108.451592851895
236.8	110.269128887031	108.435364395276
238.4	110.2890614226	108.411857125745
240	110.306600243909	108.390867684203
241.6	110.329509042977	108.36993780959
243.2	110.351377244819	108.351519622201
244.8	110.374126286964	108.32371848212
246.4	110.402056255053	108.292468607874
248	110.430491514775	108.263833099844
249.6	110.463257144155	108.226631287779
251.2	110.494111312415	108.188792322007
252.8	110.525508352853	108.144404933673
254.4	110.554946576152	108.096756168614
256	110.585246648241	108.045617756984
257.6	110.617466860451	107.993990095391
259.2	110.647996285853	107.943706335904
260.8	110.678784463193	107.89214239662
262.4	110.708921833532	107.842430754183
264	110.741161811104	107.789915635436
265.6	110.770931979702	107.742171025421
267.2	110.804135652256	107.693285407254
268.8	110.836732573987	107.644739916728
270.4	110.868596349775	107.594617470778
272	110.900955793667	107.546138038099
273.6	110.933435092388	107.495670802408
275.2	110.963780518253	107.444486266552
276.8	110.993550766695	107.396092925476
278.4	111.02170645995	107.349292958032
280	111.041523340574	107.308912116558
281.6	111.062980716951	107.268612144593
283.2	111.085640880772	107.222800446783
284.8	111.105492419757	107.177446130508
286.4	111.11989240974	107.13644615903
288	111.13439650593	107.090668435056
289.6	111.143508234449	107.053317451532
291.2	111.152547144476	107.016550588392
292.8	111.161366413703	106.977652354582
294.4	111.166799621469	106.944817521742
296	111.175306407914	106.907626397908
297.6	111.180539803483	106.86707721663
299.2	111.182021185852	106.824929498915
300.8	111.185325282932	106.780474374561
302.4	111.18138289437	106.740977481747
304	111.174271134612	106.70881995936
305.6	111.169737387766	106.672212065572
307.2	111.162436114072	106.636364008668
308.8	111.157263032785	106.601195399593
310.4	111.146275449849	106.568415168774
312	111.124303382754	106.542159351798
313.6	111.09870058265	106.520666911699
315.2	111.075794129868	106.505515085741
316.8	111.054286307175	106.489205504876
318.4	111.035362842078	106.480466543564
320	111.01827706241	106.478286807198
321.6	110.999653969775	106.478887552122
323.2	110.975209384841	106.480015217318
324.8	110.95301809593	106.478493479246
326.4	110.93368643236	106.48120838419
328	110.916915636573	106.479506273573
329.6	110.900144840786	106.480908011728
331.2	110.883977065472	106.479023098678
332.8	110.861611096376	106.477167857002
334.4	110.842194485843	106.479348162391
336	110.819959695451	106.4759656258
337.6	110.794245992277	106.473344193405
339.2	110.767241918991	106.472641450346
340.8	110.741902409765	106.475594376681
342.4	110.715770005583	106.473191396986
344	110.692149587232	106.474522483016
345.6	110.67397705329	106.475048134825
347.2	110.652933886593	106.473723321324
348.8	110.629153254444	106.476971055609
350.4	110.608443363653	106.482365903114
352	110.593021864084	106.483115559343
353.6	110.577237334001	106.488746473301
355.2	110.564091860323	106.491353839981
356.8	110.545728403362	106.495012788842
358.4	110.53467302803	106.499434938975
360	110.515010637616	106.503676624003
361.6	110.486254391636	106.511097590708
363.2	110.463638646499	106.521123127212
364.8	110.452509009973	106.534410865004
366.4	110.438373835297	106.548634384521
368	110.427532266752	106.558818888306
369.6	110.417019230587	106.56778588974
371.2	110.406459261225	106.573605606189
372.8	110.393911443867	106.584118642354
374.4	110.379409085943	106.594209279744
376	110.371895232475	106.607075031664
377.6	110.370877841878	106.620640239618
379.2	110.370047865339	106.633545561102
380.8	110.363933957874	106.644964064559
382.4	110.359009271636	106.661095617182
384	110.352250891244	106.673298248445
385.6	110.347374779076	106.684208981701
387.2	110.344971799381	106.696223880175
388.8	110.343810184097	106.707213262176
390.4	110.342251761268	106.714457822354
392	110.337453503737	106.717099559646
393.6	110.329343447267	106.723707753807
395.2	110.318405746587	106.730378093995
396.8	110.313200762995	106.744481366366
398.4	110.311354891227	106.757646086341
400	110.308410957348	106.774685433755
401.6	110.308957089097	106.798078076996
403.2	110.311960813715	106.820906384097
404.8	110.319556204851	106.838959312715
406.4	110.326517721747	106.85313169416
408	110.334106078678	106.87090109664
409.6	110.339456944521	106.886717824768
411.2	110.344934789681	106.897701180972
412.8	110.352260947287	106.911791824101
414.4	110.359484817166	106.926408633155
416	110.367846062303	106.940287685284
417.6	110.366289856292	106.957405951408
419.2	110.367479660562	106.972613137231
420.8	110.373823087909	106.986012104892
422.4	110.381540991443	106.999553896714
424	110.38716086331	107.009243330967
425.6	110.394873901422	107.019773758424
427.2	110.401075709311	107.028343208071
428.8	110.400219534018	107.038398290009
430.4	110.395738904723	107.049322393082
432	110.395773261051	107.059921320065
433.6	110.398188940317	107.070801539478
435.2	110.398539374855	107.084695238253
436.8	110.401697702947	107.105853827845
438.4	110.406881550272	107.122548723064
440	110.412413325214	107.140049731747
441.6	110.416970387261	107.156094829281
443.2	110.412610141847	107.173623015845
444.8	110.409005672305	107.191221308316
446.4	110.409991269445	107.211986239523
448	110.410300476392	107.229073991803
449.6	110.408239587556	107.248206048887
451.2	110.405671061675	107.268465545663
452.8	110.398061625975	107.290119669504
454.4	110.39682479819	107.31300098351
456	110.397153330571	107.340926235823
457.6	110.392350316009	107.373867082473
459.2	110.387844729081	107.406006935891
460.8	110.385168489652	107.437183525897
462.4	110.378056729893	107.467176599661
464	110.373387931178	107.495925414336
465.6	110.367610643503	107.518757906192
467.2	110.358085674647	107.542313430832
468.8	110.346654833737	107.566468382973
470.4	110.330710855059	107.595724117097
472	110.316244198456	107.626319747987
473.6	110.301581279594	107.655368926863
475.2	110.287010196899	107.682179719023
476.8	110.273272109038	107.713323600594
478.4	110.264018699326	107.742666437325
480	110.247921503031	107.775081632166
481.6	110.219931667429	107.804127264135
483.2	110.198787660399	107.831572353738
484.8	110.176076366988	107.861710377264
486.4	110.149342459367	107.891497313064
488	110.124094936222	107.919131579555
489.6	110.099181910074	107.950801122741
491.2	110.076642795319	107.980435884734
492.8	110.059452248272	108.0097799637
494.4	110.045802455395	108.037986268189
496	110.034174400243	108.06759714836
497.6	110.015080210628	108.096687707833
499.2	109.990915687796	108.128319578411
500.8	109.967049251309	108.153532421284
502.4	109.942387908128	108.174892771393
504	109.912183788353	108.195643502299
505.6	109.881739643414	108.218007093403
507.2	109.851120425584	108.248363485329
508.8	109.830177790049	108.279076569553
510.4	109.809159622258	108.307224631044
512	109.78382050945	108.331755048762
513.6	109.758063570846	108.356101027249
515.2	109.730851797945	108.380923473749
516.8	109.704091342253	108.405453891467
518.4	109.681021068446	108.424833983387
520	109.655233209148	108.444137331304
521.6	109.623637780817	108.460854936133
523.2	109.591789465376	108.473223213974
524.8	109.562653336577	108.482835132754
526.4	109.531595216665	108.493932226483
528	109.503027930485	108.498604687001
529.6	109.473281818838	108.505570920657
531.2	109.441433503398	108.514537922092
532.8	109.410529962524	108.522643278566
534.4	109.380509403697	108.529126317535
536	109.350067979861	108.53064143157
537.6	109.314395540909	108.532932734324
539.2	109.27795460516	108.536515111695
540.8	109.246699632778	108.53908690779
542.4	109.210993819108	108.541127900159
544	109.170266648249	108.545023954072
545.6	109.132384629616	108.538660800604
547.2	109.103136823876	108.532977471224
548.8	109.073615810335	108.526682763499
550.4	109.041808351067	108.518537528273
552	109.010845407467	108.51025022499
553.6	108.97747612813	108.502829258285
555.2	108.942410210495	108.495011872419
556.8	108.90734429286	108.487194486553
558.4	108.872278375224	108.479377100686
560	108.838292964084	108.470157976665
561.6	108.802285815219	108.459534276962
563.2	108.770746706724	108.448751675767
564.8	108.740292597475	108.434586033447
566.4	108.713083199928	108.424266658475
568	108.686090269234	108.414037758423
569.6	108.664075791795	108.405479068724
571.2	108.642260748646	108.39527504613
572.8	108.619253373347	108.37979527429
574.4	108.595486723213	108.362475721121
576	108.573185321079	108.342913916345
577.6	108.552626056484	108.326970131041
579.2	108.532484617685	108.311969823343
580.8	108.512285123138	108.294448096401
582.4	108.494174029017	108.277714847172
584	108.477469982667	108.263901885767
585.6	108.455932465334	108.247381400365
587.2	108.440087817972	108.233751999908
588.8	108.428150991683	108.222850657346
590.4	108.415009696477	108.213426471356
592	108.402423255958	108.203906333051
593.6	108.391276303655	108.194746600999
595.2	108.377659626876	108.185595961067
596.8	108.3706509361	108.172108648564
598.4	108.361864573234	108.15954837528
600	108.356507930998	108.148184283807
601.6	108.352465418282	108.140499754991
603.2	108.349897456682	108.131384200691
604.8	108.34906629784	108.120624063249
606.4	108.348815987455	108.107627177881
608	108.352065338896	108.095154331093
609.6	108.35548818788	108.082148863228
611.2	108.360673565116	108.078599725455
612.8	108.36915776974	108.075110750002
614.4	108.372149091592	108.070533001522
616	108.377651528649	108.063708749977
617.6	108.383551531457	108.057257188833
619.2	108.393274372093	108.052704975461
620.8	108.401976829808	108.044995415606
622.4	108.407675562903	108.039088090523
624	108.413224109768	108.031433862438
625.6	108.41990542091	108.018541560194
627.2	108.427156323794	108.008399572364
628.8	108.431357045509	107.99680827608
630.4	108.433702989823	107.986353524246
632	108.435951611447	107.976891791698
633.6	108.433917795063	107.971081955922
635.2	108.429065624525	107.962995005026
636.8	108.427803271215	107.954737110453
638.4	108.423251473139	107.940742834474
640	108.4151139788	107.924552084867
641.6	108.407536225518	107.907594921913
643.2	108.397014642169	107.889654382962
644.8	108.382538154739	107.872665023473
646.4	108.371034701268	107.856444910533
648	108.357442847369	107.839436319881
649.6	108.344944015484	107.822294230357
651.2	108.3399361165	107.805736198397
652.8	108.332839817089	107.788389688725
654.4	108.324707640166	107.769901647275
656	108.31251508237	107.750907667911
657.6	108.302413132876	107.727765510097
659.2	108.290489811372	107.70431023814
660.8	108.279227252929	107.680667412593
662.4	108.265093059863	107.656871238671
664	108.250864397611	107.635619314559
665.6	108.237848257597	107.612841069536
667.2	108.223814188685	107.586358230816
668.8	108.213077190597	107.556637166169
670.4	108.195847492438	107.528395846119
672	108.177174337726	107.502501236804
673.6	108.156417446977	107.476256032722
675.2	108.135391374647	107.447900037955
676.8	108.116517971627	107.417262046846
678.4	108.095498993114	107.385460467139
680	108.084693928167	107.356403603294
681.6	108.070722656421	107.328662266237
683.2	108.057179392186	107.297757031982
684.8	108.045592952929	107.262847753486
686.4	108.03152165837	107.230661688919
688	108.023486695015	107.193640782996
689.6	108.009512049381	107.155994936549
691.2	107.992042055395	107.121911916223
692.8	107.97763952133	107.082089316385
694.4	107.963943371438	107.049761730178
696	107.949736565809	107.014390426935
697.6	107.939865992966	106.974440889508
699.2	107.935716110269	106.929345497538
700.8	107.932036547611	106.88694291834
702.4	107.921538163762	106.843359606741
704	107.915397215653	106.805754643253
705.6	107.914532656758	106.769408587301
707.2	107.914196179782	106.736815184284
708.8	107.915777870809	106.70341024865
710.4	107.931317728468	106.663354697414
712	107.951345265316	106.62047449894
713.6	107.972793482727	106.576173619904
715.2	107.994449722429	106.533598897424
716.8	108.008766817733	106.485418759316
718.4	108.02701861663	106.438314516722
720	108.051323755002	106.393308709521
721.6	108.087806316123	106.349413951036
723.2	108.119778147428	106.308177595282
724.8	108.151317255923	106.272114300946
726.4	108.18401023424	106.237963802852
728	108.216593775086	106.208767795882
729.6	108.252836914777	106.178420480526
731.2	108.283124471348	106.148258079149
732.8	108.316324197567	106.118082823994
734.4	108.346150656059	106.092472119352
736	108.377689764554	106.071586661983
737.6	108.411904918618	106.048306658415
739.2	108.44453337132	106.022093232714
740.8	108.477665364082	105.996901768025
742.4	108.515462232198	105.969868246459
744	108.555001079374	105.94226954443
745.6	108.589013843436	105.917146480066
747.2	108.625517441231	105.892138197068
748.8	108.661495387217	105.869447560678
750.4	108.693034495712	105.849273896686
752	108.726146066881	105.829887678288
753.6	108.758100163645	105.81536308885
755.2	108.79644593857	105.807142251997
756.8	108.835356993155	105.800325872857
758.4	108.86923956482	105.798096328036
760	108.904120316953	105.790474376817
761.6	108.939273281629	105.783642588091
763.2	108.969385620929	105.782215818897
764.8	108.993802740263	105.78566219767
766.4	109.017783338273	105.78722102717
768	109.043344065833	105.789827484984
769.6	109.073921197163	105.792112180752
771.2	109.098734633701	105.794630730251
772.8	109.121671276442	105.796266962347
774.4	109.144620003134	105.798833658564
776	109.157915901813	105.813057178081
777.6	109.166067056542	105.831090941976
779.2	109.172797530708	105.850545386433
780.8	109.175927233909	105.864793317025
782.4	109.180077116605	105.886096048201
784	109.178909001476	105.904201832707
785.6	109.174294946715	105.920964284814
787.2	109.157035536325	105.93838414125
788.8	109.145415864774	105.960988796409
790.4	109.134902828609	105.979788578728
792	109.122437371442	105.99775559467
793.6	109.10215037913	106.012273237867
795.2	109.084091950643	106.022162753118
796.8	109.067525954262	106.035941202031
798.4	109.051337673112	106.056765388176
800	109.036279527327	106.07621845735
801.6	109.025198218937	106.089252055804
803.2	109.007570299711	106.110225031991
804.8	108.98936960585	106.137033274211
806.4	108.970070555411	106.165696807423
808	108.943152561714	106.197428462368
809.6	108.915165562282	106.233258759942
811.2	108.887178562851	106.264760160273
812.8	108.859328988728	106.296983043477
814.4	108.831479414606	106.329205926682
816	108.802810809402	106.360409900274
817.6	108.77612935041	106.392340754696
819.2	108.747572759235	106.422442586745
820.8	108.719562502041	106.447120039934
822.4	108.692118587866	106.473626745458
824	108.664073517862	106.497435680302
825.6	108.639743348452	106.524168829407
827.2	108.617886282455	106.55317630603
828.8	108.590252015964	106.581411317445
830.4	108.569826688558	106.610547446244
832	108.553029998594	106.644382505166
833.6	108.536851493224	106.678315473887
835.2	108.51466355237	106.713171529621
836.8	108.498805957918	106.749195509701
838.4	108.487109405512	106.789477711152
840	108.475400769156	106.828829448483
841.6	108.460909827415	106.862925781991
843.2	108.448627770742	106.895096683524
844.8	108.439624207675	106.93246946158
846.4	108.432897939471	106.974936594509
848	108.428684212425	107.0183720334
849.6	108.422551607995	107.064804609795
851.2	108.416979383121	107.108080118272
852.8	108.418992696938	107.149525741615
854.4	108.417779654304	107.193226989986
856	108.415677047071	107.233439353317
857.6	108.416919127791	107.268777767545
859.2	108.422553146495	107.305416695751
860.8	108.426302164647	107.344295987153
862.4	108.430234073707	107.381099997332
864	108.431894026785	107.414575717751
865.6	108.433395889095	107.446027876323
867.2	108.435803942649	107.478675115656
868.8	108.44339669099	107.507001907545
870.4	108.45945410218	107.53156987182
872	108.475116066876	107.555577711717
873.6	108.494255183996	107.576334219017
875.2	108.514242444748	107.595598256517
876.8	108.534499270529	107.614573004717
878.4	108.55475609631	107.633547752917
880	108.572384663049	107.653189181459
881.6	108.5917933452	107.673676123729
883.2	108.613101474597	107.692266248655
884.8	108.632251664993	107.710856373581
886.4	108.649503826904	107.731343315851
888	108.666906443716	107.750864839176
889.6	108.687321623404	107.769191618437
891.2	108.701794833342	107.785451254069
892.8	108.718182801481	107.796582704126
894.4	108.740920086624	107.807095740291
896	108.76155093203	107.816842036224
897.6	108.778196572625	107.821222467959
899.2	108.796748989386	107.825217087424
900.8	108.819929647277	107.829467573338
902.4	108.839303671067	107.832133378937
904	108.857670563661	107.83343204811
905.6	108.87569649292	107.833281623109
907.2	108.891570728892	107.831831033482
908.8	108.908487755902	107.82879296274
910.4	108.919741267997	107.821973696038
912	108.933329169626	107.813974303107
913.6	108.948424811299	107.80316923816
915.2	108.966238567023	107.790904029301
916.8	108.983708878858	107.781779201
918.4	108.996402220411	107.772336496572
920	109.004514443029	107.755690855977
921.6	109.010018326668	107.74398737307
923.2	109.019394818383	107.738588786931
924.8	109.031273286422	107.732116797701
926.4	109.045168204292	107.721660283236
928	109.061598665784	107.708165479504
929.6	109.082787478611	107.695357802318
931.2	109.107025867547	107.681786148907
932.8	109.125920129765	107.670922678203
934.4	109.142243001705	107.658058041844
936	109.153809976333	107.645068250291
937.6	109.16747384936	107.629636834634
939.2	109.182030360973	107.616967278231
940.8	109.194668203844	107.601142225301
942.4	109.206382729856	107.585288420241
944	109.214844441891	107.573493306495
945.6	109.225094652152	107.561403314905
947.2	109.23455189195	107.546397528243
948.8	109.243729488386	107.529491429545
950.4	109.256455795322	107.512891898759
952	109.270203611845	107.496987561996
953.6	109.283979803635	107.480792378755
955.2	109.296707644369	107.467991682607
956.8	109.312477198617	107.453605422591
958.4	109.326159605978	107.445334136785
960	109.339579655931	107.436135230141
961.6	109.350300186231	107.424999711572
963.2	109.362795944128	107.412780612521
964.8	109.373821811326	107.398393623016
966.4	109.377971694022	107.38483733954
968	109.385038790555	107.371725247213
969.6	109.390558134542	107.359372429719
971.2	109.396418441864	107.348468706399
972.8	109.404620562958	107.335921414011
974.4	109.409807868398	107.330333403797
976	109.418202368487	107.322974278481
977.6	109.424284910839	107.315314780704
979.2	109.42726360442	107.308247684171
980.8	109.430826355564	107.301764645203
982.4	109.433799272751	107.29589582941
984	109.438088528079	107.291590717315
985.6	109.448663719018	107.287399709655
987.2	109.46022330177	107.283205594925
988.8	109.466801052776	107.275192956551
990.4	109.473378803782	107.267180318177
992	109.478735321794	107.262406408454
993.6	109.480696086476	107.261738914095
995.2	109.477898499821	107.260384293188
996.8	109.473434631291	107.26117694274
998.4	109.473201008265	107.25837346643
1000	109.47166973372	107.263597814879
1001.6	109.470138459174	107.268822163328
1003.2	109.470057485853	107.27285733382
1004.8	109.46786053086	107.27854515595
1006.4	109.467582244609	107.287388474607
1008	109.466380754761	107.295664526384
1009.6	109.468671011531	107.302057431414
1011.2	109.473988181745	107.306761341185
1012.8	109.478452050276	107.316857193375
1014.4	109.479469654027	107.329729220056
1016	109.479388680707	107.33902090863
1017.6	109.479336082652	107.347213055635
1019.2	109.47849227317	107.355927809298
1020.8	109.477414013051	107.365645628625
1022.4	109.47733303973	107.3749373172
1024	109.477678863288	107.382476270765
1025.6	109.475763988844	107.389272197715
1027.2	109.472293339084	107.397123279209
1028.8	109.47429282802	107.409422022474
1030.4	109.480087818686	107.427730090332
1032	109.489632548888	107.441814540696
1033.6	109.495181095753	107.459463236673
1035.2	109.49853942675	107.474035472913
1036.8	109.500116382175	107.490067853064
1038.4	109.505915897821	107.504585496262
1040	109.513045892861	107.515273749696
1041.6	109.518970130808	107.529452141713
1043.2	109.528694689261	107.546798651385
1044.8	109.538115987055	107.563053422686
1046.4	109.546029177789	107.577800086928
1048	109.554990571343	107.593500606229
1049.6	109.564665770253	107.607641841985
1051.2	109.571762565251	107.619595382162
1052.8	109.581466906326	107.633612763715
1054.4	109.591191464778	107.649907969771
1056	109.599476738518	107.667980379559
1057.6	109.607467416189	107.689218252984
1059.2	109.619232004278	107.705593821847
1060.8	109.636136298937	107.724834346765
1062.4	109.652516366318	107.744205928502
1064	109.666888456002	107.765898681173
1065.6	109.681007708061	107.781686572112
1067.2	109.69421012557	107.797822860179
1068.8	109.703947810055	107.820149325483
1070.4	109.716706813037	107.841987768789
1072	109.729465816019	107.863826212095
1073.6	109.744484439111	107.886037965196
1075.2	109.763811434889	107.907117133668
1076.8	109.780951278038	107.929513494899
1078.4	109.799443720862	107.955429777431
1080	109.816610828314	107.984041623184
1081.6	109.83510937627	108.012826096419
1083.2	109.853307551764	108.043412804425
1084.8	109.872524763459	108.073869688608
1086.4	109.891748601018	108.102930724292
1088	109.910202976552	108.132810673564
1089.6	109.927816923109	108.161921332185
1091.2	109.949720399209	108.188946949213
1092.8	109.971150819084	108.217745479904
1094.4	109.988301520543	108.241662054416
1096	110.004098031293	108.262795952758
1097.6	110.017502152404	108.2840131712
1099.2	110.033548365497	108.303836378979
1100.8	110.050186113422	108.322330482839
1102.4	110.068605236919	108.339364442788
1104	110.083182459016	108.360467439772
1105.6	110.09647044775	108.381970266067
1107.2	110.117232207416	108.39886645304
1108.8	110.131748754446	108.415772882128
1110.4	110.146568562135	108.433771049588
1112	110.16498574834	108.451471437873
1113.6	110.182951557226	108.467608892643
1115.2	110.20007226937	108.484094832621
1116.8	110.217217725679	108.503789219024
1118.4	110.235655973722	108.52035848286
1120	110.249719955613	108.537660256208
1121.6	110.264357671598	108.553320979853
1123.2	110.283431322925	108.565652938148
1124.8	110.306428589536	108.580315857009
1126.4	110.323537401362	108.596636870259
1128	110.340405082929	108.611960484479
1129.6	110.358554842076	108.626514852149
1131.2	110.377887147468	108.639451727207
1132.8	110.3978874281	108.656438412537
1134.4	110.4200649282	108.668403248935
1136	110.439842699389	108.679798873015
1137.6	110.458798022171	108.690988884993
1139.2	110.482257111442	108.700360505803
1140.8	110.501739603065	108.708435995601
1142.4	110.521711832397	108.719114091512
1144	110.540445550012	108.722093639811
1145.6	110.560216687845	108.722484326966
1147.2	110.579613079796	108.727961331217
1148.8	110.597685489584	108.728461951987
1150.4	110.615478943842	108.731455637419
1152	110.634150934319	108.734459362037
1153.6	110.653218695991	108.737919535004
1155.2	110.667820135109	108.739963736481
1156.8	110.685802960128	108.741070371867
1158.4	110.709515697255	108.73721559194
1160	110.733511419052	108.737281186607
1161.6	110.755170655754	108.733457124555
1163.2	110.777802886386	108.734157993633
1164.8	110.802654948129	108.733125583791
1166.4	110.8305765188	108.731566300246
1168	110.8565749731	108.730324748972
1169.6	110.884434518937	108.728770647974
1171.2	110.91092085036	108.72569259147
1172.8	110.93355177496	108.722464080066
1174.4	110.96216256947	108.71659633895
1176	110.990117570138	108.712518050799
1177.6	111.012099373028	108.711801252879
1179.2	111.03410361481	108.709561519087
1180.8	111.052244194235	108.707481280017
1182.4	111.073483544389	108.70465664932
1184	111.095381429473	108.701756304926
1185.6	111.118175651756	108.695242909166
1187.2	111.14492675791	108.683061499871
1188.8	111.167792611569	108.671467957211
1190.4	111.186114021978	108.659121251948
1192	111.201516842406	108.643473942307
1193.6	111.224088309285	108.629304197911
1195.2	111.248759941346	108.614236999208
1196.8	111.268851521572	108.598225672294
1198.4	111.291881342453	108.578305116407
1200	111.312787754208	108.560424407743
1201.6	111.33013257005	108.542904562834
1203.2	111.352996286913	108.525286680074
1204.8	111.370262115145	108.510798249304
1206.4	111.388034152471	108.496673591871
1208	111.403928367226	108.481163747016
1209.6	111.421360892648	108.467764404558
1211.2	111.439921698746	108.454653670504
1212.8	111.45882279568	108.43663611597
1214.4	111.477168715352	108.413754083714
1216	111.497075883611	108.387547252431
1217.6	111.516476102674	108.36257879154
1219.2	111.535076089735	108.336950859057
1220.8	111.556699802363	108.312101247089
1222.4	111.574710293266	108.292942621973
1224	111.588871442836	108.275007561986
1225.6	111.601914942356	108.256640309849
1227.2	111.615299159537	108.24078612472
1228.8	111.628525817002	108.222617441707
1230.4	111.639667071182	108.205597861818
1232	111.647583078401	108.188950577535
1233.6	111.656712820333	108.171027895743
1235.2	111.66670020469	108.154972661165
1236.8	111.678439761741	108.139438976319
1238.4	111.686944538433	108.125522681652
1240	111.691914337347	108.111067256926
1241.6	111.697539930103	108.094822379235
1243.2	111.70704944918	108.077021897547
1244.8	111.714168276526	108.058899425681
1246.4	111.726230602231	108.041801908971
1248	111.736191970427	108.025458745416
1249.6	111.744228572528	108.007874039225
1251.2	111.757995643696	107.993856657672
1252.8	111.76884843042	107.984766727622
1254.4	111.778472864718	107.976018379671
1256	111.782526238515	107.96927562453
1257.6	111.792568185708	107.95924560364
1259.2	111.79634787252	107.947944089762
1260.8	111.798601943802	107.936983817232
1262.4	111.804243085159	107.92915419926
1264	111.802867833335	107.918861203387
1265.6	111.804629003065	107.908651817176
1267.2	111.809779113898	107.897493243702
1268.8	111.811923680034	107.886240099116
1270.4	111.808745320263	107.876688720523
1272	111.802080806266	107.861419787045
1273.6	111.797753470673	107.84902183783
1275.2	111.795722543232	107.835928329152
1276.8	111.791454460111	107.822418553775
1278.4	111.784403033415	107.811559356663
1280	111.77852257091	107.81077871387
1281.6	111.770084169376	107.809986156819
1283.2	111.760994239327	107.805466833346
1284.8	111.75103287113	107.803717795129
1286.4	111.745825911672	107.804471086218
1288	111.739843493473	107.802155715158
1289.6	111.735800018025	107.79811223971
1291.2	111.727485162149	107.793214120588
1292.8	111.719398211253	107.788867384481
1294.4	111.709058466893	107.782455587699
1296	111.698686459262	107.776141355613
1297.6	111.69141447241	107.770724979198
1299.2	111.684851867215	107.766266268022
1300.8	111.676209173531	107.761896023337
1302.4	111.665982856534	107.761298691737
1304	111.651278084155	107.759041084612
1305.6	111.633531077867	107.754222609703
1307.2	111.61402513374	107.743674056524
1308.8	111.598047763661	107.73783687656
1310.4	111.584030382108	107.727073530011
1312	111.569353275614	107.721015410655
1313.6	111.554810951634	107.713417933103
1314.4	111.548258978517	107.711208974187
1315.2	111.538684139301	107.707017007959
1316	111.528414334833	107.703256536353
1316.8	111.517785595019	107.698623046603
1317.6	111.511052561192	107.693237009249
1318.4	111.501215621342	107.689961987104
1319.2	111.490629974151	107.687290524483
1320	111.47868893817	107.685148207502
1320.8	111.466918421989	107.681313376976
1321.6	111.460111339774	107.67984244056
1322.4	111.45048732443	107.676912280192
1323.2	111.438785468249	107.674692695993
1324	111.423771792894	107.672897679485
1324.8	111.416353760767	107.667172144706
1325.6	111.412164292923	107.669847917155
1326.4	111.406083154243	107.666032770557
1327.2	111.394755870225	107.663496119086
1328	111.385857076824	107.659935719382
1328.8	111.378374789081	107.656556818846
1329.6	111.372149010866	107.648873401912
