# Supplementary material for: Seeking safety: Movement dynamics after post-contact immobility
Source: PLoS One. 2024 Aug 22;19(8):e0307370. doi: 10.1371/journal.pone.0307370 (PMC11340899; doi:10.1371/journal.pone.0307370)
Supplement: S4 Data — (ZIP) [file pone.0307370.s013.zip › Franks_etal_AntLionTracksSSandData_PLoSOne_2024/Averaged_Data_Width_20_Day2_Antlion7_Capture3.txt]

t	x	y
16	111.124219140875	107.352921302502
16.8	111.123102005654	107.350457919017
17.6	111.119839089844	107.350557965231
18.4	111.120790472247	107.346707285698
19.2	111.12502991563	107.340641531849
20	111.132007776745	107.338745346702
20.8	111.132013386175	107.33692813997
21.6	111.134597450607	107.338135770934
22.4	111.135673433243	107.336854616034
23.2	111.139411073107	107.33563258887
24	111.144799564446	107.334203818842
24.8	111.149304379821	107.334464521948
25.6	111.156625360206	107.334284402889
26.4	111.161780700155	107.334209358969
27.2	111.167753639176	107.333002058823
28	111.173286881765	107.329986613515
28.8	111.176856804357	107.329161106932
29.6	111.179698692825	107.32729876114
30.4	111.182921137052	107.32658450752
31.2	111.185982459068	107.325905966581
32	111.190146000227	107.3252605252
33.6	111.193295654786	107.310547949622
35.2	111.197831379419	107.296313744023
36.8	111.201219727312	107.277534360026
38.4	111.209111607838	107.265792435175
40	111.216049360449	107.251519676225
41.6	111.219666547013	107.235884904492
43.2	111.225289798915	107.217629709912
44.8	111.233936368648	107.200223270567
46.4	111.24266802924	107.177941474473
48	111.251375796569	107.158933055548
49.6	111.257840166688	107.146146018621
51.2	111.268392651394	107.130320578941
52.8	111.27578019032	107.110715187174
54.4	111.283589874329	107.098099543776
56	111.292719616261	107.085770490568
57.6	111.302971363516	107.074212298761
59.2	111.31697332683	107.063996614342
60.8	111.324993068607	107.0525317222
62.4	111.330782109763	107.03847998432
64	111.345452505891	107.020497159301
65.6	111.358688880235	107.00341007985
67.2	111.372586161824	106.984693787191
68.8	111.385779905658	106.962253544439
70.4	111.398058545806	106.941483887625
72	111.40819408135	106.923128810256
73.6	111.414159537727	106.904506211655
75.2	111.424983380578	106.885515923121
76.8	111.432453169432	106.862901038559
78.4	111.440535065983	106.842072085657
80	111.446945453889	106.823580863859
81.6	111.451925313125	106.805305570917
83.2	111.458208103785	106.785689580422
84.8	111.461746805501	106.765986226695
86.4	111.464869041492	106.745895316836
88	111.468570703626	106.72663720254
89.6	111.471147428176	106.70978145979
91.2	111.47172709433	106.689111091692
92.8	111.472634469475	106.668006797367
94.4	111.473369756231	106.643930067221
96	111.474105042986	106.619853337076
97.6	111.475757091527	106.59627409882
99.2	111.47547166973	106.583874107446
100.8	111.470667069492	106.571355190324
102.4	111.468736411488	106.559243327999
104	111.465343492026	106.548521368222
105.6	111.459143079056	106.538073428257
107.2	111.45830666859	106.529497004017
108.8	111.461500801858	106.518360914696
110.4	111.459736973913	106.501227696112
112	111.455473353691	106.492233209616
113.6	111.450608988545	106.485191144121
115.2	111.44724297258	106.476553240138
116.8	111.435921241325	106.465008155002
118.4	111.424258130419	106.453385634969
120	111.419573943649	106.439690274343
121.6	111.416870591492	106.42955462922
123.2	111.408766114696	106.415998345744
124.8	111.402084856964	106.404405592352
126.4	111.401086321483	106.395370063972
128	111.397508355393	106.385325255469
129.6	111.390931779386	106.378076793692
131.2	111.385016110623	106.369199118708
132.8	111.377741610367	106.360899353315
134.4	111.373126797089	106.356056985142
136	111.367119347852	106.351851770676
137.6	111.36120367909	106.346770469863
139.2	111.356240176373	106.337846820078
140.8	111.351943939949	106.331092990784
142.4	111.349240587793	106.325986658933
144	111.346865768016	106.320795847326
145.6	111.34416241586	106.31328653578
147.2	111.341459063703	106.305777224234
148.8	111.337879625199	106.298359693162
150.4	111.334557859151	106.291371616181
152	111.333091334778	106.284692746147
153.6	111.330095953839	106.278151301423
155.2	111.327622298271	106.26980271388
156.8	111.327543252886	106.263289374181
158.4	111.32763711928	106.258211202248
160	111.327447964274	106.253183661279
161.6	111.328317608809	106.250226869857
163.2	111.325914629114	106.246622400315
164.8	111.31912974527	106.241215696002
166.4	111.315235409139	106.236176458476
168	111.31561332874	106.231023009376
169.6	111.312179504234	106.222625599683
171.2	111.311711729623	106.214728929985
172.8	111.309470083586	106.205514062253
174.4	111.298797456739	106.19821278856
176	111.296507147468	106.198471094117
177.6	111.293438477452	106.191396104914
179.2	111.28444928207	106.181571727564
180.8	111.277440591293	106.171963980625
182.4	111.278292999631	106.164836223287
184	111.283162674391	106.159238372861
185.6	111.280590494846	106.15168633408
187.2	111.276084907918	106.145378512381
188.8	111.27227724524	106.140121994299
190.4	111.262159821586	106.12971152434
192	111.255202545915	106.118289252615
193.6	111.251050338354	106.103906712383
195.2	111.25178249623	106.080186674536
196.8	111.253234296462	106.059611160899
198.4	111.258056253431	106.038158884401
200	111.26008134519	106.017268464151
201.6	111.256126441109	105.992738046433
203.2	111.249630886621	105.962775893363
204.8	111.24760134296	105.935101035999
206.4	111.24928730452	105.903697579584
208	111.25097326608	105.872294123169
209.6	111.251821376561	105.84186815968
211.2	111.247412968959	105.811751403137
212.8	111.243426207193	105.786010393376
214.4	111.240254627375	105.757439671564
216	111.238402330527	105.730806646613
217.6	111.234497488523	105.70287200766
219.2	111.231325908705	105.674301285848
220.8	111.227718494335	105.646107234315
222.4	111.225215390486	105.618063369013
224	111.223150329811	105.58930270579
225.6	111.22219459925	105.560630788977
227.2	111.219025228053	105.531719939524
228.8	111.216631634998	105.501645146781
230.4	111.215129772689	105.466751879129
232	111.214695211575	105.431594213671
233.6	111.206256586761	105.399088389208
235.2	111.204124686239	105.36543365424
236.8	111.202462368554	105.337960484946
238.4	111.1981983399	105.309239556309
240	111.196867813041	105.281898166355
241.6	111.189413418559	105.252490078705
243.2	111.186421632432	105.221594454936
244.8	111.189951116597	105.191495798311
246.4	111.193747490767	105.165476033803
248	111.194063197559	105.141198181519
249.6	111.193240207354	105.118552676851
251.2	111.191810803314	105.102245174846
252.8	111.180913957893	105.080635044952
254.4	111.175754619136	105.061155007352
256	111.169254139293	105.043379174945
257.6	111.160808982614	105.026883495076
259.2	111.154966037565	105.018758816012
260.8	111.142810339499	105.021387075053
262.4	111.129561151886	105.018253879546
264	111.113485936063	105.020432256409
265.6	111.101198118524	105.017843562557
267.2	111.093355635224	105.018665271131
268.8	111.083931449233	105.02910321418
270.4	111.071315805836	105.039015505422
272	111.054811469491	105.051686642852
273.6	111.037205767453	105.063565889247
275.2	111.020437916494	105.074467642715
276.8	111.008567805399	105.083967167223
278.4	110.996634826687	105.090183966964
280	110.983886666027	105.099230478756
281.6	110.969819222397	105.106339293687
283.2	110.956253752566	105.1157482581
284.8	110.943505591905	105.124794769892
286.4	110.930656325482	105.134006950572
288	110.919041923623	105.143728095701
289.6	110.906338671591	105.154825189431
291.2	110.893131385465	105.167094949388
292.8	110.874003500221	105.178192043117
294.4	110.861628780568	105.190603266367
296	110.854070759974	105.208172349328
297.6	110.846265373823	105.226565984144
299.2	110.837145768098	105.244725894674
300.8	110.825531182188	105.264495813786
302.4	110.808214664661	105.281346663795
304	110.787553790188	105.297345437973
305.6	110.769713486393	105.315444047325
307.2	110.755381744445	105.334104686517
308.8	110.737289173911	105.356629223278
310.4	110.716804213737	105.377253326578
312	110.692723071069	105.396796791243
313.6	110.665656988801	105.41711059825
315.2	110.638185909159	105.435970224497
316.8	110.613933274917	105.454396528398
318.4	110.587358655722	105.468838679089
320	110.551520816515	105.483190406364
321.6	110.520642324482	105.497184109908
323.2	110.488686032012	105.515540204799
324.8	110.449769182388	105.527542506106
326.4	110.407908044927	105.538170146589
328	110.368341741331	105.553067930186
329.6	110.325309360199	105.560076620962
331.2	110.281936346894	105.570239222588
332.8	110.240097995189	105.580631419257
334.4	110.201162214821	105.585700204551
336	110.159014830113	105.590198465321
337.6	110.120467030842	105.594805576741
339.2	110.083657750971	105.597031063617
340.8	110.044863492244	105.592456159967
342.4	110.001320463801	105.588782745284
344	109.957971974833	105.585122943972
345.6	109.912916105555	105.580016612121
347.2	109.867292866071	105.573959100807
348.8	109.82162172461	105.568194128628
350.4	109.775892292842	105.564525943715
352	109.733460510765	105.563795871759
353.6	109.680857783383	105.558614446792
355.2	109.632740425552	105.552302132343
356.8	109.582644159841	105.545774525916
358.4	109.543161868466	105.53809416894
360	109.496668169768	105.527424931333
361.6	109.451510823307	105.51736515992
363.2	109.406049045297	105.503158354291
364.8	109.364645952413	105.489640448796
366.4	109.323447991942	105.472622471504
368	109.285779661591	105.456230523867
369.6	109.254240553096	105.438025022216
371.2	109.221162951505	105.419001762972
372.8	109.181360853	105.4030334867
374.4	109.142813053729	105.386050889818
376	109.106805904864	105.371595465092
377.6	109.071108755784	105.352840478139
379.2	109.035242635453	105.330891309951
380.8	108.998905426151	105.308936178611
382.4	108.962062565137	105.280534786302
384	108.933677367492	105.256163657011
385.6	108.907483536297	105.228135468661
387.2	108.887771593488	105.197647663783
388.8	108.865859807488	105.163971289695
390.4	108.848389495653	105.129420338407
392	108.833552860772	105.09235448691
393.6	108.817940478162	105.050116064755
395.2	108.808606789002	105.010867396406
396.8	108.796334486327	104.972780695213
398.4	108.785652972018	104.933532026864
400	108.777630524183	104.896623760614
401.6	108.773220177304	104.859873006752
403.2	108.762878084817	104.822304846248
404.8	108.753950162752	104.788166616839
406.4	108.744969390968	104.761139175687
408	108.742798683095	104.733835075688
409.6	108.738566550472	104.706670167873
411.2	108.736041798157	104.680951790599
412.8	108.736282292448	104.654772269169
414.4	108.737431490734	104.62746816917
416	108.73439275767	104.601222337626
417.6	108.732027324533	104.571260184556
419.2	108.739606655335	104.542491403159
420.8	108.748387736183	104.513000988891
422.4	108.755646267719	104.485571103413
424	108.761082276663	104.457602580982
425.6	108.770688129168	104.432967075795
427.2	108.779410483349	104.404836039464
428.8	108.787487052349	104.381060950245
430.4	108.790378849559	104.358695819108
432	108.795248045257	104.339800019896
433.6	108.799869160055	104.316405626233
435.2	108.808873869653	104.29771746008
436.8	108.817921674297	104.279372761435
438.4	108.829235037679	104.254220730344
440	108.840581274845	104.229273712125
441.6	108.851779251245	104.203699955212
443.2	108.86395685147	104.177504973435
444.8	108.876660103502	104.156654118374
446.4	108.892394140735	104.133127648254
448	108.907984680435	104.114982082737
449.6	108.928166524103	104.093956010408
451.2	108.953410924873	104.076252144933
452.8	108.974167067896	104.063764362786
454.4	108.99649603787	104.0490056774
456	109.014500181189	104.036390034002
457.6	109.032441088201	104.025047021298
459.2	109.050540930261	104.017551898858
460.8	109.066197844835	104.012745939468
462.4	109.081455580216	104.009744190985
464	109.093866803466	104.00898491615
465.6	109.109219173739	104.007608209034
467.2	109.120174864058	104.006321745398
468.8	109.133168893596	104.004824833195
470.4	109.146465869651	104.003696604923
472	109.162210273094	104.00391457856
473.6	109.17235174665	104.004307997793
475.2	109.187632941954	104.00465428868
476.8	109.202123883695	104.006927377581
478.4	109.214416949035	104.010612790099
480	109.22963944484	104.013847570458
481.6	109.249168721872	104.012159242113
483.2	109.265408596158	104.015631310636
484.8	109.281193104938	104.022405713741
486.4	109.290834665736	104.031480123904
488	109.304433512111	104.037985153704
489.6	109.316727596592	104.04499153443
491.2	109.324579438138	104.054556025979
492.8	109.332878190129	104.066667197678
494.4	109.343681718083	104.075644777245
496	109.358867214765	104.080609266545
497.6	109.369933568623	104.085312466935
499.2	109.380818167397	104.091002474727
500.8	109.388480466352	104.097639111618
502.4	109.396066796478	104.101959853953
504	109.406570730447	104.108049222953
505.6	109.419552737226	104.117765816984
507.2	109.430907726504	104.126981790245
508.8	109.442835979076	104.138505695272
510.4	109.458255098784	104.146215255126
512	109.470643433292	104.156600430041
513.6	109.483382759468	104.164979938278
515.2	109.492277760561	104.175216315596
516.8	109.495376197217	104.18477546624
518.4	109.500171860386	104.194352932279
520	109.503182003219	104.205068142216
521.6	109.508203780462	104.217241131459
523.2	109.517330576805	104.231447937087
524.8	109.526573879717	104.240780032534
526.4	109.535608767188	104.248131253311
528	109.546633622219	104.252516296028
529.6	109.558914201014	104.255820832249
531.2	109.566506949355	104.261661407896
532.8	109.577849962059	104.268301220211
534.4	109.588385430022	104.275068146049
536	109.595459991953	104.280379995901
537.6	109.603477509432	104.284388754641
539.2	109.614274681709	104.288650796329
540.8	109.623670707782	104.293973020888
542.4	109.634119813321	104.298156925145
544	109.644064577261	104.300430014046
545.6	109.653988647814	104.304184669819
547.2	109.663740872152	104.310893646845
548.8	109.673693842847	104.314146075235
550.4	109.683832575866	104.314959777724
552	109.692444698022	104.311175798663
553.6	109.699950184791	104.308775113835
555.2	109.707451378163	104.306170532803
556.8	109.713358703246	104.299612400719
558.4	109.719925669814	104.295857744946
560	109.726324521198	104.29401037781
561.6	109.734537830702	104.294046881408
563.2	109.744204616278	104.295902123084
564.8	109.759153332866	104.29679399477
566.4	109.776016026946	104.297806161282
568	109.791111668618	104.299962681521
569.6	109.804742083847	104.30340478757
571.2	109.816805118933	104.306235220384
572.8	109.831573431641	104.309963527695
574.4	109.84430075198	104.315335573648
576	109.855634317797	104.318630513031
577.6	109.866093440956	104.323253553293
579.2	109.875888513675	104.329369063355
580.8	109.887056084184	104.33451761701
582.4	109.899417566268	104.339966681542
584	109.911946313296	104.347374240899
585.6	109.926757818856	104.353683519706
587.2	109.943080690796	104.358842833329
588.8	109.953142023398	104.361349059553
590.4	109.969060931243	104.375679719384
592	109.98189482773	104.388728794975
593.6	109.993536931079	104.401185920331
595.2	110.002170105852	104.409045869096
596.8	110.013267199581	104.414404991886
598.4	110.027653459596	104.419108192275
600	110.047173278206	104.423012155997
601.6	110.065156103225	104.421905520612
603.2	110.082407169344	104.420188961184
604.8	110.100778994573	104.418511865105
606.4	110.119740921998	104.415088717963
608	110.143774890785	104.410328648811
609.6	110.170298996893	104.404880338852
611.2	110.189630660464	104.395734382482
612.8	110.207740006297	104.387689345661
614.4	110.233416208664	104.384182690223
616	110.25887424722	104.381709034654
617.6	110.287790083882	104.381180390521
619.2	110.315143611764	104.379984510346
620.8	110.344295976913	104.383441499715
622.4	110.37513421633	104.383353891081
624	110.408912732706	104.386858236469
625.6	110.442076096364	104.395898733612
627.2	110.477416793829	104.399700322583
628.8	110.510551809141	104.403610294287
630.4	110.538586572248	104.405946524546
632	110.562431573905	104.404331435064
633.6	110.58820674779	104.404886421891
635.2	110.615426987373	104.406851020155
636.8	110.640372680948	104.40596218411
638.4	110.664027012319	104.407881504857
640	110.688671207485	104.406356887059
641.6	110.718366896322	104.41256630064
643.2	110.749789436155	104.418015885569
644.8	110.785988896657	104.418733849014
646.4	110.820649864061	104.422272383138
648	110.853177377665	104.425125279704
649.6	110.881314745479	104.426324965512
651.2	110.915074602011	104.428897145058
652.8	110.947639372571	104.432334499005
654.4	110.982682826453	104.438264929662
656	111.012696764384	104.437236326259
657.6	111.047319981727	104.43712948646
659.2	111.079508544193	104.441951682199
660.8	111.118752719791	104.448892981718
662.4	111.152628058544	104.456675154134
664	111.180805342874	104.465008453933
665.6	111.206570625158	104.473886128917
667.2	111.237122734525	104.493491520684
668.8	111.270179545669	104.515058144642
670.4	111.306678462863	104.533937652793
672	111.341139358687	104.550004109217
673.6	111.370737334687	104.564210450571
675.2	111.386599651018	104.585963159224
676.8	111.406516655796	104.61057829738
678.4	111.427937746624	104.634286337406
680	111.442184015601	104.649495512098
681.6	111.459705742543	104.668584972502
683.2	111.475998570083	104.690078819443
684.8	111.487296719191	104.713034026431
686.4	111.496389074793	104.732071145973
688	111.509658231249	104.757408983811
689.6	111.517622652586	104.776067255203
691.2	111.52203292008	104.792162290446
692.8	111.52368496862	104.812963083429
694.4	111.528025835165	104.832128784382
696	111.534304453986	104.851001144442
697.6	111.540045674849	104.873414469556
699.2	111.544374572093	104.893203714102
700.8	111.548579786559	104.913328669046
702.4	111.556835519163	104.933873288518
704	111.573573379373	104.94993679279
705.6	111.587575943398	104.969629287594
707.2	111.595480093438	104.982759820068
708.8	111.605929988245	105.0017732616
710.4	111.610176701538	105.02434862347
712	111.616301341546	105.050981648421
713.6	111.62684594839	105.079434723027
715.2	111.638495529005	105.101881475919
716.8	111.63810495181	105.127789763186
718.4	111.639627904573	105.157992402929
720	111.640828694251	105.186321236977
721.6	111.643416268168	105.217160561331
723.2	111.644712591056	105.246762308147
724.8	111.651020412754	105.276198809409
726.4	111.654524758143	105.307737917903
728	111.662083150157	105.337353072067
729.6	111.665268918691	105.358060567543
731.2	111.662208874236	105.38079500825
732.8	111.657005631675	105.39864230782
734.4	111.648655696238	105.41565381185
736	111.636884850389	105.434483410552
737.6	111.624331455232	105.455613229949
739.2	111.611306112631	105.479151608715
740.8	111.614542478666	105.500589956973
742.4	111.617968348366	105.520292766836
744	111.622600628019	105.5401909049
745.6	111.625453524585	105.56564233647
747.2	111.623801476045	105.583498688874
748.8	111.62255377505	105.600496689471
750.4	111.627863061267	105.616700566062
752	111.632693375181	105.634885277266
753.6	111.632959752786	105.651862409992
755.2	111.638397530113	105.668851789964
756.8	111.647962996604	105.682037970049
758.4	111.656848207815	105.69441137759
760	111.666660374902	105.70732739345
761.6	111.675774498996	105.726032543481
763.2	111.68569120748	105.747345736547
764.8	111.690169720988	105.762566697825
766.4	111.694243522502	105.77771673387
768	111.696372506528	105.795191359395
769.6	111.689374665118	105.813353198961
771.2	111.684873187253	105.829050844616
772.8	111.681949776127	105.845963527573
774.4	111.675193650784	105.858773330648
776	111.668523098597	105.869255626941
777.6	111.659098533348	105.875972288935
779.2	111.65157728331	105.879590845898
780.8	111.641570148028	105.892383901113
782.4	111.640333320244	105.901660109493
784	111.637492676634	105.906465310367
785.6	111.631070837956	105.912484736177
787.2	111.621966411212	105.919132685517
788.8	111.609170240931	105.928265221983
790.4	111.595969256325	105.937391923709
792	111.572898982519	105.947163656041
793.6	111.54680860183	105.96176323806
795.2	111.529924028596	105.986734762191
796.8	111.515965408932	106.012616703359
798.4	111.49937031178	106.035007448652
800	111.481425479543	106.055558738704
801.6	111.463459451669	106.076979049889
803.2	111.446010731923	106.100268345282
804.8	111.430109764723	106.125105393222
806.4	111.409696952837	106.147095160533
808	111.390013423639	106.170458252389
809.6	111.364923343881	106.194317075659
811.2	111.340720775524	106.215029869711
812.8	111.316966319999	106.237365899721
814.4	111.28649520248	106.258825843385
816	111.254505535292	106.285483899374
817.6	111.221458319739	106.311252859121
819.2	111.18882410331	106.334323132927
820.8	111.156519678007	106.353576892647
822.4	111.122703552463	106.373944083447
824	111.092404946538	106.394738119325
825.6	111.062130821257	106.41458468028
827.2	111.02541997723	106.42814140998
828.8	110.988364412945	106.436892646128
830.4	110.956747043636	106.451736114063
832	110.921776596948	106.46684860355
833.6	110.887843023716	106.485665191251
835.2	110.853027992983	106.498810664929
836.8	110.817159987244	106.513961805284
838.4	110.782172752806	106.526358192848
840	110.746809984054	106.541157625225
841.6	110.714899202563	106.55735194861
843.2	110.682417258286	106.573864090333
844.8	110.647821418268	106.592213313958
846.4	110.615930654208	106.604968154351
848	110.573569302603	106.615309408879
849.6	110.528098703373	106.62786664652
851.2	110.487078421439	106.639067591168
852.8	110.444711784244	106.646548020747
854.4	110.403646450814	106.649096635575
856	110.36022722636	106.649732038859
857.6	110.323635340794	106.648334062076
859.2	110.284332047829	106.642327556813
860.8	110.242850378	106.63448509513
862.4	110.211013111928	106.625427067941
864	110.181323344918	106.623527574824
865.6	110.150804105712	106.618931177617
867.2	110.12045183475	106.609802785239
868.8	110.090351502208	106.602395225882
870.4	110.058099009116	106.594172529739
872	110.022944268589	106.58814174075
873.6	109.987789528062	106.582110951761
875.2	109.958876946072	106.568236793289
876.8	109.932069034242	106.557353719396
878.4	109.909882739453	106.552626010189
880	109.894413106658	106.54877438733
881.6	109.881852795029	106.539395652436
883.2	109.872828493007	106.528220956652
884.8	109.863541977728	106.517766326244
886.4	109.850459088278	106.511400098788
888	109.839543113445	106.505268104872
889.6	109.824423707487	106.498946450231
891.2	109.80929519203	106.490741153712
892.8	109.800027120674	106.482012567107
894.4	109.79176991818	106.474032023459
896	109.784896009919	106.465581159773
897.6	109.782939417077	106.455593775416
899.2	109.780569516094	106.438398395496
900.8	109.779833676418	106.424832717506
902.4	109.781538085437	106.410352782473
904	109.781816840184	106.397569886227
905.6	109.783963404363	106.380580526738
907.2	109.785472452616	106.357500472064
908.8	109.790642020775	106.340450382584
910.4	109.793548327298	106.321608099234
912	109.79566717088	106.303731878666
913.6	109.805910642015	106.288142034439
915.2	109.817861072632	106.268678710728
916.8	109.829510653247	106.250209863412
918.4	109.844134556117	106.232508426451
920	109.862245588894	106.221718731439
921.6	109.881319240222	106.204747687345
923.2	109.899311138727	106.188084807126
924.8	109.926396578853	106.167666653921
926.4	109.952400723216	106.146980149943
928	109.969804494836	106.125625947354
929.6	109.990890037514	106.096948023434
931.2	110.010404721981	106.071661911785
932.8	110.032169874328	106.052837996241
934.4	110.057494677371	106.030424263471
936	110.082226958302	106.009252849628
937.6	110.105267813976	105.980391508739
939.2	110.12760592659	105.949487528026
940.8	110.144555649688	105.922373230875
942.4	110.162116960597	105.898364390145
944	110.174115622722	105.869642288252
945.6	110.184328737434	105.836698284535
947.2	110.192533648366	105.801997360652
948.8	110.199631353263	105.771048556327
950.4	110.211361688353	105.738098487716
952	110.222775841903	105.703780933949
953.6	110.233205920107	105.664918899977
955.2	110.242104454289	105.62695933011
956.8	110.246101906439	105.592836342183
958.4	110.252157661189	105.557731408557
960	110.258797473504	105.520449533098
961.6	110.262670697354	105.483570908867
963.2	110.257120432673	105.447331854793
964.8	110.253564804181	105.409955019713
966.4	110.251816482416	105.374657404516
968	110.251125585053	105.337534135891
969.6	110.249227397968	105.305556984223
971.2	110.241519392147	105.272557084302
972.8	110.233156390446	105.247887019738
974.4	110.222580117973	105.216577142859
976	110.21306561729	105.185857970004
977.6	110.205540069394	105.156275341599
979.2	110.197999950416	105.126292008419
980.8	110.19377969345	105.09597301382
982.4	110.188575943503	105.066073776604
984	110.177787565914	105.039273878063
985.6	110.165645316543	105.011223745021
987.2	110.154466590057	104.986447076005
988.8	110.145688878772	104.969110675022
990.4	110.133643229636	104.956152346252
992	110.122941233671	104.944127631684
993.6	110.109301114181	104.931912724434
995.2	110.089801258685	104.923973149631
996.8	110.073666278047	104.918482383862
998.4	110.05343304404	104.914248627217
1000	110.02775414338	104.909860833411
1001.6	110.004800383604	104.905184406458
1003.2	109.98894650019	104.904378594417
1004.8	109.972291109827	104.907721372212
1006.4	109.95741602136	104.912107930425
1008	109.936260058236	104.909778014302
1009.6	109.919598221088	104.910228572995
1011.2	109.901851856621	104.915574946088
1012.8	109.886289315828	104.924464347324
1014.4	109.867149405869	104.932642871046
1016	109.843655835719	104.941682885785
1017.6	109.819113207739	104.954730772482
1019.2	109.789215274573	104.973053266129
1020.8	109.760867623486	104.990775241379
1022.4	109.739784800623	105.011375684714
1024	109.717129515087	105.036244241022
1025.6	109.691400242368	105.061076468391
1027.2	109.667983553852	105.089153794396
1028.8	109.652770572108	105.115405464114
1030.4	109.630073196593	105.145569790956
1032	109.605692965106	105.173204057446
1033.6	109.576997294755	105.203390611581
1035.2	109.549777138252	105.230042080455
1036.8	109.525393756005	105.257072101177
1038.4	109.501664331519	105.283429784704
1040	109.474111984791	105.31031312004
1041.6	109.446177345838	105.335210659656
1043.2	109.418421652183	105.360640064458
1044.8	109.388479979053	105.386089803954
1046.4	109.360680802192	105.414846049934
1048	109.334094346615	105.440985439521
1049.6	109.311511798801	105.464387184958
1051.2	109.285740258758	105.485486264483
1052.8	109.259421325355	105.509333874489
1054.4	109.233337382428	105.520106680443
1056	109.205712218134	105.534215083954
1057.6	109.17795900932	105.547963480603
1059.2	109.154766614386	105.56113132388
1060.8	109.134416380096	105.566326402141
1062.4	109.11309582496	105.571612368504
1064	109.094032889261	105.573036375075
1065.6	109.076886627897	105.577086852212
1067.2	109.058036938493	105.578537774162
1068.8	109.036407535537	105.579126021523
1070.4	109.018424876679	105.578696660286
1072	109.000287234488	105.580204590726
1073.6	108.987763935327	105.580957551424
1075.2	108.971948000037	105.580431899616
1076.8	108.959764975639	105.579116948251
1078.4	108.947242691249	105.574482823558
1080	108.939797994709	105.56671417881
1081.6	108.930049940386	105.558262950847
1083.2	108.924517775624	105.547730683518
1084.8	108.923324950367	105.536968299701
1086.4	108.921566038547	105.528342218745
1088	108.915756202771	105.511466029112
1089.6	108.912159637768	105.495143157172
1091.2	108.912159637768	105.48048023831
1092.8	108.909570394718	105.455722818462
1094.4	108.905620902753	105.428175822349
1096	108.91101220335	105.397175843914
1097.6	108.91316487266	105.366537852805
1099.2	108.915801268726	105.333843286775
1100.8	108.919075065076	105.300183127125
1102.4	108.923972163118	105.266038223342
1104	108.931995269665	105.231151542805
1105.6	108.938972102757	105.18936222405
1107.2	108.949996583924	105.148585534829
1108.8	108.962236162597	105.107987320703
1110.4	108.973833137081	105.066727733094
1112	108.98079176578	105.026327636975
1113.6	108.983048051947	104.986671486604
1115.2	108.97969074203	104.943075469501
1116.8	108.984728238525	104.902118432775
1118.4	108.987501260916	104.85911406697
1120	108.98934484174	104.823035388491
1121.6	108.992930368875	104.784095210779
1123.2	108.994498166602	104.742739051092
1124.8	108.990808297046	104.696186227552
1126.4	108.986427865311	104.658859639552
1128	108.981465830034	104.618942495234
1129.6	108.972628785142	104.577565100308
1131.2	108.961334374668	104.530217691733
1132.8	108.952816119724	104.484373665653
1134.4	108.941700507096	104.444052325728
1136	108.928442400377	104.40264264439
1137.6	108.91602249519	104.358746772067
1139.2	108.902281417793	104.31924201694
1140.8	108.885822833472	104.277005183807
1142.4	108.867367664082	104.233104148321
1144	108.848940968826	104.194768150144
1145.6	108.826949164104	104.157593565287
1147.2	108.808618742073	104.120124026135
1148.8	108.789487782841	104.079690335728
1150.4	108.771586418483	104.04076289904
1152	108.75783860196	103.996122930094
1153.6	108.737089188477	103.956837373899
1155.2	108.711359915757	103.915600251246
1156.8	108.68423197887	103.8740245746
1158.4	108.659609341537	103.841932148413
1160	108.635962113568	103.812445923332
1161.6	108.602725970681	103.786537048074
1163.2	108.568751233311	103.763565084579
1164.8	108.537991864072	103.740374563627
1166.4	108.506890798751	103.716063167496
1168	108.479523530004	103.691365876188
1169.6	108.442063922196	103.668168031914
1171.2	108.405319578722	103.652392067279
1172.8	108.367486855334	103.637595679217
1174.4	108.328760099401	103.621569709453
1176	108.291566700036	103.605632498907
1177.6	108.258158607334	103.58704278099
1179.2	108.226056300474	103.572061704455
1180.8	108.201103321358	103.557745615707
1182.4	108.168418561486	103.542043452717
1184	108.139071442314	103.528182135129
1185.6	108.110089558832	103.519048198632
1187.2	108.079237663261	103.510755388835
1188.8	108.048082364023	103.503079203699
1190.4	108.023655015287	103.497204271724
1192	108.002898507988	103.491835434879
1193.6	107.987043062922	103.488073417036
1195.2	107.976125679212	103.487861615941
1196.8	107.966865756159	103.492495220238
1198.4	107.951351579309	103.498156085866
1200	107.943411470416	103.498847732982
1201.6	107.935725588571	103.500339447573
1203.2	107.929222028661	103.503701724905
1204.8	107.922274952749	103.504233153106
1206.4	107.917736667617	103.506695666082
1208	107.914740847537	103.511738761626
1209.6	107.912592029156	103.513379257379
1211.2	107.915405812365	103.517677233929
1212.8	107.917912038589	103.523818945285
1214.4	107.919959314053	103.530610919965
1216	107.918566561398	103.536631205632
1217.6	107.910266796005	103.548121769721
1219.2	107.909038700638	103.556522751766
1220.8	107.909592018331	103.568157377848
1222.4	107.90545750557	103.580960534464
1224	107.903327232452	103.590629761147
1225.6	107.901769508191	103.602187690541
1227.2	107.904584251244	103.612718209582
1228.8	107.909322735661	103.626512125632
1230.4	107.908396529957	103.6328752791
1232	107.90486013263	103.642613726726
1233.6	107.89408590302	103.654030056889
1235.2	107.883835692759	103.662703311725
1236.8	107.877626774188	103.6692052766
1238.4	107.871260546732	103.674315780292
1240	107.860472779657	103.681831196969
1241.6	107.850998555071	103.690332357545
1243.2	107.837071028528	103.70120481375
1244.8	107.822974585524	103.711160146167
1246.4	107.80531656565	103.725062025235
1248	107.788815334893	103.739137170723
1249.6	107.769346000611	103.753039987139
1251.2	107.753576446364	103.760277315084
1252.8	107.73743372437	103.767328898705
1254.4	107.720522603065	103.777018944665
1256	107.700929440973	103.78787889594
1257.6	107.678882872459	103.798045348495
1259.2	107.652016224482	103.811624686875
1260.8	107.618128049298	103.82059735144
1262.4	107.58385567678	103.832238799358
1264	107.55103621688	103.843974281589
1265.6	107.513127806943	103.851284223109
1267.2	107.474795262302	103.864128466925
1268.8	107.433577485593	103.886406091179
1270.4	107.393678010243	103.912388309129
1272	107.351584147186	103.937669658002
1273.6	107.312957526773	103.964977988417
1275.2	107.271939998371	103.992378631881
1276.8	107.227197095394	104.016588877868
1278.4	107.183104336835	104.041379753689
1280	107.137420416046	104.067925170005
1281.6	107.096176966476	104.099518191506
1283.2	107.061281865888	104.129866464096
1284.8	107.023298180753	104.160818665964
1286.4	106.98583242497	104.191103587688
1288	106.96043128251	104.227680460759
1289.6	106.927465404822	104.263712640662
1291.2	106.895739812316	104.300968649643
1292.8	106.862405795208	104.337636068462
1294.4	106.832070353173	104.371607903682
1296	106.809974533303	104.417809931039
1297.6	106.791489305634	104.462408747984
1299.2	106.776054206408	104.50503504043
1300.8	106.770265924287	104.549470954917
1302.4	106.766894722721	104.597290889934
1304	106.76359352779	104.646311095279
1305.6	106.762623575048	104.693369447636
1307.2	106.759111797326	104.740756149883
1308.8	106.759752014272	104.786683291846
1310.4	106.761998437164	104.829738801569
1312	106.769554511419	104.872101918237
1313.6	106.781525877652	104.911629192928
1314.4	106.779408225054	104.934330710608
1315.2	106.774142629176	104.960406841927
1316	106.769793898009	104.986228574388
1316.8	106.768484802978	105.012177999812
1317.6	106.766127338831	105.042071215686
1318.4	106.76281271404	105.071698739146
1319.2	106.761566947889	105.097409466681
1320	106.766932002101	105.128643564178
1320.8	106.773124625037	105.156683513126
1321.6	106.782626982344	105.18426899413
1322.4	106.793290021323	105.222388449136
1323.2	106.804928656571	105.254181343778
1324	106.818664803362	105.275333450895
1324.8	106.832278139644	105.293871270258
1325.6	106.850885857863	105.31620339706
1326.4	106.864789621132	105.335684215377
1327.2	106.880344545131	105.356117597472
1328	106.897136880585	105.378629063206
1328.8	106.91363676129	105.405375547136
1329.6	106.931708059205	105.434669315249
