# Supplementary material for: Seeking safety: Movement dynamics after post-contact immobility
Source: PLoS One. 2024 Aug 22;19(8):e0307370. doi: 10.1371/journal.pone.0307370 (PMC11340899; doi:10.1371/journal.pone.0307370)
Supplement: S4 Data — (ZIP) [file pone.0307370.s013.zip › Franks_etal_AntLionTracksSSandData_PLoSOne_2024/Averaged_Data_Width_20_Day2_Antlion7_Capture4.txt]

t	x	y
16	107.592776237736	105.28523586999
16.8	107.589698173209	105.275699639561
17.6	107.580432660687	105.268554365702
18.4	107.572937039214	105.263002296337
19.2	107.565393107126	105.253724908636
20	107.554102066833	105.24013283684
20.8	107.541710561942	105.229102924746
21.6	107.531733783847	105.223510906198
22.4	107.523753485216	105.21851113765
23.2	107.512954307193	105.210150105724
24	107.499941640022	105.196831431291
24.8	107.482818588752	105.190015834879
25.6	107.456016046069	105.183948219044
26.4	107.428316467976	105.176041359633
27.2	107.400497612299	105.172140728224
28	107.37487395605	105.165625930403
28.8	107.350974012901	105.160540808449
29.6	107.328074165753	105.154176550033
30.4	107.303728459209	105.147227500408
31.2	107.282579746668	105.136179597004
32	107.263577974652	105.128495422827
33.6	107.239106201082	105.109263003198
35.2	107.218012051737	105.087001819312
36.8	107.197882576137	105.066511946987
38.4	107.179178929069	105.046460719829
40	107.159465805551	105.027899968648
41.6	107.1343208577	105.006162869718
43.2	107.110071537205	104.982845855016
44.8	107.085400770235	104.96567061529
46.4	107.050224884695	104.946549521413
48	107.016853959293	104.928151708125
49.6	106.980212779549	104.908680755633
51.2	106.944018963047	104.887644031797
52.8	106.908975509164	104.866486546516
54.4	106.876560314322	104.847694494371
56	106.846933683683	104.829721676162
57.6	106.811419924855	104.812979967179
59.2	106.778266681423	104.794118165664
60.8	106.748907104816	104.776262321535
62.4	106.710430614899	104.760778004703
64	106.678116302728	104.742284618358
65.6	106.642766740399	104.722606218277
67.2	106.60891720884	104.702863714316
68.8	106.579183369182	104.68335088204
70.4	106.547702666444	104.661740752146
72	106.515766006162	104.64192205932
73.6	106.486573557526	104.625292063125
75.2	106.461843873109	104.609323242179
76.8	106.43871906813	104.587412473317
78.4	106.4151985984	104.566425580004
80	106.394905993709	104.546866442953
81.6	106.378465452399	104.531164802376
83.2	106.366335026055	104.513154488818
84.8	106.36244977356	104.49935979142
86.4	106.362016198232	104.484776741698
88	106.364914022303	104.466041972122
89.6	106.369447702712	104.449406075663
91.2	106.375878549302	104.433956792827
92.8	106.382868500264	104.418454280942
94.4	106.395704024157	104.404862917848
96	106.409864245875	104.394178473485
97.6	106.421477107362	104.381579003989
99.2	106.434779316387	104.365916725621
100.8	106.448491972254	104.350982236955
102.4	106.465023204434	104.339975520648
104	106.485308358025	104.328851727144
105.6	106.505159152255	104.316999766562
107.2	106.530527565609	104.307857995984
108.8	106.550855940215	104.295537288442
110.4	106.573211602412	104.28506547987
112	106.603885308539	104.276678555694
113.6	106.634737754762	104.262755886179
115.2	106.668362694368	104.250850431926
116.8	106.70225365533	104.235441963723
118.4	106.731568852328	104.226563165552
120	106.763399989605	104.211596690456
121.6	106.796270276524	104.198530410428
123.2	106.828645528219	104.181557236032
124.8	106.860770469529	104.158826922784
126.4	106.893743173864	104.134694726133
128	106.935006840811	104.110234395323
129.6	106.974265450565	104.089253059317
131.2	107.016812130224	104.066704485978
132.8	107.058926697661	104.046016537028
134.4	107.097275386399	104.028120482284
136	107.134655070541	104.009430640213
137.6	107.175640102507	103.992567624811
139.2	107.214823305062	103.976335959084
140.8	107.249895961823	103.95770452277
142.4	107.27370119802	103.94275236966
144	107.295344339863	103.927657020993
145.6	107.316879214069	103.911983280086
147.2	107.337024707301	103.897336913463
148.8	107.352702041933	103.882155259264
150.4	107.368178590713	103.863063023018
152	107.383997097013	103.846619795278
153.6	107.395946631035	103.83095664828
155.2	107.404859857348	103.820830379332
156.8	107.408160672613	103.809616071059
158.4	107.410401066801	103.796987408422
160	107.401085348644	103.785306257127
161.6	107.388301966763	103.774697065144
163.2	107.376801570314	103.765199599557
164.8	107.366261715179	103.757937022533
166.4	107.353245575166	103.753575845442
168	107.335966300028	103.743637358928
169.6	107.315325320598	103.734953514038
171.2	107.295686724552	103.724501600176
172.8	107.274937031333	103.714360612814
174.4	107.259743366013	103.708662988319
176	107.243825551	103.69874299522
177.6	107.222589684157	103.684471140692
179.2	107.195938876538	103.681444221289
180.8	107.164184728667	103.675638158134
182.4	107.13253058391	103.675836276141
184	107.105843645954	103.671559177667
185.6	107.077931842335	103.668439080677
187.2	107.044009235064	103.665501957491
188.8	107.011847261193	103.663051244188
190.4	106.978903972491	103.663173346815
192	106.946335615701	103.66809290861
193.6	106.9147425942	103.679344552956
195.2	106.881632258713	103.687402546945
196.8	106.84813167994	103.6972376812
198.4	106.811218620512	103.699821203918
200	106.777364140958	103.698431981281
201.6	106.746905538958	103.693642709251
203.2	106.713834166083	103.688882758329
204.8	106.684182012798	103.681874067552
206.4	106.655644652787	103.676700547124
208	106.638768463154	103.67131953256
209.6	106.625627167948	103.666325840382
211.2	106.615449929007	103.663329495922
212.8	106.605533786837	103.65803446855
214.4	106.59900193895	103.650186804198
216	106.593622891309	103.640721395763
217.6	106.583793629854	103.630727295762
219.2	106.576188585564	103.619451910776
220.8	106.569413517813	103.601157430749
222.4	106.569852075726	103.584844311764
224	106.572046044717	103.571384537189
225.6	106.575841739751	103.554221394427
227.2	106.585435024608	103.535519784494
228.8	106.598148463691	103.508625971049
230.4	106.608724077452	103.483920336062
232	106.620931522376	103.458561968609
233.6	106.630476589967	103.432805030005
235.2	106.64503310158	103.406387657078
236.8	106.659758874956	103.378628727956
238.4	106.674269309756	103.352511167763
240	106.676408325772	103.327093285953
241.6	106.675563688678	103.302670694247
243.2	106.677475149799	103.283556083038
244.8	106.684184768427	103.259170325218
246.4	106.697395088618	103.226866632275
248	106.710917659314	103.194631060553
249.6	106.722445111249	103.164801088932
251.2	106.727347763365	103.1383447825
252.8	106.739470213729	103.113279396104
254.4	106.750227739107	103.090786388495
256	106.755723949954	103.070345612452
257.6	106.756549851322	103.052732118692
259.2	106.753449853479	103.031735346909
260.8	106.747535202238	103.013119580432
262.4	106.737605178812	102.995234254148
264	106.734398702782	102.980621133879
265.6	106.727830558283	102.971129364084
267.2	106.715582871151	102.961667631536
268.8	106.706351540411	102.95633736453
270.4	106.696498663503	102.95021988875
272	106.685033920906	102.936785335167
273.6	106.666417086031	102.923030779518
275.2	106.642657624298	102.906945834186
276.8	106.609639408984	102.889856461546
278.4	106.575509879065	102.874890228999
280	106.543586147296	102.85989549555
281.6	106.51045026945	102.848630695713
283.2	106.47970760309	102.836695441452
284.8	106.451672839983	102.828752258572
286.4	106.421068223592	102.821276321744
288	106.385160901138	102.811647277545
289.6	106.348409727145	102.800673045819
291.2	106.316348300786	102.790215575385
292.8	106.275398247357	102.782409519063
294.4	106.229055067529	102.777474828619
296	106.185740487885	102.773589576123
297.6	106.139881559023	102.763471025368
299.2	106.093219633194	102.75482697341
300.8	106.038767497161	102.748896542753
302.4	105.982704710074	102.746106544694
304	105.924908042206	102.738484593474
305.6	105.874915819292	102.730707508028
307.2	105.8269253033	102.720161873301
308.8	105.780357331742	102.701047262092
310.4	105.735278706975	102.677301908763
312	105.686239603913	102.661507905595
313.6	105.637338056904	102.645886262029
315.2	105.589014978392	102.628390883549
316.8	105.548586492866	102.610681087983
318.4	105.504064776504	102.591400576375
320	105.461389766468	102.567533772235
321.6	105.424256765025	102.544799059452
323.2	105.393473203337	102.51374707982
324.8	105.366664961117	102.473134764027
326.4	105.339061502058	102.43038175029
328	105.31716289029	102.387074000097
329.6	105.295119742834	102.348889674789
331.2	105.275805793537	102.307167939838
332.8	105.262338040892	102.272972906417
334.4	105.247308518943	102.228164077867
336	105.231164807361	102.186049137571
337.6	105.215159350839	102.148591958963
339.2	105.203262739285	102.110749302361
340.8	105.194997875469	102.07355471954
342.4	105.192955869697	102.036745918732
344	105.19063635665	101.9987811322
345.6	105.188789471918	101.961633423919
347.2	105.186387263398	101.921200745677
348.8	105.190399109122	101.880332151072
350.4	105.194126920014	101.836207871749
352	105.198256071169	101.793389660888
353.6	105.202967101526	101.749562201631
355.2	105.213068951287	101.707237784894
356.8	105.227539692208	101.660027145799
358.4	105.244927920278	101.611099809235
360	105.271467473842	101.563958297282
361.6	105.29751063693	101.514277127414
363.2	105.326831751209	101.468615934364
364.8	105.368316525663	101.425195426267
366.4	105.413496878459	101.380836306468
368	105.46145299038	101.338181585346
369.6	105.511475544663	101.302492594155
371.2	105.564346337004	101.263649370418
372.8	105.616685835477	101.229608949204
374.4	105.665944943086	101.201804735136
376	105.715621406766	101.17880324031
377.6	105.767420950318	101.158188939287
379.2	105.824769089037	101.1451322084
380.8	105.882498568328	101.13302509031
382.4	105.936758157911	101.122280998405
384	105.992836906085	101.11182329401
385.6	106.048194010433	101.105122677553
387.2	106.103933859553	101.101374126911
388.8	106.156949192062	101.101208881356
390.4	106.207883504455	101.109713658049
392	106.25937042516	101.118878869064
393.6	106.307037996676	101.135455968052
395.2	106.357518906958	101.153297568381
396.8	106.414458743124	101.16810053945
398.4	106.466747265102	101.176953622536
400	106.518346504569	101.189308686405
401.6	106.570969378884	101.201520475365
403.2	106.620005793795	101.217961594059
404.8	106.66885593121	101.239566092088
406.4	106.717300618006	101.256375397165
408	106.766718035955	101.275145162903
409.6	106.815432287781	101.293032728099
411.2	106.864857400284	101.316667024231
412.8	106.912318225392	101.341580153353
414.4	106.958072635279	101.370354205271
416	107.001670174488	101.401762717043
417.6	107.046309829987	101.436812962293
419.2	107.092015895752	101.475313752052
420.8	107.12622808631	101.518832831991
422.4	107.150623721513	101.569016855051
424	107.181696342472	101.622924609758
425.6	107.200084752329	101.676416028562
427.2	107.219563451371	101.733805373168
428.8	107.236015234561	101.786487986843
430.4	107.244759410672	101.84182326926
432	107.249030487539	101.894208825356
433.6	107.245258330389	101.945799627219
435.2	107.240920084222	101.994014789159
436.8	107.234153715201	102.044650716006
438.4	107.227185172408	102.091950775609
440	107.219286280037	102.140727424067
441.6	107.211966686703	102.188814372682
443.2	107.203701503665	102.237575494368
444.8	107.18711042544	102.275946223308
446.4	107.166574793793	102.312993357927
448	107.143208610423	102.350737835498
449.6	107.119634703135	102.390094164886
451.2	107.096317328052	102.428052290654
452.8	107.070067534973	102.461535386551
454.4	107.040519020618	102.493411883882
456	107.010880016846	102.525023314702
457.6	106.985127570993	102.559311986501
459.2	106.96072569104	102.585946364481
460.8	106.931026363874	102.607467527467
462.4	106.894662041345	102.632125988575
464	106.850119967068	102.658685237833
465.6	106.808009416652	102.688472173634
467.2	106.765460823062	102.715075995706
468.8	106.726662713406	102.739606413424
470.4	106.688494613292	102.758871052105
472	106.650814556689	102.783484906618
473.6	106.612544184761	102.804496377508
475.2	106.57347300923	102.824623608001
476.8	106.53231941467	102.839467655646
478.4	106.496025546638	102.854066439957
480	106.455725574673	102.868334131895
481.6	106.414538138615	102.878915434528
483.2	106.372544399713	102.886216154087
484.8	106.329222103775	102.891344464411
486.4	106.289710609522	102.890555986699
488	106.2568175494	102.887821535373
489.6	106.217405319033	102.879091752571
491.2	106.183339038384	102.87294566989
492.8	106.149004418	102.862026448237
494.4	106.116520254659	102.855601193688
496	106.082382090001	102.843394390585
497.6	106.051577821279	102.835010780623
499.2	106.024740376181	102.828177307116
500.8	105.996640372602	102.821433306257
502.4	105.970553503608	102.814689305398
504	105.944404057017	102.810173066964
505.6	105.919802122046	102.805095342014
507.2	105.893025381873	102.793661951919
508.8	105.863361311841	102.781001435806
510.4	105.837672936516	102.770831216038
512	105.814900817971	102.760563238991
513.6	105.795848548801	102.7524652792
515.2	105.7751708736	102.740913163879
516.8	105.751708853866	102.729753746934
518.4	105.73072935091	102.7195434117
520	105.713576502431	102.710413669767
521.6	105.697312432545	102.699308435863
523.2	105.681609627734	102.687143351158
524.8	105.66327875792	102.671385439254
526.4	105.644697577722	102.657449554105
528	105.629368104058	102.639705749462
529.6	105.621959794948	102.627040922269
531.2	105.612489912759	102.612344404013
532.8	105.600764957148	102.600415028253
534.4	105.590186622622	102.58742065436
536	105.577745455617	102.575001713648
537.6	105.565124502605	102.560240986103
539.2	105.550450056291	102.548983276543
540.8	105.540144787639	102.540392089875
542.4	105.529149269139	102.531519493653
544	105.516454674086	102.522211509064
545.6	105.503373235711	102.510969307865
547.2	105.485988041707	102.501639557156
548.8	105.471269791076	102.491827390069
550.4	105.460106517642	102.478630174457
552	105.446702396532	102.464604828483
553.6	105.438244181072	102.451616450167
555.2	105.434492710585	102.439860356173
556.8	105.433563204338	102.423565150118
558.4	105.429535244552	102.407923952707
560	105.427528793138	102.393737764273
561.6	105.427330071113	102.381904188199
563.2	105.426605697279	102.368230830797
564.8	105.429046223532	102.353437487051
566.4	105.436492957482	102.336391349841
568	105.445691864126	102.313262670278
569.6	105.457132880255	102.291662715602
571.2	105.469494362338	102.268287576584
572.8	105.48184592629	102.254164340401
574.4	105.496923158644	102.232657488978
576	105.509538802042	102.210317287128
577.6	105.525712703834	102.189291214798
579.2	105.542379712388	102.164931740757
580.8	105.560981945824	102.138006687024
582.4	105.581098908596	102.105302053456
584	105.601470322996	102.067485930694
585.6	105.620955010324	102.030953788733
587.2	105.638789625247	101.990904127153
588.8	105.660654237366	101.951117291477
590.4	105.681508506465	101.913532030819
592	105.704109376961	101.873155356356
593.6	105.721147219002	101.83675702475
595.2	105.743169624824	101.79910248999
596.8	105.763662266143	101.760384289146
598.4	105.7814740487	101.71697657845
600	105.805687712086	101.675706295748
601.6	105.830150604212	101.632808916951
603.2	105.84920233841	101.59211491572
604.8	105.871819199107	101.546991857865
606.4	105.893115369204	101.499433874108
608	105.914074222632	101.453590583414
609.6	105.930735099511	101.406247639033
611.2	105.946870324581	101.361795779597
612.8	105.968296893527	101.313686123623
614.4	105.996682091172	101.261004131286
616	106.021888213785	101.212108727049
617.6	106.034479408261	101.160176995549
619.2	106.042865388272	101.108570212441
620.8	106.044193121618	101.058627849128
622.4	106.044809739883	101.01307135908
624	106.042590530102	100.968417598435
625.6	106.038857597238	100.919531682111
627.2	106.033945815572	100.870915300236
628.8	106.027999417648	100.824351463518
630.4	106.021433135924	100.775174204647
632	106.011387345811	100.728499661547
633.6	106.000523875107	100.692112875265
635.2	105.986377376521	100.654032443282
636.8	105.969419285551	100.61659353652
638.4	105.953115646579	100.575103586308
640	105.93712605204	100.541516880654
641.6	105.921136457501	100.507930174999
643.2	105.904120164991	100.474453567853
644.8	105.888222402985	100.443940121423
646.4	105.877289907297	100.419494657533
648	105.869717580549	100.402217989709
649.6	105.861176625392	100.393265593191
651.2	105.850563465073	100.38385392272
652.8	105.840084124537	100.382910445115
654.4	105.82382261411	100.381704141606
656	105.81160476127	100.38539791107
657.6	105.795605099528	100.394724455465
659.2	105.78736886916	100.405940398117
660.8	105.779947902456	100.414642365027
662.4	105.770087560332	100.422614556531
664	105.76240131421	100.432646746967
665.6	105.746128098986	100.441797770349
667.2	105.732911710665	100.451206734763
668.8	105.722455425032	100.465507868979
670.4	105.709954305529	100.483529297558
672	105.696774114312	100.503688544495
673.6	105.683931239763	100.522133098369
675.2	105.676834940352	100.543159170698
676.8	105.669651032306	100.565061329375
678.4	105.660529194912	100.592948541096
680	105.643714485022	100.625625024849
681.6	105.626506491705	100.65703094454
683.2	105.627471580704	100.692790708925
684.8	105.629302115326	100.729884110826
686.4	105.631788531816	100.771035138099
688	105.630036359122	100.813087282759
689.6	105.632866791935	100.854912747734
691.2	105.634939129075	100.900300423801
692.8	105.638353211021	100.946032131118
694.4	105.642107866795	100.990837690011
696	105.63941848545	101.038513086573
697.6	105.632475818572	101.088452547736
699.2	105.625467127796	101.133775414758
700.8	105.618558415925	101.181622946859
702.4	105.613540830483	101.231082003361
704	105.609135145704	101.280173919466
705.6	105.604662782049	101.328087842089
707.2	105.59778652293	101.379021057416
708.8	105.586923052226	101.427687653995
710.4	105.575713234767	101.469260413124
712	105.55939309661	101.508860901129
713.6	105.539777939118	101.546594269884
715.2	105.521166343993	101.582258110271
716.8	105.505046355207	101.615198956921
718.4	105.488179286196	101.641423783398
720	105.471312217184	101.664895195641
721.6	105.454076936405	101.684659980837
723.2	105.442460982234	101.703072735133
724.8	105.422969079717	101.716825253372
726.4	105.402653347668	101.72983462824
728	105.387073052493	101.748827691834
729.6	105.36992729783	101.768151248186
731.2	105.358224230679	101.786909029411
732.8	105.350137279783	101.808022528236
734.4	105.343357719282	101.823448387071
736	105.336016251521	101.834137998778
737.6	105.318714738268	101.84387075022
739.2	105.295895745042	101.8570134037
740.8	105.272942282749	101.870636546397
742.4	105.256296642154	101.88515454872
744	105.237026752067	101.896485532778
745.6	105.212235949553	101.90541456143
747.2	105.191816034263	101.920915764904
748.8	105.169639061132	101.933188351333
750.4	105.146596642379	101.944127300245
752	105.12489890385	101.949909470135
753.6	105.103709585617	101.955470713904
755.2	105.081453264375	101.960457797307
756.8	105.059004973949	101.966840712121
758.4	105.037698415477	101.971754413807
760	105.015080746926	101.974248071981
761.6	104.996739690062	101.97574993429
763.2	104.983425866343	101.977770982589
764.8	104.965203270324	101.982677066133
766.4	104.944375461249	101.981355311103
768	104.922250298774	101.978392546365
769.6	104.894406203616	101.976768581429
771.2	104.86773898993	101.974973672816
772.8	104.843475671708	101.970159471499
774.4	104.819937472713	101.967237825402
776	104.794599531927	101.966577586416
777.6	104.767184377716	101.967075305036
779.2	104.739656287371	101.966688945873
780.8	104.712895831679	101.966779967831
782.4	104.684536275586	101.973703186769
784	104.65580297187	101.980083190998
785.6	104.624335380629	101.984266950288
787.2	104.589138077436	101.989771336703
788.8	104.550144764488	101.992140165523
790.4	104.508496474266	101.995537671113
792	104.464061460845	102.003144769763
793.6	104.419255901952	102.003019614571
795.2	104.377624759885	102.00542534367
796.8	104.330336968173	102.003857034815
798.4	104.275834680507	102.00205157601
800	104.221272022811	101.994534755153
801.6	104.16981655136	101.993483451536
803.2	104.123922918	101.991723174435
804.8	104.08157253118	101.983615958367
806.4	104.031197566223	101.979812947178
808	103.9795435152	101.966836856826
809.6	103.931909055315	101.951597330767
811.2	103.8891838071	101.940398570354
812.8	103.8396665918	101.914020900804
814.4	103.788315188787	101.890681960518
816	103.736008055214	101.868537683433
817.6	103.685951667111	101.846396592116
819.2	103.639820007331	101.823839273214
820.8	103.592519147437	101.801387880791
822.4	103.552665183066	101.77326550905
824	103.511538642678	101.744171824185
825.6	103.471034561999	101.713012185413
827.2	103.433387589054	101.683394063593
828.8	103.39343996919	101.650742768874
830.4	103.356310207356	101.615617818587
832	103.321566729599	101.585067070741
833.6	103.290386602828	101.55342539604
835.2	103.261684666272	101.524164112048
836.8	103.230491718725	101.494285294021
838.4	103.201592524522	101.459651716455
840	103.173470831918	101.423967157525
841.6	103.145786503351	101.390345756843
843.2	103.122280050384	101.351345623628
844.8	103.099820382214	101.31216067065
846.4	103.080261245163	101.273240316388
848	103.058800690987	101.228061326961
849.6	103.038514877663	101.184426793783
851.2	103.018335092825	101.145741919778
852.8	103.004647532015	101.105380106423
854.4	102.996799428273	101.066011230878
856	102.995081444314	101.026606576424
857.6	102.990037310801	100.983545605061
859.2	102.982791839931	100.944074363425
860.8	102.975517602485	100.905339375518
862.4	102.968337340331	100.868485843601
864	102.96508177344	100.830133206772
865.6	102.96524587937	100.80052747127
867.2	102.963754286205	100.769725173857
868.8	102.966458726668	100.744407548117
870.4	102.973027902681	100.723010635206
872	102.985592262976	100.695632451224
873.6	102.99492460431	100.673738379498
875.2	103.004040994259	100.657093193542
876.8	103.013769084966	100.638809197344
878.4	103.026040114996	100.628307803523
880	103.043130086465	100.616688131972
881.6	103.060158880302	100.603559752044
883.2	103.076148987756	100.59274651846
884.8	103.093489385197	100.578773959929
886.4	103.112503123234	100.568969315587
888	103.121593053284	100.563693566341
889.6	103.131017239275	100.559713631221
891.2	103.139484007026	100.558342365634
892.8	103.147950774776	100.55286261827
894.4	103.157663108768	100.548651291574
896	103.169643080212	100.542294572033
897.6	103.184217022575	100.530296711134
899.2	103.199490468541	100.520709000528
900.8	103.215522848692	100.502574013144
902.4	103.232869358364	100.485227503472
904	103.244687334333	100.475284229756
905.6	103.259233441681	100.468878040468
907.2	103.276139540379	100.460131589698
908.8	103.291091796397	100.457367114286
910.4	103.301064090271	100.450500944733
912	103.311949972486	100.443789715832
913.6	103.327177187566	100.439242410507
915.2	103.341576452912	100.433559081127
916.8	103.358667821648	100.428656071571
918.4	103.376911031463	100.423461394878
920	103.391812117505	100.420044658124
921.6	103.406179933597	100.417065964544
923.2	103.425695074401	100.414729734285
924.8	103.450081365105	100.41302491761
926.4	103.476500170936	100.410866427128
928	103.502995080928	100.40909066337
929.6	103.527026674362	100.407380408683
931.2	103.546604345533	100.407373478533
932.8	103.563047812355	100.408721303683
934.4	103.581310843128	100.405711160849
936	103.598717918656	100.401396778298
937.6	103.617993039318	100.397140280729
939.2	103.635784331289	100.393112208997
940.8	103.655047546945	100.384464595712
942.4	103.676039880391	100.374585850561
944	103.699766670031	100.368275394016
945.6	103.726026828645	100.359437265462
947.2	103.758361518254	100.349819258052
948.8	103.78298995962	100.335783497065
950.4	103.801181121311	100.325951537994
952	103.818338571185	100.312582569621
953.6	103.837371012876	100.298672027866
955.2	103.853158882518	100.284587489868
956.8	103.874818404172	100.273835521063
958.4	103.896779430311	100.264423652718
960	103.914837493041	100.252904185652
961.6	103.935130097731	100.245325020045
963.2	103.954051177567	100.240453125237
964.8	103.970425104425	100.239163119833
966.4	103.984761062831	100.246259419244
968	103.995774719766	100.256109132889
969.6	104.009522536289	100.263857560259
971.2	104.02511379928	100.271665487703
972.8	104.03571273706	100.280103669465
974.4	104.046603164267	100.288927431443
976	104.061386369583	100.301798082125
977.6	104.072749005764	100.314377052141
979.2	104.084213221391	100.327276380641
980.8	104.096945467337	100.33772045831
982.4	104.107019898013	100.34600672815
984	104.110263281511	100.353925057517
985.6	104.115643594403	100.360933748293
987.2	104.12265228518	100.365635411689
988.8	104.129127706006	100.366073454863
990.4	104.133734441376	100.363187523367
992	104.136816923024	100.363973723974
993.6	104.143404026631	100.367420081536
995.2	104.151858566205	100.370673241328
996.8	104.162184072535	100.367485234145
998.4	104.173573195047	100.36480402483
1000	104.183791235519	100.360023060149
1001.6	104.192633551342	100.352186586165
1003.2	104.204528300831	100.350083978932
1004.8	104.214839163224	100.344272927074
1006.4	104.222218505916	100.339562278177
1008	104.229069880878	100.336871635278
1009.6	104.237215946912	100.334894036857
1011.2	104.238621672943	100.335247960787
1012.8	104.237570369326	100.338927523445
1014.4	104.24414804436	100.344638482039
1016	104.251628250048	100.347869232355
1017.6	104.257360387275	100.351451818122
1019.2	104.263825904516	100.357233988013
1020.8	104.272613963572	100.359815626051
1022.4	104.27859766795	100.361654368542
1024	104.28407718983	100.368917920802
1025.6	104.292407966283	100.380331139098
1027.2	104.295222193183	100.393080991468
1028.8	104.297743148625	100.404061273685
1030.4	104.301013870987	100.411303587487
1032	104.310675060348	100.413360485867
1033.6	104.324042700051	100.412955728649
1035.2	104.336936046291	100.411142818069
1036.8	104.345034977855	100.40763847268
1038.4	104.356900189056	100.400922503683
1040	104.367018986365	100.39169439416
1041.6	104.378760447951	100.384714271417
1043.2	104.391840620854	100.377917471292
1044.8	104.403404960635	100.368283060855
1046.4	104.417157478874	100.36279224061
1048	104.434630364765	100.362692814185
1049.6	104.461713047127	100.360718393727
1051.2	104.484693783807	100.358271963927
1052.8	104.509820685846	100.357158526527
1054.4	104.53379359407	100.359826607675
1056	104.556780080507	100.366145367307
1057.6	104.579716893195	100.370775543114
1059.2	104.603732556415	100.374143672131
1060.8	104.628728586457	100.375191299861
1062.4	104.659329608648	100.382898164065
1064	104.696020104863	100.39055015253
1065.6	104.731274315367	100.399947418347
1067.2	104.764730031224	100.415450103215
1068.8	104.794793191896	100.424891221967
1070.4	104.827191538923	100.442160231693
1072	104.861391254263	100.459118567722
1073.6	104.89420584141	100.477013919723
1075.2	104.923632401266	100.492182847397
1076.8	104.957132178976	100.507715838283
1078.4	104.98931996417	100.521114367352
1080	105.023745004161	100.535131748905
1081.6	105.05612304623	100.55146938103
1083.2	105.091880700939	100.566781846749
1084.8	105.12789106808	100.580792076577
1086.4	105.164462390546	100.598624253411
1088	105.198291422945	100.615576860321
1089.6	105.234605202031	100.632266305233
1091.2	105.274938068353	100.644498619736
1092.8	105.315485022107	100.656060163497
1094.4	105.35763937684	100.667858126304
1096	105.39926404107	100.67902232452
1097.6	105.436389196586	100.694201915666
1099.2	105.473714851351	100.715850406418
1100.8	105.513153062909	100.739477187904
1102.4	105.556555581796	100.765299988318
1104	105.598849097184	100.796705001964
1105.6	105.639333047282	100.827753502104
1107.2	105.679601730449	100.858161744038
1108.8	105.721069817544	100.889467229507
1110.4	105.755675228253	100.924186912348
1112	105.792128038433	100.959058958033
1113.6	105.826734780581	100.993359849801
1115.2	105.854687502156	101.03134214852
1116.8	105.886433594135	101.064946779707
1118.4	105.911510248854	101.101829933874
1120	105.936821857686	101.138539138007
1121.6	105.962675344582	101.174655350682
1123.2	105.988204378206	101.209374101234
1124.8	106.014375127807	101.245386842139
1126.4	106.031879540789	101.286171604968
1128	106.040822203931	101.323592559725
1129.6	106.043922327154	101.357997081797
1131.2	106.047645694129	101.394604975585
1132.8	106.055168686607	101.42804877383
1134.4	106.06179602215	101.460922625642
1136	106.068381271193	101.485876485094
1137.6	106.073201093927	101.514676812885
1139.2	106.078795023643	101.543558064827
1140.8	106.082265111486	101.573966674321
1142.4	106.078469046995	101.609051006039
1144	106.078250449048	101.642674420543
1145.6	106.070220438359	101.675750193861
1147.2	106.066964395518	101.707415796106
1148.8	106.065912023504	101.740108774423
1150.4	106.068990591759	101.773309411652
1152	106.067917832967	101.805527934048
1153.6	106.071351904049	101.835717775869
1155.2	106.066645610928	101.85528548495
1156.8	106.054399901607	101.873498052636
1158.4	106.04538632092	101.891508366194
1160	106.036143609959	101.912359221254
1161.6	106.022224512754	101.934656211883
1163.2	106.011477174427	101.955748500041
1164.8	106.002813269129	101.972608833732
1166.4	105.988959423694	101.987023374429
1168	105.971333311996	101.999491387957
1169.6	105.95434757577	102.012591871688
1171.2	105.937183660937	102.024609931977
1172.8	105.913549090912	102.038663072157
1174.4	105.884959473119	102.049409731348
1176	105.864236661448	102.058810811764
1177.6	105.838360991312	102.067796503332
1179.2	105.813666540406	102.075709861996
1180.8	105.793760334972	102.081720576152
1182.4	105.767249200295	102.093147789374
1184	105.744311160095	102.100188067569
1185.6	105.722822473504	102.108876065058
1187.2	105.695230567233	102.118657424713
1188.8	105.669842585078	102.126931161948
1190.4	105.641429817373	102.137647072141
1192	105.616279559907	102.144648837334
1193.6	105.594648085716	102.152716981367
1195.2	105.575508073031	102.159783883861
1196.8	105.557687194654	102.166029433221
1198.4	105.539469209615	102.172171259612
1200	105.520282918615	102.177690603598
1201.6	105.502001916839	102.187648785076
1203.2	105.484192653866	102.190200667359
1204.8	105.464608052546	102.193173701318
1206.4	105.453734648629	102.193589510263
1208	105.448100255049	102.191018607324
1209.6	105.427169755775	102.181580768039
1211.2	105.41564542332	102.171956783559
1212.8	105.405626181278	102.161523391607
1214.4	105.39131575342	102.148604933695
1216	105.37520454117	102.134092304761
1217.6	105.362176758813	102.120464941715
1219.2	105.343802838788	102.103261791627
1220.8	105.329555340746	102.087114188862
1222.4	105.321833152621	102.076253875227
1224	105.307075901092	102.059655551898
1225.6	105.291233650318	102.041302474934
1227.2	105.285255024701	102.019055191332
1228.8	105.276932204404	101.997838057618
1230.4	105.266430281385	101.972261151981
1232	105.249787336441	101.948501690248
1233.6	105.231255054085	101.917436890827
1235.2	105.206956643424	101.883498067556
1236.8	105.184982026477	101.850944543291
1238.4	105.171233284674	101.819633979061
1240	105.155726556331	101.79133639005
1241.6	105.129829058818	101.759219642206
1243.2	105.108011917343	101.726387544832
1244.8	105.083948745677	101.693680321208
1246.4	105.052584854452	101.662053604079
1248	105.025464268403	101.626270742282
1249.6	104.993457578673	101.591307732482
1251.2	104.960484874338	101.558573960787
1252.8	104.926568692398	101.524774181929
1254.4	104.889834188125	101.490217854281
1256	104.853442500248	101.451838362802
1257.6	104.81888828939	101.412698920803
1259.2	104.779476919291	101.374589164705
1260.8	104.738676326556	101.336792296589
1262.4	104.695569381705	101.303615625366
1264	104.651127354987	101.267015590159
1265.6	104.60651418582	101.232725978017
1267.2	104.561233037196	101.200974105695
1268.8	104.516016824164	101.17688046146
1270.4	104.469075690329	101.151290192942
1272	104.411862978273	101.127977748926
1273.6	104.354135461101	101.105850927569
1275.2	104.307116443234	101.090215468171
1276.8	104.253272787566	101.076503698134
1278.4	104.197331992408	101.064345765154
1280	104.142388862928	101.056179388848
1281.6	104.089782661338	101.05598014513
1283.2	104.035017077596	101.058669526474
1284.8	103.983555765569	101.068131259023
1286.4	103.929482167662	101.083094985894
1288	103.871762368161	101.096167933938
1289.6	103.819532709767	101.111811059443
1291.2	103.767303051374	101.129303978903
1292.8	103.709964527362	101.147489407623
1294.4	103.654771087496	101.164807957092
1296	103.598610803924	101.185128344647
1297.6	103.552712864839	101.204752678822
1299.2	103.507801259382	101.229345104673
1300.8	103.469255312302	101.255566572782
1302.4	103.430049720624	101.284620040943
1304	103.389519346311	101.31144333364
1305.6	103.351658209312	101.339797749872
1307.2	103.322518417434	101.37605001976
1308.8	103.287411314309	101.413497596426
1310.4	103.253921725203	101.447764117921
1311.2	103.23317059673	101.461687911774
1312	103.209513280119	101.47884499011
1312.8	103.189726317898	101.497794720624
1313.6	103.169352593626	101.514685048379
1314.4	103.153561468094	101.532785845406
1315.2	103.138267455137	101.553600328819
1316	103.121660398115	101.575827100992
1316.8	103.105250255418	101.602416217525
1317.6	103.093410871453	101.626898809219
1318.4	103.079996569873	101.653871326051
1319.2	103.067538382078	101.675660247224
1320	103.054323134898	101.704553069833
1320.8	103.041953951802	101.734435659298
1321.6	103.027687342083	101.759884426979
1322.4	103.013970828732	101.783549530936
1323.2	103.003929608006	101.807908442909
1324	103.000085862182	101.830405980689
1324.8	102.996356456492	101.852301264957
1325.6	102.991769064262	101.879428338141
1326.4	102.991500887695	101.908545519186
