# Supplementary material for: Seeking safety: Movement dynamics after post-contact immobility
Source: PLoS One. 2024 Aug 22;19(8):e0307370. doi: 10.1371/journal.pone.0307370 (PMC11340899; doi:10.1371/journal.pone.0307370)
Supplement: S4 Data — (ZIP) [file pone.0307370.s013.zip › Franks_etal_AntLionTracksSSandData_PLoSOne_2024/Removed frames Shallow Sand.txt]

ALid	Capture1	Capture2	Capture3	Capture4
2	37	2	2	4
3	22	1	3	3
7	24	2	2	4
12	22	1	3	3
13	24	2	2	4
16	49	1	3	3
19	49	1	3	3
21	51	2	1	4
