# Supplementary material for: Seeking safety: Movement dynamics after post-contact immobility
Source: PLoS One. 2024 Aug 22;19(8):e0307370. doi: 10.1371/journal.pone.0307370 (PMC11340899; doi:10.1371/journal.pone.0307370)
Supplement: S5 Data — (ZIP) [file pone.0307370.s014.zip › Franks_etal_AntLionTracksDSandData_PLoSOne_2024/Averaged_Data_Width_20_Day3_Antlion1_Capture1.txt]

t	x	y
16	117.925458426476	107.008497526865
16.8	117.92674593095	107.007490847222
17.6	117.929807664416	107.00728838427
18.4	117.933402195951	107.006800249899
19.2	117.932226684541	107.005735651123
20	117.935632740077	107.00698665266
20.8	117.934087735797	107.009548236831
21.6	117.937015903135	107.009049126922
22.4	117.93990446263	107.01005645672
23.2	117.941963522049	107.011261790666
24	117.943094101797	107.011825462973
24.8	117.942360684443	107.01198678693
25.6	117.943562788299	107.016215365171
26.4	117.943226815096	107.018384461286
27.2	117.942397866804	107.019709485328
28	117.940814468769	107.0226271788
28.8	117.940095527043	107.022913503542
29.6	117.939886163157	107.024678006951
30.4	117.938830284526	107.025399127904
31.2	117.93775254777	107.025813173388
32	117.939027318527	107.026533678964
33.6	117.938236486181	107.027529120911
35.2	117.938850884398	107.030521190279
36.8	117.93978975904	107.034268260889
38.4	117.941352938245	107.036061980912
40	117.943850552831	107.038190717036
41.6	117.942942895805	107.040546678969
43.2	117.942786338037	107.044340474185
44.8	117.94391888057	107.047269877486
46.4	117.94604509013	107.046167768862
48	117.94623063489	107.047485836833
49.6	117.947863311745	107.049734177036
51.2	117.949073405037	107.052072069796
52.8	117.94894880609	107.055384325141
54.4	117.950540696875	107.056590082234
56	117.950613664066	107.057031725762
57.6	117.95220522093	107.05608263222
59.2	117.953585868118	107.058610303569
60.8	117.956069384963	107.060891613406
62.4	117.956952959228	107.06210465604
64	117.957836533492	107.063966651525
65.6	117.957189429714	107.065416394411
67.2	117.958176486998	107.068132262087
68.8	117.957514707487	107.072799007756
70.4	117.955177687962	107.077874389066
72	117.95539980871	107.080749731968
73.6	117.953270021334	107.083364299519
75.2	117.953912484655	107.086474406051
76.8	117.951978464848	107.087563594482
78.4	117.949816405602	107.088824641848
80	117.947985609774	107.090700365181
81.6	117.947694878898	107.092278618511
83.2	117.94753625975	107.094256338264
84.8	117.947798385319	107.094714557769
86.4	117.948389842708	107.096676039781
88	117.949375821419	107.100958789415
89.6	117.950515922927	107.100110452409
91.2	117.952570534436	107.104324871534
92.8	117.954085489903	107.104513567055
94.4	117.955953684844	107.105248769246
96	117.956996700628	107.109619427595
97.6	117.955121169228	107.110115257736
99.2	117.955688674554	107.110494776923
100.8	117.955688674554	107.110494776923
102.4	117.955862754049	107.113070129451
104	117.955657595529	107.11804566956
105.6	117.95544054711	107.121924916763
107.2	117.955092480372	107.12486927723
108.8	117.955210002394	107.128470981548
110.4	117.952357986164	107.129465457942
112	117.952711008299	107.134598141034
113.6	117.953359421479	107.136073463157
115.2	117.952751130083	107.136449643363
116.8	117.951181001305	107.139490126849
118.4	117.949742779554	107.137642904787
120	117.948226156928	107.1374436405
121.6	117.947299642196	107.140999268992
123.2	117.945313846476	107.14483944748
124.8	117.94448270222	107.144760941041
126.4	117.941270677352	107.147514355274
128	117.941944589926	107.151908265261
129.6	117.942099340221	107.155108102005
131.2	117.940681111029	107.15885981295
132.8	117.940177836366	107.162186830017
134.4	117.939408363701	107.162196100772
136	117.93819368182	107.160530352812
137.6	117.938311203842	107.16413205713
139.2	117.939453465316	107.165843526343
140.8	117.940271145907	107.165361678852
142.4	117.941332461939	107.169639710885
144	117.939977542973	107.174328723641
145.6	117.940640223671	107.175227273741
147.2	117.938558645797	107.179341141932
148.8	117.938410015004	107.182410540622
150.4	117.936057589397	107.185427180518
152	117.934657436918	107.187509173955
153.6	117.933818897129	107.186614314329
155.2	117.933529114722	107.189387464574
156.8	117.931621942135	107.189330182005
158.4	117.929494493973	107.19240868289
160	117.928441733248	107.195949455985
161.6	117.929904373133	107.195580052055
163.2	117.930078452628	107.198701536332
164.8	117.930050077361	107.19980462481
166.4	117.932562974712	107.203672481942
168	117.932562974712	107.203672481942
169.6	117.928672856362	107.204800303944
171.2	117.926448322367	107.204456822947
172.8	117.925359472193	107.20672838969
174.4	117.925416029666	107.205702037899
176	117.923111922573	107.208996122564
177.6	117.919785012394	107.209129198972
179.2	117.919320692405	107.212476460981
180.8	117.918941844255	107.217034004226
182.4	117.91926632068	107.216489882221
184	117.920704542431	107.218337104283
185.6	117.92040680193	107.22114836681
187.2	117.920830041999	107.220919755386
188.8	117.919913356528	107.221378098121
190.4	117.919503757717	107.226156750923
192	117.91895753384	107.226802288232
193.6	117.915500544471	107.226073005543
195.2	117.911639275015	107.227008863863
196.8	117.910930056045	107.226335653803
198.4	117.907039937695	107.227463475805
200	117.905602127875	107.229069844806
201.6	117.905257376059	107.233197395402
203.2	117.90379353558	107.234794312287
204.8	117.902309988665	107.234447984837
206.4	117.901701903415	107.237020795375
208	117.899711935856	107.238568737551
209.6	117.89947576367	107.237495841049
211.2	117.897415338372	107.239507594883
212.8	117.897819752388	107.240285314145
214.4	117.895553807538	107.241661652329
216	117.895413903417	107.241961687672
217.6	117.894874773357	107.243039947792
219.2	117.893354375406	107.245663216468
220.8	117.891352855059	107.24801180179
222.4	117.889890464772	107.249551692024
224	117.8891480385	107.251388496643
225.6	117.887412713621	107.252500452391
227.2	117.884921862728	107.254646470097
228.8	117.884338184421	107.256849770371
230.4	117.882508993147	107.26142537419
232	117.876648308176	107.262454498405
233.6	117.875559458002	107.264726065148
235.2	117.878583756077	107.265590150312
236.8	117.879001996213	107.267290042989
238.4	117.879558784192	107.267656350869
240	117.878113241719	107.269364719246
241.6	117.880490735265	107.271054086789
243.2	117.880033285116	107.271862525963
244.8	117.875633194858	107.273212981015
246.4	117.872961131499	107.271688590771
248	117.872336282612	107.274312214434
249.6	117.871965823243	107.277906671561
251.2	117.869848988101	107.279541145908
252.8	117.865025657774	107.281120212384
254.4	117.862420476129	107.282983498469
256	117.862485241753	107.282454870943
257.6	117.862567214745	107.282652972339
259.2	117.863817764426	107.282707344064
260.8	117.866051784611	107.285287187807
262.4	117.866864629692	107.286537027037
264	117.868981464834	107.286169183553
265.6	117.869652031664	107.285279127064
267.2	117.870487882935	107.285320660046
268.8	117.87029991251	107.283748694987
270.4	117.866797276558	107.286124812103
272	117.863999026079	107.285904233401
273.6	117.86252315754	107.286413037395
275.2	117.861822945939	107.288323004253
276.8	117.861822945939	107.288323004253
278.4	117.860886226293	107.288742972655
280	117.861473361084	107.289221173632
281.6	117.858675076397	107.289039466835
283.2	117.857731598792	107.289443814379
284.8	117.857543628367	107.28787184932
286.4	117.857150512698	107.288399747503
288	117.857547766427	107.289190708052
289.6	117.85509103587	107.28918148609
291.2	117.853014711228	107.289794746533
292.8	117.852533252975	107.28992229704
294.4	117.852065627666	107.290741494663
296	117.852084638581	107.290888397191
297.6	117.854160963223	107.290275136748
299.2	117.854717751201	107.290641444628
300.8	117.85362183831	107.291442304049
302.4	117.850137517753	107.292368452473
304	117.847147712834	107.292052206669
305.6	117.847072857355	107.292967106968
307.2	117.845067880523	107.292088059291
308.8	117.842991555881	107.292175667925
310.4	117.844511902649	107.292606971973
312	117.844511902649	107.293001210829
313.6	117.843599232477	107.293078229409
315.2	117.843047196601	107.293829160564
316.8	117.842113984623	107.294280405038
318.4	117.844115453787	107.295114350523
320	117.845635800555	107.295545654571
321.6	117.844513827188	107.297745888058
323.2	117.845759816659	107.297788642599
324.8	117.845082934193	107.298667604053
326.4	117.842743783647	107.297046844311
328	117.840252128506	107.298055891788
329.6	117.838135293364	107.298423735272
331.2	117.836817117602	107.301378391176
332.8	117.835539179682	107.301627988426
334.4	117.835246027712	107.303329617677
336	117.836373258812	107.303884472364
337.6	117.837308439591	107.305568891545
339.2	117.837390332765	107.305045116455
340.8	117.837390332765	107.305045116455
342.4	117.836044422334	107.305969652022
344	117.835563299939	107.306099316213
345.6	117.83421911756	107.3070573649
347.2	117.835154224461	107.308588210517
348.8	117.833627954856	107.310042343002
350.4	117.832295052056	107.313515399593
352	117.831549610164	107.313799743407
353.6	117.830613226376	107.314221825493
355.2	117.833541301634	107.315441856851
356.8	117.835061648403	107.315873160898
358.4	117.833540024747	107.317394784554
360	117.831245625638	107.317678920666
361.6	117.830272729202	107.318930558226
363.2	117.827545460403	107.320676730328
364.8	117.824731819873	107.321345489715
366.4	117.82535454327	107.322744119804
368	117.829312053322	107.323156960493
369.6	117.829312053322	107.323156960493
371.2	117.830108868846	107.324983885984
372.8	117.83011076377	107.326965976076
374.4	117.830591359709	107.32871814877
376	117.828592085737	107.330447857711
377.6	117.826954751389	107.332703188105
379.2	117.826036773179	107.335792257636
380.8	117.82477292099	107.339069048129
382.4	117.82477292099	107.339069048129
384	117.823416635416	107.338935971722
385.6	117.823732223743	107.341513276398
387.2	117.822331838617	107.341712171677
388.8	117.818928934806	107.342716280549
390.4	117.817502859253	107.344198104326
392	117.818531431981	107.345751381741
393.6	117.819435267669	107.347103171082
395.2	117.818023128489	107.349715428546
396.8	117.817642526412	107.350846711216
398.4	117.819368400079	107.353167600376
400	117.819557445684	107.354119830092
401.6	117.819557445684	107.354557873265
403.2	117.818571555682	107.356394702547
404.8	117.816894428359	107.359896617316
406.4	117.815934776853	107.36128757287
408	117.81696570773	107.364491010552
409.6	117.816572592061	107.365490647538
411.2	117.818105820045	107.365889176112
412.8	117.819039105901	107.365591505201
414.4	117.819045028738	107.363706068668
416	117.819045028738	107.363255509975
417.6	117.818184312327	107.364577324464
419.2	117.817144561497	107.366348751803
420.8	117.81515159314	107.366659566063
422.4	117.81515159314	107.366659566063
424	117.815241507266	107.367012306092
425.6	117.814590208254	107.367547367602
427.2	117.815081982295	107.366425394235
428.8	117.818022995053	107.368779939552
430.4	117.819217419082	107.370442661988
432	117.816114887732	107.368669530291
433.6	117.813527966099	107.370904417228
435.2	117.813527966099	107.370904417228
436.8	117.812439073785	107.370159385644
438.4	117.811025039681	107.370789553017
440	117.810469556361	107.372042476505
441.6	117.810873596183	107.372886559698
443.2	117.81021850459	107.374062567497
444.8	117.809055440769	107.37543210356
446.4	117.808543442255	107.373676936722
448	117.808064515052	107.375837949712
449.6	117.809255266558	107.378145689358
451.2	117.809438872731	107.37908271396
452.8	117.809063407153	107.379553033999
454.4	117.810741094773	107.38089731224
456	117.810467886973	107.382230566307
457.6	117.811275249342	107.383685897615
459.2	117.810371413653	107.382334108274
460.8	117.811026505246	107.381158100475
462.4	117.809047199054	107.381060757547
464	117.805350842986	107.38152663926
465.6	117.80355612742	107.384653045648
467.2	117.801830689756	107.389691570414
468.8	117.801472315181	107.390369692363
470.4	117.803149442504	107.39032776418
472	117.802513859861	107.39151060076
473.6	117.800620714134	107.392053402438
475.2	117.800054178297	107.392444721006
476.8	117.799148567422	107.394822813684
478.4	117.796719479403	107.398075201075
480	117.797992724894	107.401112300412
481.6	117.797583126083	107.402655122602
483.2	117.798133050413	107.403789104497
484.8	117.797577567093	107.404591469293
486.4	117.796303858508	107.406082552686
488	117.794304584537	107.407812261627
489.6	117.792708855833	107.41008382837
491.2	117.793360154844	107.40954876686
492.8	117.792778288865	107.413279941358
494.4	117.790013085643	107.411312551082
496	117.787917651047	107.412132280998
497.6	117.787056934636	107.413454095486
499.2	117.786004578663	107.413354121669
500.8	117.785044198603	107.417038419929
502.4	117.783293922199	107.41971408624
504	117.784170008547	107.420882201369
505.6	117.785034093711	107.420738187175
507.2	117.785034093711	107.420738187175
508.8	117.787115260856	107.421141112963
510.4	117.787105248441	107.420810703255
512	117.788550790913	107.422180164545
513.6	117.789100715244	107.42331414644
515.2	117.788815452982	107.42389749174
516.8	117.788872236356	107.422886747676
518.4	117.788042259817	107.424131712485
520	117.788283282667	107.426359588173
521.6	117.788305438697	107.427046425099
523.2	117.786540500728	107.42733281126
524.8	117.785160327775	107.430966547862
526.4	117.784898840193	107.434491482824
528	117.784817072134	107.436816031932
529.6	117.78461626361	107.438763266104
531.2	117.785262282064	107.436075585554
532.8	117.784879271921	107.435931463181
534.4	117.787714309106	107.437014327672
536	117.788148811592	107.438805247513
537.6	117.788985894095	107.438997866497
539.2	117.790465569802	107.439294825636
540.8	117.789514825661	107.452038453821
542.4	117.785755872901	107.486565401101
544	117.795456338979	107.476538592859
545.6	117.801740958391	107.417172741761
547.2	117.800668456239	107.393275884778
548.8	117.799946514955	107.385929290567
550.4	117.801541749104	107.383355498433
552	117.803881819952	107.380635209279
553.6	117.804360747155	107.37847419629
555.2	117.806932923996	107.374620683757
556.8	117.810241080164	107.372709530143
558.4	117.811304068538	107.369380997081
560	117.813299549928	107.368292234428
561.6	117.814024396105	107.364824776886
563.2	117.816023670077	107.363095067944
564.8	117.815054493474	107.361680225794
566.4	117.817535220303	107.358427231583
568	117.817576104332	107.354368031508
569.6	117.817178945188	107.351038903389
571.2	117.816565911795	107.349162826591
572.8	117.816640799176	107.346157730409
574.4	117.814851660813	107.3444406751
576	117.81542236849	107.340285522711
577.6	117.814161914683	107.337394437766
579.2	117.814090917555	107.334099442881
580.8	117.812540244721	107.330507488858
582.4	117.811984266847	107.328003903643
584	117.812260925693	107.324960656332
585.6	117.811642511801	107.320198869363
587.2	117.81412631216	107.317375479979
588.8	117.814345534059	107.314781354172
590.4	117.814205360244	107.310716313522
592	117.814290683436	107.30620637337
593.6	117.814851378698	107.301720811273
595.2	117.815502322855	107.29655550218
596.8	117.814941627593	107.294733242578
598.4	117.815922844302	107.288845942326
600	117.812563678937	107.284014951898
601.6	117.809875992352	107.280393775717
603.2	117.80911379723	107.277196060551
604.8	117.807563124395	107.273604106528
606.4	117.809954642437	107.259339858596
608	117.814430160467	107.221482588922
609.6	117.80681073642	107.227455139115
611.2	117.799429035906	107.284768896067
612.8	117.80043054093	107.305370758166
614.4	117.800831445308	107.311401839075
616	117.800432489064	107.313493663707
617.6	117.79860718429	107.314177029041
619.2	117.797956240133	107.315309940701
620.8	117.797475117738	107.315439604892
622.4	117.797224807353	107.319319415858
624	117.79522333819	107.318485470373
625.6	117.793702991421	107.318054166325
627.2	117.79522333819	107.318485470373
628.8	117.793702991421	107.318054166326
630.4	117.794353935579	107.316921254666
632	117.794353935579	107.316921254666
633.6	117.794353935579	107.316921254666
635.2	117.794353935579	107.316921254666
636.8	117.794353935579	107.316921254666
638.4	117.793702991421	107.318054166326
640	117.793889889842	107.317207282857
641.6	117.795410236611	107.317638586904
643.2	117.796640364353	107.317369021875
644.8	117.797710298666	107.318202967359
646.4	117.797635411285	107.319911935795
648	117.795666877185	107.319904841979
649.6	117.796496853725	107.320319830248
651.2	117.796335114707	107.321101568835
652.8	117.793275257572	107.322052773697
654.4	117.792334094388	107.322484816279
656	117.792084054609	107.323185685357
657.6	117.792260218999	107.324170690547
659.2	117.79201017922	107.324871559625
660.8	117.79218634361	107.325856564815
662.4	117.79218634361	107.325856564815
664	117.792362507999	107.326841570005
665.6	117.791711563842	107.327974481665
667.2	117.792362507999	107.326841570005
668.8	117.792362507999	107.326841570005
670.4	117.793882854768	107.327272874053
672	117.793401732373	107.327402538244
673.6	117.791881385604	107.326971234197
675.2	117.791564049556	107.326309264376
676.8	117.790908957964	107.327485272176
678.4	117.791085122353	107.328470277366
680	117.790684217975	107.327623707441
681.6	117.789738991841	107.326085583952
683.2	117.789083900248	107.327261591751
684.8	117.789734844405	107.326128680091
686.4	117.790553648183	107.327318135786
688	117.789029030385	107.326567204631
689.6	117.790549377153	107.326998508679
691.2	117.793347661841	107.329127074026
692.8	117.79220910428	107.329534968479
694.4	117.791558160123	107.330667880139
696	117.79107923292	107.332828893128
697.6	117.788907941995	107.33353050074
699.2	117.789468637257	107.335352760342
700.8	117.788989710054	107.337513773331
702.4	117.788334618461	107.338689781131
704	117.788985562618	107.337556869471
705.6	117.790505909386	107.337988173519
707.2	117.788334618461	107.338689781131
708.8	117.786990436082	107.339243482273
710.4	117.786060675584	107.339951448759
712	117.786060675584	107.341247576506
713.6	117.788377255672	107.342056540981
715.2	117.787520331842	107.342737409181
716.8	117.78786837783	107.343539279839
718.4	117.788040394784	107.344567381169
720	117.790981407542	107.346288611054
721.6	117.791876630911	107.34686466783
723.2	117.791225331899	107.347399729341
724.8	117.790750525501	107.348921352996
726.4	117.790095433908	107.350097360796
728	117.79151469379	107.351718120538
729.6	117.790687585243	107.351866027007
731.2	117.7913385294	107.350733115347
732.8	117.790859602197	107.352894128337
734.4	117.790380674994	107.355055141326
736	117.788381401023	107.356784850268
737.6	117.786382127051	107.35851455921
739.2	117.786558291441	107.3594995644
740.8	117.785280393339	107.362735326354
742.4	117.786784341568	107.362457899011
744	117.785450377871	107.36408522402
745.6	117.787332849122	107.365405354132
747.2	117.787156684732	107.364420348941
748.8	117.786984667778	107.363392247612
750.4	117.786984667778	107.363392247612
752	117.784963749677	107.364319241679
753.6	117.784375747828	107.364639638972
755.2	117.784155194622	107.366547599248
756.8	117.780254461817	107.365972311316
758.4	117.779592324978	107.36779641531
760	117.779993229356	107.367364372728
761.6	117.779997021938	107.36672342644
763.2	117.782067225977	107.367211274522
764.8	117.782576465028	107.366222960405
766.4	117.782576465028	107.366222960405
768	117.784923784988	107.365295122122
769.6	117.784923784988	107.365295122122
771.2	117.783337902409	107.366110818901
772.8	117.783913959185	107.366686875677
774.4	117.783167087118	107.369857022875
776	117.782375969146	107.369448022564
777.6	117.784009259534	107.369617451028
779.2	117.783210801091	107.369218221807
780.8	117.784166531652	107.369627820618
782.4	117.782298138896	107.368394645912
784	117.782126121942	107.367366544582
785.6	117.77976116596	107.367517499219
787.2	117.778177009826	107.368813626966
788.8	117.778586608637	107.368540561091
790.4	117.778190064291	107.368981370853
792	117.777763252993	107.368734269576
793.6	117.777465383635	107.369636638513
795.2	117.77758934522	107.371200742038
796.8	117.778710735744	107.373723870718
798.4	117.779124127137	107.372809858555
800	117.778500606224	107.372202122981
801.6	117.77832858927	107.371174021651
803.2	117.778156572316	107.370145920322
804.8	117.777329463769	107.370293826791
806.4	117.776679504972	107.369511223342
808	117.775179349325	107.369147704397
809.6	117.776928993631	107.368793730115
811.2	117.774638178336	107.369037703528
812.8	117.774026510778	107.370284704355
814.4	117.777533088944	107.37241979851
816	117.776832219867	107.374802753374
817.6	117.776832219867	107.374802753374
819.2	117.77592397035	107.374276621519
820.8	117.774695173915	107.375232352079
822.4	117.777399861974	107.376243013442
824	117.777998442051	107.376127464756
825.6	117.777206062469	107.379977308985
827.2	117.777030252934	107.379590153944
828.8	117.774886146874	107.380191886935
830.4	117.772658413253	107.383199068084
832	117.771296876462	107.383377319419
833.6	117.768703637528	107.384366637445
835.2	117.767545838221	107.388207764079
836.8	117.766056551314	107.390013232525
838.4	117.765028990578	107.389857541504
840	117.764154829695	107.387616300827
841.6	117.764357586521	107.388152564208
843.2	117.76198442321	107.38699303816
844.8	117.759756689589	107.388771422874
846.4	117.758749111078	107.389538772546
848	117.758098166921	107.390671684206
849.6	117.757194288361	107.392591241819
851.2	117.756330203197	107.392159199236
852.8	117.756166727625	107.396395941134
854.4	117.755620595876	107.39953619869
856	117.75578160634	107.400557194454
857.6	117.75572696478	107.402327581002
859.2	117.754044878994	107.403028450079
860.8	117.753508876798	107.405996793272
862.4	117.75126609575	107.406136967088
864	117.750606785382	107.408357423803
865.6	117.750154410781	107.409856615661
867.2	117.749123269152	107.412648570836
868.8	117.748616414002	107.414127989374
870.4	117.748145967635	107.41565838021
872	117.747454320518	107.415381721363
873.6	117.746969075079	107.417545952922
875.2	117.74493236152	107.417201508717
876.8	117.744970383351	107.416024560233
878.4	117.744881181832	107.415898949931
880	117.740580679263	107.415757898462
881.6	117.740747372449	107.415496493238
883.2	117.739326691886	107.414502016844
884.8	117.738462606721	107.417670329113
886.4	117.737130045254	107.418860896326
888	117.734370006005	107.420138084181
889.6	117.732893974251	107.421431457005
891.2	117.732381570895	107.419933212971
892.8	117.731192051058	107.421139565635
894.4	117.730759097929	107.4215294031
896	117.730472028676	107.419602188179
897.6	117.730472028676	107.419602188179
899.2	117.729752006294	107.420506649792
900.8	117.729354982884	107.419717992431
902.4	117.72939477628	107.422694917416
904	117.728942401679	107.424194109273
905.6	117.728985532084	107.426345238212
907.2	117.727918690094	107.430705457428
908.8	117.727670465629	107.434355817208
910.4	117.727506626104	107.436949943015
912	117.726362888335	107.439215838596
913.6	117.725911384375	107.444892722434
915.2	117.726308407785	107.445681379795
916.8	117.726144932213	107.44466160361
918.4	117.725732351009	107.44388120237
920	117.72478919585	107.44254641326
921.6	117.724557211303	107.440095289706
923.2	117.724396200839	107.439074293942
924.8	117.7238976079	107.43854731137
926.4	117.723558854513	107.436946993642
928	117.72312542232	107.43733616042
929.6	117.72269246919	107.436481033076
931.2	117.722845553752	107.437493604454
932.8	117.723125901383	107.43763377827
934.4	117.72283883213	107.438148402418
936	117.722119758661	107.437824364247
937.6	117.722091383395	107.439005484706
939.2	117.722146024955	107.437235098159
940.8	117.722036070798	107.438373655719
942.4	117.721502514451	107.439906058291
944	117.721297645028	107.441911622113
945.6	117.721187690872	107.441837137039
947.2	117.720206837442	107.445744981656
948.8	117.720116920951	107.445424878947
950.4	117.718927401114	107.442598834178
952	117.718744096894	107.441240226427
953.6	117.718061432208	107.439738364118
955.2	117.717664408798	107.438949706757
956.8	117.717704202194	107.441926631742
958.4	117.718099797627	107.442714321764
960	117.717742567614	107.446131385823
961.6	117.718562494579	107.449590803706
963.2	117.719001220418	107.451316580032
964.8	117.71928828967	107.452030752319
966.4	117.719328083066	107.455007677304
968	117.719328083066	107.455007677304
969.6	117.719881400759	107.456805959806
971.2	117.720240719554	107.457291632462
972.8	117.720200926158	107.454314707478
974.4	117.720106111618	107.452490475733
976	117.71998288189	107.44919793144
977.6	117.719813138239	107.446574284998
979.2	117.719470717795	107.442891443847
980.8	117.719183648543	107.440964228925
982.4	117.718731273942	107.442463420782
984	117.719088503956	107.440275153159
985.6	117.719241588518	107.441287724537
987.2	117.719276153818	107.443895676464
988.8	117.718842721626	107.444284843241
990.4	117.718061545833	107.44392709238
992	117.71765049559	107.445109098609
993.6	117.717258246404	107.447653981011
995.2	117.716745325369	107.450004561579
996.8	117.716702194965	107.449066475275
998.4	117.71684236878	107.450748561061
1000	117.71684236878	107.450748561061
1001.6	117.717344271549	107.454736861227
1003.2	117.717234317392	107.454662376153
1004.8	117.717077071125	107.458413822819
1006.4	117.717474094534	107.45920248018
1008	117.717926469135	107.462959806405
1009.6	117.717570643295	107.465579978495
1011.2	117.718023017896	107.46933730472
1012.8	117.718276482877	107.4690550369
1014.4	117.718023978925	107.47094881654
1016	117.718419574358	107.471736506563
1017.6	117.719049682616	107.470624550814
1019.2	117.719697782001	107.470716148861
1020.8	117.719697782001	107.470716148861
1022.4	117.719697782001	107.470716148861
1024	117.720040202445	107.474398990012
1025.6	117.720000409049	107.471422065028
1027.2	117.719467551336	107.469889862066
1028.8	117.719711490183	107.469665948049
1030.4	117.719028825497	107.468164085739
1032	117.718873134477	107.467097602248
1033.6	117.719285715681	107.467878003489
1035.2	117.718772191384	107.469056645972
1036.8	117.718772191384	107.469056645972
1038.4	117.718882145541	107.469131131046
1040	117.718524915527	107.47131939867
1041.6	117.718454754766	107.475434881215
1043.2	117.718780189438	107.479125011148
1044.8	117.718670235281	107.479050526074
1046.4	117.718560281125	107.480189083634
1048	117.718889880861	107.479654551418
1049.6	117.718602811609	107.478940379131
1051.2	117.718449727047	107.477927807753
1052.8	117.717794737956	107.479333727999
1054.4	117.718247112557	107.483091054224
1056	117.718507925475	107.485091786881
1057.6	117.719059149534	107.485591866439
1059.2	117.719203163728	107.485591866439
1060.8	117.719358854748	107.48665834993
1062.4	117.719010666585	107.490218854699
1064	117.718601510582	107.489434639029
1065.6	117.718531349821	107.492337078939
1067.2	117.718354881724	107.492038908707
1068.8	117.71839467512	107.495015833691
1070.4	117.717942630567	107.495379869571
1072	117.717997981757	107.498348538435
1073.6	117.717259965881	107.493878007261
1075.2	117.716663783577	107.491759430859
1076.8	117.716211408976	107.488002104634
1078.4	117.715660184918	107.487502025076
1080	117.715550230761	107.487427540002
1081.6	117.715324378979	107.489263496422
1083.2	117.715036691165	107.494058293321
1084.8	117.715126607657	107.498437226448
1086.4	117.715010710032	107.500347667942
1088	117.714667992709	107.49794682372
1089.6	117.714768935802	107.495987779996
1091.2	117.714808729198	107.498964704981
1092.8	117.714173471781	107.501811037464
1094.4	117.714228822972	107.504779706328
1096	117.714276230242	107.50912790112
1097.6	117.71415389386	107.51085244947
1099.2	117.713741312656	107.510072048229
1100.8	117.713443553579	107.509289700851
1102.4	117.712970943618	107.510768381801
1104	117.713313364061	107.514451222952
1105.6	117.713826888358	107.513272580469
1107.2	117.713387061225	107.513768845597
1108.8	117.71379964243	107.514549246838
1110.4	117.713839435826	107.517526171823
1112	117.714291810426	107.521283498048
1113.6	117.714414585289	107.525575356489
1115.2	117.714344424528	107.5284777964
1116.8	117.714106190521	107.532112786243
1118.4	117.71447411036	107.529992693711
1120	117.714034646505	107.530471936621
1121.6	117.714099268259	107.532161333897
1123.2	117.713845803278	107.532443601717
1124.8	117.713855804263	107.533533709158
1126.4	117.713577776861	107.534191774017
1128	117.714268385468	107.534314110399
1129.6	117.688411999225	107.589010312067
1131.2	117.648376053282	107.657849096818
1132.8	117.609906008153	107.728332888771
1134.4	117.571435963024	107.798816680724
1136	117.532965917896	107.869300472677
1137.6	117.493759252276	107.93983005627
1139.2	117.458947310765	108.014677808194
1140.8	117.425487532335	108.084556825453
1142.4	117.391724829977	108.155011923474
1144	117.359161559226	108.224213909815
1145.6	117.326497233782	108.296238117712
1147.2	117.295076151057	108.367993414446
1148.8	117.26499896869	108.440562694163
1150.4	117.238386673166	108.514789232776
1152	117.216689451743	108.595537776627
1153.6	117.196718312387	108.678434699997
1155.2	117.174895653378	108.76056421755
1156.8	117.154551076788	108.842155973519
1158.4	117.135047725967	108.923465130207
1160	117.116407417203	109.004360641013
1161.6	117.10334474513	109.087532684604
1163.2	117.087623862347	109.171490959531
1164.8	117.067654751334	109.258339233583
1166.4	117.048412957474	109.344490266085
1168	117.028873404537	109.429858951209
1169.6	117.004869164805	109.51311083219
1171.2	116.978307400466	109.598417329951
1172.8	116.951934403109	109.68013745898
1174.4	116.919753357472	109.760858423847
1176	116.884711530868	109.839277813879
1177.6	116.851198424117	109.917088737547
1179.2	116.816900612276	109.994319515997
1180.8	116.783015381638	110.072330695688
1182.4	116.745756963686	110.150448394968
1184	116.708830973693	110.230747840177
1185.6	116.671779167384	110.308626478654
1187.2	116.636380966673	110.387045868686
1188.8	116.599038338815	110.467297146673
1190.4	116.562008538214	110.547398437683
1192	116.521011554155	110.628094806212
1193.6	116.480369161747	110.708718428151
1195.2	116.466757949124	110.738312297106
1196.8	116.466113961124	110.753208255818
1198.4	116.46390407231	110.766459207327
1200	116.460504028459	110.783280623949
1201.6	116.456477027936	110.798518709316
1203.2	116.453768355172	110.813382551108
1204.8	116.44970741899	110.827651797769
1206.4	116.442007157565	110.846347451357
1208	116.436914951932	110.865579409377
1209.6	116.433308658727	110.886626757773
1211.2	116.430384162562	110.906324497432
1212.8	116.426597736625	110.92398582055
1214.4	116.420561219085	110.941326678052
1216	116.412899596031	110.956922668023
1217.6	116.402205300622	110.972044443331
1219.2	116.38946325415	110.98609368257
1220.8	116.377732382438	111.001002255407
1222.4	116.364862256816	111.014706748979
1224	116.350890013201	111.027198673392
1225.6	116.335364118921	111.040498941869
1227.2	116.313879786041	111.051214151807
1228.8	116.293389099812	111.062269527139
1230.4	116.280302307673	111.069966571474
1232	116.264265472846	111.07958867237
1233.6	116.249119573286	111.087963463891
1235.2	116.238995908831	111.10022867275
1236.8	116.229596793113	111.110283617371
1238.4	116.220962261843	111.122250023112
1240	116.217283370515	111.134931456902
1241.6	116.216877841359	111.150694866768
1243.2	116.216263043922	111.16840103294
1244.8	116.216394652721	111.185366033774
1246.4	116.217223980207	111.20190017247
1248	116.220919305566	111.219529725423
1249.6	116.224735128374	111.237992168032
1251.2	116.22877381091	111.254713333312
1252.8	116.230456688639	111.27259143436
1254.4	116.234759310073	111.28819960428
1256	116.236079300206	111.303419162639
1257.6	116.243472115095	111.317194105203
1259.2	116.247097055365	111.332272012334
1260	116.251044707213	111.341623242351
1260.8	116.256305633677	111.350916653149
1261.6	116.261843451006	111.360699190832
1262.4	116.268999430261	111.367054052994
1263.2	116.277266997905	111.375565201429
1264	116.28484226006	111.384033274872
1264.8	116.290084236537	111.393900213722
1265.6	116.29850700666	111.403437110171
1266.4	116.304114628432	111.412882922596
1267.2	116.306873628626	111.419291977489
1268	116.30867032786	111.427114987916
1268.8	116.310215695034	111.436035803704
1269.6	116.312366255571	111.442166803262
1270.4	116.311882374871	111.448884986269
1271.2	116.309288991411	111.449495447214
1272	116.307322397563	111.450578713379
1272.8	116.305164763985	111.449507280459
1273.6	116.303130924328	111.449346641764
1274.4	116.301916540371	111.450731456227
1275.2	116.300586500798	111.451238709345
