# Supplementary material for: Seeking safety: Movement dynamics after post-contact immobility
Source: PLoS One. 2024 Aug 22;19(8):e0307370. doi: 10.1371/journal.pone.0307370 (PMC11340899; doi:10.1371/journal.pone.0307370)
Supplement: S5 Data — (ZIP) [file pone.0307370.s014.zip › Franks_etal_AntLionTracksDSandData_PLoSOne_2024/Averaged_Data_Width_20_Day3_Antlion1_Capture2.txt]

t	x	y
16	116.198827659241	111.469944106891
16.8	116.200840561198	111.466936534519
17.6	116.199741580426	111.466361882949
18.4	116.198843402622	111.46697007011
19.2	116.198665948156	111.467038315683
20	116.198502144033	111.467101311596
20.8	116.195812568712	111.47119163512
21.6	116.195183023869	111.471540447252
22.4	116.197548054486	111.469707633661
23.2	116.199119599246	111.468475934846
24	116.201245693137	111.467802889525
24.8	116.2040011408	111.466258700887
25.6	116.207432278796	111.46522944302
26.4	116.216557297155	111.465542109916
27.2	116.226187158473	111.461811273181
28	116.233357766411	111.459963674484
28.8	116.238162742829	111.45765532755
29.6	116.246784816238	111.454053769984
30.4	116.256366926191	111.453710948706
31.2	116.265469930645	111.453385268492
32	116.274128886102	111.453075475118
33.6	116.283939438284	111.450477495559
35.2	116.293299431772	111.447486983805
36.8	116.301419845914	111.446531253245
38.4	116.311232013001	111.444349001798
40	116.323606373601	111.438441020163
41.6	116.336724218315	111.432379969801
43.2	116.347954738988	111.428656602826
44.8	116.361920409199	111.423104247761
46.4	116.373616161932	111.419030446247
48	116.383617849739	111.413530769505
49.6	116.39599995436	111.408613565068
51.2	116.410980068163	111.402066985771
52.8	116.419063262055	111.398025388825
54.4	116.425961064282	111.39569672927
56	116.433679651724	111.390830038836
57.6	116.44260995607	111.382943336248
59.2	116.450328543512	111.378076645814
60.8	116.458145929378	111.37442403966
62.4	116.464727260961	111.370120532579
64	116.470120678853	111.367399920492
65.6	116.479411976737	111.36021296897
67.2	116.488418522358	111.350374883766
68.8	116.49928163401	111.338014526185
70.4	116.509234591513	111.325019673564
72	116.521499800372	111.311177509281
73.6	116.531903325743	111.298452355089
75.2	116.543131934533	111.283101851934
76.8	116.553931111803	111.270077132734
78.4	116.565169184945	111.253401282265
80	116.576698481272	111.241696768669
81.6	116.587942084357	111.230470984289
83.2	116.597670881937	111.218643818604
84.8	116.60560054394	111.20779165224
86.4	116.608641078909	111.19587687792
88	116.610805527531	111.187398622948
89.6	116.617198323019	111.175788832071
91.2	116.623593258388	111.162256515275
92.8	116.624609849149	111.153466724425
94.4	116.624191558586	111.138366435079
96	116.623487846226	111.124835965613
97.6	116.624109306492	111.110024495943
99.2	116.623535065021	111.097601002576
100	116.624205794358	111.090560930137
100.8	116.624910920071	111.083159828342
101.6	116.625653157664	111.075369194874
102.4	116.624105600085	111.071690191995
103.2	116.620586928094	111.066645146851
104	116.617625975773	111.060956985129
104.8	116.613709745891	111.055299490069
105.6	116.610360942452	111.048922783491
106.4	116.608973359486	111.043974435389
107.2	116.604399022961	111.037221616622
108	116.59964514532	111.030042125184
108.8	116.604314231853	111.018825969635
109.6	116.60952638675	111.006703879026
110.4	116.613878249645	110.99753790267
111.2	116.618564871225	110.98766685121
112	116.62362642253	110.977006115633
112.8	116.628155862574	110.962759730573
113.6	116.635282568084	110.94843483107
114.4	116.643057155912	110.932807667976
115.2	116.647053757319	110.920736920623
