# Supplementary material for: Seeking safety: Movement dynamics after post-contact immobility
Source: PLoS One. 2024 Aug 22;19(8):e0307370. doi: 10.1371/journal.pone.0307370 (PMC11340899; doi:10.1371/journal.pone.0307370)
Supplement: S5 Data — (ZIP) [file pone.0307370.s014.zip › Franks_etal_AntLionTracksDSandData_PLoSOne_2024/Averaged_Data_Width_20_Day3_Antlion10_Capture1.txt]

t	x	y
16	112.118599348759	112.120239187116
16.8	112.118213456446	112.119155359716
17.6	112.11915168789	112.116005366706
18.4	112.118199509698	112.113256895266
19.2	112.118588640566	112.116364875799
20	112.11926565742	112.11902859745
20.8	112.117694273559	112.121548173705
21.6	112.118092028704	112.122877323495
22.4	112.119052164287	112.126791078944
23.2	112.119444657065	112.127923372907
24	112.119990909844	112.129184578782
24.8	112.119242005725	112.132436972323
25.6	112.120805775097	112.135085172744
26.4	112.120578292632	112.135675973951
27.2	112.119633964578	112.135950176331
28	112.119447074609	112.13449634699
28.8	112.121153961265	112.136008307112
29.6	112.123095434187	112.137558876195
30.4	112.123609488297	112.139809695215
31.2	112.12420263667	112.139948857223
32	112.12348231403	112.141014602567
33.6	112.122607113274	112.141306729749
35.2	112.121127013353	112.144540504699
36.8	112.123228149331	112.150102767951
38.4	112.125714852053	112.156161739051
40	112.129473225865	112.163084952493
41.6	112.130645528323	112.168250844821
43.2	112.130855704468	112.174506228206
44.8	112.129692314724	112.171597753844
46.4	112.128790027836	112.171516109935
48	112.129041761174	112.174064683603
49.6	112.129960943413	112.176328988983
51.2	112.13005828634	112.178616547778
52.8	112.130276533791	112.181714579754
54.4	112.130768364084	112.181968132017
56	112.133015101652	112.182776594188
57.6	112.135061093242	112.182857689933
59.2	112.135191641934	112.184875963621
60.8	112.137813494638	112.187279526326
62.4	112.138353092577	112.189955358615
64	112.138429855903	112.191340195566
65.6	112.138719229878	112.192089736107
67.2	112.139713665364	112.195797192258
68.8	112.140566643672	112.201978929315
70.4	112.142289289731	112.208318220191
72	112.143632661663	112.211377221069
73.6	112.14443012675	112.213549535255
75.2	112.146302311273	112.215661743435
76.8	112.146414210152	112.217794645242
78.4	112.14729595963	112.218849049423
80	112.146438394282	112.220889805132
81.6	112.146505599848	112.222263347849
83.2	112.147976609453	112.222091974274
84.8	112.146517372061	112.222822758495
86.4	112.148945964911	112.226794349935
88	112.15241811727	112.231147562912
89.6	112.152271157802	112.235998170437
91.2	112.151621436384	112.238484823529
92.8	112.150177913829	112.240052076589
94.4	112.150490590859	112.241542787883
96	112.14872720067	112.244417383111
97.6	112.149328434926	112.247318991909
99.2	112.14960216926	112.25042997092
100.8	112.150242551557	112.252869031199
102.4	112.147994456111	112.252157375473
104	112.148090029167	112.253017532977
105.6	112.147180260132	112.253723860071
107.2	112.148876458575	112.255972953109
108.8	112.15268920014	112.258284632276
110.4	112.15496104322	112.263503991848
112	112.15662356987	112.26726912573
113.6	112.15687855314	112.268447586066
115.2	112.156670008346	112.271067987513
116.8	112.157369410612	112.272985509837
118.4	112.157309080172	112.276035167858
120	112.15582365075	112.279017575012
121.6	112.153991671669	112.281200176411
123.2	112.152636823923	112.283782030325
124.8	112.151853370362	112.284486532941
126.4	112.149703560993	112.285429657341
128	112.148523719611	112.287459201003
129.6	112.146961526862	112.2892007854
131.2	112.145774126813	112.290970406355
132.8	112.145454311467	112.293109059814
134.4	112.144438569918	112.294902721587
136	112.143120015718	112.294865554288
137.6	112.141566698213	112.294529820934
139.2	112.140357743714	112.295210890609
140.8	112.139971677495	112.296733519552
142.4	112.139986508087	112.298609126031
144	112.140454688336	112.299974946766
145.6	112.143405126624	112.302217279865
147.2	112.144788661377	112.304445559123
148.8	112.147257093854	112.308963830699
150.4	112.147669535793	112.313033338463
152	112.145660163438	112.313276606476
153.6	112.142836662296	112.314271173072
155.2	112.143498777869	112.315262050607
156.8	112.142328060124	112.315820082015
158.4	112.141800645566	112.318389465234
160	112.141265621742	112.319283446368
161.6	112.142704424194	112.320743900701
163.2	112.142727817687	112.320752322359
164.8	112.140846025147	112.321078012967
166.4	112.139332682193	112.321101103615
168	112.139385881235	112.321418713213
169.6	112.138796363072	112.32176907226
171.2	112.137775831557	112.323528593516
172.8	112.136352296038	112.32563623091
174.4	112.134824195743	112.325848365025
176	112.133966587644	112.328157524909
177.6	112.131252992464	112.328865368199
179.2	112.1307756624	112.330071600292
180.8	112.129803236977	112.329175066092
182.4	112.128696385029	112.330767451609
184	112.12897631246	112.331348161991
185.6	112.127978955123	112.331977998711
187.2	112.128260624723	112.332556886074
188.8	112.127167321113	112.332873282923
190.4	112.126643500289	112.333865426402
192	112.126820108172	112.335866518868
193.6	112.127523758476	112.337597832364
195.2	112.127374989097	112.339878962852
196.8	112.126647354246	112.341918819924
198.4	112.12594717387	112.340929155137
200	112.124768242398	112.34140557265
201.6	112.125744255999	112.34268222945
203.2	112.125270621695	112.3445288156
204.8	112.125199400258	112.346576608183
206.4	112.124380501563	112.348300068404
208	112.123685358926	112.350690119332
209.6	112.12094481595	112.35134141143
211.2	112.118930001017	112.351018159445
212.8	112.116936407466	112.352233685388
214.4	112.112722753636	112.351933140695
216	112.111480241003	112.351863714984
217.6	112.110743419617	112.35226852623
219.2	112.110096944911	112.352085125737
220.8	112.110074802492	112.353318873662
222.4	112.11075240328	112.355307254748
224	112.108585199819	112.355559180038
225.6	112.107099901664	112.356724659961
227.2	112.105414314326	112.358373695198
228.8	112.105264128095	112.359875557507
230.4	112.107363759366	112.361547957891
232	112.108354036455	112.363024949617
233.6	112.106884816231	112.365654465378
235.2	112.105696172535	112.366921303043
236.8	112.106813153922	112.36916445152
238.4	112.106757582622	112.368626942904
240	112.106757582622	112.368626942904
241.6	112.104665222553	112.367131872473
243.2	112.1050084366	112.367618533625
244.8	112.103825910761	112.369254043151
246.4	112.103239136649	112.370574284902
248	112.102992898299	112.373224461073
249.6	112.101973119356	112.375911741567
251.2	112.102562635403	112.377827668718
252.8	112.10196645298	112.381726019742
254.4	112.101973503977	112.384973003749
256	112.101980554973	112.388370173986
257.6	112.103676235599	112.391384921447
259.2	112.103480152477	112.390889590331
260.8	112.103143414167	112.389618674773
262.4	112.102716218216	112.391173058742
264	112.102824114864	112.394087645644
265.6	112.103539681066	112.393387695136
267.2	112.102594260957	112.393479401773
268.8	112.101742393903	112.394987052759
270.4	112.101671310409	112.395680648177
272	112.10191343757	112.394651006036
273.6	112.101880945357	112.39430081218
275.2	112.102495596413	112.394355046097
276.8	112.102010088723	112.395365261028
278.4	112.101346766203	112.396771171023
280	112.100575167218	112.398362593929
281.6	112.101238814381	112.398190746222
283.2	112.100480662734	112.399623440268
284.8	112.101160982224	112.402617368069
286.4	112.100697616953	112.402393835074
288	112.10027032655	112.403909799377
289.6	112.102656186796	112.405689092349
291.2	112.103510342128	112.408435511569
292.8	112.105139122379	112.409373294138
294.4	112.105643914988	112.411363261697
296	112.103567958238	112.412103449893
297.6	112.103014353296	112.412925670693
299.2	112.104112137985	112.413615801257
300.8	112.103865490002	112.41470396842
302.4	112.102506381454	112.413490462084
304	112.102264254293	112.414520104225
305.6	112.100578666955	112.416169139462
307.2	112.101437585691	112.4202992685
308.8	112.099497151383	112.421579729512
310.4	112.099939825709	112.423212210861
312	112.100744438551	112.423890060101
313.6	112.099351434939	112.421463416925
315.2	112.098739079053	112.421711873709
316.8	112.095980623686	112.421851641598
318.4	112.093943855113	112.418478789621
320	112.091920984762	112.417184197901
321.6	112.090192205562	112.415869015674
323.2	112.085602613906	112.413542218044
324.8	112.083304798647	112.414541401638
326.4	112.081299597265	112.415657264946
328	112.07928813141	112.414748555665
329.6	112.07775596977	112.41449082843
331.2	112.07504097527	112.416230194546
332.8	112.074342022444	112.418679164283
334.4	112.076551797872	112.420925329591
336	112.075971378802	112.422745605422
337.6	112.074618505067	112.426351512153
339.2	112.074340632589	112.428335284065
340.8	112.074204231568	112.431740956374
342.4	112.073445150773	112.435778521093
344	112.07410325355	112.436082314068
345.6	112.076611403066	112.436555507108
347.2	112.077970511614	112.437769013443
348.8	112.080073118847	112.439246916463
350.4	112.08115625545	112.438679537632
352	112.081151035707	112.440389240602
353.6	112.080547443651	112.441091533246
355.2	112.08042891102	112.441363170524
356.8	112.081248715457	112.441438511156
358.4	112.080139170607	112.442979106941
360	112.079689949298	112.44368961716
361.6	112.082729037535	112.445328786357
363.2	112.083828993029	112.448858771734
364.8	112.084401503805	112.448758157216
366.4	112.08509511751	112.449686845021
368	112.084235878977	112.45079856785
369.6	112.084120487343	112.451436559613
371.2	112.0854264399	112.453146105827
372.8	112.086350816543	112.452284662586
374.4	112.08839712376	112.453352568095
376	112.088293948787	112.452762426054
377.6	112.087690436932	112.457232624329
379.2	112.088676736544	112.462206531421
380.8	112.090163231346	112.464539485124
382.4	112.093258487742	112.468710953192
384	112.09513482837	112.473700782116
385.6	112.097672830237	112.476558906819
387.2	112.100388682464	112.479367450248
388.8	112.102679475961	112.482631320104
390.4	112.104832674095	112.487060668129
392	112.106184933127	112.491142244907
393.6	112.109408575327	112.493916995925
395.2	112.109027468583	112.498048560365
396.8	112.111702509695	112.500017638874
398.4	112.111300096827	112.502359976211
400	112.10963608767	112.503467297822
401.6	112.1086843451	112.501339704962
403.2	112.107662974324	112.499340723554
404.8	112.104718586379	112.498088208612
406.4	112.102628971326	112.496373004577
408	112.101507943008	112.493692678389
409.6	112.098902981682	112.493972942978
411.2	112.095306841541	112.493041387692
412.8	112.090497604031	112.494401285191
414.4	112.086460994862	112.494190470907
416	112.082433427605	112.494224564816
417.6	112.079134550267	112.495768896849
419.2	112.078090344336	112.493737125463
420.8	112.075747167304	112.493168547123
422.4	112.072875486356	112.49249912304
424	112.07193638465	112.493676038319
425.6	112.07255437584	112.496373162658
427.2	112.071666792679	112.49864582087
428.8	112.073449825557	112.500421372492
430.4	112.072719216807	112.504083263638
432	112.073442649075	112.506910713338
433.6	112.073891072418	112.509966788454
435.2	112.073492724361	112.512837176063
436.8	112.072485734066	112.516195886318
438.4	112.071726918807	112.519044959885
440	112.073664204414	112.521971884726
441.6	112.075261897389	112.525519809024
443.2	112.0750200482	112.525641086168
444.8	112.076607933663	112.526162900119
446.4	112.077788561138	112.526197630647
448	112.078375335249	112.527573438128
449.6	112.080524690674	112.528829824633
451.2	112.080514970557	112.530180191967
452.8	112.080033308929	112.531450544852
454.4	112.08164749327	112.533259139105
456	112.082985735259	112.533463233926
457.6	112.083181979227	112.534396509134
459.2	112.082288691456	112.535253021446
460.8	112.084673593178	112.537443237314
462.4	112.084001552583	112.540543235157
464	112.084915729641	112.543220609538
465.6	112.086912198429	112.54426113709
467.2	112.086660959144	112.550129184281
468.8	112.088939870131	112.553989325202
470.4	112.092339388545	112.559184939491
472	112.094766112212	112.564608338284
473.6	112.097081007035	112.569867523296
475.2	112.098341873444	112.574404989376
476.8	112.102599937979	112.578371660705
478.4	112.106792814871	112.58087618812
480	112.109739540474	112.585680483685
481.6	112.112590146309	112.58993067494
483.2	112.11606718511	112.592711395761
484.8	112.114250597572	112.59702214976
486.4	112.114355788234	112.600763676641
488	112.115005626046	112.605082689106
489.6	112.117145375434	112.60581209405
491.2	112.115469626837	112.605553411363
492.8	112.113374681017	112.605247405509
494.4	112.111235943907	112.604682086633
496	112.111478518246	112.603627812241
497.6	112.109985638713	112.604057826454
499.2	112.110301799818	112.604506023322
500.8	112.110583225152	112.605731570652
502.4	112.110085438084	112.605857670412
504	112.109212721802	112.607170096282
505.6	112.106516620935	112.607092245007
507.2	112.103609357143	112.608245121782
508.8	112.103304042931	112.609756437874
510.4	112.100166368431	112.611546495383
512	112.096844058721	112.612686702603
513.6	112.093967764844	112.611680909966
515.2	112.09118061082	112.612867160969
516.8	112.089799113074	112.612159120918
518.4	112.089673026663	112.612960179572
520	112.088091068465	112.613879608269
521.6	112.085887120299	112.613409929384
523.2	112.084683789229	112.613579780415
524.8	112.083341215347	112.615536752515
526.4	112.082693510483	112.613415799884
528	112.083378804692	112.612668206201
529.6	112.082097359996	112.611854939032
531.2	112.08102972151	112.61227238568
532.8	112.083263420337	112.612096975027
534.4	112.082059960259	112.61274735357
536	112.080464799978	112.612091406495
537.6	112.07979545572	112.61222402507
539.2	112.079131353399	112.612351447767
540.8	112.076235216784	112.613205597196
542.4	112.072168864784	112.614257720406
544	112.069762052586	112.614673547036
545.6	112.066264429462	112.614735362636
547.2	112.06371399555	112.615938567619
548.8	112.060417950413	112.617554644982
550.4	112.060124924453	112.618950356822
552	112.05960949659	112.620633429748
553.6	112.060737205221	112.620523230207
555.2	112.05778406771	112.621848307566
556.8	112.057487460214	112.622826832922
558.4	112.058923472	112.622899268499
560	112.058726358035	112.622717670156
561.6	112.058389164454	112.624355230254
563.2	112.058006019715	112.623859330215
564.8	112.058247467435	112.625843728669
566.4	112.057122295101	112.627121118101
568	112.056046509316	112.62752811181
569.6	112.054103001318	112.62602715961
571.2	112.049938341934	112.629512579293
572.8	112.04929844244	112.628087889239
574.4	112.046697400477	112.628350332242
576	112.047157125465	112.626612966641
577.6	112.045775412141	112.628408526468
579.2	112.043896276575	112.630310204855
580.8	112.043280127936	112.629905456172
582.4	112.04061627974	112.633333359023
584	112.037288092683	112.634017690788
585.6	112.03468394611	112.634017690788
587.2	112.032273089349	112.63572214238
588.8	112.030495522848	112.636327361451
590.4	112.029988075431	112.636334188098
592	112.029811761095	112.637593542631
593.6	112.030009973994	112.637948272481
595.2	112.029480394946	112.639878385766
596.8	112.02849071867	112.640548183776
598.4	112.02605480291	112.640503422608
600	112.025119360543	112.642991907795
601.6	112.026521050786	112.642871646557
603.2	112.027356358339	112.641770619121
604.8	112.026991517141	112.641558556503
606.4	112.028791470246	112.641945510529
608	112.030170442169	112.642322689482
609.6	112.030528959765	112.642425902688
611.2	112.032044210256	112.643958319213
612.8	112.034098746235	112.644639526372
614.4	112.035499023693	112.644591223772
616	112.037410278017	112.645827328985
617.6	112.037084874517	112.646102670408
619.2	112.035507744486	112.647463288815
620.8	112.034211453827	112.649526538357
622.4	112.033685507689	112.650956985066
624	112.030113116759	112.653968000279
625.6	112.026924328538	112.65690766442
627.2	112.026011860679	112.657427504953
628.8	112.023334703795	112.660774931321
630.4	112.02153895999	112.659706553496
632	112.019874238986	112.660798646711
633.6	112.020553306425	112.662970322251
635.2	112.022131395726	112.664523066077
636.8	112.024420522784	112.663996473926
638.4	112.023930495203	112.66565123373
640	112.025776076558	112.667579362273
641.6	112.024865792877	112.668966293335
643.2	112.025209281003	112.669038152776
644.8	112.024851327597	112.669406254345
646.4	112.023744140732	112.671884982037
648	112.025938656956	112.670897605439
649.6	112.026293594594	112.671621924615
651.2	112.026661203978	112.672396061755
652.8	112.02872235135	112.673931392795
654.4	112.031987640619	112.673556962093
656	112.034320869792	112.67439010982
657.6	112.034168768207	112.674797291395
659.2	112.033236589635	112.678548486225
660.8	112.034843776604	112.678192081685
662.4	112.036006508714	112.67761071563
664	112.035459524975	112.680612392085
665.6	112.038039143347	112.679216779051
667.2	112.038165060287	112.681136840999
668.8	112.037524438589	112.681994511117
670.4	112.037459367739	112.68397421632
672	112.039481760614	112.682174370725
673.6	112.039135742192	112.683535713276
675.2	112.039631640124	112.685767253972
676.8	112.040352165011	112.685890606672
678.4	112.040488077778	112.683849160184
680	112.042277653173	112.683736472558
681.6	112.044116983686	112.68485900515
683.2	112.048220044454	112.685938045863
684.8	112.048866649913	112.686796015788
686.4	112.051638923148	112.687016792265
688	112.052711070908	112.687655829813
689.6	112.053981456866	112.690865969366
691.2	112.05751153338	112.690178948313
692.8	112.056968831444	112.691387693534
694.4	112.060557185112	112.692136522055
696	112.060659128028	112.693988100624
697.6	112.061483172774	112.694068535743
699.2	112.059194661479	112.693899469146
700.8	112.057821403953	112.695470863055
702.4	112.058906228036	112.695361783252
704	112.060053806055	112.697448455728
705.6	112.059305399691	112.696722027995
707.2	112.059055089306	112.697372834996
708.8	112.057552417313	112.697829800312
710.4	112.058760958158	112.697152904623
712	112.059598393055	112.696122726774
713.6	112.058350317663	112.697970504129
715.2	112.057460852924	112.698536507475
716.8	112.05736468104	112.698892211707
718.4	112.05580722044	112.698336532436
720	112.052715192267	112.699938229233
721.6	112.049134393381	112.700536117353
723.2	112.047338187591	112.700971065291
724.8	112.043656896414	112.699217527976
726.4	112.040400798496	112.699478304618
728	112.0358397134	112.701418465984
729.6	112.036123962305	112.699849764442
731.2	112.033160910916	112.70094734545
732.8	112.032142377698	112.70145718337
734.4	112.030774573105	112.702277775151
736	112.027619394479	112.703029385472
737.6	112.02502967296	112.704590126161
739.2	112.024740920771	112.704537983912
740.8	112.023246411315	112.703119386794
742.4	112.021509201373	112.704083508463
744	112.019726435188	112.705222420714
745.6	112.014941449818	112.707402366456
747.2	112.01281338621	112.707071880188
748.8	112.009347908498	112.707069646413
750.4	112.008138285933	112.706216187843
752	112.006281740961	112.707071801584
753.6	112.002202535061	112.707808841488
755.2	112.002089895388	112.704664317278
756.8	111.999253397949	112.706286545718
758.4	112.000106814677	112.707585798301
760	111.998135851188	112.705823239968
761.6	111.997156354262	112.705438020231
763.2	111.997820129567	112.705544024101
764.8	112.000654128588	112.705514731525
766.4	112.001835881042	112.705404962238
768	112.000984546114	112.706767696
769.6	111.999666668948	112.707485087073
771.2	112.001714931639	112.708753674834
772.8	112.002035784042	112.710555909605
774.4	112.00434328177	112.710501357156
776	112.005485277555	112.711734770647
777.6	112.006556262286	112.713077286391
779.2	112.006937710734	112.715059912806
780.8	112.009349635542	112.715686955729
782.4	112.012237723814	112.719374627033
784	112.01540789495	112.722082959216
785.6	112.018682819862	112.724936608157
787.2	112.022740904212	112.726825069034
788.8	112.025263585766	112.729996305994
790.4	112.029690030198	112.733080425155
792	112.033337153527	112.735103561646
793.6	112.037240545421	112.738451454729
795.2	112.039354224075	112.740859729452
796.8	112.041625051494	112.743501773068
798.4	112.043737947451	112.745515489438
800	112.045011804799	112.748672827706
801.6	112.04903268821	112.748750018654
803.2	112.05314232962	112.751788235804
804.8	112.054766059389	112.754602731347
806.4	112.057922403544	112.758926598398
808	112.062585668071	112.760124320132
809.6	112.064488026996	112.763979100059
811.2	112.069190750736	112.765806666668
812.8	112.070719228662	112.766998212073
814.4	112.071621398937	112.768060525534
816	112.073813613222	112.771160040458
817.6	112.077318689337	112.772097635714
819.2	112.081352382183	112.773402215551
820.8	112.082494377968	112.774635629042
822.4	112.085136241288	112.775462857009
824	112.08557361433	112.776493520549
825.6	112.086394201994	112.779915608961
827.2	112.089309590656	112.781240285777
828.8	112.09185692429	112.783377597348
830.4	112.093091547171	112.78666146605
832	112.094667841398	112.788537723427
833.6	112.097089619655	112.788130554047
835.2	112.099689037436	112.789709044144
836.8	112.100050700852	112.789870459252
838.4	112.101224384602	112.789819176149
840	112.103234826307	112.79162192089
841.6	112.103996640522	112.793348699777
843.2	112.10455286023	112.794034301027
844.8	112.107215464185	112.793417256822
846.4	112.108530154676	112.79454615388
848	112.107136602556	112.792609434244
849.6	112.105728438723	112.792248107397
851.2	112.101648688076	112.791808935662
852.8	112.09973112562	112.790295020103
854.4	112.09877539506	112.788785971849
856	112.098284619078	112.787188156117
857.6	112.097631676728	112.7880010124
859.2	112.095311951468	112.787788292382
860.8	112.095311951468	112.787788292382
862.4	112.095044141979	112.787637853313
864	112.092164755383	112.788910875978
865.6	112.092517141244	112.789427172917
867.2	112.091615600339	112.789841006923
868.8	112.08891679928	112.789435959209
870.4	112.088376433505	112.78635044968
872	112.086103633296	112.783147640988
873.6	112.082610622358	112.783955720632
875.2	112.080993548693	112.78448857315
876.8	112.078997913217	112.78185509366
878.4	112.079488689199	112.783452909392
880	112.079924977709	112.784685928192
881.6	112.07919151007	112.784199486918
883.2	112.075483037581	112.785134472045
884.8	112.075976973978	112.785135669757
886.4	112.077085636308	112.787418464706
888	112.077366645136	112.787929055911
889.6	112.077275935015	112.788896185871
891.2	112.078421946773	112.788321700533
892.8	112.078125003221	112.789381919314
894.4	112.076701242042	112.788556965969
896	112.07571696377	112.787829487042
897.6	112.074606541341	112.788036597355
899.2	112.073976280702	112.790459387237
900.8	112.072834539814	112.790437549366
902.4	112.071469053507	112.790748279499
904	112.072531276253	112.792137585387
905.6	112.071276330686	112.792820760715
907.2	112.0703067066	112.794565944288
908.8	112.070786038783	112.796138011473
910.4	112.070589383448	112.796675041026
912	112.069215723323	112.798652462597
913.6	112.068908024703	112.80060122052
915.2	112.068706339273	112.801142548121
916.8	112.070709635441	112.80050593281
918.4	112.070481748976	112.802884084092
920	112.070616352354	112.804745709361
921.6	112.072037473552	112.805014943443
923.2	112.071073705298	112.803795700888
924.8	112.073107335597	112.801901808344
926.4	112.071848457515	112.801049532009
928	112.07090685189	112.802854120126
929.6	112.069470138859	112.800569094914
931.2	112.067348518249	112.799367264673
932.8	112.065688368984	112.799765178642
934.4	112.066287703708	112.800408934646
936	112.065643036396	112.803334732447
937.6	112.063774512246	112.803830630379
939.2	112.064442521747	112.802241065261
940.8	112.063019714848	112.80070558059
942.4	112.060785411242	112.801433973013
944	112.059896985651	112.799064838103
945.6	112.058861466493	112.79806816924
947.2	112.058453193244	112.798532772642
948.8	112.059501539741	112.796753254543
950.4	112.055907296367	112.796964895734
952	112.053013980892	112.796766755187
953.6	112.05037757221	112.797288784933
955.2	112.049227554639	112.796945401391
956.8	112.048812213788	112.798207877741
958.4	112.048946887826	112.799292321042
960	112.049391080761	112.801692373026
961.6	112.0480555811	112.801482069383
963.2	112.048168513142	112.800967217626
964.8	112.046898549112	112.80081455803
966.4	112.045365225592	112.802251790211
968	112.045333224297	112.804066336931
969.6	112.044479520584	112.803759781846
971.2	112.044327883278	112.802701948393
972.8	112.046147111598	112.800599800445
974.4	112.045601647807	112.800610640529
976	112.04433177877	112.799767348858
977.6	112.045360190525	112.798220253882
979.2	112.045315348777	112.795753957781
980.8	112.044289015738	112.796172955599
982.4	112.044685242243	112.797143102296
984	112.045659656382	112.797197186337
985.6	112.046124121207	112.796810595853
987.2	112.044306281663	112.796095053631
988.8	112.044306281663	112.796095053631
990.4	112.044592376624	112.798201666194
992	112.046953784634	112.800404454373
993.6	112.04751025085	112.798570240148
995.2	112.049963292622	112.801724150997
996.8	112.052084913233	112.802925981238
998.4	112.054572686015	112.804370012436
1000	112.055366588339	112.805595555495
1001.6	112.056358384203	112.8062898126
1003.2	112.05968090035	112.809265200194
1004.8	112.060914824782	112.810647195558
1006.4	112.06123352286	112.811798642378
1008	112.06585899081	112.812917383058
1009.6	112.066554179179	112.815821063345
1011.2	112.068245508509	112.816961316142
1012.8	112.069899402157	112.818075360328
1014.4	112.071215406155	112.81981995449
1016	112.07317338386	112.821073350024
1017.6	112.076510892269	112.821977498812
1019.2	112.079163830882	112.823077238971
1020.8	112.079730662786	112.825026430161
1022.4	112.078735382088	112.826122325376
1024	112.078735382088	112.826122325376
1025.6	112.078735382088	112.826122325376
1027.2	112.079675919465	112.828059644127
1028.8	112.080626405308	112.830441461046
1030.4	112.082191087825	112.831200479251
1032	112.085025300872	112.830835927258
1033.6	112.086364225289	112.831431004777
1035.2	112.086663653184	112.833553447927
1036.8	112.087264398108	112.835405744775
1038.4	112.08671756619	112.83587844631
1040	112.08692454872	112.835397194466
1041.6	112.086810080403	112.83726668531
1043.2	112.08666179226	112.838702351792
1044.8	112.086127368046	112.841660499474
1046.4	112.086536780947	112.840578275163
1048	112.087511354087	112.840162365781
1049.6	112.087221274762	112.840518882628
1051.2	112.084501993763	112.842680654134
1052.8	112.084503882898	112.845993252321
1054.4	112.085911844086	112.847918503117
1056	112.085559617517	112.847394797824
1057.6	112.083912209041	112.846096524669
1059.2	112.085038792243	112.846245327633
1060.8	112.084990174265	112.845477067298
1062.4	112.085018605703	112.846198088579
1064	112.085634196892	112.844622778387
1065.6	112.085634196892	112.844622778387
1067.2	112.085634196892	112.844622778387
1068.8	112.085345199915	112.844496549822
1070.4	112.085345199915	112.844496549822
1072	112.087669736714	112.843869257227
1073.6	112.087080970624	112.845190148992
1075.2	112.087080970624	112.845190148992
1076.8	112.087477874267	112.846004795518
1078.4	112.087344209617	112.844918231262
1080	112.088141406672	112.845665603501
1081.6	112.089230785671	112.845835532523
1083.2	112.087656768901	112.846355307023
1084.8	112.086248807712	112.844430056227
1086.4	112.087625895703	112.844049791637
1088	112.088960947859	112.842524555084
1089.6	112.088125404743	112.842891912015
1091.2	112.087433036773	112.843625840955
1092.8	112.087827999057	112.841898825847
1094.4	112.087330713696	112.841609264235
1096	112.085922752508	112.839684013439
1097.6	112.085922752508	112.839684013439
1099.2	112.084736749174	112.840149004245
1100.8	112.085429117144	112.839415075305
1102.4	112.085771050575	112.839882636212
1104	112.086600627463	112.840593091934
1105.6	112.086745871502	112.84159804907
1107.2	112.088268301007	112.841653809022
1108.8	112.088772514748	112.840739038343
1110.4	112.090859794227	112.840769693852
1112	112.092406792219	112.84261337639
1113.6	112.092893107582	112.844180126379
1115.2	112.093397321324	112.843265355699
1116.8	112.096251276362	112.842188027495
1118.4	112.096943644332	112.841454098555
1120	112.096943644332	112.841454098555
1121.6	112.097295870901	112.841977803848
1123.2	112.097782186264	112.843544553837
1124.8	112.096602699297	112.844690835039
1126.4	112.095463929422	112.845918115263
1128	112.093668243991	112.846446099713
1129.6	112.09291487432	112.846256488608
1131.2	112.093250416472	112.845143267268
1132.8	112.092608110579	112.844976078822
1134.4	112.092555174124	112.844634746479
1136	112.092223844751	112.844087332731
1137.6	112.091511798586	112.844403414165
1139.2	112.091511798586	112.844403414165
1140.8	112.090103837398	112.842478163369
1142.4	112.089845025906	112.842745475969
1144	112.088886172626	112.842054552009
1145.6	112.088395076354	112.840931228886
1147.2	112.089037382247	112.841098417331
1148.8	112.089037382247	112.841293103186
1150.4	112.089803037542	112.843051165537
1152	112.089458494239	112.842992879903
1153.6	112.08947094935	112.843945926534
1155.2	112.090327274351	112.845043220192
1156.8	112.09117832966	112.845694027193
1158.4	112.092183389817	112.847886156709
1160	112.094479698649	112.848454505546
1161.6	112.096046347175	112.851764492283
1163.2	112.096260366283	112.852694597495
1164.8	112.097743908376	112.852725504622
1166.4	112.098395861392	112.854909335706
1168	112.099724309093	112.85600357058
1169.6	112.099680539698	112.856935299935
1171.2	112.100033543818	112.856976663933
1172.8	112.100172580622	112.856895095675
1174.4	112.100663676894	112.858018418798
1176	112.100622115924	112.857250485429
1177.6	112.100334309741	112.857480823066
1179.2	112.100238890518	112.857173413353
1180.8	112.100238890518	112.857173413353
1182.4	112.100045653296	112.85770795873
1184	112.100381195448	112.85659473739
1185.6	112.099892926715	112.855448450246
1187.2	112.099892926715	112.855448450246
1188.8	112.099892926715	112.855448450246
1190.4	112.100598779378	112.854333431259
1192	112.101430553857	112.851248741747
1193.6	112.102660027325	112.850475995759
1195.2	112.102464998759	112.852659746264
1196.8	112.102129456607	112.853772967603
1198.4	112.1027717625	112.853940156049
1200	112.10297560378	112.853325757832
1201.6	112.103455004086	112.853971885534
1203.2	112.104655318984	112.854802091244
1204.8	112.105349576089	112.852273011789
1206.4	112.108397606984	112.85383310138
1208	112.108397606984	112.85383310138
1209.6	112.108703811921	112.854343442942
1211.2	112.108841904072	112.855425402067
1212.8	112.108841904072	112.855425402067
1214.4	112.110713459602	112.85282652957
1216	112.111691307648	112.851880496676
1217.6	112.111897758799	112.850856823184
1219.2	112.111897758799	112.850856823184
1220.8	112.110497736357	112.850391708777
1222.4	112.109000124602	112.848411895318
1224	112.107438598228	112.848053980027
1225.6	112.103644753686	112.848895336943
1227.2	112.103486066348	112.847510601002
1228.8	112.102086043906	112.847045486595
1230.4	112.100997464097	112.84528756436
1232	112.099653143111	112.843837662215
1233.6	112.098186603259	112.841661468216
1235.2	112.097246758606	112.840998381838
1236.8	112.096893754486	112.84095701784
1238.4	112.096754717682	112.841038586098
1240	112.09605978013	112.840529661192
1241.6	112.0961013411	112.841297594562
1243.2	112.09625011048	112.841148825182
1244.8	112.095159526369	112.841921225701
1246.4	112.095159526369	112.841921225701
1248	112.095378865839	112.840876025444
1249.6	112.095302135179	112.841721934184
1251.2	112.097526046675	112.841132578564
1252.8	112.097745386145	112.840087378307
1254.4	112.097822418834	112.83993331293
1256	112.098313515106	112.841056636053
1257.6	112.09965903521	112.843444274669
1259.2	112.100356582633	112.843543924301
1260.8	112.100466334109	112.844183659881
1262.4	112.10081933823	112.844225023879
1264	112.1010386777	112.843179823621
1265.6	112.101088979308	112.843934347748
1267.2	112.099803771773	112.84400152139
1268.8	112.099803771773	112.84400152139
1270.4	112.098971422516	112.84544864172
1271.2	112.097125567013	112.845513149299
1272	112.096909228099	112.845197077539
1272.8	112.097149020395	112.846186925394
1273.6	112.096921621361	112.845871978838
1274.4	112.096681589048	112.845539535251
1275.2	112.096079295199	112.847395549113
1276	112.095395744678	112.84843077488
1276.8	112.095259221595	112.84948990067
1277.6	112.094937235249	112.849228961692
1278.4	112.096163060646	112.848336200103
1279.2	112.097679599883	112.848832681117
1280	112.099312862405	112.847713127543
1280.8	112.10251514873	112.845796591142
1281.6	112.102402273326	112.845350540889
1282.4	112.104150951225	112.844136924348
1283.2	112.105391785209	112.845658523261
1284	112.106567455515	112.843897168627
1284.8	112.106857301127	112.845219670575
1285.6	112.108113167405	112.84495760007
1286.4	112.108234614203	112.844344154933
