# Supplementary material for: Seeking safety: Movement dynamics after post-contact immobility
Source: PLoS One. 2024 Aug 22;19(8):e0307370. doi: 10.1371/journal.pone.0307370 (PMC11340899; doi:10.1371/journal.pone.0307370)
Supplement: S5 Data — (ZIP) [file pone.0307370.s014.zip › Franks_etal_AntLionTracksDSandData_PLoSOne_2024/Averaged_Data_Width_20_Day3_Antlion10_Capture2.txt]

t	x	y
16	112.074142690929	112.791007282901
16.8	112.075528283752	112.79324074037
17.6	112.075193882408	112.79456776336
18.4	112.075308414224	112.794756291724
19.2	112.075596144238	112.796001008502
20	112.075686394305	112.796119909871
20.8	112.074551834701	112.795476286957
21.6	112.074672935104	112.795605435426
22.4	112.074863911429	112.795082923317
23.2	112.0751185032	112.796109299579
24	112.075209604581	112.796205530047
24.8	112.075437481455	112.797132676333
25.6	112.075207165437	112.797814641815
26.4	112.075287620747	112.797852224235
27.2	112.075321832768	112.799308717267
28	112.07552127254	112.800046647653
28.8	112.07630787958	112.801130342236
29.6	112.075816469342	112.802272300116
30.4	112.07535025963	112.803355696054
31.2	112.075862369224	112.803710453324
32	112.074180403573	112.802927543367
33.6	112.071606390643	112.802384849433
35.2	112.069148520885	112.802784374933
36.8	112.067031379501	112.802409716809
38.4	112.064402373975	112.801824472524
40	112.062251980214	112.799883429267
41.6	112.059725997316	112.798809246602
43.2	112.057342359408	112.798746790142
44.8	112.05473660075	112.797235260644
46.4	112.05177838711	112.797488924469
48	112.049330397475	112.798306451965
49.6	112.047392238716	112.798109921455
51.2	112.044763979675	112.796742316534
52.8	112.041958164984	112.795651341083
54.4	112.0402800852	112.796281697275
56	112.037877606543	112.796262545746
57.6	112.03673823912	112.795418800568
59.2	112.034716670792	112.795347868346
60.8	112.031877578964	112.796088320472
62.4	112.030976881084	112.795013115386
64	112.028508462632	112.793792745172
65.6	112.027770969246	112.7920781267
67.2	112.026119646244	112.789344301974
68.8	112.02469942327	112.786835355895
70.4	112.022399046049	112.784269302702
72	112.018436345637	112.784163964498
73.6	112.015093100487	112.783767264058
75.2	112.013742610713	112.782261131051
76.8	112.012009906605	112.781590855464
78.4	112.009735156089	112.781375210606
80	112.007125908802	112.780399119342
81.6	112.005008767418	112.780024461218
83.2	112.002371588945	112.778297064721
84.8	111.999747199259	112.776376897553
86.4	111.998898069415	112.774048048241
88	111.996654158698	112.771417771935
89.6	111.994583715474	112.770782762495
91.2	111.99126797605	112.768715082293
92.8	111.991604614454	112.766222241533
94.4	111.990321929011	112.765078608788
96	111.989748412272	112.76579083321
97.6	111.991481116381	112.766461108796
99.2	111.993319311235	112.76595202683
100.8	111.994837397713	112.766679185071
102.4	111.996708061216	112.767554943028
104	111.999583544624	112.767538484263
105.6	112.001295044642	112.769880024136
107.2	112.003932223115	112.771607420632
108.8	112.006766127033	112.770919744163
110.4	112.007924891758	112.773430254203
112	112.010281178939	112.77443679077
113.6	112.013840359536	112.775165573222
115.2	112.015836296367	112.774502450217
116.8	112.016966943653	112.773890241679
118.4	112.016407155615	112.775567991242
120	112.01562069164	112.775434774778
121.6	112.016452042497	112.77385040918
123.2	112.014673760677	112.775934132004
124.8	112.015226767412	112.77552977537
126.4	112.015548747865	112.773873073624
128	112.013432120389	112.774656347394
129.6	112.013148648103	112.775250332247
131.2	112.011878957745	112.777226816905
132.8	112.0106000117	112.777787853915
134.4	112.010534008447	112.779024821359
136	112.011883685268	112.78063322774
137.6	112.013344962072	112.780188309969
139.2	112.013632092058	112.780789915654
140.8	112.013624284211	112.782855320793
142.4	112.01347826982	112.783001335184
144	112.012466262242	112.784798814955
145.6	112.013619623282	112.784642027836
147.2	112.014070063811	112.78310944293
148.8	112.014056596421	112.784584122211
150.4	112.014388013701	112.786403686163
152	112.012572211121	112.787372709755
153.6	112.012461445135	112.789190384233
155.2	112.012322842581	112.790000809151
156.8	112.013255070895	112.790396972228
158.4	112.013159651672	112.790089562515
160	112.012948576672	112.789044877737
161.6	112.011352999122	112.78721229132
163.2	112.009133580377	112.786542015734
164.8	112.007034402053	112.787451362502
166.4	112.005342635973	112.787566538796
168	112.002946387333	112.78717658596
169.6	112.002443156691	112.786082338097
171.2	112.001093851759	112.784461168969
172.8	111.998107172777	112.783824413903
174.4	111.997222185698	112.782975665519
176	111.998606065348	112.780895674939
177.6	111.997084146117	112.779268924863
179.2	111.993476969138	112.77688152457
180.8	111.992327405236	112.778012404167
182.4	111.993324396221	112.778790727778
184	111.994017342038	112.777668567566
185.6	111.994683026442	112.776699561832
187.2	111.994130308551	112.777936529276
188.8	111.994022980407	112.7776387577
190.4	111.99336769631	112.777747496873
192	111.99381172282	112.778768285476
193.6	111.994903342322	112.777690965659
195.2	111.99403129324	112.7781269902
196.8	111.993787935921	112.778808390692
198.4	111.993465784871	112.779653725914
200	111.992312363014	112.780575728736
201.6	111.991429394315	112.780564732571
203.2	111.992041611163	112.780232458104
204.8	111.991754481177	112.779630852419
206.4	111.991354839342	112.778800311845
208	111.99192953701	112.778663657351
209.6	111.991997227216	112.778182581468
211.2	111.989970836339	112.780197953113
212.8	111.989098086906	112.782217664371
214.4	111.988336932817	112.782217664371
216	111.987654957345	112.782121214498
217.6	111.986774796177	112.784468310944
219.2	111.988257080179	112.784277164832
220.8	111.988687998521	112.784275236307
222.4	111.988260225473	112.785249558636
224	111.986873512371	112.787096569219
225.6	111.987556124159	112.789853132442
227.2	111.988688083344	112.790973966721
228.8	111.988368051802	112.792044738923
230.4	111.988198137381	112.791649983736
232	111.988637394838	112.792052342627
233.6	111.989928445282	112.793843554556
235.2	111.990825291969	112.796484269801
236.8	111.992157264546	112.797262412444
238.4	111.99333372173	112.799091369958
240	111.993485352059	112.802730497861
241.6	111.993154111499	112.805587447696
243.2	111.995413202079	112.806955758657
244.8	111.997469322275	112.810120118206
246.4	111.998278017365	112.811889138715
248	111.998322412037	112.812648098693
249.6	112.001037433253	112.813945299009
251.2	112.003779626563	112.815964118271
252.8	112.005903472253	112.816682779214
254.4	112.008080579501	112.818936923629
256	112.009699253323	112.820057757908
257.6	112.010928097238	112.82172188402
259.2	112.013811085435	112.823393544106
260.8	112.01584722496	112.825746854131
262.4	112.018259938947	112.827287653611
264	112.020615074163	112.828215567614
265.6	112.02432546165	112.82915404863
267.2	112.02602200419	112.831285002439
268.8	112.026794821566	112.834035866821
270.4	112.028389215677	112.836477282802
272	112.030094536401	112.839020935374
273.6	112.029339154258	112.841858522739
275.2	112.032365763817	112.842374705268
276.8	112.035686783289	112.84239092256
278.4	112.038010077694	112.844250993739
280	112.040699459038	112.846353600972
281.6	112.042625091969	112.847868088282
283.2	112.044818509481	112.848783176479
284.8	112.044528456369	112.85117472551
286.4	112.044857365445	112.853806859134
288	112.046880716043	112.854665123222
289.6	112.047673382547	112.855926507195
291.2	112.048842730386	112.855412467506
292.8	112.049001623065	112.855616343501
294.4	112.049792222313	112.857260562427
296	112.051928223195	112.859180697223
297.6	112.053225539764	112.859860466777
299.2	112.054440089284	112.859120418683
300.8	112.051953783963	112.859561321299
302.4	112.051914684319	112.861111955988
304	112.052262034464	112.861018712404
305.6	112.052262034464	112.861018712404
307.2	112.051456169534	112.861365032561
308.8	112.05142152786	112.860916588976
310.4	112.050810327326	112.860691893568
312	112.05116852651	112.86074609958
313.6	112.049875901568	112.863233344991
315.2	112.049727236852	112.863798418836
316.8	112.049594290829	112.862755690837
318.4	112.049194538143	112.863815410299
320	112.049408231118	112.86261600264
321.6	112.049762498161	112.862767146997
323.2	112.050154823375	112.86331370606
324.8	112.049055971482	112.864167328655
326.4	112.049005505336	112.863347812029
328	112.047579970857	112.863422119417
329.6	112.048089274642	112.864729728359
331.2	112.046311962179	112.865954196548
332.8	112.044356399464	112.86697761489
334.4	112.043689064792	112.868631699447
336	112.046379604853	112.868432400183
337.6	112.047951647644	112.867548126114
339.2	112.049960988542	112.866923378824
340.8	112.048005425826	112.867748437993
342.4	112.04756016216	112.867304618426
344	112.046725014428	112.868117477357
345.6	112.047729853507	112.867160840891
347.2	112.047326620112	112.867187723117
348.8	112.046964008312	112.867580101558
350.4	112.046413154416	112.867023917566
352	112.045608898133	112.865701222536
353.6	112.04553378969	112.863606769934
355.2	112.045432214461	112.863048106177
356.8	112.044121319057	112.863228498033
358.4	112.044067845559	112.863682168165
360	112.044101948953	112.863364837298
361.6	112.04156631103	112.86404565644
363.2	112.043449791909	112.862814758615
364.8	112.043091592726	112.862760552603
366.4	112.044583537076	112.861223741297
368	112.042986173544	112.862103006477
369.6	112.0427656298	112.86449245588
371.2	112.042158864311	112.866628954079
372.8	112.040634805385	112.86580043269
374.4	112.038090324936	112.865951337515
376	112.037219653498	112.866848413809
377.6	112.035669804486	112.86618439528
379.2	112.034500551094	112.866505229842
380.8	112.03250111432	112.866165481329
382.4	112.028623981377	112.867788329251
384	112.026636651161	112.869005643162
385.6	112.02512057866	112.87012221475
387.2	112.021917147587	112.870635486502
388.8	112.020815250511	112.869672521376
390.4	112.022011445332	112.872420587097
392	112.02241637328	112.873741004319
393.6	112.022991571044	112.875332159233
395.2	112.022873237106	112.877311080974
396.8	112.023970780015	112.878784638264
398.4	112.025163070498	112.879816295781
400	112.027066372943	112.877271954545
401.6	112.026263535343	112.879744628548
403.2	112.026089381313	112.883189525636
404.8	112.026963704911	112.885690514185
406.4	112.028305463031	112.886356434266
408	112.029194404819	112.886794796829
409.6	112.027789436852	112.883973870565
411.2	112.024891102052	112.882779452627
412.8	112.024869813267	112.881047813797
414.4	112.02325578048	112.878765995676
416	112.022120780315	112.877507576242
417.6	112.021443207626	112.876164944177
419.2	112.018908488018	112.878854103359
420.8	112.015935296429	112.879029743859
422.4	112.014151892068	112.878814245356
424	112.011444409118	112.87879120695
425.6	112.010024624784	112.878239473631
427.2	112.010106201546	112.87670754317
428.8	112.005548532216	112.876695604886
430.4	112.002314705507	112.87717815172
432	111.999370356841	112.877714863755
433.6	111.998530969974	112.877092489102
435.2	111.996910341776	112.873643392403
436.8	111.994752911748	112.87113531912
438.4	111.994351337744	112.8704493532
440	111.993727276237	112.870977405245
441.6	111.993201024395	112.868509933031
443.2	111.991342906375	112.868705524402
444.8	111.990889929256	112.867628896505
446.4	111.989127147118	112.867624283703
448	111.989768108599	112.867195466662
449.6	111.988978396962	112.86522118757
451.2	111.987444701615	112.86398378189
452.8	111.986976115272	112.863420208529
454.4	111.984278678295	112.863799654251
456	111.980305441623	112.860294623349
457.6	111.976748878374	112.859681901852
459.2	111.974042051913	112.857636610764
460.8	111.970676134186	112.854052423774
462.4	111.967188397069	112.849767489603
464	111.965204944656	112.847239949149
465.6	111.961810434574	112.846254786357
467.2	111.958089363423	112.843067264648
468.8	111.954373072105	112.839758028363
470.4	111.951699642616	112.83680961
472	111.950305153268	112.835413081926
473.6	111.946996559013	112.834314897687
475.2	111.946872358083	112.834894281812
476.8	111.946565672143	112.835703853774
478.4	111.944398608663	112.837701997434
480	111.944843078125	112.838378924423
481.6	111.943768795437	112.839058962699
483.2	111.942665727217	112.839298681029
484.8	111.941454547935	112.839007998002
486.4	111.941624215748	112.839603427404
488	111.941691905955	112.839122351521
489.6	111.941523633097	112.839326207316
491.2	111.943907233923	112.840803846039
492.8	111.945255754269	112.843809793005
494.4	111.948635246772	112.846478258908
496	111.950591612732	112.849617001114
497.6	111.953385775168	112.851283020467
499.2	111.955923612453	112.853047867663
500.8	111.958830669199	112.854082726941
502.4	111.961343612527	112.856793950681
504	111.963614821557	112.859720833367
505.6	111.965965962377	112.862490051756
507.2	111.967663020858	112.866767833269
508.8	111.971532348274	112.86937290011
510.4	111.975227663649	112.871382928414
512	111.979495714128	112.873774352811
513.6	111.981181809029	112.875815801046
515.2	111.980799645004	112.880320682874
516.8	111.980480087272	112.882596613446
518.4	111.983059250566	112.883933855292
520	111.985124806259	112.882650573883
521.6	111.986676858846	112.882795503916
523.2	111.988820612991	112.88300535317
524.8	111.990142610195	112.883220893732
526.4	111.990956211544	112.883462685118
528	111.992251656758	112.88540585294
529.6	111.993042818689	112.886505017532
531.2	111.994113865532	112.887846259229
532.8	111.995262786281	112.889139823342
534.4	111.996811245152	112.890281000704
536	111.99731296764	112.892094208589
537.6	111.995766369281	112.893529884734
539.2	111.995768884361	112.895393559326
540.8	111.996600505835	112.896894418669
542.4	111.996514415195	112.899774394209
544	111.997919137726	112.899987891831
545.6	111.998710299657	112.901285415596
547.2	112.000185777591	112.902144499942
548.8	112.000975101764	112.904711390616
550.4	112.002536662009	112.90583784475
552	112.004300827987	112.907176249139
553.6	112.006221241562	112.90861078305
555.2	112.007539777956	112.909474530153
556.8	112.005207900921	112.910065843091
558.4	112.003734318779	112.908640012706
560	112.004282776413	112.90518791295
561.6	112.002718816642	112.904261785865
563.2	112.003119313258	112.901808744093
564.8	112.000953433122	112.902827100873
566.4	111.998756568439	112.903425134928
568	111.995462353796	112.904961761136
569.6	111.993553595533	112.906555366165
571.2	111.991120194179	112.90698358913
572.8	111.989641725363	112.9059837512
574.4	111.987594121682	112.908701850872
576	111.987607098451	112.909522631468
577.6	111.987787554775	112.911004701793
579.2	111.986896519638	112.912867735582
580.8	111.989650652466	112.911229100804
582.4	111.992657788857	112.911951486794
584	111.994321354688	112.914196941751
585.6	111.995283849551	112.919262313722
587.2	111.996460737087	112.922467935597
588.8	111.998605399169	112.923021004192
590.4	112.000772724008	112.925325329239
592	112.00207845719	112.928582757885
593.6	112.00217111782	112.933478215141
595.2	112.00444642791	112.935544689341
596.8	112.005055770986	112.938566270167
598.4	112.006945642494	112.939843829029
600	112.008565401965	112.941712939056
601.6	112.009518608589	112.941925079141
603.2	112.012866932038	112.943575526169
604.8	112.016243924672	112.944842424819
606.4	112.017919428947	112.947941296628
608	112.021141158106	112.947198650193
609.6	112.022761934523	112.950624958199
611.2	112.025191834391	112.952757319308
612.8	112.028472702355	112.954239399654
614.4	112.031750790125	112.954527517068
616	112.033242074546	112.956520971047
617.6	112.035774251225	112.957890568687
619.2	112.036418984627	112.958725483512
620.8	112.038604793621	112.959638587592
622.4	112.039747872603	112.95990397076
624	112.042266096876	112.960570950741
625.6	112.041409062362	112.963462220443
627.2	112.044735890665	112.963282786844
628.8	112.044185926412	112.966299925224
630.4	112.04599511425	112.964805015981
632	112.045641234035	112.965111634562
633.6	112.044941051645	112.964065792512
635.2	112.04357972169	112.962760454392
636.8	112.043348105135	112.962168654466
638.4	112.042323470102	112.961816816318
640	112.040742742877	112.958402994137
641.6	112.036068904865	112.958272344105
643.2	112.03180021456	112.956887133621
644.8	112.030438111821	112.953827845035
646.4	112.027262229609	112.953639214003
648	112.024043463537	112.952682382371
649.6	112.020496219093	112.951268558675
651.2	112.019400701773	112.94752959781
652.8	112.016139411397	112.946230885958
654.4	112.013501428803	112.945648837548
656	112.011410629919	112.943128971939
657.6	112.00920519516	112.94260648566
659.2	112.008134751757	112.937848339048
660.8	112.004768466215	112.936277762779
662.4	112.002022149027	112.933478528747
664	111.998911044881	112.932279941049
665.6	111.996280567611	112.931042966053
667.2	111.994590972514	112.931035745561
668.8	111.991878552762	112.928511394435
670.4	111.98792130366	112.926578655063
672	111.985207249092	112.922317813693
673.6	111.982095613934	112.919901609163
675.2	111.979559093413	112.917973228027
676.8	111.978475304889	112.917301250394
678.4	111.976926161729	112.916147041397
680	111.975831453032	112.915489737094
681.6	111.973818637827	112.915627108889
683.2	111.971335818125	112.914652367067
684.8	111.970680929877	112.915270980117
686.4	111.96906431984	112.917214157552
688	111.971137312886	112.916769944757
689.6	111.96990419135	112.918072996262
691.2	111.969855796911	112.918149521458
692.8	111.969702836845	112.917887603536
694.4	111.969265212851	112.919944939322
696	111.966891847343	112.920554850541
697.6	111.967048299648	112.921728941279
699.2	111.971779356652	112.921414236822
700.8	111.975554879302	112.922339012547
702.4	111.97798096457	112.923117146485
704	111.979092070849	112.925623874737
705.6	111.98111329964	112.929256573116
707.2	111.983482349647	112.930008232944
708.8	111.987489394757	112.930008707487
710.4	111.990323898688	112.931447198141
712	111.993847124234	112.931708778425
713.6	111.99672608723	112.933120250873
715.2	111.999098042539	112.934755377021
716.8	112.001903779123	112.93609424269
718.4	112.004514482458	112.938277945958
720	112.005442245788	112.941260089563
721.6	112.005975582757	112.945673001564
723.2	112.008038905384	112.946698937543
724.8	112.009306029577	112.950790033365
726.4	112.010666791702	112.953824564749
728	112.014688177957	112.954990732166
729.6	112.018666943402	112.955786578829
731.2	112.019819056954	112.957850782277
732.8	112.022053077139	112.958582940152
734.4	112.024057888687	112.960669248105
736	112.027027356713	112.963696048796
737.6	112.027027811666	112.967131393096
739.2	112.027735968067	112.972396270167
740.8	112.027093575556	112.97355730425
742.4	112.025674564931	112.974628056948
744	112.024036169685	112.976676051007
745.6	112.022657798031	112.976940577438
747.2	112.020745719486	112.978770250513
748.8	112.019260233686	112.979248581035
750.4	112.01761011061	112.980770660722
752	112.016102855259	112.97963252913
753.6	112.012863467099	112.981506972518
755.2	112.010699158998	112.983005129655
756.8	112.009860485451	112.982791935455
758.4	112.007428861891	112.983592061866
760	112.005368484613	112.982385174205
761.6	112.006337368838	112.983266838567
763.2	112.004762176163	112.985418097677
764.8	112.002436392422	112.986238236565
766.4	112.000725762283	112.985939130162
768	111.997304066551	112.987085461662
769.6	111.995490476289	112.986930036121
771.2	111.992996438993	112.984842309063
772.8	111.992318318677	112.984189101155
774.4	111.989499383389	112.984123447062
776	111.988045968251	112.984656365946
777.6	111.987547720091	112.985124857618
779.2	111.9872616919	112.985693580338
780.8	111.987361816054	112.983991469721
782.4	111.986128801428	112.985395755333
784	111.986125497935	112.985103286085
785.6	111.985163455946	112.985096073024
787.2	111.9871826123	112.983598598419
788.8	111.986835122337	112.984113748909
790.4	111.987935287933	112.982865984003
792	111.988199010775	112.981654536322
793.6	111.988402305425	112.982665134004
795.2	111.988564051573	112.983733863567
796.8	111.988470442347	112.984334795522
798.4	111.988174381451	112.985005244103
800	111.986842413068	112.986781201947
801.6	111.984798968423	112.987339094771
803.2	111.984193071313	112.990254974613
804.8	111.98333526623	112.989410788809
806.4	111.985076632172	112.989099326832
808	111.985460845155	112.988777691445
809.6	111.985723115402	112.988193139962
811.2	111.985124835032	112.990280663334
812.8	111.987443570479	112.988167604072
814.4	111.989087409915	112.988524229083
816	111.991388130107	112.989548484942
817.6	111.994368813698	112.989301498885
819.2	111.996329347083	112.991409034773
820.8	111.999274844373	112.989827279153
822.4	112.000543979149	112.992165194749
824	112.002744241879	112.991132995627
825.6	112.005232769305	112.99406576982
827.2	112.007388181742	112.994776925626
828.8	112.011869439436	112.994083542467
830.4	112.012814707321	112.996144410598
832	112.014265944695	112.998549175914
833.6	112.01837863811	112.99887092753
835.2	112.0217823389	112.999996922449
836.8	112.025343088602	113.001554864161
838.4	112.026546299971	113.003588875369
840	112.02737721587	113.006002960383
841.6	112.029419207805	113.005847028093
843.2	112.029033408313	113.008227464543
844.8	112.028457351537	113.008755516588
846.4	112.028643693712	113.011321198033
848	112.028311578488	113.012579509178
849.6	112.028025550297	113.014110326722
851.2	112.030802578718	113.013217710444
852.8	112.029988849927	113.014472285533
854.4	112.031580543253	113.013655384726
856	112.032732101849	113.012667735804
857.6	112.033740598762	113.015117875426
859.2	112.034323057878	113.01498173438
860.8	112.03226012248	113.016318855532
862.4	112.033564517708	113.015779929688
864	112.03420365805	113.0147941612
865.6	112.036424052024	113.015140553381
867.2	112.037647415842	113.01517738584
868.8	112.04063059642	113.013427680994
870.4	112.044018205127	113.014483742427
872	112.046375501682	113.016239438404
873.6	112.04681754525	113.016619475861
875.2	112.044729652646	113.018938501323
876.8	112.043892176192	113.02039328117
878.4	112.042918746918	113.022048110937
880	112.042179748318	113.023347575257
881.6	112.04063223483	113.022207266401
883.2	112.038486740351	113.022728298886
884.8	112.036795795115	113.018312583531
886.4	112.03411403399	113.017901825598
888	112.030028322546	113.019141490022
889.6	112.026767111213	113.022440261162
891.2	112.025360222176	113.01856575074
892.8	112.021815128586	113.019537886421
894.4	112.017922405553	113.018725744192
896	112.019312839368	113.016225870155
897.6	112.017497674234	113.015617389989
899.2	112.015359928456	113.016940745642
900.8	112.014624785944	113.016134942482
902.4	112.014332564961	113.015616924861
904	112.016737927528	113.013973363263
905.6	112.016959735104	113.014682290277
907.2	112.01574729087	113.016548187499
908.8	112.014413668559	113.013757000285
910.4	112.013453573932	113.01322894824
912	112.010714065831	113.013666991413
913.6	112.009358099931	113.014018034739
915.2	112.007385815857	113.012836429491
916.8	112.003516893655	113.012905304203
918.4	112.003235900062	113.013370397048
920	112.003778990556	113.013702087965
921.6	112.004109986399	113.014215540881
923.2	112.004425912127	113.01219167206
924.8	112.003594328932	113.013274484609
926.4	112.004468754452	113.013700033833
928	112.00425138675	113.012797012792
929.6	112.003485560875	113.015011910398
931.2	112.003035178457	113.013424946475
932.8	112.004018204921	113.01388835365
934.4	112.001895854898	113.017096557175
936	112.001075393081	113.016540087583
937.6	111.999440567732	113.016389713462
939.2	111.999389465921	113.016670441592
940.8	112.001836313143	113.016273990396
942.4	112.005722684663	113.016160442339
944	112.008108253118	113.016274453576
945.6	112.01030739563	113.014974989256
947.2	112.012241633507	113.015740913513
948.8	112.012481657164	113.018189154812
950.4	112.013406732216	113.021500851367
952	112.016821143496	113.022799794126
953.6	112.020186550081	113.023611771364
955.2	112.022509097471	113.023544170337
956.8	112.022882824781	113.026638284817
958.4	112.025939813121	113.028532203043
960	112.028744675462	113.029832068007
961.6	112.028581797437	113.030274870603
963.2	112.029665796167	113.030062741587
964.8	112.031590409544	113.029667297108
966.4	112.031632639499	113.02982954904
968	112.030435568276	113.031116120915
969.6	112.027915954019	113.031587544805
971.2	112.026960986111	113.029345770458
972.8	112.025762284612	113.026778085889
974.4	112.02557934749	113.029787892815
976	112.025644729499	113.030079179443
977.6	112.025651556146	113.030031392915
979.2	112.024406021298	113.029912254799
980.8	112.02507381966	113.030831977094
982.4	112.026464149753	113.031497300586
984	112.024061170058	113.031155968243
985.6	112.020196354992	113.03314264506
987.2	112.01740451606	113.033830473028
988.8	112.015671695768	113.033651151176
990.4	112.011222082392	113.034591974696
992	112.009112986346	113.035023249033
993.6	112.005193279632	113.038262500333
995.2	112.003166413197	113.037181060413
996.8	112.000702922689	113.03820494726
998.4	111.998156683331	113.038011986045
1000	111.998122000049	113.034550327772
1001.6	111.996326314618	113.033265804856
1003.2	111.994826519092	113.03211410569
1004.8	111.992512359211	113.032312739092
1006.4	111.992055608908	113.030487960511
1008	111.988254019938	113.028588035159
1009.6	111.989713497117	113.028133323676
1011.2	111.986093585836	113.029917328891
1012.8	111.985208136495	113.027177066502
1014.4	111.985068704571	113.025763108961
1016	111.984208547067	113.025619749377
1017.6	111.983320121475	113.025224893558
1019.2	111.981929891382	113.023440371981
1020.8	111.980867358088	113.022568357464
1022.4	111.979450150985	113.021857780086
1024	111.976099775589	113.019719372647
1025.6	111.975203196615	113.019742519759
1027.2	111.973543172039	113.019505017607
1028.8	111.972576911667	113.018854311272
1030.4	111.970370876058	113.017538981633
1032	111.968929312301	113.017263123992
1033.6	111.968239324296	113.016277426842
1035.2	111.965873142367	113.018104478711
1036.8	111.966646015405	113.020186083426
1038.4	111.967868494741	113.022062363882
1040	111.966861906766	113.023504929362
1041.6	111.96794111683	113.023982824536
1043.2	111.968836785424	113.023451911825
1044.8	111.971102050647	113.023530943391
1046.4	111.972789452605	113.023280925425
1048	111.973546667507	113.022989638797
1049.6	111.974641175382	113.022484716305
1051.2	111.976345872419	113.023067704099
1052.8	111.976608225303	113.025316970517
1054.4	111.977289833111	113.027323041761
1056	111.980606216312	113.026874096105
1057.6	111.980407290998	113.026303991712
1059.2	111.982415323772	113.024312033917
1060.8	111.983009302314	113.0261138115
1062.4	111.984390082337	113.027100147938
1064	111.985615510787	113.027146402929
1065.6	111.986461891995	113.029292922107
1067.2	111.98762440187	113.030527880505
1068.8	111.990379921161	113.029598210895
1070.4	111.991991378828	113.030104243781
1072	111.992352556074	113.030877718746
1073.6	111.993451646219	113.031462661247
1075.2	111.99080042894	113.02938172659
1076.8	111.992866666353	113.029178983215
1078.4	111.989743221195	113.038564741352
1080	111.986400002177	113.045259450134
1081.6	111.984927105267	113.050618240318
1083.2	111.980877666236	113.056945564043
1084.8	111.98015061276	113.063738015325
1086.4	111.978390896465	113.070614350199
1088	111.978606961374	113.077040348032
1089.6	111.979173074425	113.082913139628
1091.2	111.97654436208	113.09047788383
1092.8	111.974525771371	113.097480098904
1094.4	111.972844403351	113.103853192493
1096	111.971337793321	113.110940583334
1097.6	111.970103558468	113.116644327885
1099.2	111.968361295007	113.120718564305
1100.8	111.967478255594	113.126057128569
1102.4	111.965316119417	113.1285955326
1104	111.961967764558	113.135028146723
1105.6	111.961192236167	113.138141230247
1107.2	111.958544091252	113.143472221772
1108.8	111.956696876171	113.150034146662
1110.4	111.954190337531	113.157139913215
1112	111.951635317296	113.16341546477
1113.6	111.948913449028	113.170621660727
1115.2	111.94785918244	113.17959234392
1116.8	111.945326861886	113.186138935731
1118.4	111.943512933931	113.192086097259
1120	111.940474673563	113.198175900974
1121.6	111.938081360755	113.205842118095
1123.2	111.936974306189	113.211737559755
1124.8	111.93517553828	113.219414658523
1126.4	111.932194333798	113.225032528108
1128	111.930636269724	113.232499334118
1129.6	111.927729879876	113.236108207948
1131.2	111.924183758844	113.240586617093
1132.8	111.920217940242	113.247184789306
1134.4	111.916589414391	113.254638346359
1136	111.914606269416	113.26078301317
1137.6	111.91188107846	113.268103637492
1139.2	111.910130951673	113.272202318689
1140.8	111.908557348797	113.279837284319
1142.4	111.905661716217	113.28616283951
1144	111.905585055667	113.286654664851
1145.6	111.906460044947	113.285889930803
1147.2	111.906738278657	113.28411513022
1148.8	111.907331358249	113.282690599574
1150.4	111.90633002012	113.28233766338
1152	111.906355727673	113.278754842304
1153.6	111.904233468189	113.278674947637
1155.2	111.902770056876	113.278132020887
1156.8	111.902151479325	113.274355637395
1158.4	111.901768815761	113.272920144049
1160	111.901550074687	113.274312197124
1161.6	111.9010773592	113.275132368261
1163.2	111.900493301635	113.276563035089
1164.8	111.900561601067	113.279673889608
1166.4	111.90197449049	113.279120122368
1168	111.901357216382	113.282121375517
1169.6	111.901113956993	113.282055096148
1171.2	111.900961921457	113.282951942835
1172.8	111.900749192992	113.282756351465
1174.4	111.900621652997	113.282078541738
1176	111.900209640603	113.281026033136
1177.6	111.900023597483	113.28064983292
1179.2	111.899574448989	113.279200147987
1180.8	111.898165068109	113.276377642851
1182.4	111.89831553235	113.273838262135
1184	111.897311634388	113.272010217436
1185.6	111.897277643262	113.270423576868
1187.2	111.89686734943	113.266942025582
1188.8	111.896413006975	113.267435531586
1190.4	111.89618632755	113.264339801789
1192	111.896501770347	113.264418309907
1193.6	111.895314784466	113.261905848661
1195.2	111.895096331766	113.264827653517
1196.8	111.896287166116	113.262877348087
1198.4	111.897084452244	113.259711073755
1200	111.896349368295	113.257714552244
1201.6	111.895619689909	113.257021239706
1203.2	111.896988643484	113.25548471388
1204.8	111.896909608171	113.257177051931
1206.4	111.89640304972	113.258039736323
1208	111.896285773385	113.257746427973
1209.6	111.896808742074	113.256510755734
1211.2	111.896742926968	113.25771025921
1212.8	111.896605733387	113.258270484681
1214.4	111.895984376196	113.260175494869
1216	111.895487280925	113.260241774238
1217.6	111.895689214137	113.265943260195
1219.2	111.897590472573	113.267516134546
1220.8	111.898176903391	113.270055515262
1222.4	111.900096566994	113.272713887109
1224	111.901115529914	113.276004321896
1225.6	111.900652617118	113.272531194582
1227.2	111.900759758112	113.268848048963
1228.8	111.901110192651	113.26622360387
1230.4	111.900904952598	113.26471099654
1232	111.899629848707	113.26396682406
1233.6	111.900170481778	113.260764057837
1235.2	111.900060978158	113.259139868933
1236.8	111.900473518492	113.257182073642
1238.4	111.900653648396	113.256987387787
1240	111.900378346843	113.255642362198
1241.6	111.900125312558	113.252687155045
1243.2	111.899692165691	113.252636155115
1244.8	111.899516345676	113.251669941108
1246.4	111.899681175023	113.25142499276
1248	111.898413622831	113.252367198832
1249.6	111.898414084132	113.253113813532
1251.2	111.89792462744	113.252871141727
1252.8	111.897963648239	113.252806033991
1254.4	111.89836931923	113.25158245603
1256	111.898650105542	113.252790783646
1257.6	111.899028290571	113.250713419514
1259.2	111.899421301269	113.249436134746
1260.8	111.89960641453	113.248039053528
1262.4	111.898767783037	113.248802663673
1264	111.898287735724	113.249234706255
1265.6	111.8987529613	113.248718157648
1267.2	111.898490843821	113.248072545769
1268.8	111.897869262485	113.248512925644
1270.4	111.897092133759	113.249271831406
1272	111.896304621135	113.247965393352
1273.6	111.895876409746	113.246820597699
1275.2	111.894953488594	113.24607766913
1276.8	111.894722226241	113.245971908907
1278.4	111.89489411415	113.249485103094
1280	111.896193127874	113.251325923634
1281.6	111.897183792918	113.252493568697
1283.2	111.896961956452	113.2514624843
1284.8	111.895654114633	113.250557055348
1286.4	111.894803600922	113.249054171155
1288	111.893971190434	113.249355749001
1289.6	111.893106984264	113.248962414961
1291.2	111.894352455512	113.252529248999
1292.8	111.895029673478	113.255825417772
1294.4	111.895650898342	113.256637788748
1296	111.895755535179	113.259005523421
1297.6	111.895531103743	113.261073167575
1299.2	111.895104062111	113.261819890348
1300.8	111.895976700533	113.263875715511
1302.4	111.89593034841	113.265855278925
1304	111.89581297799	113.26765961625
1305.6	111.896809636968	113.269545260043
1307.2	111.897573863234	113.272858718693
1308.8	111.899132239315	113.273704886613
1310.4	111.90008450046	113.276802763281
1312	111.900156637581	113.278418966995
1313.6	111.901353673498	113.279237317219
1314.4	111.901574603057	113.279088806724
1315.2	111.902148622194	113.280230209254
1316	111.902002169612	113.282162040875
1316.8	111.901863707253	113.282854935543
1317.6	111.901694758324	113.283695632986
1318.4	111.901336647664	113.285717379433
1319.2	111.901023777644	113.287817290272
1320	111.901403651066	113.289310903859
1320.8	111.902183168742	113.290960518656
1321.6	111.902665701642	113.294107436983
1322.4	111.902589945207	113.298120214527
1323.2	111.903708512476	113.300669798085
1324	111.903110908625	113.302164998273
1324.8	111.904511855276	113.302333415822
1325.6	111.905976348644	113.304556144255
1326.4	111.907815979119	113.307283134805
1327.2	111.9087593763	113.309896942168
1328	111.909995983878	113.310352895841
1328.8	111.909689094118	113.308511592501
1329.6	111.909058288376	113.306429590829
