# Supplementary material for: Seeking safety: Movement dynamics after post-contact immobility
Source: PLoS One. 2024 Aug 22;19(8):e0307370. doi: 10.1371/journal.pone.0307370 (PMC11340899; doi:10.1371/journal.pone.0307370)
Supplement: S5 Data — (ZIP) [file pone.0307370.s014.zip › Franks_etal_AntLionTracksDSandData_PLoSOne_2024/Averaged_Data_Width_20_Day3_Antlion10_Capture3.txt]

t	x	y
16	111.924613393321	113.333770469737
16.8	111.923750524185	113.332328055627
17.6	111.923825069091	113.332450768751
18.4	111.923524713089	113.332237532905
19.2	111.921663767694	113.331587234959
20	111.921832793816	113.331157830399
20.8	111.921815281702	113.330241422803
21.6	111.921680604386	113.330151719034
22.4	111.922220814292	113.330559349479
23.2	111.922034004651	113.330451808112
24	111.920608393533	113.329503696872
24.8	111.920733539271	113.327747425467
25.6	111.921543579658	113.328055858931
26.4	111.921056077743	113.327393849924
27.2	111.921315735001	113.327136308468
28	111.921915622664	113.326883438938
28.8	111.921933575447	113.326369483773
29.6	111.922458623943	113.326168447258
30.4	111.922943400672	113.3263569539
31.2	111.922801187566	113.326012341571
32	111.922101532609	113.325817723616
33.6	111.922067841543	113.326257605563
35.2	111.921877855329	113.326234322939
36.8	111.921811650537	113.324682425672
38.4	111.921679143059	113.322811485291
40	111.920251145032	113.322055417211
41.6	111.919091578091	113.320496814644
43.2	111.918975788026	113.319735407246
44.8	111.91913117985	113.318410562066
46.4	111.917901055207	113.317782387951
48	111.917698881435	113.317681301064
49.6	111.918256686125	113.316406757493
51.2	111.918271159048	113.316047544296
52.8	111.91632242852	113.315002979805
54.4	111.91630124841	113.315082886582
56	111.916682444012	113.314763435609
57.6	111.917755899788	113.313858167826
59.2	111.917036930101	113.314452455124
60.8	111.917469811759	113.316103073567
62.4	111.918210485766	113.314168251671
64	111.918440776542	113.313999705523
65.6	111.91883937507	113.312704260309
67.2	111.918972715768	113.313561958926
68.8	111.918623732303	113.313898608255
70.4	111.91885402308	113.313730062107
72	111.920560778584	113.31462315984
73.6	111.920179582983	113.315395325289
75.2	111.920244355244	113.316534178225
76.8	111.920410737487	113.317530537007
78.4	111.920085589627	113.317802117342
80	111.920651842019	113.318393281007
81.6	111.922213923928	113.318824250192
83.2	111.922334828567	113.321434090167
84.8	111.922985233595	113.322553386479
86.4	111.923405242488	113.324509631291
88	111.924428979478	113.326253034197
89.6	111.924565997722	113.328005363572
91.2	111.924592110222	113.329464549227
92.8	111.924542048145	113.330265542459
94.4	111.926006543545	113.331606918684
96	111.925790255931	113.3329148512
97.6	111.926842081545	113.33414771515
99.2	111.926792496271	113.334483314031
100.8	111.926828085426	113.335543396306
102.4	111.928023723605	113.338041920301
104	111.929278541853	113.341319434031
105.6	111.929995468578	113.343439515762
107.2	111.929965242418	113.345555819224
108.8	111.930193891485	113.346862286935
110.4	111.930933771559	113.349916249905
112	111.93282870848	113.351662955033
113.6	111.934152027717	113.354993308447
115.2	111.934499651978	113.358129011532
116.8	111.934748776058	113.359823055274
118.4	111.935745001492	113.362517445923
120	111.937471900128	113.363785037153
121.6	111.93977530137	113.365673646802
123.2	111.940694838231	113.369119980198
124.8	111.942460129053	113.37111658333
126.4	111.942645904438	113.373227969221
128	111.943213638052	113.377100607653
129.6	111.943399413438	113.379211993544
131.2	111.943525048261	113.382688049244
132.8	111.944986101673	113.384770014767
134.4	111.948022746195	113.385996497752
136	111.951523607897	113.387229965757
137.6	111.952465813968	113.388519300381
139.2	111.95337124292	113.389927745417
140.8	111.955133493449	113.390604250321
142.4	111.956700029255	113.391641182049
144	111.956935629456	113.392955370885
145.6	111.956845662825	113.3953801167
147.2	111.957997090596	113.397632910164
148.8	111.95961811475	113.39896836895
150.4	111.958246302528	113.399564636958
152	111.959297703813	113.400139904359
153.6	111.958815025626	113.401297950444
155.2	111.958550421992	113.403118974906
156.8	111.959939450734	113.404317362456
158.4	111.960244197552	113.406409276818
160	111.959322862789	113.406594602776
161.6	111.960394580068	113.408329764085
163.2	111.960762563194	113.410006809943
164.8	111.961891038019	113.412454838463
166.4	111.962379682215	113.413273557023
168	111.96160405293	113.413944320473
169.6	111.96126078516	113.412223804423
171.2	111.960910350621	113.411823307807
172.8	111.961124834591	113.413649980464
174.4	111.961276141123	113.414433268547
176	111.959877853142	113.415470739221
177.6	111.960436516899	113.415521526835
179.2	111.959940787497	113.414639932384
180.8	111.958968370345	113.415164713587
182.4	111.959972364573	113.413974722838
184	111.96022653997	113.413880267368
185.6	111.958419734557	113.415059941516
187.2	111.956824926807	113.415691715481
188.8	111.957015921935	113.415222043319
190.4	111.957256741879	113.414652721525
192	111.957894297153	113.412707662593
193.6	111.957482486261	113.412965433693
195.2	111.957835350998	113.412838091322
196.8	111.956541360346	113.413283272707
198.4	111.955983854517	113.41277607543
200	111.95406453751	113.411498804831
201.6	111.95154264581	113.410534991735
203.2	111.95083955092	113.407866471673
204.8	111.951241717211	113.405749119165
206.4	111.949901883902	113.406021716243
208	111.949084694116	113.405625636869
209.6	111.949714321007	113.404501165602
211.2	111.949269026758	113.40345917706
212.8	111.947532276031	113.4033901341
214.4	111.947155898687	113.402168609697
216	111.948515369994	113.401077518437
217.6	111.94901560334	113.400943892772
219.2	111.949301294548	113.398155526575
220.8	111.949995759339	113.396146682095
222.4	111.949995759339	113.395369856763
224	111.950557135057	113.393124353893
225.6	111.950638593421	113.392088458666
227.2	111.950924284629	113.390846127198
228.8	111.951842899439	113.389008897577
230.4	111.951348383801	113.387637685078
232	111.95176085699	113.387710315693
233.6	111.953344240982	113.388050377569
235.2	111.95280147044	113.391255695418
236.8	111.953741870986	113.392832052014
238.4	111.954701615337	113.390781834835
240	111.955882369466	113.391346829446
241.6	111.957280657447	113.390056641556
243.2	111.955545172111	113.390251811103
244.8	111.955621642353	113.38984767746
246.4	111.956955249591	113.389196283428
248	111.955837844591	113.390903740481
249.6	111.956828203071	113.390147154402
251.2	111.958209723849	113.389362244463
252.8	111.957550955174	113.390379422781
254.4	111.956588494116	113.390907106935
256	111.955206973338	113.391692016875
257.6	111.954184343415	113.393668157001
259.2	111.954411794166	113.392768803123
260.8	111.954809860584	113.392736191052
262.4	111.95582561287	113.39329485481
264	111.956701082863	113.393784240317
265.6	111.956383297505	113.39635191699
267.2	111.955454152319	113.399619824013
268.8	111.954754631636	113.403751830532
270.4	111.953733852295	113.40649505113
272	111.953266880191	113.407555230668
273.6	111.952452238814	113.408546278572
275.2	111.952238344823	113.407594987489
276.8	111.952057669398	113.40774276886
278.4	111.953193675202	113.407551733224
280	111.953150518239	113.407998788587
281.6	111.953327549351	113.408357929574
283.2	111.953730096817	113.408325566451
284.8	111.952989472561	113.410073321903
286.4	111.953021107595	113.410054442931
288	111.951987592153	113.411258084372
289.6	111.950651075007	113.41237890999
291.2	111.950230852297	113.413109818684
292.8	111.94900550376	113.413742642695
294.4	111.946708966733	113.414916428286
296	111.947306048578	113.413723485622
297.6	111.946104558731	113.412832136447
299.2	111.944841520505	113.412333562741
300.8	111.94472166034	113.41093375005
302.4	111.944484559069	113.409630547699
304	111.943473768706	113.410061702599
305.6	111.943916451864	113.410916301516
307.2	111.943885386138	113.411124146016
308.8	111.943550373566	113.411055103057
310.4	111.943550373566	113.411055103057
312	111.942520026986	113.412211931521
313.6	111.94331071332	113.411609714183
315.2	111.94128635846	113.411776325693
316.8	111.940906170045	113.412225550878
318.4	111.941834279362	113.410194212671
320	111.942154855373	113.408715946767
321.6	111.941801051271	113.408614859881
323.2	111.943790590704	113.407751558614
324.8	111.942818173552	113.408578149469
326.4	111.941582518116	113.408868834736
328	111.942273229671	113.407635810558
329.6	111.941785519198	113.405225639508
331.2	111.941215000434	113.403739834846
332.8	111.94148985564	113.402751525703
334.4	111.942154346214	113.400301965281
336	111.942103802771	113.400706312826
337.6	111.942522862492	113.40044908704
339.2	111.942482809197	113.399369555388
340.8	111.941736377769	113.401028454675
342.4	111.942706026736	113.400977420518
344	111.942063851128	113.400030830431
345.6	111.940677060417	113.39930470701
347.2	111.939588981341	113.399538409123
348.8	111.938216784909	113.399774908871
350.4	111.937582825723	113.399152983838
352	111.936623081372	113.401203201017
353.6	111.936548722473	113.399800831054
355.2	111.936588775767	113.400880362706
356.8	111.936651759384	113.402190820257
358.4	111.938237849358	113.401970272175
360	111.938830139997	113.40299291815
361.6	111.938687991202	113.405226471559
363.2	111.938335380051	113.406639818312
364.8	111.937844630676	113.405802864997
366.4	111.937844630676	113.405802864997
368	111.936874493345	113.40539581266
369.6	111.93613850076	113.405665493152
371.2	111.93410022578	113.403809127984
372.8	111.933405756564	113.4028635484
374.4	111.933306106932	113.402963198032
376	111.933187187719	113.401142337858
377.6	111.933984406761	113.397154533448
379.2	111.932759058224	113.397787357459
380.8	111.934210587396	113.396687178824
382.4	111.933038851424	113.396027398432
384	111.931796133984	113.396332188136
385.6	111.930669079134	113.398397542296
387.2	111.931077000457	113.395760093538
388.8	111.928234793977	113.395744710858
390.4	111.929158136389	113.393144558902
392	111.928839690826	113.393375871212
393.6	111.927252626713	113.392815701931
395.2	111.926061443764	113.394563457383
396.8	111.925977630028	113.393658269044
398.4	111.92510367932	113.392399191537
400	111.92486452254	113.39141642976
401.6	111.924628250081	113.388977769089
403.2	111.924376334024	113.387239279518
404.8	111.924165395977	113.387361197839
406.4	111.923929123518	113.386438840461
408	111.923295612983	113.385439257998
409.6	111.92290143242	113.385729861851
411.2	111.922552898251	113.385623505032
412.8	111.922038990863	113.385790299535
414.4	111.921742339118	113.384659503307
416	111.921540165346	113.38486167708
417.6	111.921109144928	113.382096280596
419.2	111.920337450541	113.382010671128
420.8	111.920726361172	113.380209033915
422.4	111.920560811349	113.377462649473
424	111.918724399583	113.37673125612
425.6	111.919623193854	113.374165504912
427.2	111.918245271638	113.373502060882
428.8	111.918380867278	113.374164972901
430.4	111.918163851767	113.375490300518
432	111.917946836257	113.376815628134
433.6	111.91857763273	113.377032330324
435.2	111.919180413518	113.376571097102
436.8	111.919530384941	113.377423388905
438.4	111.920097614005	113.378438636101
440	111.9206189866	113.377572304133
441.6	111.919292098541	113.379358499598
443.2	111.919617736774	113.381641701613
444.8	111.920713882725	113.382986971643
446.4	111.920256018593	113.383353659368
448	111.920426422201	113.384349124514
449.6	111.921126823409	113.384575573535
451.2	111.921474189233	113.383166179412
452.8	111.921686573802	113.384876434099
454.4	111.92322468796	113.38522341608
456	111.92297195305	113.386493961098
457.6	111.923290398612	113.386262648788
459.2	111.92364180729	113.387113503337
460.8	111.923475581753	113.388001011614
462.4	111.923529169329	113.388890142305
464	111.923308682714	113.390225758894
465.6	111.92262243056	113.391476620673
467.2	111.923089277393	113.392615592807
468.8	111.92329998277	113.394248180515
470.4	111.923380570504	113.3942103287
472	111.924407022137	113.394509150137
473.6	111.925082981643	113.395896496794
475.2	111.926469772353	113.396622620215
476.8	111.92678352316	113.397160478742
478.4	111.92678352316	113.397160478742
480	111.926458135946	113.397779007591
481.6	111.926626694701	113.399524086469
483.2	111.926425488267	113.400479817029
484.8	111.926492960136	113.402325982793
486.4	111.926098779572	113.402616586646
488	111.92552397133	113.403806792127
489.6	111.925973592385	113.403812062059
491.2	111.925120071625	113.404462432362
492.8	111.925558336511	113.403768996696
494.4	111.927848654624	113.401096877106
496	111.928928351234	113.400252477593
497.6	111.930465872096	113.400925854786
499.2	111.930352224063	113.401343671457
500.8	111.930922742827	113.402829476118
502.4	111.931508065784	113.404300257233
504	111.93118596827	113.405389343549
505.6	111.93139963034	113.407526682845
507.2	111.932027325807	113.408116657413
508.8	111.931757985165	113.408833278543
510.4	111.930478989292	113.408382232841
512	111.930547218054	113.409476796396
513.6	111.930547218054	113.409476796396
515.2	111.932199734464	113.408899912836
516.8	111.932908702417	113.408951163532
518.4	111.932982575311	113.410357421542
520	111.933137135898	113.411598280595
521.6	111.933634248038	113.41395631609
523.2	111.935102403312	113.414975568935
524.8	111.934919553389	113.415869793263
526.4	111.936126303627	113.416458517428
528	111.936536957765	113.417932083781
529.6	111.938475921445	113.418567661474
531.2	111.938722604143	113.41952319416
532.8	111.939277661346	113.420463680752
534.4	111.938849268862	113.421231155946
536	111.939833588009	113.423153962762
537.6	111.939093952278	113.42519271511
539.2	111.938758611628	113.425343891327
540.8	111.937550803266	113.426735322584
542.4	111.937386287364	113.427250492379
544	111.93755142104	113.426734924164
545.6	111.937204055216	113.428144318288
547.2	111.938426969203	113.428005345472
548.8	111.93933405126	113.428826702252
550.4	111.93933405126	113.428826702252
552	111.939857331025	113.429510661089
553.6	111.939822547663	113.429942162797
555.2	111.940562905729	113.431498341757
556.8	111.941767867198	113.433615896435
558.4	111.941921892951	113.435331978077
560	111.940499397349	113.438481004821
561.6	111.941715993583	113.438632414213
563.2	111.940515348397	113.438033522095
564.8	111.940529346798	113.43925992435
566.4	111.940390043627	113.438825327479
568	111.939966347512	113.437573775555
569.6	111.939854941763	113.43691027676
571.2	111.938869585306	113.434687327996
572.8	111.939092619594	113.433536940619
574.4	111.938433850919	113.434851657696
576	111.938781216743	113.433442263572
577.6	111.938025039512	113.432470001967
579.2	111.937820470315	113.431905640109
580.8	111.934930348102	113.431987953717
582.4	111.933618599362	113.432397936244
584	111.933508317685	113.431424990661
585.6	111.933253632944	113.432186614686
587.2	111.933357427764	113.431917328825
588.8	111.932963962778	113.432245014784
590.4	111.934682840598	113.432271363245
592	111.934153094191	113.432168573002
593.6	111.933707799942	113.43112658446
595.2	111.9323392943	113.430007681983
596.8	111.933012298637	113.429918892638
598.4	111.932617585188	113.429946998406
600	111.933333973238	113.430618063462
601.6	111.932860432383	113.42976397316
603.2	111.932405541395	113.427944409208
604.8	111.931727563195	113.425938419944
606.4	111.931065828443	113.424253316061
608	111.931065828443	113.424253316061
609.6	111.930866529179	113.425199987564
611.2	111.932392111757	113.424405874208
612.8	111.931701309882	113.423223936649
614.4	111.931276980229	113.421970129074
616	111.931021565266	113.421021968173
617.6	111.930463502138	113.420769511044
619.2	111.93116940004	113.422924455298
620.8	111.930046892788	113.42320917217
622.4	111.929187575936	113.422675902219
624	111.928750097043	113.421192972109
625.6	111.928522410866	113.420588376256
627.2	111.926125514806	113.41987292134
628.8	111.926160919633	113.419440249933
630.4	111.925630261156	113.418700859339
632	111.924851679739	113.419059045672
633.6	111.924590403265	113.418939466114
635.2	111.923966774348	113.418632330042
636.8	111.924034246217	113.420478495805
638.4	111.924180154647	113.420595794739
640	111.924553959965	113.419339446509
641.6	111.924914359025	113.420260466331
643.2	111.924864057417	113.421819816193
644.8	111.924681207494	113.422714040521
646.4	111.925184246501	113.423413264741
648	111.925862729582	113.423596938395
649.6	111.925245217455	113.424521769396
651.2	111.925319838287	113.424420700674
652.8	111.924402127928	113.424065905525
654.4	111.924062472305	113.423989974049
656	111.922343594485	113.423963625588
657.6	111.922003219801	113.423585648535
659.2	111.923594629014	113.424686616242
660.8	111.9243325684	113.424528192677
662.4	111.924010466472	113.424441062947
664	111.923465522591	113.423803449722
665.6	111.922907668365	113.422180688615
667.2	111.922179874562	113.422437299719
668.8	111.922978269329	113.422841168179
670.4	111.923060516035	113.424311119447
672	111.923508485076	113.42431017036
673.6	111.924439557221	113.42469503214
675.2	111.924439557221	113.42469503214
676.8	111.928591607472	113.418784070068
678.4	111.942761138475	113.40789393231
680	111.960362197315	113.394935686396
681.6	111.983072917554	113.378245434312
683.2	112.014846644425	113.357944546055
684.8	112.051202883609	113.331897848906
686.4	112.089452452744	113.307309405363
688	112.126443348942	113.28222470213
689.6	112.165350197625	113.254545808449
691.2	112.208343413058	113.22553868577
692.8	112.242803368283	113.194251085318
694.4	112.278315860722	113.159945545596
696	112.31078073531	113.12359654915
697.6	112.341881501217	113.085848784985
699.2	112.36880838878	113.044836110548
700.8	112.393718855527	113.001428989725
702.4	112.41910151352	112.957460387096
704	112.444140038081	112.911747154279
705.6	112.469720368095	112.868254457174
707.2	112.492683701783	112.822221877949
708.8	112.513299182122	112.778352332087
710.4	112.53331635959	112.731149384514
712	112.552206965014	112.683708336001
713.6	112.570857352244	112.636137550407
715.2	112.589885193179	112.588492286069
716.8	112.606825420759	112.545308431485
718.4	112.621129215156	112.499147826951
720	112.632361067181	112.450648064604
721.6	112.644082347981	112.408346926983
723.2	112.653677178263	112.375224123938
724.8	112.660061024753	112.346453957617
726.4	112.666374118112	112.318943182568
728	112.669026940322	112.29183526969
729.6	112.67106583897	112.268495422481
731.2	112.670628424266	112.248314013028
732.8	112.671196436811	112.228804901564
734.4	112.668974597635	112.213409612795
736	112.666305411066	112.196216815916
737.6	112.666475433214	112.186638901566
739.2	112.66293445854	112.173730310063
740.8	112.662920738663	112.166445055453
742.4	112.65536168595	112.167148170905
744	112.63920129619	112.172442747877
745.6	112.616818420083	112.185142314267
747.2	112.58764785008	112.199737479941
748.8	112.550407018333	112.219060158578
750.4	112.50863385089	112.242593762966
752	112.466312646004	112.264830606315
753.6	112.425599947591	112.289486118441
755.2	112.382868080766	112.317682000875
756.8	112.331522734454	112.344861251091
758.4	112.292302479717	112.373571913738
760	112.248347523082	112.400694912772
761.6	112.2067669419	112.430725018139
763.2	112.169655469128	112.462371532544
764.8	112.136605111685	112.499148385842
766.4	112.105249943397	112.53993001567
768	112.075211592089	112.580816946148
769.6	112.043522145045	112.626652077857
771.2	112.011927394356	112.672453393559
772.8	111.981873823581	112.72069845294
774.4	111.954421023141	112.762061795134
776	111.926941189137	112.80946294606
777.6	111.900405077253	112.857996422254
779.2	111.875507813462	112.907192411506
780.8	111.851623509425	112.957906859922
782.4	111.83299103015	113.007069383952
784	111.816400144953	113.058132702467
785.6	111.800762830154	113.112840162359
787.2	111.788291741004	113.164781131661
788.8	111.777559683252	113.207873628857
790.4	111.769841731821	113.245678831074
792	111.763958562565	113.283379425965
793.6	111.763340148673	113.32150464241
795.2	111.761530023124	113.356602444425
796.8	111.765306962894	113.386803194497
798.4	111.774244406604	113.41880026066
800	111.791247867349	113.450862728876
801.6	111.813550522641	113.481666835059
803.2	111.829038477705	113.506893428535
804.8	111.848399826976	113.537807669635
806.4	111.867234644601	113.561651069443
808	111.887655800167	113.588204829438
809.6	111.909265371155	113.617093043168
811.2	111.937617146638	113.639206015075
812.8	111.965375250898	113.664136051127
814.4	111.9923661293	113.68773081299
816	112.017772633365	113.711385144361
817.6	112.043019348097	113.734146859454
819.2	112.06718843549	113.755242776563
820.8	112.091264881192	113.777150244854
822.4	112.12130014916	113.798386799467
824	112.145550898315	113.823575733899
825.6	112.17281617579	113.851750180702
827.2	112.199547017296	113.879714049241
828.8	112.224097459845	113.906367099023
830.4	112.251213158783	113.931907259388
832	112.277739106514	113.955950962469
833.6	112.302658895942	113.979556622376
835.2	112.327763688987	114.001459718043
836.8	112.352067774492	114.020639946574
838.4	112.379625325675	114.039325955618
840	112.407637724757	114.062242274183
841.6	112.434295475076	114.082677790614
843.2	112.461147978037	114.103683138851
844.8	112.487155069598	114.124422692376
846.4	112.516558717621	114.14502682606
848	112.544775998717	114.161921907906
849.6	112.576291640613	114.18172771711
851.2	112.609395189013	114.199825157936
852.8	112.640235419535	114.215024260505
854.4	112.671957046018	114.229996819534
856	112.705859049384	114.244528007654
857.6	112.739468907426	114.260400630884
859.2	112.776346568499	114.271150305017
860.8	112.816251684646	114.280713219369
862.4	112.857739696945	114.292373200133
864	112.900816188718	114.289241344605
865.6	112.940042112518	114.285480070047
867.2	112.973747932124	114.286245043004
868.8	113.01172627527	114.284372408437
870.4	113.049494977789	114.277389157554
872	113.085194029302	114.27223827285
873.6	113.120637979801	114.264053123264
875.2	113.149783779683	114.264041176632
876.8	113.176451186891	114.26427920764
878.4	113.207380844014	114.262780973017
880	113.238489873756	114.262876546073
881.6	113.271860799158	114.258708498907
883.2	113.3050605891	114.255078064742
884.8	113.34318412014	114.244289529726
886.4	113.381122072292	114.240320972351
888	113.416079755484	114.240192316314
889.6	113.453944317603	114.236203092948
891.2	113.491492581997	114.235776996406
892.8	113.531824411647	114.23181071458
894.4	113.570539084508	114.228473242782
896	113.606201230097	114.224109340978
897.6	113.644890619081	114.216286509353
899.2	113.683844359071	114.208677192003
900.8	113.721469026343	114.205312131379
902.4	113.763616744059	114.195468106606
904	113.803283855806	114.191354515187
905.6	113.841779059841	114.187946343943
907.2	113.883809966044	114.181723476072
908.8	113.928085578642	114.176321648362
910.4	113.971247590102	114.170016660366
912	114.010365864204	114.162145066484
913.6	114.04973665368	114.157808881534
915.2	114.086457187141	114.147333391927
916.8	114.124209793055	114.137159190551
918.4	114.167129088369	114.117853433231
920	114.212342015144	114.093517701368
921.6	114.257515677544	114.081885630541
923.2	114.295625433642	114.061194532403
924.8	114.325448128068	114.043258005395
926.4	114.357972833703	114.025407746073
928	114.386068483119	114.013548445947
929.6	114.408195921143	114.003417702006
931.2	114.432187208801	114.003687267036
932.8	114.454134774392	113.986868011769
934.4	114.475620792054	113.971164163998
936	114.500081482745	113.967979213375
937.6	114.517935200303	113.955289794285
939.2	114.539517845135	113.939798526289
940.8	114.566676521894	113.913844468257
942.4	114.593737645255	113.888613181462
944	114.61944578657	113.863244768107
945.6	114.644146255446	113.836962177695
947.2	114.667413128482	113.814263576885
948.8	114.689223004465	113.789102760509
950.4	114.707036760189	113.769244803309
952	114.726738609837	113.741452276059
953.6	114.747248279364	113.711554866027
955.2	114.769654851392	113.68681206374
956.8	114.789731830179	113.655784005615
958.4	114.807396367434	113.621962678455
960	114.828568454155	113.590241051971
961.6	114.851546947487	113.556298963782
963.2	114.871089122368	113.525338323784
964.8	114.893656112527	113.494594527718
966.4	114.917040786678	113.458431696752
968	114.935902410386	113.428747829934
969.6	114.955264654863	113.393557134648
971.2	114.975627025414	113.358142007769
972.8	114.994725707781	113.325317972632
974.4	115.013137103803	113.291687123092
976	115.028218304492	113.253014168629
977.6	115.044068190909	113.216012472572
979.2	115.059090117218	113.174145308021
980.8	115.075675815062	113.137252850848
982.4	115.093091279718	113.102137785424
984	115.104865603016	113.075997263069
985.6	115.114262058543	113.056139305868
987.2	115.118578221396	113.023206577393
988.8	115.143157310577	113.005246807278
990.4	115.158338297163	112.981809637079
992	115.169617908881	112.957050242248
993.6	115.182364570598	112.924145701879
995.2	115.19606906417	112.900754196412
996.8	115.217867072721	112.871377734635
998.4	115.230831465877	112.848709000404
1000	115.243795859032	112.826579396233
1001.6	115.253962387742	112.792392970788
1003.2	115.267485038182	112.765780559633
1004.8	115.27926745023	112.742622586781
1006.4	115.290721687268	112.719758508973
1008	115.30095058732	112.697880028306
1009.6	115.311179487373	112.676001547638
1011.2	115.321408387425	112.654123066971
1012.8	115.328261081904	112.630623339073
1014.4	115.335796896903	112.60819258376
1016	115.346009560606	112.588518187509
1017.6	115.354139519698	112.568427014646
1019.2	115.370763964655	112.549442788722
1020.8	115.38967946533	112.525270769964
1022.4	115.408684698486	112.507141623156
1024	115.430946293011	112.493425107287
1025.6	115.440384132295	112.474758494778
1027.2	115.448193816304	112.461163375961
1028.8	115.458518221437	112.449594006019
1030.4	115.450793589129	112.430904163948
1032	115.445526408738	112.415454478955
1033.6	115.43943061466	112.398956079764
1035.2	115.433381753778	112.3803456867
1036.8	115.427409294165	112.362239902194
1038.4	115.419449154774	112.342099336495
1040	115.40973684269	112.321374713231
1041.6	115.401414022393	112.305366226343
1043.2	115.39469800222	112.286003755341
1044.8	115.388013567511	112.26745868815
1046.4	115.396793251312	112.242898157905
1048	115.40349654409	112.214971637127
1049.6	115.409702076788	112.187705935765
1051.2	115.415110449837	112.159414187331
1052.8	115.420593672265	112.13528679956
1054.4	115.416262905288	112.101351863096
1056	115.421971458095	112.072298945586
1057.6	115.409865537663	112.049998565842
1059.2	115.395715415754	112.029476906864
1060.8	115.380703418525	112.009084708774
1062.4	115.375310367505	111.975404958871
1064	115.355510381279	111.958109318729
1065.6	115.34100288149	111.938137000606
1067.2	115.335793719426	111.912925840119
1068.8	115.34017018697	111.887000026952
1070.4	115.340637991928	111.859751645658
1072	115.337839868907	111.83569272917
1073.6	115.338628491587	111.80822430539
1075.2	115.338344355474	111.784055687656
1076.8	115.324227277039	111.766371953282
1078.4	115.31125776347	111.750155766779
1080	115.298966847058	111.737061151077
1081.6	115.297865481364	111.716435575363
1083.2	115.301187688219	111.695791993954
1084.8	115.298603233495	111.669505421332
1086.4	115.291362637509	111.644691563913
1088	115.280849601344	111.615465323375
1089.6	115.267643255871	111.589111976532
1091.2	115.263154372441	111.568543434789
1092.8	115.262219880337	111.541554896538
1094.4	115.253766215975	111.517593366059
1096	115.259207714166	111.499912350691
1097.6	115.262116292736	111.474510764512
1099.2	115.263520207504	111.450529941335
1100.8	115.260661276791	111.428476331561
1102.4	115.257361822565	111.405041021777
1104	115.256293923215	111.384036596055
1105.6	115.252864940093	111.365045304919
1107.2	115.252294465263	111.347375402697
1108.8	115.248151367956	111.331078438608
1110.4	115.241631842096	111.315717858308
1112	115.218631893589	111.305419373902
1113.6	115.195800787987	111.297093832839
1115.2	115.171154128568	111.285883346471
1116.8	115.149071624311	111.274416444585
1118.4	115.125505167863	111.259887790757
1120	115.098686198054	111.245763133324
1121.6	115.075526401683	111.233477550364
1123.2	115.070844062813	111.216015093535
1124.8	115.065183767091	111.199530593559
1126.4	115.059132145433	111.184291108362
1128	115.034013498311	111.175703674229
1129.6	115.033480579427	111.158957102028
1131.2	115.027005720134	111.145998773258
1132.8	115.01102248629	111.137189831878
1134.4	114.986921491934	111.13093655008
1136	114.961001073102	111.126922481727
1137.6	114.940736814987	111.11578911113
1139.2	114.9174155378	111.108659007343
1140.8	114.895388223931	111.097385027608
1142.4	114.885829660786	111.080965325071
1144	114.877185608828	111.063648018278
1145.6	114.870352811836	111.042750483713
1147.2	114.847149571733	111.025452438392
1148.8	114.822360591639	111.007801430263
1150.4	114.793843981042	110.996635311548
1152	114.766870609155	110.985538948805
1153.6	114.74457341518	110.97709029065
1155.2	114.722074772182	110.968529808631
1156.8	114.702784663733	110.953985640653
1158.4	114.678392295985	110.945362827152
1160	114.662111237908	110.93086659095
1161.6	114.645704529953	110.917942989927
1163.2	114.630953680761	110.910564848784
1164.8	114.61703424675	110.901379545965
1166.4	114.608752943117	110.894313240225
1168	114.60108718758	110.887143933619
1169.6	114.592885528161	110.879578524142
1171.2	114.588312481697	110.869512851218
1172.8	114.580838890977	110.860422297748
1174.4	114.574242272435	110.851135089911
1176	114.569740481923	110.843114780723
1177.6	114.566038064839	110.83420155441
1179.2	114.561113974778	110.826825807693
1180.8	114.552908678259	110.820159004272
1182.4	114.545115876266	110.813269230836
1184	114.541361220493	110.806761160829
1185.6	114.53538790449	110.802175929688
1187.2	114.530592581969	110.79821409312
1188.8	114.524831140511	110.79507293823
1190.4	114.520047655907	110.790953826487
1192	114.514624264234	110.78362807589
1193.6	114.507953492477	110.777232645556
1195.2	114.503197595165	110.770974885934
1196.8	114.496037365128	110.765052226521
1198.4	114.490909054804	110.758898254132
1200	114.485180228014	110.753480595432
1201.6	114.485482622567	110.744434494546
1203.2	114.481261479258	110.740099573789
1204.8	114.477227407242	110.735000227344
1206.4	114.472587507424	110.73001233504
1208	114.469311799205	110.723685282178
1209.6	114.467350220506	110.718409532932
1211.2	114.463711562228	110.715924744477
1212.8	114.460122488953	110.717134658697
1214.4	114.453354780224	110.719121594547
1216	114.447692839205	110.718692871441
1217.6	114.438699821325	110.719679104041
1219.2	114.430602659632	110.718712754252
1220.8	114.422413156823	110.716551106417
1222.4	114.413245992437	110.717246896733
1224	114.404976845414	110.716976798966
1225.6	114.395562579752	110.71457708419
1227.2	114.386217658716	110.713642592086
1228.8	114.374064290668	110.714721234567
1230.4	114.363072399853	110.716593120924
1232	114.350429746679	110.717444967728
1233.6	114.33947866734	110.71541536769
1235.2	114.328527588002	110.713385767653
1236.8	114.31417716937	110.717610864929
1238.4	114.303059176095	110.717712538393
1240	114.291143709216	110.715801077272
1241.6	114.277590502836	110.713993983088
1243.2	114.263877846969	110.712851261766
1244.8	114.252026788019	110.710663700706
1246.4	114.244947490071	110.710869947969
1248	114.236415170865	110.709041593853
1249.6	114.224465570752	110.707724743567
1251.2	114.214168711738	110.706803146241
1252.8	114.203416742933	110.707042078881
1254.4	114.192339640073	110.706307819649
1256	114.179925531163	110.706681801172
1257.6	114.16871162592	110.70738267025
1259.2	114.156415128263	110.704754411209
1260.8	114.143148677865	110.702144031481
1262.4	114.131183841468	110.700408546146
1264	114.115897980126	110.700816479922
1265.6	114.100319571991	110.699406777345
1267.2	114.083168653689	110.69820266797
1268.8	114.067590245554	110.696792965393
1270.4	114.050742431187	110.697178058293
1272	114.033890564936	110.694697387253
1273.6	114.016060741831	110.694172629917
1275.2	113.999533089536	110.689518130873
1276.8	113.977964019643	110.688748884324
1278.4	113.9576363658	110.684619638185
1280	113.939053959067	110.681009810828
1281.6	113.921268074783	110.678459840354
1283.2	113.906491977302	110.675366291435
1284.8	113.889846336708	110.674607016601
1286.4	113.874286796109	110.674773792145
1288	113.858934425837	110.675508035941
1289.6	113.847401301857	110.67328391005
1291.2	113.835068701741	110.674025213882
1292.8	113.821635377752	110.674901300229
1294.4	113.81239379501	110.67399480103
1296	113.804131040833	110.673432230533
1297.6	113.794075093197	110.672022874236
1299.2	113.782698486205	110.678524686483
1300.8	113.771321879212	110.68502649873
1302.4	113.76207708233	110.685760742526
1304	113.751902764048	110.689154312254
1305.6	113.742659418241	110.695870974249
1307.2	113.733031991101	110.699099161984
1308.8	113.7226802803	110.70606304016
1310.4	113.712230959505	110.706976293806
1312	113.702073436641	110.711178968892
1313.6	113.691655112514	110.71657755503
1314.4	113.68489112684	110.717323430941
1315.2	113.677585770287	110.718038909904
1316	113.668324594849	110.717024303415
1316.8	113.659993663242	110.716123851116
1317.6	113.652722603436	110.713911210606
1318.4	113.643213643194	110.713574919981
1319.2	113.63274035714	110.716247357809
1320	113.622837419277	110.719059547874
1320.8	113.614560519061	110.718382240611
1321.6	113.60654716849	110.718413635355
1322.4	113.601656856824	110.72004717533
1323.2	113.596429282286	110.721793373233
1324	113.590828309566	110.723664299559
1324.8	113.585651595931	110.723207542593
1325.6	113.580689584384	110.728390018466
1326.4	113.576934461152	110.730779393933
1327.2	113.570641869184	110.740422859442
1328	113.572788970156	110.743979002285
1328.8	113.575663184563	110.752882142761
1329.6	113.578811133676	110.762633201377
