# Supplementary material for: Seeking safety: Movement dynamics after post-contact immobility
Source: PLoS One. 2024 Aug 22;19(8):e0307370. doi: 10.1371/journal.pone.0307370 (PMC11340899; doi:10.1371/journal.pone.0307370)
Supplement: S5 Data — (ZIP) [file pone.0307370.s014.zip › Franks_etal_AntLionTracksDSandData_PLoSOne_2024/Averaged_Data_Width_20_Day3_Antlion10_Capture4.txt]

t	x	y
16	113.704191636637	110.85519539962
16.8	113.705171897555	110.857443851422
17.6	113.706066918394	110.859496785677
18.4	113.708402179577	110.856882640246
19.2	113.710639037195	110.860722100367
20	113.712093051235	110.861103261936
20.8	113.713126969869	110.859948096458
21.6	113.714388271025	110.860329675197
22.4	113.715562585895	110.860684938161
23.2	113.716658613107	110.861016516928
24	113.718603150214	110.861647984757
24.8	113.719181188943	110.86015639891
25.6	113.7205491414	110.862965876012
26.4	113.721836626066	110.865610089755
27.2	113.722355832588	110.868695285903
28	113.723872039	110.869025750729
28.8	113.724536129899	110.869069171011
29.6	113.725583169113	110.871274433438
30.4	113.727523842541	110.86495906475
31.2	113.72931616867	110.865938118027
32	113.730170008947	110.868058386935
33.6	113.732936597412	110.867830550238
35.2	113.735067618256	110.868081258573
36.8	113.736102400145	110.874394297659
38.4	113.739113450921	110.876423643316
40	113.741880039385	110.876195806619
41.6	113.744196069157	110.877982232313
43.2	113.745823894112	110.883789836969
44.8	113.747451719066	110.889597441624
46.4	113.750763142304	110.888322690201
48	113.753640694208	110.889042078177
49.6	113.754947720326	110.892842398682
51.2	113.754947720326	110.895470657724
52.8	113.754947720326	110.895470657724
54.4	113.755970610331	110.896997889329
56	113.755583287946	110.894992112692
57.6	113.756218855567	110.89451356766
59.2	113.756218855567	110.89451356766
60.8	113.755583287946	110.894992112692
62.4	113.755906765982	110.89583450341
64	113.755906765982	110.89583450341
65.6	113.756606177952	110.897371752635
67.2	113.757546818029	110.898547552732
68.8	113.759051572243	110.900268235801
70.4	113.758718162864	110.902070065212
72	113.759282277	110.902614948184
73.6	113.759669599385	110.90462072482
75.2	113.760208729444	110.906507680029
76.8	113.759573161824	110.906986225061
78.4	113.759573161824	110.906986225061
80	113.759367441144	110.909497436129
81.6	113.758672420139	110.909254516166
83.2	113.758743358305	110.913149021466
84.8	113.75835603592	110.911143244829
86.4	113.757333145915	110.909616013224
88	113.757333145915	110.909616013224
89.6	113.757589561431	110.91192375287
91.2	113.757589561431	110.91192375287
92.8	113.757202239046	110.909917976233
94.4	113.755708078594	110.918420827461
96	113.75426398022	110.92011523622
97.6	113.753241090215	110.918588004615
99.2	113.753241090215	110.918588004615
100.8	113.753876657835	110.918109459584
102.4	113.753446810896	110.916076793548
104	113.753139112276	110.917839650222
105.6	113.753526434661	110.919845426858
107.2	113.75359027901	110.921008812777
108.8	113.752649638932	110.919833012679
110.4	113.751058476702	110.919158189412
112	113.750157735017	110.917922135129
113.6	113.749256993332	110.916686080845
115.2	113.748663950266	110.913687169888
116.8	113.747723310188	110.912511369791
118.4	113.747130267122	110.909512458834
120	113.748031384508	110.901515042037
121.6	113.747395816888	110.901993587068
123.2	113.746760249268	110.901619723762
124.8	113.74506648233	110.899721536677
126.4	113.744782346217	110.897448447777
128	113.744782346217	110.897448447777
129.6	113.744505687371	110.895235177005
131.2	113.744441843022	110.894071791087
132.8	113.744054520637	110.89206601445
134.4	113.743103084116	110.889515354841
136	113.743490406501	110.891521131478
137.6	113.7423332493	110.891481682937
139.2	113.741669268068	110.888092612068
140.8	113.740700291069	110.887677336211
142.4	113.740700291069	110.887677336211
144	113.741087613454	110.889683112848
145.6	113.740657766514	110.887650446812
147.2	113.740657766514	110.887650446812
148.8	113.740863487195	110.885139235744
150.4	113.740863487195	110.885139235744
152	113.741293334135	110.88717190178
153.6	113.740863487195	110.885139235744
155.2	113.738708210829	110.883919529505
156.8	113.738502490148	110.886430740573
158.4	113.738626986629	110.887122387689
160	113.73883270731	110.884611176621
161.6	113.739989864511	110.884650625162
163.2	113.740419711451	110.886683291198
164.8	113.740419711451	110.886683291198
166.4	113.74021399077	110.889194502266
168	113.74084955839	110.888715957234
169.6	113.74084955839	110.889767260851
171.2	113.739826668385	110.888240029246
172.8	113.739762824036	110.887076643327
174.4	113.740110421048	110.888757877856
176	113.740678693273	110.887905469518
177.6	113.740248846334	110.88937714887
179.2	113.740248846334	110.892881494258
180.8	113.739818999394	110.894353173611
182.4	113.741323753608	110.89607385668
184	113.741323753608	110.899578202068
185.6	113.740035313837	110.905569842228
187.2	113.740117563765	110.905921273736
188.8	113.74114045377	110.908300913679
190.4	113.741811330702	110.907819460821
192	113.742095466815	110.910092549722
193.6	113.74170814443	110.908086773085
195.2	113.741779082596	110.909306909536
196.8	113.740949106056	110.908753591843
198.4	113.740395788364	110.909583568383
200	113.739842470671	110.910413544922
201.6	113.739455148286	110.908407768285
203.2	113.740355889971	110.90613947718
204.8	113.739996981197	110.908001316444
206.4	113.739996981197	110.907148908106
208	113.740965958196	110.904868533665
209.6	113.739943068191	110.90334130206
211.2	113.740965958196	110.904868533665
212.8	113.740760237516	110.907379744732
214.4	113.740554516835	110.906386610412
216	113.740554516835	110.906386610412
217.6	113.74145525852	110.904118319307
219.2	113.741171122407	110.901845230406
220.8	113.739608373788	110.900742113734
222.4	113.738162524992	110.893586387486
224	113.735928504807	110.890301063685
225.6	113.733161916342	110.890528900382
227.2	113.732597802207	110.887355758369
228.8	113.732167955267	110.884470683995
230.4	113.732555277652	110.886476460632
232	113.732125430713	110.883591386258
233.6	113.73157211302	110.884421362797
235.2	113.73157211302	110.883370059181
236.8	113.732595003025	110.884897290786
238.4	113.731675299292	110.883102746917
240	113.732005516454	110.881283182966
241.6	113.733028406459	110.882810414571
243.2	113.733028406459	110.882810414571
244.8	113.733621449525	110.883356283756
246.4	113.734051296464	110.885388949792
248	113.732497720101	110.880283264366
249.6	113.732067873162	110.87825059833
251.2	113.731432305542	110.877876735024
252.8	113.730679178682	110.877154348036
254.4	113.729088016451	110.876479524769
256	113.729446925225	110.874640117303
257.6	113.729876772165	110.873168437951
259.2	113.728570327612	110.873276027503
260.8	113.728140480673	110.873895298517
262.4	113.729357779597	110.876454392847
264	113.727595067518	110.873837990613
265.6	113.725965854311	110.872531546061
267.2	113.725135877772	110.871978228368
268.8	113.722331333063	110.86914163172
270.4	113.721660456131	110.868770676239
272	113.72262943313	110.871116620553
273.6	113.723503875788	110.876238356121
275.2	113.723862784562	110.879909693786
276.8	113.723862784562	110.880960997402
278.4	113.724981479436	110.882558170204
280	113.72491054127	110.887701187221
281.6	113.72427497365	110.888179732253
283.2	113.72396727503	110.890993892544
284.8	113.724681258082	110.89529964748
286.4	113.726244006701	110.896402764152
288	113.727618917332	110.8996639851
289.6	113.730115763421	110.904263438422
291.2	113.732246784266	110.904514146757
292.8	113.731859461881	110.905136629161
294.4	113.731941711808	110.906340469006
296	113.732249410427	110.904577612332
297.6	113.733579999052	110.905194395601
299.2	113.731817286973	110.902577993368
300.8	113.731429964588	110.900572216731
302.4	113.728726612432	110.8967800144
304	113.728816339625	110.898021240576
305.6	113.727861866605	110.896776275767
307.2	113.726921226527	110.89560047567
308.8	113.724790205683	110.895349767335
310.4	113.723767315677	110.891918823776
312	113.722769196513	110.890738566077
313.6	113.723165615674	110.895804802962
315.2	113.722494738742	110.895433847482
316.8	113.722210602629	110.894013166919
318.4	113.723517047182	110.893905577368
320	113.723517047182	110.893905577368
321.6	113.723517047182	110.894735553907
323.2	113.723446109016	110.894345393996
324.8	113.72392257703	110.893684486751
326.4	113.723251700097	110.894165939609
328	113.722658657031	110.89467137404
329.6	113.724768966122	110.898969010802
331.2	113.726745776341	110.901956689883
332.8	113.7273700322	110.905021218643
334.4	113.729273835223	110.910126106396
336	113.73030362093	110.908635222613
337.6	113.728766371705	110.907994094974
339.2	113.727005201976	110.905504165356
340.8	113.726728543129	110.902184259199
342.4	113.726465717225	110.899818826062
344	113.725276084185	110.89432714796
345.6	113.722786154567	110.89040510196
347.2	113.720655133723	110.890154393626
348.8	113.718158287634	110.884503636687
350.4	113.71625448461	110.879398748934
352	113.715142294684	110.87628136987
353.6	113.713309429826	110.875070987417
355.2	113.710739576542	110.872588742767
356.8	113.709265620458	110.86951652105
358.4	113.708630052838	110.869995066082
360	113.709570692915	110.872222169796
361.6	113.709262994296	110.875036330086
363.2	113.708362252611	110.877304621191
364.8	113.711011691762	110.883758778192
366.4	113.711399014147	110.886815858445
368	113.713509323238	110.891113495207
369.6	113.714726622162	110.894723893153
371.2	113.715279939855	110.899427093543
372.8	113.715197689927	110.899075662035
374.4	113.717328710772	110.89932637037
376	113.717758557711	110.902211444743
377.6	113.718756676876	110.903391702442
379.2	113.718409079864	110.902540444453
380.8	113.719079956796	110.902911399933
382.4	113.719793939848	110.90721715487
384	113.720181262233	110.910274235123
385.6	113.720749534458	110.909421826785
387.2	113.720820472624	110.913316332085
388.8	113.72046156385	110.915178171349
390.4	113.72224297691	110.91828214865
392	113.7247572735	110.921494465256
393.6	113.7247572735	110.921494465256
395.2	113.725350316566	110.922040334442
396.8	113.728045966864	110.922360051105
398.4	113.728045966864	110.922360051105
400	113.728045966864	110.922360051105
401.6	113.72811690503	110.926254556405
403.2	113.729115024195	110.927434814103
404.8	113.730619778408	110.929155497173
406.4	113.730967375421	110.930836731701
408	113.730289561247	110.931805037664
409.6	113.730360499413	110.935699542964
411.2	113.732491520257	110.935950251298
412.8	113.735645431106	110.937728191238
414.4	113.735572423911	110.93984539991
416	113.735065545381	110.943956747982
417.6	113.734765172919	110.947260845062
419.2	113.737208106003	110.954522253054
420.8	113.742732974858	110.957466218887
422.4	113.746523733091	110.963918931789
424	113.748840535239	110.967299422975
425.6	113.747817645234	110.964720887753
427.2	113.746794755229	110.962142352532
428.8	113.746723817063	110.958247847232
430.4	113.744074377912	110.951793690231
432	113.743133737834	110.949566586517
433.6	113.740723056281	110.948573046836
435.2	113.737719331663	110.947033637969
436.8	113.737790269829	110.94539496634
438.4	113.738220116768	110.947427632376
440	113.738220116768	110.947427632376
441.6	113.738813159834	110.947973501561
443.2	113.738099176782	110.943667746625
444.8	113.737346049922	110.942115383097
446.4	113.737151641003	110.941083520373
448	113.738308798204	110.941122968914
449.6	113.736717635974	110.93939684203
451.2	113.737147482913	110.941429508066
452.8	113.737147482913	110.941429508066
454.4	113.735467020762	110.93916453734
456	113.734902906626	110.939670957985
457.6	113.732972667601	110.938502842855
459.2	113.732972667601	110.938502842855
460.8	113.732379624536	110.93795697367
462.4	113.729254127298	110.93560459097
464	113.729183189132	110.937243262599
465.6	113.729776232197	110.937789131785
467.2	113.729776232198	110.937789131785
468.8	113.729776232198	110.937789131785
470.4	113.729212118062	110.938295552429
472	113.729805161128	110.937790117998
473.6	113.730745801205	110.938135941556
475.2	113.731646542891	110.936893312516
476.8	113.73207638983	110.938925978552
478.4	113.731483346764	110.939431412983
480	113.733460156983	110.942419092064
481.6	113.735440991597	110.94137996571
483.2	113.73742182621	110.940340839355
484.8	113.73688269615	110.938184319116
486.4	113.732987040502	110.937376774375
488	113.729999361421	110.93362532771
489.6	113.728705449277	110.932823371746
491.2	113.729135296217	110.934856037782
492.8	113.729217546144	110.936037445829
494.4	113.72928848431	110.939931951129
496	113.731398793401	110.944229587891
497.6	113.731398793401	110.94505956443
499.2	113.733379628014	110.944020438076
500.8	113.735442712555	110.944162719768
502.4	113.736035755621	110.943657285337
504	113.736035755621	110.943657285337
505.6	113.737058645626	110.945184516942
507.2	113.736035755621	110.942605981721
508.8	113.736749738673	110.946911736657
510.4	113.73685234338	110.948135100475
512	113.736375875367	110.948796007719
513.6	113.734788871226	110.946723893142
515.2	113.735357143451	110.945871484805
516.8	113.734359024286	110.944691227106
518.4	113.734011427274	110.943839969117
520	113.735691889425	110.946104939843
521.6	113.73509884636	110.945559070658
523.2	113.735185665728	110.943885824662
524.8	113.734084941856	110.941482203145
526.4	113.733737344843	110.940630945156
528	113.733819594771	110.941812353203
529.6	113.732892413772	110.938993423876
531.2	113.731869523767	110.936414888654
532.8	113.731521926754	110.935563630665
534.4	113.731092079815	110.933530964629
536	113.730151439737	110.932133837455
537.6	113.730151439737	110.933185141071
539.2	113.729558396671	110.933690575502
540.8	113.728657654986	110.934933204542
542.4	113.728227808047	110.932900538506
544	113.727127084175	110.93049691699
545.6	113.724716402622	110.929503377308
547.2	113.724432266509	110.927230288408
548.8	113.722451431896	110.928269414762
550.4	113.721005583099	110.921113688515
552	113.718792312328	110.919681572133
553.6	113.717482354647	110.921091653968
555.2	113.714328443797	110.918262410412
556.8	113.712385989906	110.915979036041
558.4	113.710623277827	110.912532657269
560	113.708719474803	110.907427769515
561.6	113.70681567178	110.902322881762
563.2	113.705052959701	110.898876502989
564.8	113.703579003617	110.895804281272
566.4	113.701949790411	110.89366786018
568	113.700256023473	110.891769673095
569.6	113.700256023473	110.891769673095
571.2	113.699662980407	110.892275107526
572.8	113.699662980407	110.892275107526
574.4	113.699315383395	110.891423849537
576	113.699315383395	110.891423849537
577.6	113.700416107267	110.893827471053
579.2	113.700845954206	110.895860137089
580.8	113.700277681981	110.896712545427
582.4	113.699371998122	110.892787915372
584	113.697609286044	110.889341536599
585.6	113.695478265199	110.889090828265
587.2	113.693367956108	110.884793191503
588.8	113.691687493957	110.882528220777
590.4	113.69175343594	110.878618803207
592	113.689540165169	110.877186686825
593.6	113.687326894397	110.875754570443
595.2	113.686421210538	110.871829940389
596.8	113.684290189694	110.871579232054
598.4	113.682076918922	110.870147115672
600	113.679945898078	110.869896407338
601.6	113.678847646294	110.863591939079
603.2	113.675693735444	110.860762695523
604.8	113.673132867661	110.858479321153
606.4	113.671229064637	110.8533744334
608	113.670944928525	110.851101344499
609.6	113.669935343306	110.849207329253
611.2	113.670369214639	110.847213189854
612.8	113.670458941833	110.84845441603
614.4	113.670458941833	110.84845441603
616	113.670906671465	110.854429884579
617.6	113.673467539249	110.85671325895
619.2	113.675253964943	110.854642269871
620.8	113.675911029703	110.851820756488
622.4	113.675949680571	110.848999243106
624	113.676156186639	110.848191992114
625.6	113.676614140866	110.84614115362
627.2	113.677072095093	110.844090315126
628.8	113.679182404184	110.848387951888
630.4	113.681679250273	110.85298740521
632	113.683656060492	110.855975084291
633.6	113.684409187352	110.857527447818
635.2	113.684061590339	110.856676189829
636.8	113.6836317434	110.854643523793
638.4	113.6836317434	110.854643523793
640	113.6836317434	110.854643523793
641.6	113.684200015625	110.853791115455
643.2	113.683770168685	110.851758449419
644.8	113.683770168685	110.851758449419
646.4	113.684420690838	110.852087449129
648	113.686324493861	110.857192336882
649.6	113.688434802952	110.861489973644
651.2	113.690995670736	110.863773348014
652.8	113.690545112043	110.865787610406
654.4	113.692307824122	110.869233989178
656	113.692912759071	110.873514362229
657.6	113.696066669921	110.876343605785
659.2	113.696650727486	110.875639301075
660.8	113.696444221418	110.876446552066
662.4	113.698006970037	110.877549668738
664	113.698006970037	110.877549668738
665.6	113.698157156268	110.878839503427
667.2	113.697042137281	110.883711855304
668.8	113.698889022013	110.881689474738
670.4	113.700451770632	110.882792591411
672	113.70135745449	110.886717221465
673.6	113.70172384053	110.890171718413
675.2	113.701423468068	110.893475815493
676.8	113.702402159123	110.895283236876
678.4	113.702596568042	110.896315099601
680	113.702446381811	110.895025264911
681.6	113.702343777104	110.893801901093
683.2	113.69978290932	110.891518526723
684.8	113.700407165179	110.894583055483
686.4	113.70196337119	110.898836685247
688	113.702869055049	110.902761315302
689.6	113.70442526106	110.907014945066
691.2	113.704872990692	110.912990413615
692.8	113.704208530397	110.915848503101
694.4	113.703778683458	110.913815837065
696	113.70283804338	110.913470013507
697.6	113.702490446368	110.912618755518
699.2	113.70283804338	110.913470013507
700.8	113.703778683458	110.914867140681
702.4	113.704567950437	110.914496185201
704	113.704926859211	110.918167522866
705.6	113.705203518057	110.920657452484
707.2	113.70511669869	110.92233069848
708.8	113.705546545629	110.924363364516
710.4	113.706085675689	110.926519884755
712	113.706362334535	110.929009814373
713.6	113.706955377601	110.929555683559
715.2	113.707494507661	110.931712203797
716.8	113.707064660721	110.929679537761
718.4	113.710164658565	110.934119432371
720	113.710441317411	110.936609361989
721.6	113.710800226185	110.940280699654
723.2	113.710136244953	110.941373502097
724.8	113.712706098238	110.944907050364
726.4	113.715355537389	110.951361207365
728	113.716946699619	110.953087334249
729.6	113.720046697463	110.957527228858
731.2	113.723050422081	110.959066637725
732.8	113.723634479646	110.958362333015
734.4	113.724348462698	110.962668087951
736	113.725346581863	110.96384834565
737.6	113.726344701027	110.965028603348
739.2	113.72669229804	110.965879861337
740.8	113.728673132653	110.964840734983
742.4	113.729671251818	110.966020992681
744	113.729671251818	110.966020992681
745.6	113.731884522589	110.967453109063
747.2	113.732555399522	110.967824064543
748.8	113.734686420366	110.968074772877
750.4	113.734686420366	110.968074772877
752	113.735034017378	110.968926030867
753.6	113.736032136543	110.970106288565
755.2	113.735863067248	110.970598126514
756.8	113.736861186412	110.971778384212
758.4	113.739510625563	110.978232541213
760	113.740533515568	110.980811076435
761.6	113.741474155646	110.982208203609
763.2	113.742414795724	110.983605330784
764.8	113.74300783879	110.984151199969
766.4	113.740437985505	110.980617651703
768	113.739364582413	110.978715518283
769.6	113.737325211488	110.972779209892
771.2	113.734985468101	110.970146998581
772.8	113.733525324189	110.96751873954
774.4	113.73154851397	110.967451348283
776	113.728598702357	110.964301288362
777.6	113.72625895897	110.961669077052
779.2	113.723689105686	110.958135528785
780.8	113.721039666535	110.951681371784
782.4	113.719565710451	110.948609150067
784	113.716465712608	110.944169255458
785.6	113.71412596922	110.941537044147
787.2	113.712220097167	110.936910693437
788.8	113.710180726242	110.930974385046
790.4	113.707026815393	110.92814514149
792	113.70407700378	110.92499508157
793.6	113.70092309293	110.922165838014
795.2	113.699759707012	110.916944789014
796.8	113.697056354855	110.912101283067
798.4	113.696472297291	110.912805587777
800	113.694061615738	110.911812048096
801.6	113.691650934185	110.910818508414
803.2	113.689540625094	110.906520871652
804.8	113.687563814875	110.903533192571
806.4	113.685432794031	110.903282484237
808	113.683455983812	110.900294805156
809.6	113.681324962968	110.900044096821
811.2	113.679261878427	110.899901815128
812.8	113.677581416275	110.897636844403
814.4	113.67701314405	110.89848925274
816	113.676015024886	110.897308995042
817.6	113.675016905721	110.896128737344
819.2	113.674669308709	110.895277479355
820.8	113.674838378004	110.894785641405
822.4	113.672427696451	110.893792101724
824	113.669327698608	110.889352207114
825.6	113.666173787758	110.886522963558
827.2	113.663019876909	110.883693720002
828.8	113.66001615229	110.882154311135
830.4	113.65842499006	110.880428184251
832	113.657840932495	110.881132488961
833.6	113.656144233994	110.884444704216
835.2	113.657256423921	110.88756208328
836.8	113.657690295254	110.885567943881
838.4	113.65710623769	110.886272248591
840	113.656672366356	110.885346100167
841.6	113.656522180125	110.884056265478
843.2	113.656371993894	110.882766430789
844.8	113.658941847179	110.886299979055
846.4	113.661645199335	110.891143485002
848	113.664088132419	110.898404892995
849.6	113.666219153263	110.898655601329
851.2	113.669222877881	110.900195010196
852.8	113.670769841161	110.901150023241
854.4	113.672880150252	110.905447660003
856	113.675441018036	110.907731034374
857.6	113.678444742654	110.909270443241
859.2	113.681598653504	110.912099686797
860.8	113.682815952428	110.915710084743
862.4	113.684496414579	110.917975055469
864	113.687057282363	110.92025842984
865.6	113.690061006982	110.921797838707
867.2	113.690494878315	110.922723987131
868.8	113.691607068242	110.925841366194
870.4	113.694123008521	110.928289915216
872	113.696254029365	110.92854062355
873.6	113.697800992644	110.929495636595
875.2	113.700290922262	110.933417682595
876.8	113.702701603815	110.934411222276
878.4	113.705404955972	110.939254728224
880	113.706996118202	110.940980855107
881.6	113.708587280433	110.942706981991
883.2	113.710178442663	110.944433108875
884.8	113.711119082741	110.94583023605
886.4	113.711036832814	110.944648828003
888	113.713447514366	110.945642367684
889.6	113.71600838215	110.947925742055
891.2	113.718139402994	110.948176450389
892.8	113.721293313844	110.951005693946
894.4	113.724297038462	110.952545102813
896	113.725295157627	110.953725360511
897.6	113.728449068476	110.956554604067
899.2	113.730859750029	110.957548143749
900.8	113.73245091226	110.959274270632
902.4	113.735020765544	110.962807818899
904	113.737581633328	110.96509119327
905.6	113.740585357947	110.966630602137
907.2	113.741035916639	110.964616339745
908.8	113.743596784423	110.966899714116
910.4	113.742573894418	110.964321178895
912	113.741551004413	110.961742643673
913.6	113.740664277341	110.958734865445
915.2	113.74109412428	110.960767531481
916.8	113.740071234275	110.95818899626
918.4	113.740153484202	110.959370404307
920	113.740153484202	110.959370404307
921.6	113.740746527268	110.958864969876
923.2	113.73980588719	110.957467842701
924.8	113.738782997185	110.95488930748
926.4	113.735779272567	110.953349898612
928	113.736209119506	110.955382564649
929.6	113.735861522494	110.954531306659
931.2	113.733291669209	110.950997758393
932.8	113.733158170337	110.946767512888
934.4	113.732252486478	110.942842882834
936	113.7297365462	110.940394333812
937.6	113.730166393139	110.942426999848
939.2	113.730596240079	110.944459665884
940.8	113.730667178244	110.942820994256
942.4	113.730667178244	110.942820994256
944	113.730074135179	110.94227512507
945.6	113.729481092113	110.941729255885
947.2	113.728888049047	110.941183386699
948.8	113.727865159042	110.938604851478
950.4	113.727865159042	110.938604851478
952	113.728295005982	110.940637517514
953.6	113.728295005982	110.940637517514
955.2	113.728295005982	110.940637517514
956.8	113.729317895987	110.943216052735
958.4	113.729317895987	110.943216052735
960	113.728377255909	110.941818925561
961.6	113.728970298975	110.942364794746
963.2	113.728970298975	110.942364794746
964.8	113.728970298975	110.942364794746
966.4	113.728970298975	110.942364794746
968	113.728377255909	110.941818925561
969.6	113.727947408969	110.939786259525
971.2	113.726356246739	110.938060132641
972.8	113.72803670889	110.940325103367
974.4	113.727689111878	110.939473845378
976	113.727689111878	110.939473845378
977.6	113.728118958818	110.941506511414
979.2	113.72846655583	110.942357769403
980.8	113.72846655583	110.942357769403
982.4	113.72846655583	110.942357769403
984	113.728814152842	110.943209027392
985.6	113.728814152842	110.943209027392
987.2	113.728221109776	110.943714461823
988.8	113.728568706789	110.944565719812
990.4	113.729591596794	110.947144255033
992	113.732002278347	110.948137794715
993.6	113.732595321412	110.9486836639
995.2	113.73353596149	110.950080791075
996.8	113.735512771709	110.953068470156
998.4	113.738216123866	110.957911976103
1000	113.740712969955	110.963562733042
1001.6	113.74328282324	110.967096281308
1003.2	113.743875866306	110.967642150494
1004.8	113.744468909371	110.968188019679
1006.4	113.744468909371	110.968188019679
1008	113.745061952437	110.968733888865
1009.6	113.745654995503	110.96927975805
1011.2	113.746248038568	110.969825627236
1012.8	113.744137729477	110.965527990474
1014.4	113.745160619483	110.968106525695
1016	113.745160619483	110.968106525695
1017.6	113.745160619483	110.968106525695
1019.2	113.74481302247	110.967255267706
1020.8	113.744465425458	110.966404009717
1022.4	113.743872382393	110.965858140532
1024	113.743279339327	110.965312271346
1025.6	113.743626936339	110.966163529335
1027.2	113.743033893273	110.96561766015
1028.8	113.743033893273	110.96561766015
1030.4	113.743033893273	110.96561766015
1032	113.742440850208	110.965071790964
1033.6	113.743033893273	110.96561766015
1035.2	113.741521286321	110.965366951815
1036.8	113.743112448552	110.967093078699
1038.4	113.743542295491	110.969125744735
1040	113.743889892503	110.969977002724
1041.6	113.744319739443	110.97200966876
1043.2	113.744319739443	110.97200966876
1044.8	113.744319739443	110.97200966876
1046.4	113.744319739443	110.97200966876
1048	113.74440198937	110.973191076807
1049.6	113.741991307817	110.972197537126
1051.2	113.740993188653	110.971017279427
1052.8	113.738432320869	110.968733905057
1054.4	113.73645551065	110.965746225976
1056	113.735862467584	110.96520035679
1057.6	113.735432620645	110.963167690754
1059.2	113.733841458414	110.96144156387
1060.8	113.731271605129	110.960828303427
1062.4	113.731271605129	110.960828303427
1064	113.730678562064	110.960282434242
1065.6	113.727975209907	110.955438928294
1067.2	113.724821299058	110.952609684738
1068.8	113.721817574439	110.951070275871
1070.4	113.719114222282	110.946226769924
1072	113.719444439444	110.944407205972
1073.6	113.716874586159	110.940873657706
1075.2	113.714304732875	110.937340109439
1076.8	113.71308743395	110.933729711493
1078.4	113.712787061488	110.937033808573
1080	113.709633150639	110.934204565017
1081.6	113.706929798482	110.92936105907
1083.2	113.704368930698	110.927077684699
1084.8	113.702155659927	110.925645568318
1086.4	113.699942389155	110.924213451936
1088	113.698038586132	110.919108564183
1089.6	113.695477718348	110.916825189812
1091.2	113.692916850564	110.914541815442
1092.8	113.690355982781	110.912258441071
1094.4	113.687859136691	110.906607684132
1096	113.686413287895	110.899451957885
1097.6	113.684509484871	110.894347070132
1099.2	113.683486594866	110.89176853491
1100.8	113.685429048758	110.894051909281
1102.4	113.684836005692	110.893506040095
1104	113.684836005692	110.893506040095
1105.6	113.683837886528	110.892325782397
1107.2	113.683490289515	110.891474524408
1108.8	113.682492170351	110.89029426671
1110.4	113.68038186126	110.885996629948
1112	113.677971179707	110.885003090266
1113.6	113.675908095166	110.884860808574
1115.2	113.675757908935	110.883570973885
1116.8	113.675310179303	110.877595505336
1118.4	113.675894236868	110.876891200625
1120	113.676425198291	110.872723153459
1121.6	113.673864330507	110.870439779088
1123.2	113.674294177446	110.872472445124
1124.8	113.675292296611	110.873652702823
1126.4	113.677862149896	110.874265963266
1128	113.677862149896	110.874265963266
1129.6	113.677432302956	110.87223329723
1131.2	113.679542612047	110.876530933991
1132.8	113.681673632892	110.876781642326
1134.4	113.683736717432	110.876923924019
1136	113.686440069589	110.881767429966
1137.6	113.686109852427	110.883586993918
1139.2	113.688679705712	110.887120542184
1140.8	113.691249558997	110.890654090451
1142.4	113.691526217843	110.892867361222
1144	113.693936899396	110.893860900904
1145.6	113.697090810245	110.89669014446
1147.2	113.698853522324	110.900136523233
1148.8	113.702007433174	110.902965766789
1150.4	113.704568300957	110.905249141159
1152	113.706131049577	110.906352257832
1153.6	113.705624171047	110.910463605903
1155.2	113.705774357278	110.911753440593
1156.8	113.707337105897	110.912856557265
1158.4	113.708331582291	110.913107265599
1160	113.707824703762	110.917218613671
1161.6	113.70960076972	110.922554775967
1163.2	113.709093891191	110.926666124038
1164.8	113.708525618965	110.927518532376
1166.4	113.706548808746	110.927451141119
1168	113.704138127193	110.926457601437
1169.6	113.702161316974	110.923469922356
1171.2	113.700598568355	110.922366805684
1172.8	113.698385297584	110.920934689302
1174.4	113.696972735196	110.921121407319
1176	113.697516652897	110.923386378045
1177.6	113.700520377515	110.924925786912
1179.2	113.702931059068	110.925919326593
1180.8	113.706084969918	110.92874857015
1182.4	113.707530818714	110.935904296397
1184	113.710046758993	110.941048495717
1185.6	113.712085650855	110.94875009115
1187.2	113.715239561705	110.951579334706
1188.8	113.71583260477	110.952125203892
1190.4	113.716425647836	110.952671073077
1192	113.716425647836	110.952671073077
1193.6	113.714448837617	110.949683393996
1195.2	113.713312293167	110.949683393996
1196.8	113.710901611614	110.948689854314
1198.4	113.70877059077	110.94843914598
1200	113.706707506229	110.948296864287
1201.6	113.704137652944	110.944763316021
1203.2	113.701726971392	110.943769776339
1204.8	113.701726971392	110.943769776339
1206.4	113.701133928326	110.943223907154
1208	113.701481525338	110.944075165143
1209.6	113.701481525338	110.944075165143
1211.2	113.701481525338	110.944075165143
1212.8	113.70236825241	110.947082943371
1214.4	113.702314339404	110.948693594424
1216	113.70290738247	110.94923946361
1217.6	113.7044985447	110.950965590494
1219.2	113.707502269319	110.952504999361
1220.8	113.710721645961	110.954576799162
1222.4	113.712312808191	110.956302926045
1224	113.714472242647	110.958881461267
1225.6	113.717475967265	110.960420870134
1227.2	113.71773879317	110.962786303271
1228.8	113.720958169812	110.964858103072
1230.4	113.722549332042	110.966584229956
1232	113.725119185327	110.967197490399
1233.6	113.728122909946	110.968736899266
1235.2	113.73069276323	110.972270447532
1236.8	113.73384667408	110.975099691088
1238.4	113.737000584929	110.977928934645
1240	113.740004309548	110.979468343512
1241.6	113.742163744003	110.982046878733
1243.2	113.741570700938	110.981501009548
1244.8	113.739593890719	110.978513330467
1246.4	113.738376591794	110.974902932521
1248	113.736266282703	110.970605295759
1249.6	113.733750342424	110.965461096439
1251.2	113.73118048914	110.961927548172
1252.8	113.728610635855	110.958393999906
1254.4	113.725907283698	110.953550493958
1256	113.723203931542	110.948706988011
1257.6	113.720634078257	110.945173439744
1259.2	113.720634078257	110.945173439744
1260.8	113.719639601863	110.94492273141
1262.4	113.719489415632	110.94363289672
1264	113.720073473197	110.94292859201
1265.6	113.720507344531	110.940934452611
1267.2	113.720373845659	110.93962449493
1268.8	113.720223659428	110.938334660241
1270.4	113.717653806143	110.934801111974
1272	113.717306209131	110.933949853985
1273.6	113.717306209131	110.933949853985
1275.2	113.717306209131	110.933949853985
1276.8	113.716365569053	110.93255272681
1278.4	113.715396592054	110.928363540535
1280	113.714857461994	110.926207020297
1281.6	113.714264418928	110.925661151111
1283.2	113.713671375862	110.925115281926
1284.8	113.713078332797	110.92456941274
1286.4	113.711271518543	110.922310894922
1288	113.710330878465	110.920913767748
1289.6	113.709390238387	110.919516640573
1291.2	113.708797195321	110.918970771388
1292.8	113.708797195321	110.918970771388
1294.4	113.707988500231	110.917892511268
1296	113.707395457166	110.917346642083
1297.6	113.706454817088	110.915949514908
1299.2	113.704863654857	110.914223388024
1300.8	113.704270611792	110.913677518839
1302.4	113.703677568726	110.913131649653
1304	113.703677568726	110.913131649653
1305.6	113.702736928648	110.911734522479
1307.2	113.702736928648	110.911734522479
1308.8	113.702736928648	110.911734522479
1310.4	113.704713738867	110.91472220156
1312	113.705337994726	110.917786730321
1312.8	113.706634290054	110.920796677386
1313.6	113.707856717097	110.922583845713
1314.4	113.709143482406	110.924465075532
1315.2	113.710499802597	110.926447993448
1316	113.712083514291	110.930032969719
1316.8	113.713757723796	110.933822801777
1317.6	113.715369432279	110.936255910282
1318.4	113.717078820065	110.938836479908
1319.2	113.719643368342	110.940675944725
1320	113.722373371346	110.942634084693
1320.8	113.724487162546	110.945685317095
1321.6	113.726746732449	110.948946979319
1322.4	113.729363180693	110.954359769734
1323.2	113.732857621637	110.957114812844
1324	113.735699851879	110.961192416699
1324.8	113.73609755088	110.962092498272
1325.6	113.735934579903	110.961613354244
1326.4	113.735757437536	110.961092545518
1327.2	113.73621198575	110.962110825888
1328	113.736870407461	110.965532643908
