# Supplementary material for: Seeking safety: Movement dynamics after post-contact immobility
Source: PLoS One. 2024 Aug 22;19(8):e0307370. doi: 10.1371/journal.pone.0307370 (PMC11340899; doi:10.1371/journal.pone.0307370)
Supplement: S5 Data — (ZIP) [file pone.0307370.s014.zip › Franks_etal_AntLionTracksDSandData_PLoSOne_2024/Averaged_Data_Width_20_Day3_Antlion14_Capture1.txt]

t	x	y
16	108.39188120315	112.307130076757
16.8	108.347523127402	112.319413489794
17.6	108.300054605621	112.330388515475
18.4	108.254403726118	112.337455660664
19.2	108.212404916975	112.343957434237
20	108.181774094656	112.352934654596
20.8	108.149274574323	112.361833246831
21.6	108.121467970068	112.368692034813
22.4	108.097141610296	112.375887659943
23.2	108.064100600955	112.380435246976
24	108.034616756404	112.383883223371
24.8	108.006975652137	112.387115701241
25.6	107.989067406215	112.392880836463
26.4	107.972212586523	112.398306846084
27.2	107.953128999641	112.403875126051
28	107.935105612031	112.40913405713
28.8	107.918056461589	112.414108721665
29.6	107.904844542512	112.418404943821
30.4	107.892310157748	112.422480846891
31.2	107.876774182389	112.425269551672
32	107.861996059486	112.427922222073
33.6	107.796628137954	112.457068275006
35.2	107.725598826549	112.488977364189
36.8	107.659698144185	112.513900510269
38.4	107.591925359129	112.537816995355
40	107.529267564663	112.55716137759
41.6	107.477984901997	112.561972325984
43.2	107.434901300986	112.565174952848
44.8	107.405475766381	112.563091288022
46.4	107.380376842927	112.561741734892
48	107.360601535382	112.55900327631
49.6	107.346579517576	112.561055812004
51.2	107.331833407592	112.562348176406
52.8	107.319189350583	112.566184013926
54.4	107.309079835452	112.566955240517
56	107.306322043772	112.560954954375
57.6	107.307535642083	112.556278748184
59.2	107.308105288938	112.555587034145
60.8	107.310750787604	112.554295629583
62.4	107.309244205425	112.554004885654
64	107.305427732108	112.553777883523
65.6	107.302249529262	112.554864275579
67.2	107.298433055944	112.554637273449
68.8	107.301015205178	112.55482171268
70.4	107.303450657571	112.55709480158
72	107.304794429111	112.558754754659
73.6	107.302069636647	112.55914088835
75.2	107.30235377276	112.558288480013
76.8	107.301018333031	112.558395031055
78.4	107.298577676679	112.557928756409
80	107.306140901231	112.559515339156
81.6	107.311299775015	112.561761158027
83.2	107.313968719181	112.563730318052
84.8	107.310060026248	112.563595535537
86.4	107.306555680859	112.563056405477
88	107.303250729234	112.562443269655
89.6	107.299945777609	112.561830133833
91.2	107.302670570073	112.561444000142
92.8	107.302616657067	112.56192247807
94.4	107.29880018375	112.562802111325
96	107.298431305288	112.56372430748
97.6	107.300644576059	112.564830942866
99.2	107.298203919708	112.564364668219
100.8	107.302058699635	112.564977928662
102.4	107.307165031486	112.5673433618
104	107.31365044897	112.569539523955
105.6	107.312519590796	112.570473139424
107.2	107.311430402364	112.57216217076
108.8	107.311742530294	112.57185004283
110.4	107.30918530528	112.572702451168
112	107.308219363923	112.5743423051
113.6	107.311027332985	112.577599549211
115.2	107.31290973473	112.578743197064
116.8	107.316672295042	112.579448677122
118.4	107.315623177088	112.58041036858
120	107.318617534582	112.581102495008
121.6	107.315127760276	112.581838334684
123.2	107.311922122083	112.581721766023
124.8	107.30699901338	112.581494763892
126.4	107.300036533751	112.579908181145
128	107.295356180564	112.579363586929
129.6	107.295555989731	112.580623921674
131.2	107.295479140051	112.582714232958
132.8	107.295434276454	112.58332736878
134.4	107.293144156003	112.584311044679
136	107.292252284317	112.584958243602
137.6	107.293912237395	112.585855515536
139.2	107.29448050962	112.586139651649
140.8	107.292061293576	112.588023068166
142.4	107.289425141865	112.589230646645
144	107.287005925821	112.591114063162
145.6	107.282146053425	112.592531205034
147.2	107.279855932974	112.593514880932
148.8	107.279811069378	112.594128016754
150.4	107.28010309816	112.595296131883
152	107.278893698296	112.597357940085
153.6	107.281565432299	112.598100966701
155.2	107.281642281979	112.600237387793
156.8	107.275025685791	112.602491931679
158.4	107.269126704387	112.603922872713
160	107.269326513554	112.604076572072
161.6	107.269618542337	112.605244687201
163.2	107.267328421885	112.6062283631
164.8	107.26790458678	112.606851884013
166.4	107.264097162872	112.606759539777
168	107.260534411727	112.607314394463
169.6	107.255820666475	112.608837072605
171.2	107.252237779397	112.609426135277
172.8	107.25252191551	112.610562679727
174.4	107.251166388503	112.612518951658
176	107.251304397471	112.613549959838
177.6	107.25373048274	112.614759359702
179.2	107.250922513679	112.614714432197
180.8	107.246905032002	112.614601792524
182.4	107.239236699741	112.616874463577
184	107.238296864907	112.61704931657
185.6	107.233313554625	112.617493734592
187.2	107.235627321131	112.618257502176
188.8	107.236844006536	112.619510615288
190.4	107.236907242844	112.62115475929
192	107.240253058322	112.623774674652
193.6	107.242514195465	112.626202685385
195.2	107.243974339377	112.625839622574
196	107.243380690199	112.62599231812
196.8	107.243013817557	112.626833232817
197.6	107.242363646795	112.627020112608
198.4	107.241678331668	112.627217094009
199.2	107.2392920018	112.627838507022
200	107.236769310226	112.62849542935
200.8	107.23735814969	112.628290354322
201.6	107.238252202525	112.628912528069
202.4	107.238924184839	112.628707670187
203.2	107.239639520851	112.628489595667
204	107.238703494662	112.628781522164
204.8	107.238048831609	112.630008586896
205.6	107.236989136076	112.630375614972
206.4	107.237516882547	112.630026750068
207.2	107.235947334832	112.631238464783
208	107.238507833589	112.630261949735
208.8	107.242415531114	112.628614470019
209.6	107.245479907862	112.62743895389
210.4	107.244468980651	112.627789279032
211.2	107.243361774657	112.628172968473
