# Supplementary material for: Seeking safety: Movement dynamics after post-contact immobility
Source: PLoS One. 2024 Aug 22;19(8):e0307370. doi: 10.1371/journal.pone.0307370 (PMC11340899; doi:10.1371/journal.pone.0307370)
Supplement: S5 Data — (ZIP) [file pone.0307370.s014.zip › Franks_etal_AntLionTracksDSandData_PLoSOne_2024/Averaged_Data_Width_20_Day3_Antlion17_Capture1.txt]

t	x	y
16	108.070866860342	148.277538805595
16.8	108.071210206107	148.281254682517
17.6	108.069800766861	148.27970837698
18.4	108.069896581304	148.27845964323
19.2	108.070237536739	148.281692781417
20	108.071547701076	148.28048367675
20.8	108.071022136587	148.279838320742
21.6	108.0700184899	148.282480349062
22.4	108.06954700882	148.282558591436
23.2	108.069842790765	148.285116241651
24	108.070119490005	148.287508882175
24.8	108.070378895541	148.289751982666
25.6	108.071214253495	148.292388058337
26.4	108.071426200956	148.294355706559
27.2	108.071626037134	148.29621091774
28	108.072041472468	148.297467677604
28.8	108.072741586942	148.299610239827
29.6	108.072891031158	148.301180709776
30.4	108.073032811569	148.302670642804
31.2	108.07365563398	148.30452243873
32	108.07424807481	148.306283903146
33.6	108.093151499495	148.28320471113
35.2	108.113792395931	148.261804791609
36.8	108.134825996393	148.240560403455
38.4	108.156821250804	148.219998576741
40	108.178202228926	148.199707466801
41.6	108.199737224566	148.177459036075
43.2	108.22074315698	148.156560211397
44.8	108.241453522518	148.134463606037
46.4	108.268137466294	148.112201469146
48	108.287111786778	148.09171610065
49.6	108.307034995831	148.069729435476
51.2	108.325665253313	148.04965821689
52.8	108.343912658857	148.027093954018
54.4	108.363407797341	148.00629594288
56	108.383214254951	147.98347355535
57.6	108.403505830647	147.963279322582
59.2	108.420721583775	147.940922579242
60.8	108.441018376119	147.919722440084
62.4	108.461761389039	147.897289457649
64	108.481766901331	147.874032098778
65.6	108.499549463071	147.852635680856
67.2	108.519230913911	147.829574827333
68.8	108.54008802673	147.810035598689
70.4	108.559194104631	147.790679210404
72	108.577724056488	147.768281341144
73.6	108.596701796806	147.747879805616
75.2	108.616316538422	147.728918174382
76.8	108.637264808449	147.707087820747
78.4	108.655859613011	147.685750272747
80	108.675468605581	147.662689419224
81.6	108.695150056421	147.640366322625
83.2	108.716351540922	147.618121135702
84.8	108.734309686438	147.594538115673
86.4	108.753129856832	147.571380812277
88	108.772938863776	147.550186759568
89.6	108.794358646813	147.528002601596
91.2	108.812791221434	147.505179015703
92.8	108.831369390328	147.482404881348
94.4	108.849157729061	147.461228439968
96	108.870064247422	147.439282573389
97.6	108.890837206338	147.417455956312
99.2	108.892171622593	147.424084759218
100.8	108.891174696749	147.426169240526
102.4	108.89034472021	147.428935828991
104	108.887540145359	147.431346576939
105.6	108.886416063019	147.433128658698
107.2	108.881197265834	147.436685961268
108.8	108.881227743052	147.438231477036
110.4	108.878718735076	147.441840005666
112	108.877275738133	147.443965522663
113.6	108.879219294066	147.446343103025
115.2	108.876366962626	147.447437751794
116.8	108.877343517591	147.449693128736
118.4	108.879018160519	147.45164687882
120	108.878986737284	147.453288742865
121.6	108.878662675832	147.454223005138
123.2	108.878441441906	147.457086657076
124.8	108.880480333768	147.458275451756
126.4	108.880099733102	147.459473075184
128	108.878652985006	147.461980771884
129.6	108.879878889935	147.464877873679
131.2	108.881979805609	147.466451868876
132.8	108.881267665245	147.469469499627
134.4	108.881706554062	147.470423385148
136	108.882645218005	147.47089271712
137.6	108.881485906238	147.473767773874
139.2	108.881793105347	147.476826111667
140.8	108.882430673652	147.476097331874
142.4	108.882887762181	147.476097331874
144	108.887290636551	147.477928980322
145.6	108.888285290975	147.479404494169
147.2	108.88890063248	147.480527451611
148.8	108.889185468435	147.482809376025
150.4	108.889754609578	147.484326506461
152	108.890850630863	147.487481294127
153.6	108.890957815599	147.488672831106
155.2	108.88977399472	147.491635328132
156.8	108.887932574144	147.494611471772
158.4	108.887934344016	147.496953011646
160	108.890798723265	147.498347895187
161.6	108.889332171198	147.499865529405
163.2	108.885453626985	147.501743617343
164.8	108.882908075397	147.502223320567
166.4	108.88110219626	147.504126542631
168	108.881070338574	147.506091658801
169.6	108.879392706678	147.508204472865
171.2	108.880931777288	147.510669616731
172.8	108.885806709707	147.511397204608
174.4	108.883627015736	147.515516471791
176	108.88318755832	147.518591780501
177.6	108.882614710137	147.519939245751
179.2	108.879221623901	147.521196156279
180.8	108.879696541536	147.523444862672
182.4	108.880552534159	147.524565231287
184	108.881373638389	147.526728098352
185.6	108.87857562967	147.527687470121
187.2	108.876264818921	147.530487754215
188.8	108.874167779051	147.531308012288
190.4	108.874070436123	147.533434186756
192	108.874166009179	147.53381647898
193.6	108.875339624891	147.533720882646
195.2	108.87378965851	147.53304911774
196.8	108.87339067841	147.535737313254
198.4	108.87380372813	147.535655755666
200	108.874069275898	147.537881045968
201.6	108.875312797954	147.539821505235
203.2	108.875761309673	147.540162060084
204.8	108.877619178426	147.540935576594
206.4	108.871211808508	147.542750703458
208	108.859648441256	147.543778666383
209.6	108.843293518796	147.545433031962
211.2	108.826239177633	147.548616704597
212.8	108.806743965758	147.550101047193
214.4	108.783270741313	147.549724477305
216	108.76196824199	147.551482156513
217.6	108.739636781578	147.553039298011
219.2	108.717543847227	147.555848701333
220.8	108.695245609176	147.558752301798
222.4	108.677426748054	147.561205956217
224	108.656122073553	147.565103029968
225.6	108.632229232104	147.569930171808
227.2	108.609143787972	147.570376179403
228.8	108.587519719725	147.570891357148
230.4	108.565897234767	147.57234700831
232	108.540831430948	147.573529724878
233.6	108.514957748041	147.573948310668
235.2	108.493372190148	147.576884349774
236.8	108.469133801212	147.577825331406
238.4	108.444964177464	147.57934828681
240	108.419548046077	147.579355988668
241.6	108.396948775042	147.578939859693
243.2	108.374010918746	147.58280367571
244.8	108.354096802164	147.58163106783
246.4	108.334695516615	147.581939259556
248	108.311922260378	147.57745156891
249.6	108.288061448676	147.573326396753
251.2	108.26838095512	147.571657339943
252.8	108.247291852144	147.567500885034
254.4	108.224926740765	147.563371978782
256	108.202374046426	147.561308783564
257.6	108.180499060481	147.561207588563
259.2	108.157897871805	147.562514415862
260.8	108.136353199755	147.563825019338
262.4	108.1145921663	147.562615544476
264	108.093398249853	147.565268680413
265.6	108.070940000304	147.564678008453
267.2	108.048190030842	147.565564584121
268.8	108.028438625575	147.565597815665
270.4	108.00709767118	147.566199169383
272	107.993494321545	147.568682062986
273.6	107.983395398651	147.574939102911
275.2	107.974622423387	147.576303698236
276.8	107.969140864097	147.575556339164
278.4	107.968772389664	147.576644490223
280	107.968827040194	147.577835296508
281.6	107.97155913351	147.579090144759
283.2	107.97440750828	147.578907873488
284.8	107.977374176171	147.577912027181
286.4	107.977691993944	147.577459567397
288	107.978171334117	147.576688198442
289.6	107.97991534198	147.576840064295
291.2	107.981574450012	147.573471896591
292.8	107.984302833207	147.575749721093
294.4	107.98956448628	147.57709508847
296	107.996097330157	147.573397524038
297.6	108.003165215957	147.572712045666
299.2	108.010442394222	147.570097794668
300.8	108.016243539822	147.565594554767
302.4	108.022372143857	147.561339913207
304	108.029640415774	147.558614311238
305.6	108.039628325257	147.556212731881
307.2	108.047999614069	147.555696082301
308.8	108.055288498946	147.550621333972
310.4	108.064189536232	147.55091920333
312	108.072245549745	147.548369098333
313.6	108.078685287894	147.550599594033
315.2	108.086212581508	147.549839312203
316.8	108.093488270028	147.547669955534
318.4	108.100376863035	147.547678918054
320	108.111140209584	147.548659300395
321.6	108.117196140747	147.54727541077
323.2	108.124126068361	147.543935975753
324.8	108.132275708799	147.540754220299
326.4	108.139104765064	147.53711441282
328	108.147185373253	147.534505049759
329.6	108.153486822279	147.529360053454
331.2	108.159669243383	147.525874604046
332.8	108.167502486016	147.522275778758
334.4	108.173924632248	147.517327454824
336	108.17970891319	147.513624318759
337.6	108.184946889763	147.509504395239
339.2	108.190559578465	147.501566592714
340.8	108.199066748978	147.496526559289
342.4	108.205964837492	147.493816221726
344	108.210497566509	147.489082641243
345.6	108.216070482397	147.485325417306
347.2	108.221854763339	147.48162228124
348.8	108.227970536413	147.479320094063
350.4	108.233205979247	147.475744327001
352	108.24110894348	147.472552267582
353.6	108.246254339499	147.469103038737
355.2	108.253312280535	147.463827578247
356.8	108.260630635635	147.459089308426
358.4	108.264712167322	147.453461742009
360	108.267044627948	147.44869079982
361.6	108.268404291368	147.447549275547
363.2	108.274039657601	147.445153850264
364.8	108.27739908645	147.443608512994
366.4	108.279923624174	147.442166199581
368	108.282338947943	147.443380033502
369.6	108.283817829226	147.44337637743
371.2	108.285173807027	147.443193086637
372.8	108.285582277665	147.439561209692
374.4	108.287938873568	147.439218942192
376	108.28699770652	147.438057502006
377.6	108.285938173521	147.436461001798
379.2	108.284959659169	147.43606654501
380.8	108.286177898641	147.438614169238
382.4	108.288130319643	147.442368825011
384	108.291037402687	147.444380014538
385.6	108.29098734061	147.445602363584
387.2	108.294838372574	147.446722067525
388.8	108.298726822984	147.448693261806
390.4	108.300924463312	147.452417866191
392	108.303577753392	147.457098670389
393.6	108.302471118006	147.459872943821
395.2	108.302144340777	147.462510138177
396.8	108.303120331708	147.464316105647
398.4	108.302198135553	147.46524598677
400	108.303003433604	147.467942436372
401.6	108.301000950525	147.472361606619
403.2	108.304505295913	147.476166324469
404.8	108.309395248152	147.481876084063
406.4	108.311000617188	147.485314131025
408	108.3131068875	147.488471704953
409.6	108.316514959663	147.493624247952
411.2	108.322345719217	147.500478335256
412.8	108.322095408832	147.503252608688
414.4	108.319792722419	147.505502019579
416	108.322348137072	147.510073632948
417.6	108.32496137749	147.512666848536
419.2	108.329058924201	147.517052423635
420.8	108.33245313302	147.522659376256
422.4	108.33316680336	147.527098213748
424	108.337495700604	147.534111589478
425.6	108.340122091657	147.536988290917
427.2	108.344308920845	147.539675048569
428.8	108.346891070079	147.542541541617
430.4	108.350724771237	147.546438479083
432	108.353947033095	147.547943828688
433.6	108.353098922615	147.548606415001
435.2	108.35462519222	147.547342117044
436.8	108.35622042637	147.546422641805
438.4	108.354614268067	147.547161057441
440	108.351301941604	147.546165302156
441.6	108.345294492367	147.545264184771
443.2	108.339737601823	147.546165302156
444.8	108.335805860792	147.54613840313
446.4	108.329677365936	147.545797682128
448	108.32216805439	147.542944143741
449.6	108.315499785737	147.542143150509
451.2	108.308741405345	147.540791474431
452.8	108.300658655462	147.54011791194
454.4	108.291112443159	147.538747462583
456	108.285410457443	147.535935448143
457.6	108.280504373899	147.533197678308
459.2	108.274802566816	147.530294077844
460.8	108.270048395782	147.527813415616
462.4	108.264162149468	147.526754207461
464	108.258275903154	147.525694999306
465.6	108.254419446507	147.526265084202
467.2	108.249613487117	147.521716586922
468.8	108.243856348265	147.518353041125
470.4	108.233885447763	147.51279981366
472	108.225850484408	147.510246647734
473.6	108.218187323552	147.506488328882
475.2	108.209222360845	147.502236903268
476.8	108.202463980453	147.496870874392
478.4	108.19920994545	147.495009190905
480	108.194372697262	147.491229504093
481.6	108.188504956147	147.487004424879
483.2	108.178943099444	147.48234865172
484.8	108.172685339822	147.477733553999
486.4	108.16262286235	147.471325608146
488	108.155580796856	147.467487515578
489.6	108.147020181693	147.460920281298
491.2	108.142491839276	147.45837166647
492.8	108.134073292169	147.456131050268
494.4	108.127986797547	147.454177147165
496	108.120625995512	147.452810620136
497.6	108.116476112815	147.452793328958
499.2	108.114620871139	147.452271542237
500.8	108.10727329861	147.452063592071
502.4	108.099925726082	147.451855641905
504	108.098651418668	147.453785307417
505.6	108.098651418668	147.455127596856
507.2	108.101955515749	147.456169513833
508.8	108.101955515749	147.456169513833
510.4	108.10292338257	147.457028912821
512	108.10292338257	147.457028912821
513.6	108.10292338257	147.457028912821
515.2	108.10622747965	147.458070829798
516.8	108.10622747965	147.458070829798
518.4	108.109531576731	147.459112746775
520	108.109531576731	147.459112746775
521.6	108.108257269317	147.459700122849
523.2	108.108257269317	147.459700122849
524.8	108.108257269317	147.459700122849
526.4	108.109225136138	147.460559521837
528	108.109225136138	147.460559521837
529.6	108.109225136138	147.460559521837
531.2	108.107195346472	147.458930228786
532.8	108.107195346472	147.458930228786
534.4	108.103891249392	147.457888311809
536	108.107195346472	147.458930228786
537.6	108.107195346472	147.458930228786
539.2	108.109225136138	147.460559521837
540.8	108.109225136139	147.460559521837
542.4	108.105921039058	147.45951760486
544	108.102616941978	147.458475687883
545.6	108.102616941978	147.458475687883
547.2	108.099312844897	147.457433770906
548.8	108.099312844897	147.457433770906
550.4	108.096976614638	147.457251252917
552	108.096976614638	147.457251252917
553.6	108.096976614638	147.457251252917
555.2	108.096976614638	147.457251252917
556.8	108.097613768345	147.465852827961
558.4	108.097526563437	147.502895535111
560	108.103710702358	147.486410939801
561.6	108.104985009772	147.426177943676
563.2	108.101932837982	147.402830949048
564.8	108.098628740901	147.391275995906
566.4	108.101604305602	147.388046991941
568	108.103706912835	147.386845502094
569.6	108.103706912835	147.38557119468
571.2	108.103378380454	147.381300273738
572.8	108.102176890607	147.379056866914
574.4	108.104206680274	147.37941185255
576	108.105268603118	147.378907439199
577.6	108.108244167819	147.375678435234
579.2	108.112565655496	147.373042909117
580.8	108.113653210961	147.371037728728
582.4	108.116606873503	147.369385680188
584	108.116606873502	147.369385680188
585.6	108.119910970583	147.370427597165
587.2	108.119910970583	147.369153289751
588.8	108.118636663169	147.368466358411
590.4	108.121612227869	147.365237354446
592	108.122674150714	147.364732941094
593.6	108.125627813256	147.363080892554
595.2	108.128603377956	147.359851888589
596.8	108.130633167622	147.360206874226
598.4	108.133937264703	147.359606129302
600	108.136039871936	147.358404639455
601.6	108.134838382088	147.35616123263
603.2	108.136868171755	147.356516218267
604.8	108.138142479169	147.354286180293
606.4	108.140172268835	147.35464116593
608	108.143125931377	147.352989117389
609.6	108.145155721043	147.353344103026
611.2	108.146160091462	147.349129501921
612.8	108.149464188543	147.348528756997
614.4	108.151493978209	147.348883742634
616	108.152078035774	147.345671426028
617.6	108.155053600474	147.342442422063
619.2	108.157083390141	147.3427974077
620.8	108.159185997374	147.341595917852
622.4	108.158621661233	147.331437867324
624	108.162012963222	147.29379441525
625.6	108.155828824301	147.305910746691
627.2	108.154554516888	147.364869435402
628.8	108.157606688677	147.38821643003
630.4	108.159636478344	147.399084451832
632	108.159965010724	147.403355372773
633.6	108.161166500571	147.405598779598
635.2	108.162440807985	147.406285710938
636.8	108.161567850518	147.408313225056
638.4	108.162769340365	147.41055663188
640	108.160918150541	147.408748492982
641.6	108.162192457955	147.409435424322
643.2	108.161246682921	147.413019413924
644.8	108.158954984911	147.416009925678
646.4	108.157867429446	147.418015106067
648	108.15694355657	147.420022140244
649.6	108.15628649181	147.419036543103
651.2	108.155012184396	147.418349611763
652.8	108.15628649181	147.417393881202
654.4	108.156359309377	147.415837405718
656	108.155486351909	147.417864919836
657.6	108.153456562243	147.417509934199
659.2	108.152532689368	147.419516968376
660.8	108.151586914334	147.423100957978
662.4	108.151586914334	147.423100957978
664	108.152265174732	147.424457478773
665.6	108.152192357165	147.426013954257
667.2	108.153393847013	147.428257361082
668.8	108.153393847013	147.428257361082
670.4	108.152119539599	147.429213091642
672	108.153393847013	147.429900022983
673.6	108.152469974138	147.431907057159
675.2	108.153744281551	147.4325939885
676.8	108.156044008213	147.437850506582
678.4	108.156044008213	147.439493168483
680	108.156044008213	147.439493168483
681.6	108.156521873493	147.442201071738
683.2	108.156850405873	147.444829330779
684.8	108.156850405873	147.444829330779
686.4	108.156777588306	147.446385806263
688	108.15670477074	147.447942281747
689.6	108.155430463326	147.448898012308
691.2	108.154156155912	147.452579344837
692.8	108.155430463326	147.453266276177
694.4	108.154156155912	147.452579344837
696	108.152126366246	147.4522243592
697.6	108.152126366246	147.4522243592
699.2	108.148822269165	147.451182442223
700.8	108.147547961751	147.450495510882
702.4	108.148749451599	147.452738917707
704	108.147475144185	147.452051986367
705.6	108.147296544343	147.453505139628
707.2	108.146022236929	147.452818208288
708.8	108.143992447262	147.452463222651
710.4	108.143992447262	147.452463222651
712	108.142718139848	147.451776291311
713.6	108.140688350182	147.451421305674
715.2	108.140071107528	147.451719971474
716.8	108.141345414942	147.452406902814
718.4	108.138041317862	147.453007647738
720	108.139242807709	147.455251054562
721.6	108.140444297557	147.457494461387
723.2	108.140444297557	147.457494461387
724.8	108.14171860497	147.458181392727
726.4	108.142992912384	147.458868324068
728	108.140963122718	147.458513338431
729.6	108.14028486232	147.458799479536
731.2	108.141559169734	147.459486410876
732.8	108.141559169734	147.459486410876
734.4	108.141559169734	147.459486410876
736	108.141559169734	147.459486410876
737.6	108.141559169734	147.459486410876
739.2	108.139529380068	147.45913142524
740.8	108.139529380068	147.45913142524
742.4	108.139529380068	147.45913142524
744	108.136225282987	147.458089508263
745.6	108.137499590401	147.458776439603
747.2	108.137499590401	147.458776439603
748.8	108.136225282987	147.459732170163
750.4	108.134195493321	147.459377184527
752	108.135469800735	147.460064115867
753.6	108.136744108149	147.460751047207
755.2	108.134714318482	147.460396061571
756.8	108.132684528816	147.460041075934
758.4	108.129380431735	147.458999158957
760	108.127350642069	147.45864417332
761.6	108.130654739149	147.459686090297
763.2	108.127350642069	147.45864417332
764.8	108.127350642069	147.45864417332
766.4	108.128624949483	147.45933110466
768	108.128624949483	147.45933110466
769.6	108.129899256897	147.460018036001
771.2	108.133203353977	147.461059952978
772.8	108.133203353977	147.461059952978
774.4	108.133203353977	147.461059952978
776	108.133203353977	147.461059952978
777.6	108.131173564311	147.460704967341
779.2	108.131173564311	147.460704967341
780.8	108.132447871725	147.461391898681
782.4	108.131173564311	147.460704967341
784	108.133203353977	147.461059952978
785.6	108.133203353977	147.461059952978
787.2	108.131929046563	147.460373021637
788.8	108.13395883623	147.460728007274
790.4	108.13395883623	147.460728007274
792	108.132684528816	147.460041075934
793.6	108.135988625896	147.461082992911
795.2	108.132684528816	147.460041075934
796.8	108.132684528816	147.460041075934
798.4	108.132684528816	147.460041075934
800	108.130654739149	147.459686090297
801.6	108.130654739149	147.459686090297
803.2	108.129380431735	147.458999158957
804.8	108.129380431735	147.458999158957
806.4	108.129380431735	147.458999158957
808	108.126254934497	147.456504088718
809.6	108.126254934497	147.456504088718
811.2	108.122950837417	147.455462171741
812.8	108.125312700296	147.454143922692
814.4	108.128839801174	147.453939123287
816	108.132143898254	147.450612776394
817.6	108.132143898254	147.446244512525
819.2	108.133356940889	147.442984460445
820.8	108.137874080603	147.440766325342
822.4	108.139965135049	147.436526452515
824	108.14326923213	147.433200105623
825.6	108.145360286576	147.428960232796
827.2	108.144984820998	147.420183724926
828.8	108.151793263467	147.409507987011
830.4	108.158601705936	147.398832249096
832	108.163858224018	147.38667655103
833.6	108.175772998338	147.371016507577
834.4	108.175425943986	147.368263364232
835.2	108.175061091975	147.365369034048
836	108.176051947858	147.363063533459
836.8	108.179345589905	147.361026773679
837.6	108.180510507168	147.358472571381
838.4	108.184119744741	147.356188254983
839.2	108.187941290406	147.353769567032
840	108.187889354587	147.349909789021
840.8	108.189466879154	147.346688905665
841.6	108.1911461795	147.343260223382
842.4	108.191195879736	147.338664156115
843.2	108.193050614608	147.334722297484
844	108.195037830543	147.330498877522
844.8	108.195237188251	147.324919493675
845.6	108.197461365936	147.319994164339
846.4	108.197773613677	147.313548241257
847.2	108.203756381242	147.308345099421
848	108.204369477278	147.300832180205
848.8	108.205038309317	147.292636268334
849.6	108.212221695851	147.285694012287
