# Supplementary material for: Seeking safety: Movement dynamics after post-contact immobility
Source: PLoS One. 2024 Aug 22;19(8):e0307370. doi: 10.1371/journal.pone.0307370 (PMC11340899; doi:10.1371/journal.pone.0307370)
Supplement: S5 Data — (ZIP) [file pone.0307370.s014.zip › Franks_etal_AntLionTracksDSandData_PLoSOne_2024/Averaged_Data_Width_20_Day3_Antlion20_Capture1.txt]

t	x	y
16.5333333333333	116.838232134773	120.14461650355
17.3818181818182	116.919154968772	120.21229851201
18.2260869565217	116.995725354203	120.270626274621
19.0666666666667	117.063287070621	120.324640293626
19.904	117.131809227643	120.371712153146
20.7384615384615	117.197220884859	120.411697456842
21.5703703703704	117.259992165218	120.447208429937
22.4	117.31494190259	120.483096092648
23.2275862068966	117.367977331765	120.512183411953
24.0533333333333	117.412123476306	120.540820334843
24.8774193548387	117.45275272204	120.56790000045
25.7	117.491880190597	120.59267583863
26.5212121212121	117.528182477354	120.616573999774
27.3411764705882	117.557411012916	120.637665966901
28.16	117.584663651271	120.655522571263
28.9777777777778	117.610402254162	120.672387142049
29.7945945945946	117.634749581222	120.688340114414
30.6105263157895	117.656197507488	120.709880548758
31.425641025641	117.66890802714	120.735259332944
32.24	117.680477095756	120.760160895597
33.0536585365854	117.693374510809	120.784314644194
34.6926829268293	117.744317433796	120.845367196144
36.3317073170732	117.796069758242	120.907697191834
37.9707317073171	117.846457927179	120.970198523791
39.609756097561	117.892076994823	121.033151585588
41.2487804878049	117.936449448895	121.100621053451
42.8878048780488	117.980675523118	121.170007715041
44.5268292682927	118.019898064395	121.243517683971
46.1658536585366	118.061573049226	121.3223687877
47.8048780487805	118.107173462661	121.400218757181
49.4439024390244	118.14806131982	121.483403383235
51.0829268292683	118.182906789693	121.567937158671
52.7219512195122	118.209715901818	121.654074279649
54.3609756097561	118.226361542413	121.744596410813
56	118.209659258305	121.790734440936
57.6	118.149500628378	121.828592529405
59.2	118.090879187791	121.866818679831
60.8	118.029490344506	121.902069127812
62.4	117.968730386774	121.938999536904
64	117.899450514215	121.969251334847
65.6	117.82970415412	121.997870155518
67.2	117.758278763976	122.029301988134
68.8	117.688075246097	122.058843619757
70.4	117.61636589039	122.09033119376
72	117.546194761157	122.121498629259
73.6	117.472142303927	122.15426425864
75.2	117.396719814522	122.189227613199
76.8	117.319664038087	122.226588713691
78.4	117.244887789527	122.261960320148
80	117.168785088845	122.300391307906
81.6	117.096599648667	122.337732960392
83.2	117.025101115878	122.373453390089
84.8	116.95261152819	122.411052707854
86.4	116.880668469559	122.446748132971
88	116.812820605249	122.483604881852
89.6	116.745233700233	122.522194649331
91.2	116.677646795217	122.56078441681
92.8	116.610059890201	122.59937418429
94.4	116.543791300965	122.633408872853
96	116.484968922326	122.661339957101
97.6	116.426640129105	122.688498633861
99.2	116.366418644635	122.715190414303
100.8	116.311441649632	122.743616839541
102.4	116.257486814602	122.768630615243
104	116.203382962143	122.793804220153
105.6	116.154253075567	122.817083085946
107.2	116.105827402732	122.838919538147
108.8	116.059227860193	122.857246815606
110.4	116.016615020271	122.871544544791
112	115.970595052285	122.881967146236
113.6	115.921044973824	122.889874678849
115.2	115.874059960816	122.896132933264
116.8	115.836005451543	122.898005117787
118.4	115.80532496588	122.89739680534
120	115.784044331748	122.895627692382
121.6	115.770508903069	122.890253145024
123.2	115.76009143996	122.885442634536
124.8	115.748351667125	122.877651723807
126.4	115.739189301365	122.874526807031
128	115.730306193287	122.867762605467
129.6	115.730413753718	122.869611051386
131.2	115.730689583003	122.871896494031
132.8	115.730213013754	122.873550230057
134.4	115.728279581816	122.875121143507
136	115.726346149877	122.876692056957
137.6	115.726621979162	122.878977499601
139.2	115.725506227814	122.881196918347
140.8	115.725029658565	122.882850654373
142.4	115.724734348561	122.883102652244
144	115.724734348561	122.883102652244
145.6	115.722982175866	122.883271827538
147.2	115.721592521661	122.883682681825
148.8	115.721584554221	122.886224294964
150.4	115.72204164275	122.887107999453
152	115.720620081487	122.889588603492
153.6	115.720438822242	122.890990341648
155.2	115.718867908792	122.89280293409
156.8	115.717752157445	122.895022352836
158.4	115.718027986729	122.89730779548
160	115.718201278534	122.898447670464
161.6	115.716779717271	122.900928274503
163.2	115.714925929546	122.903556533544
164.8	115.713504368282	122.906037137583
166.4	115.711831839801	122.907263658469
168	115.710410278537	122.909744262507
169.6	115.709292221125	122.911980377333
171.2	115.709284253685	122.914521990472
172.8	115.710642679707	122.91654584837
174.4	115.711111281516	122.917433725483
176	115.711284573321	122.918573600467
177.6	115.710567775401	122.920158520313
179.2	115.711836393942	122.923258955762
180.8	115.712440591423	122.924829869212
182.4	115.711019030159	122.927310473251
184	115.713346916739	122.930222417395
185.6	115.714343095821	122.931605780705
187.2	115.713225038408	122.933841895531
188.8	115.712077063195	122.935581984275
190.4	115.712197902691	122.93920716916
192	115.7126665045	122.940095046273
193.6	115.711116220626	122.942478816101
195.2	115.709679425738	122.943772197082
196.8	115.707549808728	122.944115013478
198.4	115.706172590252	122.945089536494
200	115.707566363986	122.946744213685
201.6	115.708432606666	122.947890152278
203.2	115.706735216118	122.948085313672
204.8	115.706429406202	122.948346498965
206.4	115.705484414187	122.949173366978
208	115.703151465151	122.950947794919
209.6	115.702265535137	122.952262908806
211.2	115.70330090991	122.953678653358
212.8	115.702979139624	122.955044420686
214.4	115.701657872606	122.955644634447
216	115.699698921768	122.957864778731
217.6	115.700011602949	122.959836754714
219.2	115.699361920939	122.964459340654
220.8	115.698757723458	122.966271933096
222.4	115.698097541537	122.969486218435
224	115.695965298894	122.972399529938
225.6	115.694080582597	122.97303627657
227.2	115.693810390914	122.975026733889
228.8	115.695140102998	122.97765499293
230.4	115.695232429804	122.978316215791
232	115.69568251222	122.980577741012
233.6	115.695287453058	122.982886409004
235.2	115.695094159237	122.986498587288
236.8	115.69320944294	122.98713533392
238.4	115.688983825237	122.987413193788
240	115.688810533432	122.992450746256
241.6	115.687135379318	122.994414720045
243.2	115.686523606734	122.997551039151
244.8	115.687072000324	123.001418581344
246.4	115.686508551045	123.005366941625
248	115.687807915066	123.007138801652
249.6	115.685912382787	123.010194484639
251.2	115.683840248123	123.012299631252
252.8	115.685624327875	123.015377644036
254.4	115.686527813875	123.017859069039
256	115.68535925611	123.019548166172
257.6	115.683473166279	123.023503373135
259.2	115.683712098919	123.026967896416
260.8	115.684238335434	123.029478239498
262.4	115.684742748786	123.033274613668
264	115.683284991217	123.034780694692
265.6	115.682448726977	123.037647886373
267.2	115.683101033965	123.039603494848
268.8	115.682347484298	123.04461493957
270.4	115.682419671188	123.048558968743
272	115.683659973207	123.053657530312
273.6	115.685638550238	123.056844310449
275.2	115.685867415492	123.060698106009
276.8	115.685677917191	123.065324336265
278.4	115.687574865851	123.070803770983
280	115.688478351851	123.073285195985
281.6	115.688267416133	123.075276429159
283.2	115.688391098912	123.077873767506
284.8	115.687846117721	123.079375821575
286.4	115.688127171381	123.082247456792
288	115.688010420914	123.083903939888
289.6	115.689059799066	123.086840273249
291.2	115.689059799066	123.090752100659
292.8	115.689543157051	123.094256446048
294.4	115.688541282775	123.096945827392
296	115.689313792411	123.101438467231
297.6	115.688866520968	123.104711746343
299.2	115.689307218949	123.107926717757
300.8	115.690297493988	123.109560383699
302.4	115.691870589056	123.115511765861
304	115.696397733816	123.120799722449
305.6	115.700048093596	123.124025621789
307.2	115.705942388823	123.13089715619
308.8	115.711194839023	123.135139144316
310.4	115.713957135371	123.139135104423
312	115.719592439558	123.142409882475
313.6	115.720993521469	123.14706429627
315.2	115.723805574849	123.150541072508
316.8	115.729341095021	123.15604839566
318.4	115.730987533156	123.15837455596
320	115.733714267019	123.161804196311
321.6	115.736995883	123.16544020184
323.2	115.742563460954	123.168895722641
324.8	115.751136506728	123.170020845744
326.4	115.760745195695	123.170642584442
328	115.770900261095	123.170491859909
329.6	115.780890748709	123.175979620741
331.2	115.789924079226	123.180953192276
332.8	115.797667013798	123.187732431867
334.4	115.809528364341	123.191860054656
335.2	115.81264492594	123.193950617325
336	115.814693292741	123.194934649151
336.8	115.817550441016	123.19701081638
337.6	115.820570210624	123.199248294176
338.4	115.824041592152	123.200423079993
339.2	115.826432348741	123.200440963415
340	115.829482283617	123.204119200157
340.8	115.834541325496	123.206935018028
341.6	115.83875208066	123.209218167362
342.4	115.843751262957	123.211018460151
343.2	115.849791841669	123.214345835143
344	115.856247070123	123.217063785989
344.8	115.86157368669	123.218445843558
345.6	115.868943444844	123.221516976259
346.4	115.875801036712	123.223428426777
347.2	115.883728026056	123.22554118534
348	115.890659838307	123.228362037958
348.8	115.900501561588	123.230485901148
349.6	115.910352658503	123.23309882541
350.4	115.919675048536	123.236502961615
