# Supplementary material for: Seeking safety: Movement dynamics after post-contact immobility
Source: PLoS One. 2024 Aug 22;19(8):e0307370. doi: 10.1371/journal.pone.0307370 (PMC11340899; doi:10.1371/journal.pone.0307370)
Supplement: S5 Data — (ZIP) [file pone.0307370.s014.zip › Franks_etal_AntLionTracksDSandData_PLoSOne_2024/Averaged_Data_Width_20_Day3_Antlion5_Capture1.txt]

t	x	y
16.6095238095238	108.05247220827	122.10106863529
17.4545454545455	108.015730752348	122.058718008173
18.295652173913	107.990575991154	122.021428182442
19.1333333333333	107.968622923162	121.99744600898
19.968	107.943873249993	121.963267550309
20.8	107.923095475594	121.937687046151
21.6296296296296	107.902881604457	121.914795994338
22.4571428571429	107.887292758644	121.892175222311
23.2827586206897	107.871295478949	121.868049481391
24.1066666666667	107.856250654282	121.853143644819
24.9290322580645	107.845795631385	121.839414100197
25.75	107.839317528079	121.819382946592
26.569696969697	107.837086294765	121.801850554854
27.3882352941176	107.83477848285	121.78651934865
28.2057142857143	107.832807800417	121.769753442794
29.0222222222222	107.83205321244	121.749111562939
29.8378378378378	107.829136583213	121.727001371583
30.6526315789474	107.834985589678	121.702271016686
31.4666666666667	107.840956243262	121.679429946139
32.28	107.844814013989	121.657432365167
33.0926829268293	107.846216083174	121.639902242065
34.7317073170732	107.830446528927	121.59777709021
36.3707317073171	107.818458691035	121.55293770559
38.009756097561	107.801630945536	121.511211158238
39.6487804878049	107.786783587443	121.466738248673
41.2878048780488	107.771828026467	121.425587758098
42.9268292682927	107.755781644935	121.383868446242
44.5658536585366	107.743467914371	121.338759434144
46.2048780487805	107.729026964114	121.296762140108
47.8439024390244	107.711905189636	121.254227513113
49.4829268292683	107.695931798612	121.212008592909
51.1219512195122	107.679870215583	121.169226376294
52.7609756097561	107.663770541842	121.128443921993
54.4	107.647086810537	121.086411090933
56	107.667884606847	121.076771056304
57.6	107.688688572779	121.064276831071
59.2	107.70880046805	121.056702221163
60.8	107.725913354697	121.051937980171
62.4	107.7448784698	121.047087190602
64	107.766611782744	121.040588222791
65.6	107.782498148504	121.034221995335
67.2	107.799062120033	121.03023877224
68.8	107.81728697692	121.022954255569
70.4	107.830033290823	121.017022606539
72	107.843916534754	121.003357336245
73.6	107.859142311269	120.99970743419
75.2	107.87268989002	120.991711198749
76.8	107.887684444806	120.982697618063
78.4	107.900506488208	120.974616092734
80	107.912797090874	120.96875012328
81.6	107.926751894831	120.957267134374
83.2	107.93797025475	120.945621867972
84.8	107.945242458312	120.939155189276
86.4	107.950764674713	120.93206391659
88	107.956459235969	120.924002509154
89.6	107.961978579956	120.917913709042
91.2	107.966088221365	120.917101338066
92.8	107.972769839906	120.918923597668
94.4	107.971469485328	120.924252847447
96	107.969743246735	120.931123763312
97.6	107.970599167411	120.936214474771
99.2	107.973722605692	120.93791078109
100.8	107.972949040088	120.937822240448
102.4	107.969531759181	120.941010977091
104	107.97307419528	120.943431468619
105.6	107.976817473309	120.949524250941
107.2	107.983250994353	120.950941225381
108.8	107.990055264982	120.952927021101
110.4	107.993222654083	120.953600933676
112	107.997891486914	120.950662507418
113.6	108.002560319745	120.947724081161
115.2	108.007229152576	120.944785654904
116.8	108.012485670658	120.94434761173
118.4	108.017780279451	120.941909806243
120	108.023074888245	120.939472000755
121.6	108.026391500844	120.936124099358
123.2	108.03101086522	120.938589884204
124.8	108.035679698051	120.935651457946
126.4	108.040056694153	120.934297818649
128	108.043373306753	120.930949917251
129.6	108.047333217042	120.926043833708
131.2	108.052998575419	120.924174849501
132.8	108.056315188019	120.920826948103
134.4	108.059649322346	120.919415197532
136	108.062920044708	120.919590414802
137.6	108.064578518328	120.918831452298
139.2	108.067498806151	120.918141202449
140.8	108.073122058053	120.916552022563
142.4	108.07577608434	120.914220086845
144	108.079957405542	120.912647113631
145.6	108.084854782637	120.909251598845
147.2	108.089036103839	120.909271509898
148.8	108.092352716439	120.905923608501
150.4	108.097647325232	120.903485803013
152	108.101589713794	120.900638522385
153.6	108.105094059182	120.900200479212
155.2	108.109036447744	120.897353198584
156.8	108.112978836306	120.895859869583
158.4	108.116105262093	120.896808104218
160	108.119072905936	120.894781266615
161.6	108.122268357658	120.889444862239
163.2	108.125516456446	120.88645301005
164.8	108.128764555235	120.883461157861
166.4	108.133719442041	120.881976725288
168	108.138344102451	120.884692368901
169.6	108.139658231972	120.88224330934
171.2	108.13994495114	120.880017822463
172.8	108.137770664115	120.877755926804
174.4	108.135343389589	120.876890147355
176	108.134116868703	120.881195485975
177.6	108.131613764854	120.888955107906
179.2	108.132188006325	120.893681556938
180.8	108.132375739114	120.896591415162
182.4	108.13193769594	120.899000652617
184	108.132176628581	120.900274960031
185.6	108.130716484669	120.903487276637
187.2	108.129882116719	120.907200214012
188.8	108.129643184079	120.905925906598
190.4	108.129830916868	120.908835764823
192	108.131119279143	120.908320419913
193.6	108.131307011931	120.911230278137
195.2	108.131545944572	120.914097469818
196.8	108.130875996189	120.919250918918
198.4	108.130875996189	120.923155760923
200	108.131141030714	120.925717761333
201.6	108.13209396674	120.927024205885
203.2	108.132756553053	120.927510102515
204.8	108.134455629605	120.925572093323
206.4	108.134455629605	120.925572093323
208	108.135074043497	120.930210197513
209.6	108.135074043497	120.930210197513
211.2	108.135975160883	120.931712059822
212.8	108.135298185069	120.931254105595
214.4	108.136162893671	120.934621918047
216	108.135724850498	120.937031155501
217.6	108.13601687928	120.943455788713
219.2	108.134782393973	120.943276589233
220.8	108.133747019199	120.947736665181
222.4	108.132896700098	120.948316428205
224	108.13284985056	120.946985901347
225.6	108.133917513529	120.947674716165
227.2	108.134610680748	120.950177820014
228.8	108.134610680748	120.951770704281
230.4	108.134439139366	120.954000742256
232	108.13297368584	120.957031773461
233.6	108.133935663005	120.958302957573
235.2	108.133935663005	120.958302957573
236.8	108.133935663005	120.958302957573
238.4	108.134301089396	120.961863522406
240	108.135828384311	120.961741713609
241.6	108.136616862023	120.959845612444
243.2	108.138710367061	120.957046687231
244.8	108.138323858378	120.955230096423
246.4	108.138091953169	120.957974308069
248	108.137860047959	120.960718519715
249.6	108.137183072145	120.961853449755
251.2	108.13893524484	120.965065766361
252.8	108.139725440368	120.967006898856
254.4	108.139055491985	120.972160347956
256	108.138823586776	120.974904559602
257.6	108.138385543602	120.977313797057
259.2	108.138153638393	120.980058008703
260.8	108.138153638393	120.980058008703
262.4	108.139115615558	120.981329192814
264	108.139480933417	120.983512981793
265.6	108.140717761201	120.983203774847
267.2	108.141516997869	120.985109646901
268.8	108.141107399057	120.98856848131
270.4	108.140430423244	120.98970341135
272	108.139116293723	120.990360476111
273.6	108.140025174746	120.988074218692
275.2	108.139116293723	120.991953360378
276.8	108.138171003917	120.996105567939
278.4	108.137939098707	120.998849779585
280	108.137030217684	121.001136037004
281.6	108.137207802754	121.004314809763
283.2	108.137207802754	121.004314809763
284.8	108.139172360017	121.008509405001
286.4	108.140499763574	121.010473962264
288	108.142080154631	121.013909594998
289.6	108.142127004168	121.015240121856
291.2	108.141218123145	121.017526379275
292.8	108.140480783505	121.019175482987
294.4	108.139571902481	121.021461740407
296	108.138834562841	121.023110844119
297.6	108.139391135344	121.023958954599
299.2	108.138429158178	121.022687770488
300.8	108.139159230134	121.026703166245
302.4	108.140677779803	121.028822460837
304	108.141639756968	121.030093644949
305.6	108.14169285311	121.033651086479
307.2	108.142422925066	121.037666482236
308.8	108.143750328622	121.0396310395
310.4	108.144480400578	121.043646435257
312	108.145442377744	121.044917619368
313.6	108.146404354909	121.04618880348
315.2	108.147134426865	121.050204199237
316.8	108.147134426865	121.050204199237
318.4	108.147134426865	121.050204199237
320	108.147087577328	121.048873672379
321.6	108.147087577328	121.048873672379
323.2	108.147764553141	121.049331626606
324.8	108.148673434165	121.047045369186
326.4	108.148726530307	121.050602810717
328	108.148726530307	121.050602810717
329.6	108.149279017192	121.051439433715
331.2	108.148694959628	121.056111894233
332.8	108.148694959628	121.056111894233
334.4	108.150022363184	121.058076451496
336	108.15075243514	121.062091847253
337.6	108.151482507096	121.066107243011
339.2	108.151535603238	121.069664684541
340.8	108.151945093518	121.070099245655
342.4	108.152907070683	121.071370429766
344	108.153869047849	121.072641613877
345.6	108.155415082579	121.072792038878
347.2	108.155967569464	121.073628661876
348.8	108.155967569464	121.073628661876
350.4	108.155967569464	121.073628661876
352	108.156551627029	121.068956201359
353.6	108.157135684594	121.067835442248
355.2	108.158097661759	121.069106626359
356.8	108.159006542782	121.06682036894
358.4	108.159915423805	121.064534111521
360	108.159868574268	121.063203584663
361.6	108.159868574268	121.063203584663
363.2	108.16048698816	121.066914068015
364.8	108.16048698816	121.066914068015
366.4	108.16048698816	121.066914068015
368	108.159525010995	121.065642883903
369.6	108.158137874278	121.066884006228
371.2	108.157794311005	121.069323305469
372.8	108.156275761337	121.06930661811
374.4	108.156275761337	121.06930661811
376	108.156275761337	121.06930661811
377.6	108.156275761337	121.06930661811
379.2	108.155723274451	121.0704589479
380.8	108.155723274451	121.0704589479
382.4	108.155170787566	121.07161127769
384	108.155789201458	121.075321761042
385.6	108.155410891444	121.079164594337
387.2	108.156029305336	121.078236973499
388.8	108.155073574776	121.07919270406
390.4	108.154164693753	121.081478961479
392	108.153202716587	121.080207777367
393.6	108.153202716587	121.080207777367
395.2	108.152240739422	121.078936593256
396.8	108.151278762257	121.077665409145
398.4	108.150935198983	121.080104708385
400	108.149973221818	121.078833524274
401.6	108.149973221818	121.078833524274
403.2	108.149973221818	121.078833524274
404.8	108.149011244652	121.077562340163
406.4	108.149011244652	121.07955129295
408	108.147492694984	121.079534605591
409.6	108.145974145316	121.079517918232
411.2	108.142688821514	121.084179526329
412.8	108.141726844349	121.082908342218
414.4	108.140339707633	121.084149464543
416	108.138952570916	121.085390586868
417.6	108.137816026466	121.091215377175
419.2	108.136269991736	121.091064952175
420.8	108.133160279837	121.092501418077
422.4	108.131248818717	121.098554378293
424	108.130339937693	121.100840635712
425.6	108.130796277511	121.104594676472
427.2	108.13120576779	121.107018190373
428.8	108.131549331064	121.104578891133
430.4	108.132511308229	121.105850075244
432	108.132511308229	121.105850075244
433.6	108.133473285395	121.107121259355
435.2	108.135444479676	121.10475937792
436.8	108.135788042949	121.102320078679
438.4	108.137306592617	121.102336766038
440	108.137306592617	121.102336766038
441.6	108.137306592617	121.102336766038
443.2	108.137306592617	121.102336766038
444.8	108.137859079503	121.101184436248
446.4	108.137859079503	121.101184436248
448	108.138411566388	121.100032106458
449.6	108.138755129662	121.097592807217
451.2	108.139589779492	121.097504014682
452.8	108.13938085588	121.100855149422
454.4	108.139837195697	121.104609190181
456	108.140246685977	121.107032704083
457.6	108.138507396906	121.11184473718
459.2	108.137589592161	121.115432519364
460.8	108.137589592161	121.115432519364
462.4	108.137999082441	121.117856033265
464	108.13742484097	121.119004516207
465.6	108.136868268467	121.12025901296
467.2	108.134903711204	121.122754531645
468.8	108.134351224318	121.123906861435
470.4	108.134760714598	121.126330375336
472	108.134395396739	121.12876582773
473.6	108.134996141663	121.132370297272
475.2	108.134996141663	121.132370297272
476.8	108.137144921014	121.129981778076
478.4	108.137189093435	121.13484074437
480	108.138576230151	121.133599622045
481.6	108.139045562123	121.135946281904
483.2	108.139045562123	121.135946281904
484.8	108.139455052403	121.138369795805
486.4	108.140600207038	121.139428848588
488	108.141646959557	121.140521112086
489.6	108.141028545665	121.14639604406
491.2	108.141028545665	121.14639604406
492.8	108.141028545665	121.14639604406
494.4	108.138327279428	121.149936893046
496	108.13674688837	121.154540640909
497.6	108.135228338702	121.15452395355
499.2	108.134675851816	121.15567628334
500.8	108.133539307366	121.157949372241
502.4	108.132986820481	121.159101702031
504	108.132434333595	121.16025403182
505.6	108.131881846709	121.16140636161
507.2	108.130301455652	121.166010109473
508.8	108.129748968766	121.167162439263
510.4	108.129405405493	121.169601738504
512	108.128487600749	121.173189520687
513.6	108.127569796004	121.176777302871
515.2	108.127017309118	121.17792963266
516.8	108.126651991259	121.180365085054
518.4	108.1262866734	121.182800537447
520	108.126839160286	121.181648207657
521.6	108.127391647172	121.180495877867
523.2	108.128512522351	121.181558776744
524.8	108.126729060859	121.181511843547
526.4	108.126172488356	121.1827663403
528	108.125144584184	121.186217758373
529.6	108.125718825655	121.185069275431
531.2	108.126684888438	121.186238292579
532.8	108.126684888438	121.186238292579
534.4	108.126319570579	121.188673744973
536	108.124170791228	121.191062264169
537.6	108.123508204915	121.192078229849
539.2	108.124082446386	121.190929746906
540.8	108.12468319131	121.194534216449
542.4	108.12468319131	121.194534216449
544	108.12468319131	121.194534216449
545.6	108.122638989833	121.197089468294
547.2	108.122638989833	121.197089468294
548.8	108.121226919455	121.19843265719
550.4	108.120861601596	121.200868109583
552	108.120861601596	121.200868109583
553.6	108.120861601596	121.200868109583
555.2	108.121889505768	121.19741669151
556.8	108.121889505768	121.19741669151
558.4	108.119740726417	121.199805210706
560	108.120861601596	121.200868109583
561.6	108.121889505768	121.19741669151
563.2	108.121443498173	121.199928897555
564.8	108.121078180314	121.202364349948
566.4	108.118929400963	121.204752869145
568	108.119138324575	121.206039838596
569.6	108.119138324575	121.206039838596
571.2	108.119138324575	121.206039838596
572.8	108.119800910888	121.205023872916
574.4	108.119435593029	121.207459325309
576	108.119226669417	121.206172355858
577.6	108.119591987276	121.203736903465
579.2	108.119957305135	121.201301451071
580.8	108.119591987276	121.203736903465
582.4	108.119957305135	121.201301451071
584	108.12087510988	121.197713668888
585.6	108.120322622994	121.198865998678
587.2	108.119770136109	121.200018328468
588.8	108.119770136109	121.200018328468
590.4	108.120891011288	121.201081227345
592	108.120829169899	121.205701662567
593.6	108.120829169899	121.205701662567
595.2	108.120829169899	121.205701662567
596.8	108.121038093511	121.206988632018
598.4	108.121993824071	121.207944362578
600	108.12235914193	121.205508910185
601.6	108.124716844894	121.20440736044
603.2	108.125744749066	121.200955942367
604.8	108.125170507595	121.202104425309
606.4	108.125535825454	121.199668972916
608	108.125535825454	121.199668972915
609.6	108.125901143312	121.197233520522
611.2	108.127392857903	121.195830598466
612.8	108.127392857903	121.195830598466
614.4	108.128804928281	121.194487409571
616	108.12917024614	121.192051957177
617.6	108.130582316518	121.190708768281
619.2	108.130947634377	121.188273315888
620.8	108.129919730205	121.191724733961
622.4	108.129554412346	121.194160186355
624	108.130675287525	121.195223085232
625.6	108.130675287525	121.195223085232
627.2	108.129647383353	121.198674503305
628.8	108.130694135872	121.199766766802
630.4	108.130694135872	121.199766766802
632	108.132842915223	121.197378247606
633.6	108.131606087439	121.199542696228
635.2	108.130578183267	121.202994114301
636.8	108.130212865408	121.205429566695
638.4	108.129550279095	121.206445532375
640	108.129459257137	121.206308999438
641.6	108.129668180749	121.207595968889
643.2	108.129211840932	121.209894888345
644.8	108.12818393676	121.213346306418
646.4	108.12818393676	121.213346306418
648	108.127156032588	121.216797724491
649.6	108.124454766351	121.220338573477
651.2	108.124663689964	121.221625542928
652.8	108.124298372105	121.224060995322
654.4	108.124298372105	121.224060995322
656	108.124869936459	121.222908496705
657.6	108.125897840631	121.219457078631
659.2	108.125897840631	121.219457078631
660.8	108.125688917019	121.21817010918
662.4	108.124452089235	121.220334557803
664	108.12388052488	121.22148705642
665.6	108.123515207021	121.223922508813
667.2	108.12294096555	121.225070991755
668.8	108.122575647691	121.227506444149
670.4	108.122575647691	121.227506444149
672	108.121547743519	121.230957862222
673.6	108.12118242566	121.233393314615
675.2	108.12118242566	121.233393314615
676.8	108.120817107801	121.235828767009
678.4	108.120817107801	121.235828767009
680	108.120451789942	121.238264219402
681.6	108.11942388577	121.241715637475
683.2	108.118395981598	121.245167055548
684.8	108.118030663739	121.247602507942
686.4	108.118030663739	121.247602507942
688	108.117368077426	121.248618473622
689.6	108.117368077426	121.248618473622
691.2	108.117368077426	121.248618473622
692.8	108.117368077426	121.248618473622
694.4	108.116705491113	121.249634439301
696	108.116042904801	121.250650404981
697.6	108.115015000629	121.254101823054
699.2	108.115015000629	121.254101823054
700.8	108.115015000629	121.254101823054
702.4	108.114352414316	121.255117788734
704	108.114352414316	121.255117788734
705.6	108.113780849961	121.256270287351
707.2	108.112544022177	121.258434735973
708.8	108.111972457822	121.25958723459
710.4	108.111972457822	121.25958723459
712	108.109677945961	121.261840028054
713.6	108.109677945961	121.261840028054
715.2	108.111461407453	121.261886961251
716.8	108.110224579669	121.264051409874
718.4	108.109561993356	121.265067375553
720	108.109561993356	121.265067375553
721.6	108.108990429001	121.26621987417
723.2	108.108625111142	121.268655326564
724.8	108.109287697455	121.267639360884
726.4	108.108259793283	121.271090778957
728	108.108922379596	121.270074813277
729.6	108.108922379596	121.270074813277
731.2	108.108259793283	121.271090778957
732.8	108.10759720697	121.272106744637
734.4	108.106934620657	121.273122710317
736	108.106934620657	121.273122710317
737.6	108.107506185012	121.2719702117
739.2	108.108080426483	121.270821728758
740.8	108.107624086666	121.273120648214
742.4	108.106961500353	121.274136613894
744	108.10629891404	121.275152579573
745.6	108.105636327728	121.276168545253
747.2	108.10629891404	121.275152579573
748.8	108.106870478395	121.274000080956
750.4	108.106870478395	121.274000080956
752	108.107533064708	121.272984115277
753.6	108.107533064708	121.272984115277
755.2	108.108104629063	121.271831616659
756.8	108.108676193418	121.270679118042
758.4	108.108676193418	121.270679118042
760	108.109247757772	121.269526619425
761.6	108.109247757772	121.269526619425
763.2	108.109819322127	121.268374120808
764.8	108.11048190844	121.267358155129
766.4	108.11048190844	121.267358155129
768	108.11048190844	121.267358155129
769.6	108.11048190844	121.267358155129
771.2	108.11048190844	121.267358155129
772.8	108.111144494753	121.266342189449
774.4	108.111144494753	121.266342189449
776	108.111144494753	121.266342189449
777.6	108.113439006614	121.264089395985
779.2	108.114101592927	121.263073430305
780.8	108.113439006614	121.264089395985
782.4	108.114101592927	121.263073430305
784	108.114101592927	121.263073430305
785.6	108.11476417924	121.262057464625
787.2	108.11476417924	121.262057464625
788.8	108.11476417924	121.262057464625
790.4	108.114101592927	121.263073430305
792	108.114101592927	121.263073430305
793.6	108.114101592927	121.263073430305
795.2	108.114101592927	121.263073430305
796.8	108.114101592927	121.263073430305
798.4	108.114101592927	121.263073430305
800	108.114101592927	121.263073430305
801.6	108.113439006614	121.264089395985
803.2	108.11286744226	121.265241894602
804.8	108.111630614475	121.267406343224
806.4	108.111059050121	121.268558841841
808	108.111059050121	121.268558841841
809.6	108.111059050121	121.268558841841
811.2	108.111059050121	121.268558841841
812.8	108.108583006854	121.272090247812
814.4	108.106379516951	121.274479574213
816	108.104085005089	121.276732367677
817.6	108.101790493228	121.27898516114
819.2	108.10015856768	121.280221988925
820.8	108.097955077776	121.282611315326
822.4	108.095570056468	121.286279254233
824	108.093938130919	121.287516082017
825.6	108.091734641016	121.289905408419
827.2	108.089921184062	121.292420848709
828.8	108.087536162754	121.296088787617
830.4	108.085241650893	121.298341581081
832	108.083428193939	121.300857021371
833.6	108.081614736985	121.303372461662
835.2	108.079801280031	121.305887901953
836.8	108.077419550853	121.308119206131
838.4	108.074943507586	121.311650612101
840	108.074943507586	121.311650612101
841.6	108.074943507586	121.311650612101
843.2	108.072648995725	121.313903405565
844.8	108.071986409412	121.314919371245
846.4	108.070354483863	121.316156199029
848	108.06969189755	121.317172164709
849.6	108.06969189755	121.317172164709
851.2	108.069029311237	121.318188130388
852.8	108.069029311237	121.318188130388
854.4	108.066734799376	121.320440923852
856	108.066734799376	121.320440923852
857.6	108.066734799376	121.320440923852
859.2	108.066072213063	121.321456889532
860.8	108.066072213063	121.321456889532
862.4	108.066072213063	121.321456889532
864	108.066072213063	121.321456889532
865.6	108.066072213063	121.321456889532
867.2	108.066072213063	121.321456889532
868.8	108.066072213063	121.321456889532
870.4	108.066072213063	121.321456889532
872	108.066072213063	121.321456889532
873.6	108.066072213063	121.321456889532
875.2	108.064440287515	121.322693717316
876.8	108.062808361966	121.3239305451
878.4	108.06462181892	121.32141510481
880	108.066253744468	121.320178277026
881.6	108.067885670017	121.318941449242
883.2	108.069517595565	121.317704621457
884.8	108.071149521114	121.316467793673
886.4	108.072781446662	121.315230965889
888	108.072962978067	121.313952353383
889.6	108.074594903616	121.312715525599
891.2	108.076226829164	121.311478697815
892.8	108.078040286118	121.308963257524
894.4	108.079853743072	121.306447817233
896	108.08148566862	121.305210989449
897.6	108.083299125574	121.302695549159
899.2	108.085112582528	121.300180108868
900.8	108.086926039482	121.297664668577
902.4	108.08930776866	121.295433364399
904	108.091121225614	121.292917924109
905.6	108.089489300066	121.294154751893
907.2	108.089489300066	121.294154751893
908.8	108.091121225614	121.292917924109
910.4	108.091121225614	121.292917924109
912	108.092753151163	121.291681096325
913.6	108.092753151163	121.291681096325
915.2	108.092753151163	121.291681096325
916.8	108.091121225614	121.292917924109
918.4	108.091121225614	121.292917924109
920	108.091121225614	121.292917924109
921.6	108.091121225614	121.292917924109
923.2	108.091121225614	121.292917924109
924.8	108.091121225614	121.292917924109
926.4	108.091121225614	121.292917924109
928	108.091121225614	121.292917924109
929.6	108.091121225614	121.292917924109
931.2	108.089489300066	121.294154751893
932.8	108.089489300066	121.294154751893
934.4	108.089489300066	121.294154751893
936	108.089489300066	121.294154751893
937.6	108.087857374517	121.295391579677
939.2	108.086225448969	121.296628407461
940.8	108.087857374517	121.295391579677
942.4	108.089489300066	121.294154751893
944	108.089489300066	121.294154751893
945.6	108.089489300066	121.294154751893
947.2	108.089489300066	121.294154751893
948.8	108.089489300066	121.294154751893
950.4	108.089489300066	121.294154751893
952	108.089489300066	121.294154751893
953.6	108.091121225614	121.292917924109
955.2	108.091971544716	121.294811816653
956.8	108.091971544716	121.294811816653
958.4	108.091971544716	121.294811816653
960	108.091971544716	121.294811816653
961.6	108.091971544716	121.294811816653
963.2	108.091971544716	121.294811816653
964.8	108.091971544716	121.294811816653
966.4	108.091971544716	121.294811816653
968	108.091971544716	121.294811816653
969.6	108.091971544716	121.294811816653
971.2	108.093603470264	121.293574988869
972.8	108.093603470264	121.293574988869
974.4	108.093603470264	121.293574988869
976	108.093603470264	121.293574988869
977.6	108.093603470264	121.293574988869
979.2	108.094266056577	121.292559023189
980.8	108.09492864289	121.291543057509
982.4	108.096560568438	121.290306229725
984	108.09492864289	121.291543057509
985.6	108.09492864289	121.291543057509
987.2	108.09492864289	121.291543057509
988.8	108.09492864289	121.291543057509
990.4	108.095591229203	121.290527091829
992	108.095591229203	121.290527091829
993.6	108.095591229203	121.290527091829
995.2	108.095591229203	121.290527091829
996.8	108.097885741064	121.288274298366
998.4	108.097885741064	121.288274298366
1000	108.097885741064	121.288274298366
1001.6	108.097885741064	121.288274298366
1003.2	108.099517666613	121.287037470581
1004.8	108.101149592161	121.285800642797
1006.4	108.101149592161	121.285800642797
1008	108.101149592161	121.285800642797
1009.6	108.101149592161	121.285800642797
1011.2	108.101149592161	121.285800642797
1012.8	108.101149592161	121.285800642797
1014.4	108.101149592161	121.285800642797
1016	108.101149592161	121.285800642797
1017.6	108.100911061089	121.287187656812
1019.2	108.100911061089	121.287187656812
1020.8	108.099822210914	121.286680778283
1022.4	108.100393775269	121.289988355615
1024	108.100155244196	121.29137536963
1025.6	108.100726808551	121.294682946962
1027.2	108.098913351597	121.297198387252
1028.8	108.097281426049	121.298435215036
1030.4	108.097281426049	121.298435215036
1032	108.097281426049	121.298435215036
1033.6	108.097281426049	121.298435215036
1035.2	108.097281426049	121.298435215036
1036.8	108.097281426049	121.298435215036
1038.4	108.098131745151	121.300329107581
1040	108.098982064252	121.302223000125
1041.6	108.099832383354	121.304116892669
1043.2	108.100682702455	121.306010785214
1044.8	108.09978158507	121.308413764909
1046.4	108.099118998757	121.309429730588
1048	108.099118998757	121.309429730588
1049.6	108.100750924305	121.308192902804
1051.2	108.1005693929	121.309471515311
1052.8	108.100330861827	121.310858529326
1054.4	108.100330861827	121.310858529326
1056	108.097286546336	121.314105799184
1057.6	108.097286546336	121.314105799184
1059.2	108.095654620787	121.315926684533
1060.8	108.095416089714	121.317313698548
1062.4	108.094753503401	121.318329664227
1064	108.094753503401	121.318329664227
1065.6	108.094753503401	121.318329664227
1067.2	108.094753503402	121.318329664227
1068.8	108.094753503402	121.318329664227
1070.4	108.094753503402	121.318329664227
1072	108.094753503402	121.318329664227
1073.6	108.095603822503	121.320223556772
1075.2	108.095603822503	121.320223556772
1076.8	108.095603822503	121.320223556772
1078.4	108.095603822503	121.320223556772
1080	108.095603822503	121.320223556772
1081.6	108.095603822503	121.320223556772
1083.2	108.095842353576	121.318836542757
1084.8	108.095842353576	121.318836542757
1086.4	108.096080884648	121.317449528742
1088	108.095270789221	121.315528965425
1089.6	108.09369586334	121.316657391701
1091.2	108.092885767912	121.314736828384
1092.8	108.094460693794	121.313608402108
1094.4	108.095854088269	121.313758588339
1096	108.095854088269	121.313758588339
1097.6	108.095854088269	121.313758588339
1099.2	108.095854088269	121.313758588339
1100.8	108.095854088269	121.313758588339
1102.4	108.092896801324	121.318364978997
1104	108.090414556674	121.318291971801
1105.6	108.089564237572	121.316398079257
1107.2	108.086900461517	121.317019627003
1108.8	108.086050142416	121.315125734459
1110.4	108.086288673488	121.313738720444
1112	108.086288673488	121.313738720444
1113.6	108.086288673488	121.313738720444
1115.2	108.086288673488	121.313738720444
1116.8	108.088102130442	121.311223280153
1118.4	108.088340661515	121.309836266138
1120	108.088340661515	121.309836266138
1121.6	108.090722390694	121.30760496196
1123.2	108.090722390694	121.30760496196
1124.8	108.092354316242	121.305784076611
1126.4	108.092592847315	121.304397062596
1128	108.092592847315	121.304397062596
1129.6	108.092354316242	121.305784076611
1131.2	108.092354316242	121.305784076611
1132.8	108.093204635343	121.307677969155
1134.4	108.093204635343	121.307677969155
1136	108.092966104271	121.30906498317
1137.6	108.092966104271	121.30906498317
1139.2	108.092966104271	121.30906498317
1140.8	108.092966104271	121.30906498317
1142.4	108.091152647317	121.311580423461
1144	108.088890554396	121.315860498556
1145.6	108.088890554396	121.315860498556
1147.2	108.088718772759	121.318557470252
1148.8	108.088718772759	121.318557470252
1150.4	108.08871877276	121.318557470252
1152	108.08871877276	121.318557470252
1153.6	108.088957303832	121.317170456237
1155.2	108.091621079887	121.316548908491
1156.8	108.09185961096	121.315161894476
1158.4	108.092098142033	121.313774880461
1160	108.092336673105	121.312387866446
1161.6	108.092336673105	121.312387866446
1163.2	108.092336673105	121.312387866446
1164.8	108.093186992207	121.31428175899
1166.4	108.094037311309	121.316175651534
1168	108.096994598254	121.311569260877
1169.6	108.098626523802	121.309748375528
1171.2	108.098626523802	121.309748375528
1172.8	108.101290299858	121.309126827782
1174.4	108.102140618959	121.311020720326
1176	108.102140618959	121.311020720326
1177.6	108.102140618959	121.311020720326
1179.2	108.102140618959	121.311020720326
1180.8	108.102140618959	121.311020720326
1182.4	108.099311375403	121.31672558848
1184	108.097049282482	121.324325569733
1185.6	108.094667553303	121.330818915599
1187.2	108.091838309747	121.336523783753
1188.8	108.089576216826	121.344123765006
1190.4	108.08674697327	121.34982863316
1192	108.085217652429	121.357174387364
1193.6	108.082955559508	121.364774368616
1195.2	108.081045498725	121.368802440348
1196.8	108.078896906869	121.374217526095
1198.4	108.075217344212	121.378028501705
1200	108.075217344212	121.378028501705
1201.6	108.075284093648	121.379338459386
1203.2	108.075045562575	121.380725473401
1204.8	108.073956712401	121.380218594872
1206.4	108.073718181328	121.381605608887
1208	108.073899712733	121.380911053945
1209.6	108.076161805654	121.37663097885
1211.2	108.077012124756	121.378524871394
1212.8	108.077183906392	121.375827899698
1214.4	108.077183906392	121.375827899698
1216	108.078034225494	121.377721792243
1217.6	108.078605789849	121.381029369574
1219.2	108.078367258776	121.382416383589
1220.8	108.077516939675	121.380522491045
1222.4	108.078367258776	121.382416383589
1224	108.078367258776	121.382416383589
1225.6	108.078367258776	121.382416383589
1227.2	108.079217577878	121.384310276134
1228.8	108.079217577878	121.384310276134
1230.4	108.078367258776	121.382416383589
1232	108.077278408602	121.38190950506
1233.6	108.078128727703	121.383803397605
1235.2	108.077890196631	121.38519041162
1236.8	108.077651665558	121.386577425635
1238.4	108.076562815384	121.386070547105
1240	108.07547396521	121.385563668576
1241.6	108.07547396521	121.385563668576
1243.2	108.07547396521	121.385563668576
1244.8	108.07547396521	121.385563668576
1246.4	108.07547396521	121.385563668576
1248	108.078303208766	121.379858800422
1249.6	108.081227888	121.372744715799
1251.2	108.083609617179	121.366251369932
1252.8	108.087289179836	121.362440394323
1254.4	108.089551272757	121.35484041307
1256	108.093230835415	121.351029437461
1257.6	108.094760156256	121.343683683256
1259.2	108.09685046754	121.3387806737
1260.8	108.098999059396	121.333365587953
1262.4	108.101997970353	121.32984439475
1264	108.104827213909	121.324139526596
1265.6	108.104827213909	121.324139526596
1267.2	108.105849314648	121.323336447445
1268.8	108.10608784572	121.32194943343
1270.4	108.106326376793	121.320562419415
1272	108.107415226967	121.321069297944
1273.6	108.10961871687	121.322555989927
1275.2	108.109446935234	121.325252961623
1276.8	108.106334523211	121.327639144173
1278.4	108.106587510712	121.328716683531
1280	108.10634897964	121.330103697546
1281.6	108.106070224893	121.331517382333
1283.2	108.103236567617	121.332489880096
1284.8	108.101945777849	121.338448620285
1286.4	108.099683684928	121.34272869538
1288	108.098594834754	121.342221816851
1289.6	108.096446242898	121.347636902598
1291.2	108.097017807253	121.35094447993
1292.8	108.096739052506	121.352358164717
1294.4	108.095107126957	121.358559481801
1296	108.09572554085	121.363197585992
1297.6	108.093701979001	121.366090647072
1298.4	108.092650131925	121.366164249455
1299.2	108.092689032617	121.36677449862
1300	108.092729980714	121.367416866162
1300.8	108.092773142222	121.368093956274
1301.6	108.092818701591	121.368808662504
1302.4	108.092587442239	121.371188996935
1303.2	108.092342579396	121.373709351039
1304	108.092082876381	121.376382453876
1304.8	108.091806941927	121.379222625641
1305.6	108.09151320525	121.382246034294
1306.4	108.090294351501	121.384806944797
1307.2	108.089928198832	121.38823142712
1308	108.088290782287	121.389127315527
1308.8	108.087823300931	121.392965476939
1309.6	108.085978971657	121.394112358678
1310.4	108.085381619367	121.398456974729
1311.2	108.085027948015	121.398556315471
1312	108.084337303194	121.403471939735
1312.8	108.081999186881	121.405304911917
1313.6	108.081098539642	121.411010052608
