# Supplementary material for: Seeking safety: Movement dynamics after post-contact immobility
Source: PLoS One. 2024 Aug 22;19(8):e0307370. doi: 10.1371/journal.pone.0307370 (PMC11340899; doi:10.1371/journal.pone.0307370)
Supplement: S5 Data — (ZIP) [file pone.0307370.s014.zip › Franks_etal_AntLionTracksDSandData_PLoSOne_2024/Averaged_Data_Width_20_Day3_Antlion5_Capture2.txt]

t	x	y
16	108.060008486122	121.375443127421
16.8	108.061654650081	121.374285093708
17.6	108.063074154954	121.370855949831
18.4	108.059728434229	121.371312894819
19.2	108.057665975626	121.374899580478
20	108.059075102032	121.371842472942
20.8	108.060450990594	121.371032247489
21.6	108.061012936938	121.372003332156
22.4	108.062160879188	121.369362347755
23.2	108.060361082186	121.372416270706
24	108.05867740112	121.37527316637
24.8	108.056443661212	121.381092732257
25.6	108.054345299479	121.386559597181
26.4	108.05237037079	121.391704881815
27.2	108.050508295168	121.396556150185
28	108.049332147223	121.398345702577
28.8	108.048219574843	121.400038522407
29.6	108.049024126864	121.401431481018
30.4	108.047976507435	121.402958367051
31.2	108.04645703785	121.406921889743
32	108.047902773678	121.402788519463
33.6	108.050003658874	121.39875034259
35.2	108.049956809337	121.397419815732
36.8	108.05033511935	121.393576982437
38.4	108.052538609253	121.390683242684
40	108.054639494449	121.386645065812
41.6	108.056168815291	121.379299311607
43.2	108.058548455233	121.373847449948
44.8	108.058780360443	121.371103238302
46.4	108.058780360443	121.371103238302
48	108.060983850346	121.368209498549
49.6	108.060937000809	121.36687897169
51.2	108.061168906018	121.364134760045
52.8	108.061122056481	121.362804233186
54.4	108.061400811228	121.361390548399
56	108.064004659194	121.359535306722
57.6	108.064004659194	121.359535306722
59.2	108.063433094839	121.356227729391
60.8	108.063433094839	121.356227729391
62.4	108.063386245302	121.354897202532
64	108.065765885245	121.349445340872
65.6	108.063665000049	121.353483517745
67.2	108.063618150512	121.352152990886
68.8	108.063618150512	121.352152990886
70.4	108.066617061469	121.348631797683
72	108.068996701412	121.343179936024
73.6	108.068996701412	121.343179936024
75.2	108.068949851874	121.341849409165
76.8	108.0693917488	121.339341901028
78.4	108.0693917488	121.339341901028
80	108.071492633996	121.335303724155
81.6	108.073593519192	121.331265547283
83.2	108.076205849391	121.324775681668
84.8	108.078818179589	121.318285816052
86.4	108.081709264534	121.31038226565
88	108.084321594733	121.303892400035
89.6	108.086422479929	121.299854223162
91.2	108.088523365125	121.29581604629
92.8	108.089180429885	121.290559528207
94.4	108.091281315081	121.286521351335
96	108.091281315081	121.286521351335
97.6	108.088901675138	121.291973212995
99.2	108.086165662161	121.297323430152
100.8	108.084064776965	121.301361607024
102.4	108.081452446767	121.307851472639
104	108.078840116568	121.314341338254
105.6	108.076104103591	121.319691555411
107.2	108.076722517483	121.324329659602
108.8	108.076490612274	121.327073871248
110.4	108.073599527329	121.33497742165
112	108.071498642133	121.339015598523
113.6	108.07154549167	121.340346125381
115.2	108.069444606474	121.344384302254
116.8	108.0683557563	121.343877423725
118.4	108.068402605837	121.345207950583
120	108.06812385109	121.346621635371
121.6	108.068077001553	121.345291108512
123.2	108.06812385109	121.346621635371
124.8	108.068974170192	121.348515527915
126.4	108.069021019729	121.349846054774
128	108.069021019729	121.349846054774
129.6	108.068742264982	121.351259739561
131.2	108.071121904925	121.345807877901
132.8	108.071168754462	121.34713840476
134.4	108.071168754462	121.34713840476
136	108.070889999716	121.348552089547
137.6	108.070611244969	121.349965774334
139.2	108.070658094506	121.351296301193
140.8	108.070658094506	121.351296301193
142.4	108.070704944043	121.352626828052
144	108.070751793581	121.35395735491
145.6	108.070798643118	121.355287881769
147.2	108.070845492655	121.356618408628
148.8	108.068642002752	121.35951214838
150.4	108.068642002752	121.35951214838
152	108.067553152578	121.359005269851
153.6	108.067553152578	121.359005269851
155.2	108.067553152578	121.359005269851
156.8	108.067762742613	121.359701108768
158.4	108.067483987866	121.361114793555
160	108.067530837403	121.362445320414
161.6	108.070143167602	121.355955454798
163.2	108.072244052798	121.351917277926
164.8	108.075026915312	121.347897587628
166.4	108.077127800508	121.343859410755
168	108.079740130707	121.33736954514
169.6	108.082352460905	121.330879679525
171.2	108.085088473882	121.325529462368
172.8	108.085088473882	121.325529462368
174.4	108.085320379092	121.322785250722
176	108.08793270929	121.316295385107
177.6	108.090033594486	121.312257208234
179.2	108.090033594486	121.312257208234
180.8	108.092134479682	121.308219031362
182.4	108.093223329856	121.308725909891
184	108.093176480319	121.307395383032
185.6	108.093176480319	121.307395383032
187.2	108.093176480319	121.307395383032
188.8	108.093408385528	121.304651171386
190.4	108.093129630782	121.306064856174
192	108.093082781244	121.304734329315
193.6	108.093082781244	121.304734329315
195.2	108.093129630782	121.306064856174
196.8	108.092850876035	121.307478540961
198.4	108.093082781244	121.304734329315
200	108.093082781244	121.304734329315
201.6	108.093082781244	121.304734329315
203.2	108.093082781244	121.304734329315
204.8	108.093082781244	121.304734329315
206.4	108.093129630782	121.306064856174
208	108.093082781244	121.304734329315
209.6	108.093035931707	121.303403802456
211.2	108.093035931707	121.303403802456
212.8	108.09298908217	121.302073275598
214.4	108.09523942161	121.300510062704
216	108.095286271148	121.301840589562
217.6	108.096096366575	121.303761152879
219.2	108.093995481379	121.307799329752
220.8	108.091894596183	121.311837506624
222.4	108.089072675949	121.317631533322
224	108.089119525487	121.318962060181
225.6	108.089119525487	121.318962060181
227.2	108.088741215473	121.322804893476
228.8	108.08878806501	121.324135420335
230.4	108.08836290546	121.326647726771
232	108.086262020264	121.330685903644
233.6	108.083649690065	121.337175769259
235.2	108.081037359867	121.343665634874
236.8	108.078936474671	121.347703811747
238.4	108.076277294935	121.352863150503
240	108.07338620999	121.360766700906
241.6	108.070773879791	121.367256566521
243.2	108.070395569778	121.371099399816
244.8	108.067736390042	121.376258738573
246.4	108.065635504846	121.380296915445
248	108.062744419901	121.388200465848
249.6	108.060643534705	121.39223864272
251.2	108.058031204506	121.398728508335
252.8	108.055418874308	121.405218373951
254.4	108.052527789362	121.413121924353
256	108.050426904166	121.417160101226
257.6	108.047814573968	121.423649966841
259.2	108.045713688772	121.427688143713
260.8	108.043054509036	121.43284748247
262.4	108.04095362384	121.436885659342
264	108.038062538895	121.444789209745
265.6	108.035450208696	121.45127907536
267.2	108.032837878498	121.457768940975
268.8	108.030736993302	121.461807117848
270.4	108.028589258569	121.464514767862
272	108.026441523835	121.467222417876
273.6	108.023829193637	121.473712283491
275.2	108.021216863438	121.480202149106
276.8	108.018557683703	121.485361487862
278.4	108.015945353504	121.491851353478
280	108.012544077098	121.498035492398
281.6	108.010396342365	121.500743142412
283.2	108.008295457169	121.504781319284
284.8	108.007784012166	121.507233008027
286.4	108.007272567163	121.50968469677
288	108.007272567163	121.50968469677
289.6	108.004613387428	121.514844035526
291.2	108.001954207692	121.520003374283
292.8	108.000231632509	121.52019871786
294.4	107.997572452774	121.525358056617
296	107.995849877591	121.525553400194
297.6	107.994596335918	121.529029889101
299.2	107.994596335918	121.529029889101
300.8	107.994596335918	121.529029889101
302.4	107.994084890915	121.531481577844
304	107.994084890915	121.531481577844
305.6	107.994084890915	121.531481577844
307.2	107.993342794245	121.532506378008
308.8	107.99036667739	121.536178210492
310.4	107.99036667739	121.536178210492
312	107.989855232387	121.538629899234
313.6	107.989855232387	121.538629899234
315.2	107.989343787384	121.541081587977
316.8	107.989343787384	121.541081587977
318.4	107.989343787384	121.541081587977
320	107.989343787384	121.541081587977
321.6	107.990324515257	121.541924830634
323.2	107.990324515257	121.541924830634
324.8	107.989813070254	121.544376519376
326.4	107.990324515257	121.541924830634
328	107.990324515257	121.541924830634
329.6	107.990324515257	121.541924830634
331.2	107.990324515257	121.541924830634
332.8	107.990324515257	121.541924830634
334.4	107.989813070254	121.544376519376
336	107.988559528581	121.547853008283
337.6	107.988048083578	121.550304697026
339.2	107.988048083578	121.550304697026
340.8	107.988048083578	121.550304697026
342.4	107.988048083578	121.550304697026
344	107.987305986908	121.55132949719
345.6	107.988559528581	121.547853008283
347.2	107.988048083578	121.550304697026
348.8	107.987536638576	121.552756385768
350.4	107.987536638576	121.552756385768
352	107.986794541905	121.553781185932
353.6	107.986052445235	121.554805986096
355.2	107.986563890237	121.552354297354
356.8	107.986563890237	121.552354297354
358.4	107.986052445235	121.554805986096
360	107.986563890237	121.552354297354
361.6	107.986052445235	121.554805986096
363.2	107.987305986908	121.55132949719
364.8	107.987305986908	121.55132949719
366.4	107.987305986908	121.55132949719
368	107.987305986908	121.55132949719
369.6	107.987817431911	121.548877808447
371.2	107.987817431911	121.548877808447
372.8	107.988559528581	121.547853008283
374.4	107.991535645436	121.544181175799
376	107.991068399385	121.543213308977
377.6	107.99330241957	121.540566276657
379.2	107.995961599306	121.535406937901
380.8	107.998195619491	121.532759905581
382.4	107.998707064493	121.530308216838
384	107.998707064493	121.530308216838
385.6	108.000941084678	121.527661184518
387.2	107.999325229025	121.528129982146
388.8	108.00155924921	121.525482949826
390.4	108.000057386901	121.526684439673
392	107.997876224389	121.529233307742
393.6	107.995862917077	121.532886486332
395.2	107.994361054768	121.534087976179
396.8	107.992859192459	121.535289466027
398.4	107.99135733015	121.536490955874
400	107.98985546784	121.537692445722
401.6	107.989095702202	121.537869135405
403.2	107.988353605531	121.538893935569
404.8	107.986851743222	121.540095425416
406.4	107.986092468388	121.540295673724
408	107.986092468388	121.540295673724
409.6	107.989493744794	121.534111534804
411.2	107.991641479527	121.53140388479
412.8	107.99215292453	121.528952196047
414.4	107.992664369532	121.526500507305
416	107.995323549268	121.521341168548
417.6	107.998677976137	121.513826502769
419.2	108.002032403006	121.50631183699
420.8	108.004180137739	121.503604186976
422.4	108.006414157925	121.500957154656
424	108.00907333766	121.495797815899
425.6	108.011221072393	121.493090165885
427.2	108.013880252129	121.487930827129
428.8	108.016027986862	121.485223177115
430.4	108.018687166598	121.480063838358
432	108.021346346334	121.474904499602
433.6	108.02400552607	121.469745160845
435.2	108.026153260803	121.467037510831
436.8	108.028812440539	121.461878172075
438.4	108.031471620275	121.456718833318
440	108.031896779825	121.454206526882
441.6	108.035023205613	121.450015054947
443.2	108.035401515627	121.446172221652
444.8	108.035401515627	121.446172221652
446.4	108.035826675177	121.443659915215
448	108.037974409911	121.440952265202
449.6	108.040633589646	121.435792926445
451.2	108.04101189966	121.43195009315
452.8	108.043369602623	121.430442709288
454.4	108.043747912637	121.426599875993
456	108.047908954682	121.420239047389
457.6	108.052237851926	121.414982529307
459.2	108.056398893971	121.408621700703
460.8	108.060134776466	121.404773178535
462.4	108.064248968973	121.397081823072
464	108.068410011018	121.390720994469
465.6	108.072571053064	121.384360165865
467.2	108.076732095109	121.377999337261
468.8	108.080133371515	121.37181519834
470.4	108.083869254009	121.367966676173
472	108.087287708579	121.362607089108
473.6	108.089946888315	121.357447750352
475.2	108.089946888315	121.357447750352
476.8	108.089521728764	121.359960056788
478.4	108.091669463497	121.357252406774
480	108.093817198231	121.35454475676
481.6	108.093817198231	121.35454475676
483.2	108.093817198231	121.35454475676
484.8	108.093817198231	121.35454475676
486.4	108.093817198231	121.35454475676
488	108.094242357781	121.352032450324
489.6	108.094242357781	121.352032450324
491.2	108.090841081375	121.358216589244
492.8	108.08668003933	121.364577417848
494.4	108.083278762924	121.370761556769
496	108.079877486517	121.376945695689
497.6	108.076476210111	121.38312983461
499.2	108.073074933705	121.38931397353
500.8	108.06891389166	121.395674802134
502.4	108.064752849615	121.402035630738
504	108.061351573208	121.408219769659
505.6	108.057190531163	121.414580598263
507.2	108.053772076593	121.419940185327
508.8	108.049657884086	121.42763154079
510.4	108.045496842041	121.433992369394
512	108.041335799996	121.440353197998
513.6	108.03717475795	121.446714026602
515.2	108.034515578215	121.451873365358
516.8	108.034137268201	121.455716198653
518.4	108.031903248016	121.458363230973
520	108.02980236282	121.462401407846
521.6	108.029377203269	121.464913714282
523.2	108.026718023534	121.470073053039
524.8	108.026292863983	121.472585359475
526.4	108.024058843798	121.475232391795
528	108.021322830821	121.480582608952
529.6	108.02089767127	121.483094915389
531.2	108.018238491534	121.488254254145
532.8	108.014837215128	121.494438393066
534.4	108.012178035392	121.499597731822
536	108.009944015207	121.502244764143
537.6	108.007796280474	121.504952414156
539.2	108.005137100738	121.510111752913
540.8	108.002477921002	121.515271091669
542.4	108.000243900817	121.51791812399
544	107.997584721082	121.523077462746
545.6	107.994925541346	121.528236801503
547.2	107.992777806613	121.530944451516
548.8	107.989423379744	121.538459117296
550.4	107.986811049545	121.544948982911
552	107.984151869809	121.550108321667
553.6	107.981492690073	121.555267660424
555.2	107.978833510338	121.56042699918
556.8	107.980087052011	121.556950510274
558.4	107.98158891432	121.555749020426
560	107.98233101099	121.554724220262
561.6	107.983073107661	121.553699420098
563.2	107.983815204331	121.552674619934
564.8	107.984557301002	121.55164981977
566.4	107.986059163311	121.550448329923
568	107.98681892895	121.55027164024
569.6	107.988072470623	121.546795151333
571.2	107.989574332932	121.545593661485
572.8	107.992567627951	121.542746380857
574.4	107.99332739359	121.542569691174
576	107.99332739359	121.542569691174
577.6	107.99332739359	121.542569691174
579.2	107.99332739359	121.542569691174
580.8	107.991825531281	121.543771181022
582.4	107.988089648787	121.547619703189
584	107.986587786477	121.548821193036
585.6	107.985334244804	121.552297681943
587.2	107.982358127949	121.555969514427
588.8	107.981616031278	121.556994314591
590.4	107.978639914423	121.560666147075
592	107.977138052114	121.561867636923
593.6	107.976519638221	121.564032085545
595.2	107.972783755727	121.567880607712
596.8	107.972041659057	121.568905407876
598.4	107.972041659057	121.568905407876
600	107.970539796747	121.570106897724
601.6	107.969797700077	121.571131697888
603.2	107.968544158404	121.574608186794
604.8	107.967802061733	121.575632986958
606.4	107.967059965063	121.576657787122
608	107.966317868393	121.577682587286
609.6	107.965575771722	121.57870738745
611.2	107.964073909413	121.580809994683
612.8	107.96282036774	121.58428648359
614.4	107.96282036774	121.58428648359
616	107.962078271069	121.585311283754
617.6	107.961336174399	121.586336083918
619.2	107.960594077728	121.587360884082
620.8	107.959851981058	121.588385684246
622.4	107.958598439385	121.591862173152
624	107.957856342714	121.592886973316
625.6	107.957114246044	121.59391177348
627.2	107.956372149373	121.594936573644
628.8	107.955630052703	121.595961373808
630.4	107.954128190394	121.597162863656
632	107.954128190394	121.597162863656
633.6	107.954870287064	121.596138063492
635.2	107.954870287064	121.596138063492
636.8	107.954870287064	121.596138063492
638.4	107.953147711882	121.596333407069
640	107.956548988288	121.590149268149
641.6	107.960284870782	121.586300745981
643.2	107.964020753277	121.582452223814
644.8	107.965522615586	121.581250733966
646.4	107.967024477895	121.580049244119
648	107.970760360389	121.576200721951
649.6	107.974496242884	121.572352199784
651.2	107.975238339554	121.57132739962
652.8	107.97821445641	121.567655567136
654.4	107.980613152718	121.565238131012
656	107.981355249389	121.564213330848
657.6	107.985091131883	121.560364808681
659.2	107.988067248738	121.556692976197
660.8	107.991803131233	121.552844454029
662.4	107.994779248088	121.549172621545
664	107.997755364944	121.545500789061
665.6	108.001491247438	121.541652266894
667.2	108.004467364293	121.53798043441
668.8	108.007443481149	121.534308601926
670.4	108.010419598004	121.530636769442
672	108.01339571486	121.526964936957
673.6	108.016371831715	121.523293104473
675.2	108.016371831715	121.523293104473
676.8	108.017131597354	121.522215297404
678.4	108.017131597354	121.522215297404
680	108.017131597354	121.522215297404
681.6	108.017131597354	121.522215297404
683.2	108.017131597354	121.522215297404
684.8	108.017131597354	121.522215297405
686.4	108.017131597354	121.522215297405
688	108.017131597354	121.522215297405
689.6	108.017131597354	121.522215297405
691.2	108.017131597354	121.522215297405
692.8	108.017114419191	121.521390745548
694.4	108.017114419191	121.521390745548
696	108.0186162815	121.520189255701
697.6	108.020108454375	121.518580809615
699.2	108.020108454375	121.518580809615
700.8	108.018854912702	121.522057298522
702.4	108.018112816031	121.523082098686
704	108.016099508719	121.526735277276
705.6	108.012698232313	121.532919416196
707.2	108.009722115458	121.53659124868
708.8	108.006745998602	121.540263081164
710.4	108.006003901932	121.541287881328
712	108.005261805261	121.542312681492
713.6	108.001525922767	121.54616120366
715.2	107.998549805911	121.549833036144
716.8	107.997807709241	121.550857836308
718.4	107.994071826747	121.554706358475
720	107.991673130438	121.557123794599
721.6	107.990931033768	121.558148594763
723.2	107.987954916912	121.561820427247
724.8	107.984978800057	121.565492259731
726.4	107.982002683201	121.569164092215
728	107.979026566346	121.572835924699
729.6	107.97605044949	121.576507757183
731.2	107.973074332635	121.580179589667
732.8	107.970098215779	121.583851422151
734.4	107.967122098924	121.587523254635
736	107.964145982068	121.591195087119
737.6	107.961169865213	121.594866919603
739.2	107.958935845028	121.597513951923
740.8	107.959677941698	121.596489151759
742.4	107.960420038369	121.595464351595
744	107.961162135039	121.594439551431
745.6	107.961162135039	121.594439551431
747.2	107.96190423171	121.593414751267
748.8	107.96264632838	121.592389951103
750.4	107.96264632838	121.592389951103
752	107.963388425051	121.591365150939
753.6	107.964130521721	121.590340350775
755.2	107.964872618391	121.589315550611
756.8	107.964872618391	121.589315550611
758.4	107.965631893226	121.589115302304
760	107.965631893226	121.589115302304
761.6	107.964889796555	121.590140102467
763.2	107.96339762368	121.591748548554
764.8	107.96339762368	121.591748548554
766.4	107.96339762368	121.591748548554
768	107.964139720351	121.59072374839
769.6	107.96564158266	121.589522258542
771.2	107.96638367933	121.588497458378
772.8	107.967125776001	121.587472658214
774.4	107.967125776001	121.587472658214
776	107.969524472309	121.585055222091
777.6	107.969524472309	121.585055222091
779.2	107.970284237948	121.584878532407
780.8	107.970284237948	121.584878532407
782.4	107.970284237948	121.584878532407
784	107.971044003587	121.584701842724
785.6	107.972705990922	121.583329736901
787.2	107.972705990922	121.583329736901
788.8	107.972705990922	121.583329736901
790.4	107.972705990922	121.583329736901
792	107.972705990922	121.583329736901
793.6	107.972705990922	121.583329736901
795.2	107.972705990922	121.583329736901
796.8	107.972705990922	121.583329736901
798.4	107.972705990922	121.583329736901
800	107.973448087592	121.582304936737
801.6	107.974190184263	121.581280136573
803.2	107.974190184263	121.581280136573
804.8	107.973448087592	121.582304936737
806.4	107.972705990922	121.583329736901
808	107.972705990922	121.583329736901
809.6	107.971963894251	121.584354537065
811.2	107.971963894251	121.584354537065
812.8	107.971221797581	121.585379337229
814.4	107.971221797581	121.585379337229
816	107.970462031942	121.586457144298
817.6	107.969719935272	121.587481944462
819.2	107.968218072962	121.589584551695
820.8	107.966716210653	121.591687158928
822.4	107.966716210653	121.591687158928
824	107.965214348344	121.593789766161
825.6	107.964454582705	121.59486757323
827.2	107.964454582705	121.59486757323
828.8	107.962952720396	121.596970180463
830.4	107.962210623725	121.597994980627
832	107.961450858087	121.599072787696
833.6	107.960708761416	121.60009758786
835.2	107.959966664746	121.601122388024
836.8	107.958464802436	121.603224995257
838.4	107.956962940127	121.60532760249
840	107.956203174488	121.606405409559
841.6	107.95380447818	121.608822845682
843.2	107.952327156104	121.610042495302
844.8	107.951567390465	121.611120302371
846.4	107.950807624827	121.612198109441
848	107.950047859188	121.61327591651
849.6	107.949288093549	121.614353723579
851.2	107.946866340575	121.616803636471
852.8	107.946106574937	121.61788144354
854.4	107.945346809298	121.618959250609
856	107.944587043659	121.620037057678
857.6	107.94382727802	121.621114864747
859.2	107.94382727802	121.621114864747
860.8	107.943067512381	121.622192671816
862.4	107.942307746743	121.623270478885
864	107.942307746743	121.623270478885
865.6	107.941565650072	121.624295279048
867.2	107.940063787763	121.626397886281
868.8	107.938586465687	121.627617535902
870.4	107.937826700049	121.628695342971
872	107.936349377973	121.629914992591
873.6	107.935607281303	121.630939792755
875.2	107.936349377973	121.629914992591
876.8	107.937091474644	121.628890192427
878.4	107.939490170952	121.626472756304
880	107.939490170952	121.626472756304
881.6	107.942484206136	121.622761702985
883.2	107.944882902445	121.620344266861
884.8	107.946384764754	121.618241659628
886.4	107.948806517728	121.615791746736
888	107.949548614398	121.614766946572
889.6	107.951050476708	121.612664339339
891.2	107.954786359202	121.607914699786
892.8	107.95718505551	121.605497263663
894.4	107.959606808484	121.603047350771
896	107.959606808484	121.603047350771
897.6	107.959606808484	121.603047350771
899.2	107.959606808484	121.603047350771
900.8	107.959606808484	121.603047350771
902.4	107.959606808484	121.603047350771
904	107.959606808484	121.603047350771
905.6	107.960366574123	121.601969543702
907.2	107.959606808484	121.603047350771
908.8	107.964060247415	121.598155868666
910.4	107.965562109724	121.596053261433
912	107.968720571672	121.592558018241
913.6	107.971879033619	121.589062775048
915.2	107.975614916113	121.584313135495
916.8	107.977116778423	121.582210528262
918.4	107.977116778423	121.582210528262
920	107.977876544061	121.581132721193
921.6	107.977876544061	121.581132721193
923.2	107.9786363097	121.580054914124
924.8	107.9786363097	121.580054914124
926.4	107.9786363097	121.580054914124
928	107.9786363097	121.580054914124
929.6	107.977876544061	121.581132721193
931.2	107.977116778423	121.582210528262
932.8	107.977116778423	121.582210528262
934.4	107.977834334859	121.582068685711
936	107.977116778423	121.582210528262
937.6	107.978594100498	121.580990878642
939.2	107.978594100498	121.580990878642
940.8	107.977852003828	121.582015678806
942.4	107.977109907157	121.58304047897
944	107.974711210849	121.585457915093
945.6	107.973969114178	121.586482715257
947.2	107.970975078994	121.590193768576
948.8	107.968576382685	121.5926112047
950.4	107.967834286015	121.593636004864
952	107.96617229868	121.595008110687
953.6	107.96543020201	121.596032910851
955.2	107.964688105339	121.597057711015
956.8	107.961711988484	121.600729543499
958.4	107.959313292175	121.603146979622
960	107.95765130484	121.604519085445
961.6	107.95765130484	121.604519085445
963.2	107.958411070479	121.603441278376
964.8	107.958411070479	121.603441278376
966.4	107.958411070479	121.603441278376
968	107.959170836118	121.602363471307
969.6	107.959930601757	121.601285664238
971.2	107.962329298065	121.598868228115
972.8	107.963089063704	121.597790421046
974.4	107.960112946848	121.60146225353
976	107.960112946848	121.60146225353
977.6	107.95845634721	121.602854889489
979.2	107.956057650902	121.605272325613
980.8	107.954743521381	121.607572052274
982.4	107.954001424711	121.608596852438
984	107.956423177684	121.606146939546
985.6	107.957165274355	121.605122139382
987.2	107.957925039994	121.604044332313
988.8	107.958667136664	121.603019532149
990.4	107.958667136664	121.603019532149
992	107.959426902303	121.60194172508
993.6	107.960928764612	121.599839117847
995.2	107.963350517586	121.597389204955
996.8	107.96577227056	121.594939292063
998.4	107.967274132869	121.59283668483
1000	107.968033898508	121.591758877761
1001.6	107.969511220583	121.590539228141
1003.2	107.971173207918	121.589167122318
1004.8	107.971173207918	121.589167122318
1006.4	107.971173207918	121.589167122318
1008	107.971173207918	121.589167122318
1009.6	107.971173207918	121.589167122318
1011.2	107.971173207918	121.589167122318
1012.8	107.971932973557	121.588089315249
1014.4	107.971932973557	121.588089315249
1016	107.971932973557	121.588089315249
1017.6	107.971932973557	121.588089315249
1019.2	107.971173207918	121.589167122318
1020.8	107.971173207918	121.589167122318
1022.4	107.971173207918	121.589167122318
1024	107.971173207918	121.589167122318
1025.6	107.971173207918	121.589167122318
1027.2	107.971173207918	121.589167122318
1028.8	107.971173207918	121.589167122318
1030.4	107.971173207918	121.589167122318
1032	107.971173207918	121.589167122318
1033.6	107.971173207918	121.589167122318
1035.2	107.971173207918	121.589167122318
1036.8	107.968774511609	121.591584558441
1038.4	107.968774511609	121.591584558441
1040	107.968774511609	121.591584558441
1041.6	107.968032414939	121.592609358605
1043.2	107.967290318268	121.593634158769
1044.8	107.967290318268	121.593634158769
1046.4	107.965628330934	121.595006264592
1048	107.965628330934	121.595006264592
1049.6	107.963966343599	121.596378370415
1051.2	107.963224246928	121.597403170579
1052.8	107.963224246928	121.597403170579
1054.4	107.961722384619	121.599505777812
1056	107.961722384619	121.599505777812
1057.6	107.962464481289	121.598480977648
1059.2	107.963384371954	121.598133671989
1060.8	107.961722384619	121.599505777812
1062.4	107.960060397284	121.600877883635
1064	107.960980287949	121.600530577976
1065.6	107.960980287949	121.600530577976
1067.2	107.960980287949	121.600530577976
1068.8	107.959318300614	121.601902683799
1070.4	107.960060397284	121.600877883635
1072	107.960060397284	121.600877883635
1073.6	107.960060397284	121.600877883635
1075.2	107.960060397284	121.600877883635
1076.8	107.960060397284	121.600877883635
1078.4	107.960060397284	121.600877883635
1080	107.960060397284	121.600877883635
1081.6	107.960060397284	121.600877883635
1083.2	107.960060397284	121.600877883635
1084.8	107.960820162923	121.599800076566
1086.4	107.960820162923	121.599800076566
1088	107.960820162923	121.599800076566
1089.6	107.960820162923	121.599800076566
1091.2	107.960820162923	121.599800076566
1092.8	107.960820162923	121.599800076566
1094.4	107.960820162923	121.599800076566
1096	107.962482150258	121.598427970743
1097.6	107.964880846566	121.59601053462
1099.2	107.964880846566	121.59601053462
1100.8	107.964121080928	121.597088341689
1102.4	107.964863177598	121.596063541525
1104	107.965605274268	121.595038741361
1105.6	107.966347370939	121.594013941197
1107.2	107.966347370939	121.594013941197
1108.8	107.966347370939	121.594013941197
1110.4	107.9655876053	121.595091748266
1112	107.9655876053	121.595091748266
1113.6	107.9655876053	121.595091748266
1115.2	107.9655876053	121.595091748266
1116.8	107.9655876053	121.595091748266
1118.4	107.9655876053	121.595091748266
1120	107.966347370939	121.594013941197
1121.6	107.966347370939	121.594013941197
1123.2	107.96484550863	121.59611654843
1124.8	107.963183521295	121.597488654253
1126.4	107.963183521295	121.597488654253
1128	107.963183521295	121.597488654253
1129.6	107.96226363063	121.597835959912
1131.2	107.963925617965	121.596463854089
1132.8	107.963925617965	121.596463854089
1134.4	107.964667714636	121.595439053925
1136	107.9655876053	121.595091748266
1137.6	107.966329701971	121.594066948102
1139.2	107.966329701971	121.594066948102
1140.8	107.966329701971	121.594066948102
1142.4	107.966329701971	121.594066948102
1144	107.967071798641	121.593042147938
1145.6	107.967813895311	121.592017347774
1147.2	107.968555991982	121.59099254761
1148.8	107.969298088652	121.589967747446
1150.4	107.970040185323	121.588942947282
1152	107.970782281993	121.587918147118
1153.6	107.972444269328	121.586546041295
1155.2	107.974678538874	121.583912795045
1156.8	107.977077235182	121.581495358921
1158.4	107.977077235182	121.581495358921
1160	107.977077235182	121.581495358921
1161.6	107.976157344518	121.58184266458
1163.2	107.973758648209	121.584260100704
1164.8	107.973758648209	121.584260100704
1166.4	107.974518413848	121.583182293635
1168	107.973776317178	121.584207093799
1169.6	107.975432916816	121.582814457839
1171.2	107.975432916816	121.582814457839
1172.8	107.975432916816	121.582814457839
1174.4	107.975432916816	121.582814457839
1176	107.976192682455	121.58173665077
1177.6	107.977854669789	121.580364544947
1179.2	107.97859676646	121.579339744783
1180.8	107.97859676646	121.579339744783
1182.4	107.97859676646	121.579339744783
1184	107.97933886313	121.578314944619
1185.6	107.97933886313	121.578314944619
1187.2	107.97933886313	121.578314944619
1188.8	107.982497325078	121.574819701427
1190.4	107.984896021386	121.572402265303
1192	107.984896021386	121.572402265303
1193.6	107.984896021386	121.572402265303
1195.2	107.984153924716	121.573427065467
1196.8	107.982491937381	121.57479917129
1198.4	107.982491937381	121.57479917129
1200	107.98174984071	121.575823971454
1201.6	107.980829950046	121.576171277113
1203.2	107.980087853376	121.577196077277
1204.8	107.980087853376	121.577196077277
1206.4	107.980829950046	121.576171277113
1208	107.981572046717	121.575146476949
1209.6	107.982491937381	121.57479917129
1211.2	107.98174984071	121.575823971454
1212.8	107.98174984071	121.575823971454
1214.4	107.98174984071	121.575823971454
1216	107.98100774404	121.576848771618
1217.6	107.979505881731	121.578951378851
1219.2	107.977843894396	121.580323484674
1220.8	107.97560962485	121.582956730924
1222.4	107.973210928542	121.585374167048
1224	107.973210928542	121.585374167048
1225.6	107.975445198087	121.582740920798
1227.2	107.975445198087	121.582740920798
1228.8	107.977843894396	121.580323484674
1230.4	107.978585991066	121.57929868451
1232	107.980984687375	121.576881248387
1233.6	107.983383383683	121.574463812263
1235.2	107.981726784045	121.575856448223
1236.8	107.98264667471	121.575509142564
1238.4	107.985045371018	121.57309170644
1240	107.987444067327	121.570674270317
1241.6	107.990420184182	121.567002437833
1243.2	107.990420184182	121.567002437833
1244.8	107.99207678382	121.565609801873
1246.4	107.994475480129	121.56319236575
1248	107.995217576799	121.562167565586
1249.6	107.995217576799	121.562167565586
1251.2	107.997616273108	121.559750129462
1252.8	108.000014969417	121.557332693339
1254.4	107.998358369779	121.558725329298
1256	107.997621660805	121.559770659599
1257.6	107.997621660805	121.559770659599
1259.2	107.99928364814	121.558398553776
1260.8	108.001682344448	121.555981117652
1262.4	108.002424441119	121.554956317488
1264	108.004823137427	121.552538881365
1265.6	108.007221833736	121.550121445241
1267.2	108.007221833736	121.550121445241
1268.8	108.009620530044	121.547704009118
1270.4	108.011282517379	121.546331903295
1272	108.012939117017	121.544939267335
1273.6	108.012939117017	121.544939267335
1275.2	108.013675825991	121.543893937035
1276.8	108.013675825991	121.543893937035
1278.4	108.012933729321	121.544918737199
1280	108.01219163265	121.545943537363
1281.6	108.01219163265	121.545943537363
1283.2	108.012951398289	121.544865730294
1284.8	108.012951398289	121.544865730294
1286.4	108.012951398289	121.544865730294
1288	108.012951398289	121.544865730294
1289.6	108.012951398289	121.544865730294
1291.2	108.010717128744	121.547498976544
1292.8	108.009975032073	121.548523776708
1294.4	108.007576335764	121.550941212831
1296	108.006834239094	121.551966012995
1297.6	108.004435542785	121.554383449119
1299.2	108.004435542785	121.554383449119
1300.8	108.003693446115	121.555408249283
1302.4	108.00203145878	121.556780355106
1304	107.999632762472	121.559197791229
1305.6	107.997234066163	121.561615227353
1307.2	107.994257949308	121.565287059837
1308.8	107.992595961973	121.56665916566
1310.4	107.990939362334	121.568051801619
1312	107.988540666026	121.570469237743
1313.6	107.98946055669	121.570121932084
1314.4	107.989517127507	121.570337498517
1315.2	107.987835045925	121.572028172828
1316	107.986064433733	121.573807829997
1316.8	107.986033804265	121.574140493652
1317.6	107.984953819904	121.574887181178
1318.4	107.9857590216	121.574069212598
1319.2	107.984607426903	121.574857726417
1320	107.9824707335	121.57699277266
1320.8	107.982323015046	121.57747694447
1321.6	107.97997477975	121.579834226536
1322.4	107.977469995435	121.582348660741
1323.2	107.977134556518	121.583067605085
1324	107.974349422494	121.585877119538
1324.8	107.972476688464	121.587307392753
1325.6	107.96929816459	121.590496092459
1326.4	107.968582182212	121.591655965167
1327.2	107.964976510254	121.595291580366
1328	107.965333238502	121.594933993361
1328.8	107.965722396591	121.594543898447
1329.6	107.966148617354	121.594116651636
