# Supplementary material for: Seeking safety: Movement dynamics after post-contact immobility
Source: PLoS One. 2024 Aug 22;19(8):e0307370. doi: 10.1371/journal.pone.0307370 (PMC11340899; doi:10.1371/journal.pone.0307370)
Supplement: S5 Data — (ZIP) [file pone.0307370.s014.zip › Franks_etal_AntLionTracksDSandData_PLoSOne_2024/Averaged_Data_Width_20_Day3_Antlion5_Capture3.txt]

t	x	y
16	108.036140672867	121.547157331074
16.8	108.035630335067	121.547161986149
17.6	108.038127047543	121.544720308664
18.4	108.039542656265	121.546410804015
19.2	108.041683138895	121.544194508014
20	108.043658969015	121.54214869632
20.8	108.042964682803	121.542337994335
21.6	108.044753612774	121.540504616108
22.4	108.045118633188	121.539288696105
23.2	108.047723338413	121.53625056829
24	108.049397024629	121.536517281085
24.8	108.050106544386	121.53804149721
25.6	108.050773062947	121.539473336601
26.4	108.052016641155	121.538047750347
27.2	108.054052159691	121.535479096385
28	108.057166728677	121.534297112182
28.8	108.057117336139	121.533511864177
29.6	108.05806305682	121.532393220488
30.4	108.05721306155	121.532774413366
31.2	108.056405566043	121.5331365466
32	108.056379557232	121.532456214634
33.6	108.05820137113	121.532389359078
35.2	108.060112073734	121.532239172847
36.8	108.060871839373	121.531161365778
38.4	108.063270535682	121.528743929655
40	108.064932523017	121.527371823832
41.6	108.066594510351	121.525999718009
43.2	108.068256497686	121.524627612186
44.8	108.068256497686	121.524627612186
46.4	108.067105560721	121.523699991348
48	108.068767548055	121.522327885525
49.6	108.068767548055	121.522327885525
51.2	108.06761661109	121.521400264687
52.8	108.06761661109	121.521400264687
54.4	108.066874514419	121.522425064851
56	108.068536501754	121.521052959028
57.6	108.072079129907	121.519665945013
59.2	108.072079129907	121.519665945013
60.8	108.074861992421	121.519356738067
62.4	108.074861992421	121.519356738067
64	108.074861992421	121.519356738067
65.6	108.074861992421	121.519356738067
67.2	108.076523979756	121.517984632244
68.8	108.076523979756	121.517984632244
70.4	108.078155905305	121.51674780446
72	108.07649391797	121.518119910283
73.6	108.074072164996	121.520569823175
75.2	108.075734152331	121.519197717352
76.8	108.074072164996	121.520569823175
78.4	108.074481005291	121.522522244177
80	108.072065130819	121.524991214791
81.6	108.070243316921	121.525058070347
83.2	108.069092379955	121.524130449509
84.8	108.067941442989	121.523202828671
86.4	108.066279455655	121.524574934494
88	108.063880759346	121.526992370617
89.6	108.060435310519	121.528317543243
91.2	108.061355201183	121.527970237584
92.8	108.059693213848	121.529342343407
94.4	108.05893344821	121.530420150476
96	108.05893344821	121.530420150476
97.6	108.058191351539	121.53144495064
99.2	108.056369537641	121.531511806196
100.8	108.054458835036	121.531661992427
102.4	108.053699069398	121.532739799496
104	108.051300373089	121.535157235619
105.6	108.049638385754	121.536529341442
107.2	108.047216632781	121.538979254334
108.8	108.045554645446	121.540351360157
110.4	108.044794879807	121.541429167226
112	108.044035114168	121.542506974295
113.6	108.041069443493	121.547505994026
115.2	108.039592121418	121.548725643646
116.8	108.038832355779	121.549803450715
118.4	108.036410602805	121.552253363607
120	108.035650837166	121.553331170676
121.6	108.033229084193	121.555781083568
123.2	108.02968645604	121.557168097583
124.8	108.026547146629	121.559759853026
126.4	108.024165417451	121.561991157205
128	108.023405651812	121.563068964274
129.6	108.020983898838	121.565518877166
131.2	108.020224133199	121.566596684235
132.8	108.017802380226	121.569046597127
134.4	108.014663070815	121.57163835257
136	108.011120442662	121.573025366585
137.6	108.010360677024	121.574103173654
139.2	108.010811235716	121.575059622809
140.8	108.008389482743	121.577509535701
142.4	108.007085799403	121.581136449608
144	108.005175096798	121.581286635839
145.6	108.003888591622	121.584862015256
147.2	108.003128825983	121.585939822325
148.8	108.003128825983	121.585939822325
150.4	108.002369060344	121.587017629394
152	108.001609294705	121.588095436463
153.6	108.000849529066	121.589173243532
155.2	108.000089763428	121.590251050601
156.8	107.997668010454	121.592700963493
158.4	107.996364327114	121.5963278774
160	107.996364327114	121.5963278774
161.6	107.995604561475	121.597405684469
163.2	107.994844795836	121.598483491538
164.8	107.994085030198	121.599561298607
166.4	107.994085030198	121.599561298607
168	107.996506783171	121.597111385715
169.6	107.996506783171	121.597111385715
171.2	107.996506783171	121.597111385715
172.8	107.998928536145	121.594661472823
174.4	107.998928536145	121.594661472823
176	107.999688301784	121.593583665754
177.6	108.002110054757	121.591133752862
179.2	108.003413738097	121.587506838955
180.8	108.006553047508	121.584915083511
182.4	108.008974800481	121.582465170619
184	108.00973456612	121.58138736355
185.6	108.012156319094	121.578937450658
187.2	108.012916084733	121.577859643589
188.8	108.013675850371	121.57678183652
190.4	108.015153172447	121.5755621869
192	108.014752039112	121.573640089668
193.6	108.01551180475	121.572562282599
195.2	108.017933557724	121.570112369707
196.8	108.020355310698	121.567662456815
198.4	108.022266013302	121.567512270584
200	108.025405322713	121.56492051514
201.6	108.026907185022	121.562817907907
203.2	108.027666950661	121.561740100838
204.8	108.027976157607	121.559705844615
206.4	108.028735923245	121.558628037546
208	108.030039606585	121.555001123638
209.6	108.030799372224	121.553923316569
211.2	108.032103055564	121.550296402662
212.8	108.032862821203	121.549218595593
214.4	108.032862821203	121.549218595593
216	108.033622586842	121.548140788524
217.6	108.036044339816	121.545690875632
219.2	108.036804105454	121.544613068563
220.8	108.037563871093	121.543535261494
222.4	108.038323636732	121.542457454425
224	108.039627320072	121.538830540517
225.6	108.042049073046	121.536380627625
227.2	108.042808838684	121.535302820556
228.8	108.042808838684	121.535302820556
230.4	108.043969737659	121.536147110719
232	108.044729503297	121.53506930365
233.6	108.043067515963	121.536441409473
235.2	108.045850378477	121.536132202527
236.8	108.045850378477	121.536132202527
238.4	108.044188391142	121.53750430835
240	108.044188391142	121.53750430835
241.6	108.044188391142	121.53750430835
243.2	108.042526403807	121.538876414173
244.8	108.042526403807	121.538876414173
246.4	108.040104650833	121.541326327065
248	108.038442663498	121.542698432888
249.6	108.038442663498	121.542698432888
251.2	108.036780676164	121.544070538711
252.8	108.036780676164	121.544070538711
254.4	108.036780676164	121.544070538711
256	108.036780676164	121.544070538711
257.6	108.036780676164	121.544070538711
259.2	108.036020910525	121.54514834578
260.8	108.03435892319	121.546520451603
262.4	108.032696935855	121.547892557426
264	108.031545998889	121.546964936588
265.6	108.029884011554	121.548337042411
267.2	108.029141914884	121.549361842575
268.8	108.029141914884	121.549361842575
270.4	108.029141914884	121.549361842575
272	108.029141914884	121.549361842575
273.6	108.029543048219	121.551283939807
275.2	108.029543048219	121.551283939807
276.8	108.031205035554	121.549911833984
278.4	108.030445269915	121.550989641053
280	108.030445269915	121.550989641053
281.6	108.030445269915	121.550989641053
283.2	108.028783282581	121.552361746876
284.8	108.028783282581	121.552361746876
286.4	108.029934219546	121.553289367714
288	108.029174453907	121.554367174783
289.6	108.030836441242	121.55299506896
291.2	108.029916550578	121.553342374619
292.8	108.031578537913	121.551970268796
294.4	108.032338303552	121.550892461727
296	108.031937170216	121.548970364495
297.6	108.031937170216	121.548970364495
299.2	108.033599157551	121.547598258672
300.8	108.030816295037	121.547907465618
302.4	108.030816295037	121.547907465618
304	108.030056529398	121.548985272687
305.6	108.031718516733	121.547613166864
307.2	108.031718516733	121.547613166864
308.8	108.030958751094	121.548690973933
310.4	108.030198985455	121.549768781002
312	108.030958751094	121.548690973933
313.6	108.032620738429	121.54731886811
315.2	108.032620738429	121.54731886811
316.8	108.032620738429	121.54731886811
318.4	108.032620738429	121.54731886811
320	108.032620738429	121.54731886811
321.6	108.032620738429	121.54731886811
323.2	108.033771675395	121.548246488948
324.8	108.036193428369	121.545796576056
326.4	108.037344365334	121.546724196894
328	108.039006352669	121.545352091071
329.6	108.039006352669	121.545352091071
331.2	108.039006352669	121.545352091071
332.8	108.040668340004	121.543979985248
334.4	108.039908574365	121.545057792317
336	108.039908574365	121.545057792317
337.6	108.0415705617	121.543685686495
339.2	108.041169428365	121.541763589262
340.8	108.0428314157	121.54039148344
342.4	108.041169428365	121.541763589262
344	108.041929194003	121.540685782193
345.6	108.044712056518	121.540376575247
347.2	108.044712056518	121.540376575247
348.8	108.046374043853	121.539004469424
350.4	108.046374043853	121.539004469424
352	108.044463341248	121.539154655655
353.6	108.046885094222	121.536704742763
355.2	108.044463341248	121.539154655655
356.8	108.043721244578	121.540179455819
358.4	108.041299491604	121.542629368711
360	108.041299491604	121.542629368711
361.6	108.041299491604	121.542629368711
363.2	108.042961478939	121.541257262888
364.8	108.042961478939	121.541257262888
366.4	108.044623466274	121.539885157065
368	108.048068915101	121.53855998444
369.6	108.051227377048	121.535064741247
371.2	108.051227377048	121.535064741247
372.8	108.052889364383	121.533692635424
374.4	108.053649130022	121.532614828355
376	108.054408895661	121.531537021286
377.6	108.056070882996	121.530164915463
379.2	108.056070882996	121.530164915463
380.8	108.05773287033	121.52879280964
382.4	108.059394857665	121.527420703817
384	108.061056845	121.526048597994
385.6	108.061056845	121.526048597994
387.2	108.062718832335	121.524676492171
388.8	108.063229882704	121.52237676551
390.4	108.063229882704	121.52237676551
392	108.063740933073	121.520077038849
393.6	108.065524394566	121.520123972046
395.2	108.0671863819	121.518751866223
396.8	108.069585078209	121.5163344301
398.4	108.070321787183	121.515289099799
400	108.073864415336	121.513902085784
401.6	108.075526402671	121.512529979961
403.2	108.076263111644	121.511484649661
404.8	108.077925098979	121.510112543838
406.4	108.077925098979	121.510112543838
408	108.079587086314	121.508740438015
409.6	108.081249073649	121.507368332192
411.2	108.08012819847	121.506305433315
412.8	108.082526894778	121.503887997192
414.4	108.082015844409	121.506187723853
416	108.084414540717	121.503770287729
417.6	108.086836293691	121.501320374837
419.2	108.087573002665	121.500275044537
420.8	108.088332768304	121.499197237468
422.4	108.089994755639	121.497825131645
424	108.093153217586	121.494329888452
425.6	108.094815204921	121.492957782629
427.2	108.094815204921	121.492957782629
428.8	108.094815204921	121.492957782629
430.4	108.094815204921	121.492957782629
432	108.093153217586	121.494329888452
433.6	108.089707768759	121.495655061078
435.2	108.08730907245	121.498072497202
436.8	108.085647085115	121.499444603025
438.4	108.08398509778	121.500816708847
440	108.08398509778	121.500816708847
441.6	108.085647085115	121.499444603024
443.2	108.08398509778	121.500816708847
444.8	108.082323110446	121.50218881467
446.4	108.082323110446	121.50218881467
448	108.082323110446	121.50218881467
449.6	108.081812060077	121.504488541332
451.2	108.081812060076	121.504488541332
452.8	108.080150072742	121.505860647154
454.4	108.078488085407	121.507232752977
456	108.076826098072	121.5086048588
457.6	108.075164110737	121.509976964623
459.2	108.072869598876	121.512229758087
460.8	108.071207611541	121.51360186391
462.4	108.070470902567	121.514647194211
464	108.068072206258	121.517064630334
465.6	108.06644028071	121.518301458118
467.2	108.065520390046	121.518648763777
468.8	108.063121693737	121.521066199901
470.4	108.061459706402	121.522438305724
472	108.059797719067	121.523810411547
473.6	108.058135731732	121.52518251737
475.2	108.056473744397	121.526554623193
476.8	108.055962694028	121.528854349854
478.4	108.054638085006	121.532199406815
480	108.05348714804	121.531271785977
481.6	108.052239388697	121.534616842939
483.2	108.050978534698	121.537911045994
484.8	108.048579838389	121.540328482117
486.4	108.052025287217	121.539003309491
488	108.05276199619	121.537957979191
489.6	108.05276199619	121.537957979191
491.2	108.054545457682	121.538004912388
492.8	108.058616682472	121.537180360532
494.4	108.059737557651	121.538243259409
496	108.061521019143	121.538290192606
497.6	108.062671956109	121.539217813444
499.2	108.063822893075	121.540145434282
500.8	108.063822893075	121.540145434282
502.4	108.064973830041	121.54107305512
504	108.066795643939	121.541006199565
505.6	108.068617457837	121.540939344009
507.2	108.068029557788	121.54323907067
508.8	108.069180494754	121.544166691508
510.4	108.072625943581	121.542841518882
512	108.072625943581	121.542841518882
513.6	108.072114893212	121.545141245543
515.2	108.072625943581	121.542841518882
516.8	108.072625943581	121.542841518882
518.4	108.072625943581	121.542841518882
520	108.074287930916	121.541469413059
521.6	108.075438867882	121.542397033897
523.2	108.076180964552	121.54257372358
524.8	108.076692014922	121.540273996919
526.4	108.076692014922	121.540273996919
528	108.076180964552	121.54257372358
529.6	108.076180964552	121.54257372358
531.2	108.076180964552	121.54257372358
532.8	108.076589804848	121.544526144582
534.4	108.078411618746	121.544459289027
536	108.080073606081	121.543087183204
537.6	108.081224543047	121.544014804042
539.2	108.084007405561	121.543705597096
540.8	108.085158342526	121.544633217934
542.4	108.087452854388	121.54238042447
544	108.089824215929	121.540127631006
545.6	108.091486203264	121.538755525183
547.2	108.093118128812	121.537518697399
548.8	108.095499857991	121.535287393221
550.4	108.098282720505	121.534978186275
552	108.096499259013	121.534931253078
553.6	108.095762550039	121.535976583378
555.2	108.096146716245	121.538084812556
556.8	108.095484129932	121.539100778235
558.4	108.091412905143	121.539925330091
560	108.088630042628	121.540234537037
561.6	108.086335530767	121.542487330501
563.2	108.086335530767	121.542487330501
564.8	108.087967456316	121.541250502717
566.4	108.08962944365	121.539878396894
568	108.08887964002	121.540872873288
569.6	108.086298060483	121.542017535913
571.2	108.086874942893	121.539666955346
572.8	108.089872080397	121.537914782651
574.4	108.091504005945	121.536677954867
576	108.091837753125	121.537762633202
577.6	108.093621214617	121.537809566399
579.2	108.095253140166	121.536572738615
580.8	108.097036601658	121.536619671812
582.4	108.098698588993	121.535247565989
584	108.099849525959	121.536175186827
585.6	108.099338475589	121.538474913488
587.2	108.098929635294	121.536522492486
588.8	108.099338475589	121.537273423641
590.4	108.09807762159	121.540567626696
592	108.100860484104	121.54025841975
593.6	108.102492409653	121.539021591966
595.2	108.105275272167	121.53871238502
596.8	108.105275272167	121.53871238502
598.4	108.106907197715	121.537475557236
600	108.105085383817	121.537542412792
601.6	108.104574333448	121.539842139453
603.2	108.106868845309	121.537589345989
604.8	108.107531431622	121.536573380309
606.4	108.109825943484	121.534320586845
608	108.110400184955	121.533172103903
609.6	108.110733932135	121.535716926149
611.2	108.112851140807	121.536848537681
612.8	108.11351372712	121.535832572001
614.4	108.114176313433	121.534816606321
616	108.115172646925	121.534885318976
617.6	108.116956108418	121.534932252173
619.2	108.116956108418	121.534932252173
620.8	108.117265315364	121.533077010497
622.4	108.116304266748	121.533319361887
624	108.119749715575	121.531994189261
625.6	108.123195164402	121.530669016635
627.2	108.12482708995	121.529432188851
628.8	108.127121601812	121.527179395387
630.4	108.127784188125	121.526163429707
632	108.129567649617	121.526210362905
633.6	108.131949378796	121.523979058727
635.2	108.136154593262	121.521576079032
636.8	108.13720134578	121.522668342529
638.4	108.134951934889	121.523426038829
640	108.135614521202	121.52241007315
641.6	108.135280774022	121.521325394815
643.2	108.135906549985	121.521826015585
644.8	108.13719491226	121.521310670675
646.4	108.13719491226	121.521310670675
648	108.137931621233	121.520265340374
649.6	108.140226133095	121.518012546911
651.2	108.142520644956	121.515759753447
652.8	108.14344053562	121.515412447788
654.4	108.145735047482	121.513159654324
656	108.148779362974	121.509912384466
657.6	108.149441949287	121.508896418786
659.2	108.1501045356	121.507880453106
660.8	108.150413742546	121.50602521143
662.4	108.152708254407	121.503772417966
664	108.15337084072	121.502756452287
665.6	108.156153703234	121.502447245341
667.2	108.158448215095	121.500194451877
668.8	108.157460147787	121.501893927648
670.4	108.158085923749	121.502394548417
672	108.158085923749	121.502394548417
673.6	108.155217170416	121.505795824824
675.2	108.154883423237	121.503251002577
676.8	108.153887089744	121.503182289923
678.4	108.153224503431	121.504198255603
680	108.152561917118	121.505214221282
681.6	108.149933658077	121.506382336412
683.2	108.149271071764	121.507398302092
684.8	108.150007780737	121.507627279205
686.4	108.149698573791	121.509482520881
688	108.149027696859	121.510476997275
689.6	108.148365110546	121.511492962955
691.2	108.14415989608	121.51389594265
692.8	108.140617267927	121.515282956665
694.4	108.137572952435	121.518530226523
696	108.133367737969	121.520933206217
697.6	108.129162523503	121.523336185912
699.2	108.12561989535	121.524723199927
700.8	108.121865239577	121.528082628777
702.4	108.118820924086	121.531329898635
704	108.116239344548	121.53247456126
705.6	108.113195029057	121.535721831118
707.2	108.110150713565	121.538969100975
708.8	108.10577028183	121.541827909055
710.4	108.104481919555	121.542343253965
712	108.105107695517	121.542843874735
713.6	108.106154448035	121.543936138233
715.2	108.106154448035	121.543936138233
716.8	108.106154448035	121.543936138233
718.4	108.107937909528	121.54398307143
720	108.107937909528	121.54398307143
721.6	108.105643397666	121.546235864894
723.2	108.104980811353	121.547251830573
724.8	108.104980811353	121.547251830573
726.4	108.104287438202	121.546998843072
728	108.103624851889	121.548014808752
729.6	108.102962265576	121.549030774432
731.2	108.102962265576	121.549030774432
732.8	108.102299679263	121.550046740112
734.4	108.102625160259	121.54936323002
736	108.100215922804	121.548815676053
737.6	108.098432461312	121.548768742856
739.2	108.10006438686	121.547531915072
740.8	108.099401800547	121.548547880752
742.4	108.098440751931	121.548790232142
744	108.096808826383	121.550027059926
745.6	108.096808826383	121.550027059926
747.2	108.098440751931	121.548790232142
748.8	108.096808826383	121.550027059926
750.4	108.094410130074	121.551170188636
752	108.094410130074	121.551170188636
753.6	108.094410130074	121.551170188636
755.2	108.09162726756	121.551479395582
756.8	108.093537970165	121.551329209351
758.4	108.095448672769	121.55117902312
760	108.097830401948	121.548947718942
761.6	108.102035616414	121.546544739247
763.2	108.105578244567	121.545157725232
764.8	108.109783459033	121.542754745537
766.4	108.113538114806	121.539395316688
768	108.113136981471	121.537473219455
769.6	108.114297880445	121.538317509618
771.2	108.11389674711	121.536395412386
772.8	108.11464655074	121.535400935992
774.4	108.119026982475	121.532542127913
776	108.12031534475	121.532026783002
777.6	108.119689568788	121.531526162233
779.2	108.119689568788	121.531526162233
780.8	108.117395056927	121.533778955697
782.4	108.115100545065	121.536031749161
784	108.114437958752	121.53704771484
785.6	108.115371548837	121.538590168023
787.2	108.116619308179	121.535245111061
788.8	108.116619308179	121.535245111061
790.4	108.116619308179	121.535245111061
792	108.117666060698	121.536337374559
793.6	108.116705012082	121.536579725949
795.2	108.115743963466	121.536822077339
796.8	108.114623088287	121.535759178462
798.4	108.114623088287	121.535759178462
800	108.112991162738	121.536996006246
801.6	108.11477462423	121.537042939443
803.2	108.117183861685	121.53759049341
804.8	108.117846447998	121.536574527731
806.4	108.118842781491	121.536643240385
808	108.118171904558	121.537637716779
809.6	108.118171904558	121.537637716779
811.2	108.117051029379	121.536574817902
812.8	108.11541910383	121.537811645686
814.4	108.114268166865	121.536884024848
816	108.11541910383	121.537811645686
817.6	108.116081690143	121.536795680007
819.2	108.117713615692	121.535558852222
820.8	108.120496478206	121.535249645276
822.4	108.122128403754	121.534012817492
824	108.124422915616	121.531760024029
825.6	108.124422915616	121.531760024029
827.2	108.123760329303	121.532775989708
828.8	108.123760329303	121.532775989708
830.4	108.123760329303	121.532775989708
832	108.123760329303	121.532775989708
833.6	108.12720577813	121.532952679392
835.2	108.129587507309	121.530721375214
836.8	108.131409321207	121.530654519658
838.4	108.133703833068	121.528401726194
840	108.13401164719	121.529443558607
841.6	108.132723284915	121.529958903517
843.2	108.132060698602	121.530974869196
844.8	108.131398112289	121.531990834876
846.4	108.131398112289	121.531990834876
848	108.133030037838	121.530754007092
849.6	108.133030037838	121.530754007092
851.2	108.131433861441	121.530227519589
852.8	108.131818027646	121.532335748767
854.4	108.131818027646	121.532335748767
856	108.129523515785	121.534588542231
857.6	108.129523515785	121.534588542231
859.2	108.130484564401	121.534346190841
860.8	108.129813687469	121.535340667235
862.4	108.129973514032	121.536645917502
864	108.129973514032	121.536645917502
865.6	108.13160543958	121.535409089718
867.2	108.129310927719	121.537661883181
868.8	108.128022565444	121.538177228092
870.4	108.127359979131	121.539193193771
872	108.126363645638	121.539124481117
873.6	108.127995571187	121.537887653333
875.2	108.127995571187	121.537887653333
876.8	108.129116446366	121.53895055221
878.4	108.131410958227	121.536697758746
880	108.134193820742	121.5363885518
881.6	108.13582574629	121.535151724016
883.2	108.135163159977	121.536167689695
884.8	108.13582574629	121.535151724016
886.4	108.13582574629	121.535151724016
888	108.136488332603	121.534135758336
889.6	108.135441580084	121.534317802252
891.2	108.136104166397	121.533301836572
892.8	108.13676675271	121.532285870892
894.4	108.137429339023	121.531269905213
896	108.13676675271	121.532285870892
897.6	108.136104166397	121.533301836572
899.2	108.136104166397	121.533301836572
900.8	108.136104166397	121.533301836572
902.4	108.137065215013	121.533059485182
904	108.135441580084	121.534317802252
905.6	108.133845403687	121.533791314749
907.2	108.13450799	121.53277534907
908.8	108.13450799	121.53277534907
910.4	108.13450799	121.53277534907
912	108.136139915549	121.531538521285
913.6	108.136139915549	121.531538521285
915.2	108.133357053035	121.531847728231
916.8	108.13057419052	121.532156935177
918.4	108.128942264972	121.533393762962
920	108.128942264972	121.533393762962
921.6	108.129453315341	121.5310940363
923.2	108.129453315341	121.5310940363
924.8	108.130115901654	121.530078070621
926.4	108.132410413515	121.527825277157
928	108.134034048444	121.526566960087
929.6	108.134034048444	121.526566960087
931.2	108.132402122896	121.527803787871
932.8	108.134034048444	121.526566960087
934.4	108.134696634757	121.525550994407
936	108.134696634757	121.525550994407
937.6	108.133575759578	121.52448809553
939.2	108.133575759578	121.52448809553
940.8	108.135207685126	121.523251267746
942.4	108.135870271439	121.522235302066
944	108.135207685126	121.523251267746
945.6	108.135870271439	121.522235302066
947.2	108.135870271439	121.522235302066
948.8	108.136532857752	121.521219336387
950.4	108.136532857752	121.521219336387
952	108.136532857752	121.521219336387
953.6	108.135870271439	121.522235302066
955.2	108.136917023958	121.52205325815
956.8	108.136254437645	121.52306922383
958.4	108.136254437645	121.52306922383
960	108.135591851332	121.52408518951
961.6	108.135591851332	121.52408518951
963.2	108.136254437645	121.52306922383
964.8	108.135591851332	121.5225833272
966.4	108.135591851332	121.5225833272
968	108.135591851332	121.5225833272
969.6	108.136552899948	121.52234097581
971.2	108.137215486261	121.52132501013
972.8	108.136552899948	121.52234097581
974.4	108.136552899948	121.52234097581
976	108.136552899948	121.52234097581
977.6	108.136552899948	121.52234097581
979.2	108.136552899948	121.52234097581
980.8	108.139998348775	121.521015803184
982.4	108.143443797602	121.519690630559
984	108.146364085426	121.517938457864
985.6	108.146364085426	121.517938457864
987.2	108.147484960605	121.519001356741
988.8	108.146822374292	121.520017322421
990.4	108.146159787979	121.521033288101
992	108.143865276118	121.523286081565
993.6	108.141570764257	121.525538875029
995.2	108.139938838708	121.526775702813
996.8	108.139938838708	121.526775702813
998.4	108.141227200983	121.526260357903
1000	108.14056461467	121.527276323583
1001.6	108.138932689122	121.528513151367
1003.2	108.138421638753	121.530812878028
1004.8	108.138421638753	121.530812878028
1006.4	108.138421638753	121.530812878028
1008	108.13663817726	121.530765944831
1009.6	108.135006251712	121.532002772615
1011.2	108.132711739851	121.534255566079
1012.8	108.131079814302	121.535492393863
1014.4	108.130417227989	121.536508359542
1016	108.128122716128	121.538761153006
1017.6	108.128122716128	121.538761153006
1019.2	108.126490790579	121.53999798079
1020.8	108.126490790579	121.53999798079
1022.4	108.124450024736	121.54048387742
1024	108.123787438423	121.5414998431
1025.6	108.123787438423	121.5414998431
1027.2	108.123787438423	121.5414998431
1028.8	108.12200397693	121.541452909902
1030.4	108.12200397693	121.541452909902
1032	108.12200397693	121.541452909902
1033.6	108.122666563243	121.540436944223
1035.2	108.122666563243	121.540436944223
1036.8	108.120372051382	121.542689737687
1038.4	108.118740125834	121.543926565471
1040	108.117108200285	121.545163393255
1041.6	108.114690043399	121.549769783912
1043.2	108.113058117851	121.551006611696
1044.8	108.113058117851	121.551006611696
1046.4	108.112395531538	121.552022577376
1048	108.111732945225	121.553038543056
1049.6	108.11044458295	121.553553887966
1051.2	108.11044458295	121.553553887966
1052.8	108.11044458295	121.553553887966
1054.4	108.11044458295	121.553553887966
1056	108.11044458295	121.553553887966
1057.6	108.112076508498	121.552317060182
1059.2	108.113708434047	121.551080232398
1060.8	108.115340359595	121.549843404614
1062.4	108.116972285144	121.54860657683
1064	108.116346509182	121.54810595606
1065.6	108.117009095495	121.54708999038
1067.2	108.119303607356	121.544837196916
1068.8	108.121598119217	121.542584403452
1070.4	108.12226070553	121.541568437773
1072	108.12226070553	121.541568437773
1073.6	108.124044167023	121.54161537097
1075.2	108.125676092571	121.540378543186
1076.8	108.12730801812	121.539141715401
1078.4	108.128939943668	121.537904887617
1080	108.128939943668	121.537904887617
1081.6	108.130571869216	121.536668059833
1083.2	108.128939943668	121.537904887617
1084.8	108.128939943668	121.537904887617
1086.4	108.126645431807	121.540157681081
1088	108.127054272102	121.540908612236
1089.6	108.127054272102	121.540908612236
1091.2	108.127054272102	121.540908612236
1092.8	108.125422346553	121.54214544002
1094.4	108.126543221733	121.543208338897
1096	108.126543221733	121.543208338897
1097.6	108.124911296184	121.544445166681
1099.2	108.124248709871	121.545461132361
1100.8	108.123287661255	121.545703483751
1102.4	108.123958538188	121.544709007357
1104	108.123958538188	121.544709007357
1105.6	108.125590463736	121.543472179573
1107.2	108.126376695073	121.5401026167
1108.8	108.128008620622	121.538865788915
1110.4	108.126376695073	121.5401026167
1112	108.124744769525	121.541339444484
1113.6	108.124744769525	121.541339444484
1115.2	108.124744769525	121.541339444484
1116.8	108.124744769525	121.541339444484
1118.4	108.123112843976	121.542576272268
1120	108.123112843976	121.542576272268
1121.6	108.121480918428	121.543813100052
1123.2	108.11984899288	121.545049927836
1124.8	108.118217067331	121.54628675562
1126.4	108.117096192152	121.545223856743
1128	108.115975316972	121.544160957866
1129.6	108.115312730659	121.545176923546
1131.2	108.114650144346	121.546192889226
1132.8	108.112355632485	121.54844568269
1134.4	108.111693046172	121.549461648369
1136	108.108247597345	121.550786820995
1137.6	108.105464734831	121.551096027941
1139.2	108.104802148518	121.552111993621
1140.8	108.104802148518	121.552111993621
1142.4	108.104802148518	121.552111993621
1144	108.103170222969	121.553348821405
1145.6	108.103170222969	121.553348821405
1147.2	108.10204934779	121.552285922528
1148.8	108.10204934779	121.552285922528
1150.4	108.10204934779	121.552285922528
1152	108.102560398159	121.549986195867
1153.6	108.102560398159	121.549986195867
1155.2	108.102560398159	121.549986195867
1156.8	108.100928472611	121.551223023651
1158.4	108.100928472611	121.551223023651
1160	108.099296547062	121.552459851435
1161.6	108.099296547062	121.552459851435
1163.2	108.099296547062	121.552459851435
1164.8	108.097664621514	121.553696679219
1166.4	108.09862567013	121.553454327829
1168	108.099586718746	121.553211976439
1169.6	108.101218644294	121.551975148655
1171.2	108.101218644294	121.551975148655
1172.8	108.102850569843	121.550738320871
1174.4	108.102850569843	121.550738320871
1176	108.103361620212	121.54843859421
1177.6	108.10499354576	121.547201766426
1179.2	108.10499354576	121.547201766426
1180.8	108.10499354576	121.547201766426
1182.4	108.10499354576	121.547201766426
1184	108.106625471309	121.545964938642
1185.6	108.105504596129	121.544902039765
1187.2	108.107136521678	121.543665211981
1188.8	108.108768447226	121.542428384196
1190.4	108.110400372775	121.541191556412
1192	108.109889322406	121.543491283073
1193.6	108.111010197585	121.54455418195
1195.2	108.109378272037	121.545791009734
1196.8	108.109378272037	121.545791009734
1198.4	108.109378272037	121.545791009734
1200	108.109378272037	121.545791009734
1201.6	108.112161134551	121.545481802788
1203.2	108.114943997065	121.545172595842
1204.8	108.113823121886	121.544109696965
1206.4	108.113823121886	121.544109696965
1208	108.113823121886	121.544109696965
1209.6	108.115455047434	121.542872869181
1211.2	108.115455047434	121.542872869181
1212.8	108.113793060099	121.544244975004
1214.4	108.114304110468	121.541945248343
1216	108.114304110468	121.541945248343
1217.6	108.115424985648	121.54300814722
1219.2	108.115424985648	121.54300814722
1220.8	108.115424985648	121.54300814722
1222.4	108.115424985648	121.54300814722
1224	108.117056911196	121.541771319436
1225.6	108.118688836745	121.540534491652
1227.2	108.118688836745	121.540534491652
1228.8	108.120320762293	121.539297663868
1230.4	108.121952687842	121.538060836084
1232	108.121952687842	121.538060836084
1233.6	108.120831812662	121.536997937207
1235.2	108.120831812662	121.536997937207
1236.8	108.119710937483	121.53593503833
1238.4	108.118079011935	121.537171866114
1240	108.118079011935	121.537171866114
1241.6	108.117567961565	121.539471592775
1243.2	108.117567961565	121.539471592775
1244.8	108.117567961565	121.539471592775
1246.4	108.117567961565	121.539471592775
1248	108.117567961565	121.539471592775
1249.6	108.115936036017	121.540708420559
1251.2	108.117056911196	121.541771319436
1252.8	108.115424985648	121.54300814722
1254.4	108.115424985648	121.54300814722
1256	108.115424985648	121.54300814722
1257.6	108.117056911196	121.541771319436
1259.2	108.117056911196	121.541771319436
1260.8	108.118688836745	121.540534491652
1262.4	108.118688836745	121.540534491652
1264	108.120320762293	121.539297663868
1265.6	108.117537899779	121.539606870814
1267.2	108.117537899779	121.539606870814
1268.8	108.117537899779	121.539606870814
1270.4	108.11702684941	121.541906597475
1272	108.11702684941	121.541906597475
1273.6	108.11702684941	121.541906597475
1275.2	108.115394923861	121.543143425259
1276.8	108.115394923861	121.543143425259
1278.4	108.119466148651	121.542318873403
1280	108.121249610143	121.5423658066
1281.6	108.122881535691	121.541128978816
1283.2	108.124169897967	121.540613633906
1284.8	108.127397999912	121.539903293625
1286.4	108.128686362187	121.539387948715
1288	108.131606650011	121.53763577602
1289.6	108.133202826408	121.538162263523
1291.2	108.134799002805	121.538688751026
1292.8	108.13608736508	121.538173406116
1294.4	108.137375727355	121.537658061206
1296	108.138038313668	121.536642095526
1297.6	108.138038313668	121.536642095526
1299.2	108.13982177516	121.536689028723
1300.8	108.140484361473	121.535673063043
1302.4	108.142267822966	121.535719996241
1304	108.144562334827	121.533467202777
1305.6	108.14522492114	121.532451237097
1307.2	108.146856846688	121.531214409313
1308.8	108.147219060539	121.532301050866
1310.4	108.148507422814	121.531785705956
1312	108.148507422814	121.531785705956
1313.6	108.148507422814	121.531785705956
1314.4	108.150417566963	121.530448043678
1315.2	108.150710053183	121.530342038184
1316	108.152778695191	121.52889598137
1316.8	108.153150805754	121.52874229822
1317.6	108.153543589126	121.528580077116
1318.4	108.153958817262	121.528408586236
1319.2	108.154398470583	121.528227007656
1320	108.154864769559	121.528034424314
1320.8	108.155360212222	121.527829804513
1321.6	108.155887618927	121.527611983435
1322.4	108.160253431515	121.526957058125
1323.2	108.160985942796	121.526694120201
1324	108.161770776311	121.526412400996
1324.8	108.165091854809	121.524231667807
1325.6	108.166094979826	121.523833568186
1326.4	108.167178354845	121.523403620596
1327.2	108.171139883927	121.520824929909
1328	108.172536809125	121.520226785212
1328.8	108.171659688738	121.520534679239
1329.6	108.171920786145	121.521849298961
