# Supplementary material for: Seeking safety: Movement dynamics after post-contact immobility
Source: PLoS One. 2024 Aug 22;19(8):e0307370. doi: 10.1371/journal.pone.0307370 (PMC11340899; doi:10.1371/journal.pone.0307370)
Supplement: S5 Data — (ZIP) [file pone.0307370.s014.zip › Franks_etal_AntLionTracksDSandData_PLoSOne_2024/Averaged_Data_Width_20_Day3_Antlion5_Capture4.txt]

t	x	y
16	108.109603487111	121.508043265907
16.8	108.109705354312	121.5083440491
17.6	108.109798363496	121.508618677231
18.4	108.109883621914	121.508870419686
19.2	108.109962059659	121.509102022744
20	108.111079311378	121.507713710456
20.8	108.108629544959	121.509849144709
21.6	108.108744367122	121.510020978688
22.4	108.108851270516	121.510180962048
23.2	108.108951047016	121.510330279851
24	108.109044386324	121.510469964247
24.8	108.109131891924	121.510600918369
25.6	108.109214094155	121.510723935877
26.4	108.10929146096	121.510839717061
27.2	108.109364406805	121.510948882177
28	108.108156747815	121.509841458844
28.8	108.108256418564	121.509971703095
29.6	108.108350843485	121.510095092385
30.4	108.107262070144	121.509094747508
31.2	108.107376632528	121.509233891224
32	108.105853680956	121.510603075225
33.6	108.105191094643	121.510117178596
35.2	108.10452850833	121.511133144275
36.8	108.10452850833	121.511133144275
38.4	108.102233996469	121.513385937739
40	108.102233996469	121.513385937739
41.6	108.099939484607	121.515638731203
43.2	108.096661890979	121.518289076455
44.8	108.094878429487	121.518242143258
46.4	108.092469192033	121.517694589291
48	108.090174680171	121.519947382755
49.6	108.090174680171	121.519947382755
51.2	108.089053804992	121.518884483878
52.8	108.089053804992	121.518884483878
54.4	108.087902868026	121.51795686304
56	108.089534793575	121.516720035256
57.6	108.089534793575	121.516720035256
59.2	108.087902868026	121.51795686304
60.8	108.085120005512	121.518266069986
62.4	108.085631055881	121.515966343325
64	108.085631055881	121.515966343325
65.6	108.085120005512	121.518266069986
67.2	108.083488079964	121.51950289777
68.8	108.081856154415	121.520739725554
70.4	108.079073291901	121.5210489325
72	108.076290429387	121.521358139446
73.6	108.075627843074	121.522374105126
75.2	108.075627843074	121.522374105126
76.8	108.075627843074	121.522374105126
78.4	108.075627843074	121.522374105126
80	108.075627843074	121.522374105126
81.6	108.073995917525	121.52361093291
83.2	108.072363991977	121.524847760694
84.8	108.070732066428	121.526084588478
86.4	108.070732066428	121.526084588478
88	108.070732066428	121.526084588478
89.6	108.071852941608	121.527147487355
91.2	108.071852941608	121.527147487355
92.8	108.071852941608	121.527147487355
94.4	108.072973816787	121.528210386232
96	108.071341891239	121.529447214016
97.6	108.072973816787	121.528210386232
99.2	108.070190954273	121.528519593178
100.8	108.070190954273	121.528519593178
102.4	108.069806788067	121.527685671414
104	108.071438713616	121.52644884363
105.6	108.071438713616	121.52644884363
107.2	108.073070639164	121.525212015846
108.8	108.075111405008	121.524726119217
110.4	108.076232280187	121.525789018094
112	108.077353155367	121.526851916971
113.6	108.078024032299	121.525857440577
115.2	108.078024032299	121.525857440577
116.8	108.079144907478	121.526920339454
118.4	108.080776833027	121.52568351167
120	108.082438820362	121.524311405847
121.6	108.083101406675	121.524797302476
123.2	108.083763992987	121.523781336796
124.8	108.085395918536	121.522544509012
126.4	108.088841367363	121.521219336386
128	108.089962242542	121.522282235263
129.6	108.089962242542	121.522282235263
131.2	108.091594168091	121.521045407479
132.8	108.093226093639	121.519808579695
134.4	108.094858019188	121.518571751911
136	108.097640881702	121.518262544965
137.6	108.098791818668	121.519190165803
139.2	108.098791818668	121.519190165803
140.8	108.098791818668	121.519190165803
142.4	108.097159893119	121.520426993587
144	108.097159893119	121.520426993587
145.6	108.09603901794	121.51936409471
147.2	108.097286777283	121.517293345163
148.8	108.097286777283	121.517293345163
150.4	108.097286777283	121.517293345163
152	108.095654851734	121.518530172947
153.6	108.095654851734	121.518530172947
155.2	108.094533976555	121.51746727407
156.8	108.094533976555	121.51746727407
158.4	108.094533976555	121.51746727407
160	108.092902051006	121.518704101854
161.6	108.093413101376	121.516404375193
163.2	108.093413101376	121.516404375193
164.8	108.093413101376	121.516404375193
166.4	108.091781175827	121.517641202977
168	108.090533416484	121.519711952524
169.6	108.088901490936	121.520948780309
171.2	108.087780615756	121.519885881432
172.8	108.087780615756	121.519885881432
174.4	108.087780615756	121.519885881432
176	108.086148690208	121.521122709216
177.6	108.08451676466	121.522359537
179.2	108.084356938096	121.521054286733
180.8	108.081574075582	121.521363493679
182.4	108.081574075582	121.521363493679
184	108.079942150034	121.522600321463
185.6	108.079942150034	121.522600321463
187.2	108.079279563721	121.522114424833
188.8	108.077496102228	121.522067491636
190.4	108.077496102228	121.522067491636
192	108.076833515915	121.523083457316
193.6	108.076833515915	121.523083457316
195.2	108.076833515915	121.523083457316
196.8	108.076833515915	121.523083457316
198.4	108.076833515916	121.523083457316
200	108.076833515916	121.523083457316
201.6	108.075872467299	121.524746489269
203.2	108.077504392848	121.523509661485
204.8	108.077504392848	121.523509661485
206.4	108.079136318396	121.522272833701
208	108.080768243945	121.521036005917
209.6	108.080768243945	121.521036005917
211.2	108.082551705437	121.521082939114
212.8	108.083598457956	121.520900895198
214.4	108.084846217298	121.517555838236
216	108.086478142847	121.516319010452
217.6	108.088110068395	121.515082182668
219.2	108.088110068395	121.515082182668
220.8	108.089893529888	121.515129115865
222.4	108.089893529888	121.515129115865
224	108.090556116201	121.514113150185
225.6	108.093476404024	121.512360977491
227.2	108.094597279204	121.513423876368
228.8	108.092965353655	121.514660704152
230.4	108.095748216169	121.514351497206
232	108.097380141718	121.513114669422
233.6	108.099012067266	121.511877841638
235.2	108.100643992815	121.510641013854
236.8	108.100132942446	121.512940740515
238.4	108.100132942446	121.512940740515
240	108.09974877624	121.512106818751
241.6	108.100259826609	121.50980709209
243.2	108.100259826609	121.50980709209
244.8	108.101380701788	121.510869990967
246.4	108.104163564303	121.510560784021
248	108.104163564303	121.510560784021
249.6	108.105795489851	121.509323956237
251.2	108.10691636503	121.510386855114
252.8	108.107578951343	121.510872751744
254.4	108.107578951343	121.510872751744
256	108.108241537656	121.509856786064
257.6	108.108241537656	121.509856786064
259.2	108.108241537656	121.509856786064
260.8	108.108241537656	121.509856786064
262.4	108.108241537656	121.509856786064
264	108.109237871149	121.51138564263
265.6	108.109237871149	121.51138564263
267.2	108.110198919765	121.509722610677
268.8	108.110198919765	121.509722610677
270.4	108.110198919765	121.509722610677
272	108.107416057251	121.510031817623
273.6	108.105034328072	121.512263121801
275.2	108.103402402523	121.513499949585
276.8	108.099197188058	121.51590292928
278.4	108.09575173923	121.517228101906
280	108.093353042922	121.51964553803
281.6	108.090570180408	121.519954744976
283.2	108.088938254859	121.52119157276
284.8	108.08781737968	121.520128673883
286.4	108.087517007218	121.522231281116
288	108.088513340711	121.523760137682
289.6	108.088212968249	121.525862744915
291.2	108.087920939466	121.527906946392
292.8	108.088283153318	121.528993587945
294.4	108.091770320542	121.531158036567
296	108.092132534393	121.53224467812
297.6	108.093128867886	121.533773534687
299.2	108.093491081737	121.53486017624
300.8	108.093853295588	121.535946817793
302.4	108.095847434988	121.535796631562
304	108.096209648839	121.536883273115
305.6	108.096956028895	121.538803836432
307.2	108.099073237567	121.541395591875
308.8	108.101701496609	121.541687620658
310.4	108.102697830101	121.543216477224
312	108.103694163594	121.544745333791
313.6	108.104056377445	121.545831975344
315.2	108.104418591296	121.546918616897
316.8	108.104780805147	121.54800525845
318.4	108.104480432685	121.548606003374
320	108.105963521716	121.550755543804
321.6	108.105663149254	121.552858151037
323.2	108.106025363105	121.55394479259
324.8	108.106387576956	121.555031434143
326.4	108.106749790807	121.556118075697
328	108.1077461243	121.557646932263
329.6	108.107112004658	121.55720471725
331.2	108.10796232376	121.559098609794
332.8	108.10796232376	121.559098609794
334.4	108.10796232376	121.559098609794
336	108.108324537611	121.560185251347
337.6	108.111469613976	121.560962685954
339.2	108.114513929468	121.559217278406
340.8	108.117354573078	121.5609694511
342.4	108.121259415082	121.560669078638
344	108.125038611089	121.561888728259
345.6	108.128183687454	121.562666162866
347.2	108.13132876382	121.563443597473
348.8	108.134556865765	121.562733257191
350.4	108.137273917341	121.564322643571
352	108.137908036983	121.564764858584
353.6	108.137273917341	121.564322643571
355.2	108.138507879887	121.56376248952
356.8	108.137873760246	121.563320274507
358.4	108.137873760246	121.563320274507
360	108.13601851857	121.559918998101
361.6	108.135656304719	121.558832356548
363.2	108.134659971226	121.557303499981
364.8	108.133176882195	121.555153959551
366.4	108.131693793165	121.553004419121
368	108.131042986164	121.552804170813
369.6	108.130680772313	121.55171752926
371.2	108.131168877564	121.552524780251
372.8	108.129883950921	121.55188231693
374.4	108.13009633549	121.553342460842
376	108.129100001998	121.551813604275
377.6	108.127815075355	121.551171140954
379.2	108.127815075355	121.551171140954
380.8	108.128449194997	121.551613355967
382.4	108.128449194997	121.551613355967
384	108.128449194997	121.551613355967
385.6	108.128449194997	121.551613355967
387.2	108.128449194997	121.551613355967
388.8	108.129295699208	121.553515714893
390.4	108.129929818849	121.553957929906
392	108.13077632306	121.555860288831
393.6	108.129470782621	121.555259053103
395.2	108.128799361824	121.555100032387
396.8	108.128311256574	121.554292781396
398.4	108.128673470425	121.555379422949
400	108.129035684276	121.556466064503
401.6	108.129035684276	121.556466064503
403.2	108.129669803917	121.556908279516
404.8	108.129369431456	121.55750902444
406.4	108.129011032495	121.556413916506
408	108.129311404957	121.555813171582
409.6	108.128677285316	121.555370956569
411.2	108.128677285316	121.555370956569
412.8	108.128977657777	121.554770211645
414.4	108.128377814873	121.555772580709
416	108.127143852327	121.556332734759
417.6	108.126509732685	121.555890519746
419.2	108.125026643655	121.553740979316
420.8	108.119912193629	121.557150612667
422.4	108.116617198744	121.559371548445
424	108.11271235674	121.559671920907
425.6	108.113074570591	121.56075856246
427.2	108.114283288653	121.563747562938
428.8	108.114645502504	121.564834204492
430.4	108.116975095745	121.568886103847
432	108.119092304417	121.570017715378
433.6	108.12037723106	121.5706601787
435.2	108.120739444911	121.571746820253
436.8	108.12025133966	121.570939569262
438.4	108.121748650872	121.573042176495
440	108.120902146661	121.57113981757
441.6	108.121264360512	121.572226459123
443.2	108.121915167513	121.572426707431
444.8	108.121915167513	121.572426707431
446.4	108.121281047871	121.571984492417
448	108.12091883402	121.570897850864
449.6	108.12091883402	121.570897850864
451.2	108.121552953662	121.571340065877
452.8	108.122187073303	121.571782280891
454.4	108.121974688734	121.570322136979
456	108.120978355242	121.568793280412
457.6	108.11976963718	121.565804279934
459.2	108.120929163227	121.56677055164
460.8	108.121238370173	121.565842930802
462.4	108.120876156322	121.564756289249
464	108.120513942471	121.563669647696
465.6	108.119863135471	121.563469399388
467.2	108.119863135471	121.563469399388
468.8	108.119229015829	121.563027184375
470.4	108.118866801978	121.561940542822
472	108.118378696727	121.56113329183
473.6	108.118566429516	121.562541287745
475.2	108.118566429516	121.562541287745
476.8	108.118566429516	121.562541287745
478.4	108.118900176696	121.563584247682
480	108.117903843203	121.562055391116
481.6	108.118537962845	121.562497606129
483.2	108.118537962845	121.562497606129
484.8	108.120321424337	121.564046401636
486.4	108.124502284279	121.560596177412
488	108.127797279164	121.558375241633
489.6	108.131339907317	121.556988227618
491.2	108.130977693466	121.555901586065
492.8	108.129459768458	121.553840206425
494.4	108.130306272668	121.55574256535
496	108.1300938881	121.554282421438
497.6	108.130306272669	121.557202709262
499.2	108.130306272669	121.557202709262
500.8	108.13094039231	121.557644924275
502.4	108.13094039231	121.557644924275
504	108.13094039231	121.557644924275
505.6	108.130578178459	121.556558282722
507.2	108.13142468267	121.558460641647
508.8	108.132058802312	121.55890285666
510.4	108.132692921953	121.559345071673
512	108.132692921953	121.559345071673
513.6	108.134548163629	121.56274634808
515.2	108.13539466784	121.564648707005
516.8	108.134760548198	121.564206491991
518.4	108.134126428557	121.563764276978
520	108.133980414165	121.564129312956
521.6	108.134830733267	121.5660232055
523.2	108.134830733267	121.5660232055
524.8	108.134830733267	121.5660232055
526.4	108.134830733267	121.5660232055
528	108.134830733267	121.5660232055
529.6	108.135681052369	121.567917098045
531.2	108.136331859369	121.568117346353
532.8	108.135660438572	121.567958325638
534.4	108.136148543823	121.568765576629
536	108.136148543823	121.568765576629
537.6	108.135786329972	121.567678935076
539.2	108.13493601087	121.565785042531
540.8	108.13345292184	121.563635502101
542.4	108.13394102709	121.564442753092
544	108.133306907449	121.564000538079
545.6	108.1336691213	121.565087179632
547.2	108.133523106908	121.56545221561
548.8	108.133523106908	121.56545221561
550.4	108.132860520595	121.564966318981
552	108.132197934283	121.564480422351
553.6	108.132197934283	121.564480422351
555.2	108.132860520595	121.564966318981
556.8	108.132860520595	121.564966318981
558.4	108.133531941393	121.565125339696
560	108.132323223331	121.562136339218
561.6	108.131689103689	121.561694124204
563.2	108.130480385627	121.558705123726
564.8	108.129846265986	121.558262908713
566.4	108.129212146344	121.557820693699
568	108.129212146344	121.557820693699
569.6	108.128365642133	121.555918334774
571.2	108.129574360195	121.558907335253
572.8	108.128056435187	121.556845955612
574.4	108.127422315546	121.556403740599
576	108.127634700115	121.557863884511
577.6	108.126888320058	121.555943321194
579.2	108.125395292233	121.553628686341
580.8	108.124186574171	121.550639685863
582.4	108.128714410911	121.546312097431
584	108.131966719636	121.540118210114
585.6	108.137851734445	121.535118804329
587.2	108.148927968976	121.530707083796
588	108.149855054062	121.531108248487
588.8	108.149935756764	121.529538970488
589.6	108.150938156533	121.529930509287
590.4	108.151994740074	121.530343212345
591.2	108.152141603723	121.528621910176
592	108.152868640017	121.527747884758
592.8	108.154448097642	121.527014206353
593.6	108.154682656701	121.525035543199
594.4	108.15602134705	121.52535976342
595.2	108.157446404519	121.525704901074
596	108.158966465818	121.526073047906
596.8	108.16217604453	121.527969303275
597.6	108.162728487238	121.525671418019
598.4	108.16406304849	121.524429144619
599.2	108.1655002683	121.523091311727
600	108.166251973084	121.520322560578
600.8	108.167900166403	121.518702133944
601.6	108.170337366441	121.518877857327
602.4	108.172996130118	121.519069555563
603.2	108.175200929961	121.517157972503
