# Supplementary material for: Seeking safety: Movement dynamics after post-contact immobility
Source: PLoS One. 2024 Aug 22;19(8):e0307370. doi: 10.1371/journal.pone.0307370 (PMC11340899; doi:10.1371/journal.pone.0307370)
Supplement: S5 Data — (ZIP) [file pone.0307370.s014.zip › Franks_etal_AntLionTracksDSandData_PLoSOne_2024/Averaged_Data_Width_20_Day3_Antlion6_Capture1.txt]

t	x	y
16	119.80271665094	111.055542934468
16.8	119.803274577872	111.055361719375
17.6	119.804454898837	111.05609374357
18.4	119.802977569538	111.056739337272
19.2	119.805347877999	111.05770072065
20	119.805987195093	111.057660934942
20.8	119.805833320248	111.059573635079
21.6	119.808083570679	111.058890915756
22.4	119.809724365801	111.057797499655
23.2	119.811854187465	111.057048240292
24	119.815062833197	111.05771961161
24.8	119.815279821925	111.05728116501
25.6	119.821483029803	111.057566538333
26.4	119.835350543948	111.060442811325
27.2	119.861210857501	111.057743763499
28	119.889408435048	111.053119134717
28.8	119.92799497551	111.046756250525
29.6	119.971979448353	111.035913372468
30.4	120.017334078383	111.02189465713
31.2	120.078833575788	111.010072336074
32	120.149357601699	111.001432209577
33.6	120.225775623599	110.997550425869
35.2	120.301826180641	110.99235099877
36.8	120.375741578275	110.98586064041
38.4	120.453183625522	110.977720451034
40	120.528840318609	110.969044541391
41.6	120.607043174279	110.961928651198
43.2	120.69353071544	110.958240407632
44.8	120.778477854576	110.955065139632
46.4	120.863286830259	110.952513982236
48	120.948368292811	110.949520506058
49.6	121.035268469845	110.94526239795
51.2	121.121008114152	110.941323388508
52.8	121.204570474649	110.938389696085
54.4	121.289959594382	110.934814297163
56	121.373234776429	110.934218617171
57.6	121.458146588406	110.931227593887
59.2	121.541480314383	110.92932817979
60.8	121.624809537937	110.926549803474
62.4	121.713669804285	110.920621991203
64	121.799328740199	110.916204378085
65.6	121.88504407379	110.911413672181
67.2	121.973112270449	110.904049501083
68.8	122.06008346822	110.891991474807
70.4	122.146367645065	110.881305590815
72	122.230659365351	110.872272987654
73.6	122.318404977728	110.861822415843
75.2	122.411241203138	110.845585891043
76.8	122.494452337676	110.826019309734
78.4	122.576386200926	110.808348073651
80	122.660419042426	110.791506802125
81.6	122.740356014929	110.772733217962
83.2	122.827549495377	110.753797825781
84.8	122.907646747367	110.733905775857
86.4	122.983625595526	110.712583634821
88	123.051332374463	110.696944691732
89.6	123.116866392551	110.684785257077
91.2	123.170508563833	110.673251968458
92.8	123.217265503129	110.665692275443
94.4	123.260676163235	110.662950143543
96	123.28445949096	110.658730262825
97.6	123.297040080085	110.65165773865
99.2	123.31420371439	110.637999062381
100.8	123.328797216674	110.625886520847
102.4	123.346031798258	110.615262142604
104	123.362317498856	110.605094154552
105.6	123.376518062099	110.59680319194
107.2	123.388499709523	110.587610737252
108.8	123.391863795222	110.575879373943
110.4	123.394875061474	110.564060557923
112	123.397605982728	110.551352784498
113.6	123.40154837129	110.538546380363
115.2	123.406794777613	110.526576186508
116.8	123.412475686423	110.513770657614
118.4	123.423180216871	110.501285230329
120	123.430465607691	110.488054115237
121.6	123.436955711872	110.473327386351
123.2	123.443995400839	110.45641399889
124.8	123.452949269932	110.439560429557
126.4	123.461632692784	110.424745976272
128	123.465745563013	110.41040420599
129.6	123.472731392264	110.394367661775
131.2	123.478064543548	110.38064382435
132.8	123.481917146863	110.370770712126
134.4	123.485989764476	110.363405904088
136	123.491406481205	110.357907836485
137.6	123.498449181545	110.348685803337
139.2	123.502562978305	110.341317366959
140.8	123.502932372921	110.33859430753
142.4	123.510589834513	110.34165139425
144	123.519960149356	110.34267984344
145.6	123.528001201341	110.340548822596
147.2	123.539179068989	110.339399347602
148.8	123.545337266953	110.338626029136
150.4	123.550738128781	110.338974859855
152	123.558859942254	110.341529163556
153.6	123.558540748003	110.341872127591
155.2	123.560319072529	110.341017834436
156.8	123.562336108537	110.341017834436
158.4	123.564353144546	110.341506812863
160	123.56615328332	110.341185157972
161.6	123.570775618415	110.33884102332
163.2	123.573532085215	110.338328192287
164.8	123.575968279172	110.339430039347
166.4	123.579278937095	110.340789845164
168	123.580289805957	110.340520280134
169.6	123.578346890412	110.339909903013
171.2	123.581176133968	110.339894442666
172.8	123.584932998362	110.337736865309
174.4	123.589698696985	110.334668803885
176	123.593865449124	110.332617479755
177.6	123.598628956758	110.332282348881
179.2	123.602457073187	110.331556720841
180.8	123.606693466259	110.330627208654
182.4	123.610983101071	110.330876726917
184	123.6112436806	110.329510930766
185.6	123.615243784309	110.32954644778
187.2	123.62053315563	110.330072099588
188.8	123.623633491274	110.334950956388
190.4	123.621857640571	110.33793438557
192	123.624295446058	110.340018240453
193.6	123.62744314143	110.344306919902
195.2	123.62630659698	110.348284825478
196.8	123.630748724937	110.350508167471
198.4	123.632478142141	110.351145321178
200	123.634570288642	110.353925783877
201.6	123.638592198887	110.353354306014
203.2	123.638401745334	110.3536590317
204.8	123.640112071895	110.352487339978
206.4	123.639523655692	110.352801161953
208	123.640540166002	110.352657895399
209.6	123.643332691234	110.353972024919
211.2	123.642556617971	110.356416867739
212.8	123.641388502841	110.358461069215
214.4	123.640047709823	110.361581460239
216	123.644474251366	110.365297201361
217.6	123.641320831322	110.365068977187
219.2	123.643966268526	110.365988008943
220.8	123.643837047713	110.366447204333
222.4	123.642260092289	110.365325813809
224	123.64505261752	110.36663994333
225.6	123.646382949805	110.367281231713
227.2	123.644720433007	110.370566026051
228.8	123.646681197688	110.3730691299
230.4	123.647004675724	110.373877824989
232	123.64732815376	110.374686520079
233.6	123.650120678991	110.37698624674
235.2	123.653817198159	110.380562939904
236.8	123.655472951483	110.381824703732
238.4	123.655512773589	110.383629972569
240	123.65615940875	110.387301191547
241.6	123.656045136618	110.387758280076
243.2	123.655574403655	110.387758280076
244.8	123.654615161531	110.388633829934
246.4	123.650733425101	110.386542005302
248	123.647826627738	110.38568496431
249.6	123.644167895105	110.387103856604
251.2	123.641450462989	110.389694569088
252.8	123.641450462989	110.390680166228
254.4	123.640608020511	110.390879337932
256	123.642568785193	110.393382441781
257.6	123.641747454242	110.393574506865
259.2	123.640915693693	110.393777884052
260.8	123.644526972026	110.393823712458
262.4	123.643859477667	110.394547687109
264	123.644974496654	110.398211320924
265.6	123.646063217506	110.399700768298
267.2	123.645719201182	110.40123343804
268.8	123.648975104173	110.405313123715
270.4	123.647417140455	110.411512789255
272	123.645751342471	110.416843342804
273.6	123.644734832161	110.421100406118
275.2	123.641461076401	110.425264901077
276.8	123.637018017912	110.430622585454
278.4	123.63949167348	110.435724500064
280	123.640688169923	110.440214722671
281.6	123.639621630022	110.443920655821
283.2	123.638144307947	110.448988214103
284.8	123.640308756569	110.453317111348
286.4	123.642328264435	110.454843820643
288	123.646867226081	110.457800820657
289.6	123.646867226081	110.457800820657
291.2	123.648443691159	110.458016573265
292.8	123.651854630282	110.457630064582
294.4	123.652522124642	110.456906089931
296	123.652855871822	110.456962570222
297.6	123.653020138012	110.457483167686
299.2	123.653020138012	110.457483167686
300.8	123.65237896998	110.458240911724
302.4	123.651737801947	110.458998655763
304	123.651862246031	110.461154027287
305.6	123.650633946984	110.462097820541
307.2	123.648798220473	110.463675513206
308.8	123.647431233225	110.466034497035
310.4	123.647577126643	110.46532027254
312	123.649154082068	110.466441663064
313.6	123.649493633547	110.464783084688
315.2	123.654390021273	110.45843232437
316.8	123.656350903471	110.451269921864
318.4	123.652590072277	110.44412866539
320	123.657096682737	110.436171046921
321.6	123.661122508094	110.421694762996
323.2	123.666385967001	110.406397184844
324.8	123.672309979443	110.392796987265
326.4	123.67738956003	110.37781136442
328	123.682054969551	110.364943295338
329.6	123.68581872752	110.347275933264
331.2	123.695453751874	110.330870975732
332.8	123.706481919555	110.313131587586
334.4	123.712247338138	110.292287871269
336	123.722912737146	110.271566524625
337.6	123.734314198902	110.248319388317
339.2	123.743537368807	110.225746728773
340.8	123.753127497109	110.202266330038
342.4	123.769078855741	110.178722662206
344	123.790868982915	110.154270666539
345.6	123.813891648668	110.129498772921
347.2	123.836280402762	110.102543425448
348.8	123.864911920337	110.073696060513
350.4	123.890238582233	110.04727193171
352	123.916994060162	110.020760364184
353.6	123.9428644479	109.992877530765
355.2	123.96983518046	109.962723585819
356.8	124.007603085297	109.932711708929
358.4	124.050823602153	109.898229690663
360	124.093339557232	109.86228319393
361.6	124.136172973698	109.827315591679
363.2	124.185732527207	109.789214714835
364.8	124.242042134774	109.75510631465
366.4	124.309150498975	109.725095106745
368	124.382470934896	109.693604834145
369.6	124.455195852664	109.665033768181
371.2	124.530542725409	109.635094019942
372.8	124.608055171488	109.605988170624
374.4	124.683948601375	109.576822513684
376	124.759079535691	109.550425559059
377.6	124.834434962722	109.522486805416
379.2	124.911227654014	109.495875326169
380.8	124.984314328921	109.472393639708
382.4	125.058907464615	109.448208079831
384	125.135807254384	109.424822827612
385.6	125.205260418561	109.404252813753
387.2	125.27605403598	109.386649318752
388.8	125.348016508883	109.370509587175
390.4	125.420465040715	109.352048289369
392	125.499848258514	109.338115795685
393.6	125.585825548971	109.324997095719
395.2	125.676017073962	109.327522101726
396.8	125.760172989798	109.330826198807
398.4	125.85167511283	109.331713609419
400	125.946045458462	109.338126342913
401.6	126.040587675501	109.343763768103
403.2	126.137064597689	109.353022556374
404.8	126.235243587643	109.363806425203
406.4	126.333236245799	109.372609292813
408	126.434111964602	109.377706119207
409.6	126.522171673515	109.383914905058
411.2	126.61403070066	109.390021257423
412.8	126.704890274811	109.402516999481
414.4	126.790506906423	109.4240960925
416	126.874891751191	109.448876542274
417.6	126.957893119378	109.482669884453
419.2	127.046080830349	109.518979834164
420.8	127.132252999153	109.559500800883
422.4	127.20918548252	109.599620118406
424	127.284447821905	109.644552595241
425.6	127.354795956229	109.697812603168
427.2	127.424188366454	109.755615187464
428.8	127.492514543209	109.814849008616
430.4	127.543017915831	109.87762851841
432	127.585541759155	109.939281203595
433.6	127.621853530758	110.002412953474
435.2	127.662235484829	110.061642063823
436.8	127.701249443533	110.122363404797
438.4	127.73242351605	110.189442416105
440	127.760782060927	110.257395128172
441.6	127.791060577645	110.328639136994
443.2	127.819485865728	110.404454825605
444.8	127.843820134367	110.480069256011
446.4	127.869074712075	110.557449298172
448	127.892915183351	110.636896904113
449.6	127.911334390052	110.719517221084
451.2	127.929740964204	110.809219702161
452.8	127.945018089658	110.90269379185
454.4	127.958368535055	110.992478452294
456	127.972259823221	111.085115060819
457.6	127.976199592256	111.178377217521
459.2	127.973248963779	111.272415036538
460.8	127.964451985047	111.352933429878
462.4	127.956066769065	111.432392424147
464	127.93715298333	111.514440629618
465.6	127.920279312726	111.596988593489
467.2	127.901382137775	111.681092882808
468.8	127.877763990195	111.763453771261
470.4	127.855126861489	111.846136540247
472	127.830331312376	111.929480017738
473.6	127.798306185699	112.014475340391
475.2	127.760271240412	112.099062371167
476.8	127.715727405845	112.182829418339
478.4	127.669104438528	112.264922718553
480	127.621857543588	112.340194994149
481.6	127.575134368172	112.414606572952
483.2	127.524436692929	112.481536612615
484.8	127.469539074427	112.54665713479
486.4	127.415922589986	112.611487524473
488	127.360356184522	112.676964679524
489.6	127.302616108567	112.740619698705
491.2	127.251746417993	112.797936238687
492.8	127.198870226516	112.85309901553
494.4	127.136730467848	112.909230913717
496	127.083513065493	112.954001724362
497.6	127.026413185555	112.991976258437
499.2	126.967800371886	113.03140307411
500.8	126.903584915844	113.069441150415
502.4	126.828199640491	113.110082526237
504	126.764975409111	113.148987249575
505.6	126.710544534545	113.183361422846
507.2	126.65036311879	113.20908060927
508.8	126.578201156384	113.230812716788
510.4	126.517981171102	113.249900448075
512	126.454179278282	113.272995575395
513.6	126.384272593993	113.289325824904
515.2	126.328497963606	113.306601805325
516.8	126.263850521366	113.310490082671
518.4	126.198250996136	113.314016273329
520	126.129664090265	113.322316599517
521.6	126.059785471631	113.328541423562
523.2	126.004354930962	113.328822183153
524.8	125.938924698375	113.329302057477
526.4	125.876030015023	113.329442575418
528	125.820164229822	113.317340359368
529.6	125.7535180434	113.302053845562
531.2	125.684893810408	113.28731884226
532.8	125.614003385272	113.271394684539
534.4	125.544550242098	113.255096105507
536	125.473040778284	113.236019345014
537.6	125.407520585877	113.218504995641
539.2	125.343272760005	113.202406068778
540.8	125.284260969313	113.181390053562
542.4	125.226574465605	113.158575863783
544	125.171392147805	113.134745496968
545.6	125.118561974471	113.109316215769
547.2	125.06497971852	113.079806367743
548.8	125.018071552394	113.049552185891
550.4	124.966185443284	113.023137553757
552	124.915124864485	112.991188733239
553.6	124.864770541844	112.957911262568
555.2	124.814376531532	112.927007792809
556.8	124.761039927193	112.894042188352
558.4	124.712193059	112.859172266957
560	124.665272228949	112.823488196576
561.6	124.620073000087	112.792051487784
563.2	124.571830793387	112.766337215723
564.8	124.530309850405	112.734373938726
566.4	124.489417700288	112.705415302744
568	124.459194265532	112.674121210173
569.6	124.425267392288	112.636951481365
571.2	124.386369158478	112.603920522976
572.8	124.350881141998	112.573396581865
574.4	124.32832399882	112.546310417002
576	124.2966763318	112.522996997492
577.6	124.266943123448	112.48954343748
579.2	124.244186547084	112.460436449293
580.8	124.21333597566	112.425084695229
582.4	124.190585840358	112.388251589022
584	124.172012809801	112.352659121029
585.6	124.157152491113	112.31407749603
587.2	124.137648042439	112.277005210606
588.8	124.110600517494	112.238380392755
590.4	124.097876547204	112.202170796911
592	124.083811595351	112.164356373088
593.6	124.064407301469	112.140979129492
595.2	124.059110312006	112.113534772403
596.8	124.054357843603	112.081951351848
598.4	124.050338153304	112.05226748503
600	124.045682380146	112.024149285129
601.6	124.038521326526	111.995643582326
603.2	124.028443456833	111.967571160583
604.8	124.019707206851	111.937026590847
606.4	124.01604811795	111.905032774493
608	124.016692662007	111.873103891046
609.6	124.014543752299	111.841641953342
611.2	124.013155995828	111.808657079263
612.8	124.011170887234	111.777767305355
614.4	124.005348962165	111.749598552572
616	123.997884858082	111.717911640036
617.6	123.989680957936	111.691249494668
619.2	123.981950074281	111.667036922283
620.8	123.972715650623	111.64098963209
622.4	123.964898899027	111.61646952127
624	123.954062384826	111.589126515184
625.6	123.948424959637	111.562158291978
627.2	123.946021979942	111.537978308799
628.8	123.951442337549	111.509006019524
630.4	123.946262062275	111.483094053876
632	123.941674958847	111.458928588123
633.6	123.935637828536	111.43460395918
635.2	123.929581789636	111.410282624254
636.8	123.932098546779	111.384841986955
638.4	123.934599089908	111.361398274808
640	123.928984937042	111.338126541332
641.6	123.931820314323	111.308349128209
643.2	123.937447389936	111.281953652722
644.8	123.941595407816	111.256799809091
646.4	123.945824258629	111.235234211445
648	123.952711586795	111.218152423968
649.6	123.956880549412	111.200640766984
651.2	123.960931160405	111.1860638681
652.8	123.973961792072	111.165222235002
654.4	123.980727757627	111.150036738319
656	123.983356016668	111.128189335039
657.6	123.987932279469	111.109252618216
659.2	123.989618745688	111.088763148774
660.8	123.993130913275	111.075475839177
662.4	123.992554856499	111.059390561504
664	123.994554112369	111.040912269695
665.6	124.004858681079	111.021825168855
667.2	124.010687096312	111.004603875688
668.8	124.017552489383	110.986271083733
670.4	124.023031477153	110.970199529572
672	124.024699119777	110.961268562379
673.6	124.024270987082	110.955181942572
675.2	124.025988157502	110.947584389997
676.8	124.023122721961	110.943731613371
678.4	124.023229137338	110.937320588834
680	124.026680555411	110.929460882544
681.6	124.033685405809	110.92283238924
683.2	124.042919829468	110.914308305863
684.8	124.049453234534	110.905274330454
686.4	124.056444877143	110.896617650225
688	124.066925565505	110.888692438346
689.6	124.079379469885	110.880938077544
691.2	124.088859575599	110.871601372152
692.8	124.095043330412	110.859551647885
694.4	124.099583575701	110.85007836255
696	124.108707428794	110.846223213355
697.6	124.11805654295	110.841039192121
699.2	124.125085104717	110.833929864391
700.8	124.130434981808	110.827021297769
702.4	124.127471780664	110.821324008971
704	124.133242523341	110.81281311579
705.6	124.147934362683	110.80011107614
707.2	124.153333951318	110.79343445035
708.8	124.157497584168	110.786800541242
710.4	124.166384228323	110.779685971789
712	124.176432171643	110.771391816068
713.6	124.182409066561	110.764723923468
715.2	124.185114012206	110.756469656346
716.8	124.184312885118	110.747426357094
718.4	124.185371806877	110.740608119871
720	124.183557056587	110.72936501175
721.6	124.186315828491	110.717972138869
723.2	124.191634187963	110.706142764562
724.8	124.199001414077	110.691293551024
726.4	124.203611296998	110.679028342165
728	124.21396003528	110.668050809515
729.6	124.223843840197	110.658869350744
731.2	124.225356098265	110.649889039298
732.8	124.238121663481	110.638308041537
734.4	124.253681281544	110.627342679101
736	124.274092606717	110.615484077481
737.6	124.304400145553	110.60235395579
739.2	124.334043003492	110.587878313686
740.8	124.363872559709	110.573444199168
742.4	124.39795879733	110.558362206358
744	124.431051289997	110.541153904083
745.6	124.450543027319	110.526569603334
747.2	124.47805876846	110.507960582202
748.8	124.505777824774	110.484274680152
750.4	124.53090124964	110.457265422517
752	124.556214304494	110.432559787529
753.6	124.574435535627	110.404926983417
755.2	124.597841165563	110.380515469726
756.8	124.613354352026	110.355773043026
758.4	124.635217347014	110.328744733065
760	124.660018748525	110.296565052934
761.6	124.694889231514	110.259028122525
763.2	124.743164578018	110.219001810794
764.8	124.788302520899	110.174900364437
766.4	124.843900946976	110.133803950338
768	124.9076846248	110.093189860457
769.6	124.956954373134	110.054723773085
771.2	125.006217204153	110.017144255393
772.8	125.052135989031	109.97607058475
774.4	125.100350125127	109.937820632742
776	125.140979020829	109.895242504772
777.6	125.187375576949	109.854168402153
779.2	125.252803891157	109.822572180585
780.8	125.323072937456	109.790508513113
782.4	125.38592231755	109.752996569366
784	125.452701681933	109.722727151229
785.6	125.513712642542	109.685432001735
787.2	125.57264977214	109.643977651843
788.8	125.630478192937	109.602859849912
790.4	125.683619430537	109.567720386567
792	125.747508279147	109.539544644048
793.6	125.815605412025	109.512979685812
795.2	125.882297725879	109.485747841402
796.8	125.949583637659	109.455067988476
798.4	126.016825190261	109.426297216565
800	126.078629997236	109.398769185092
801.6	126.140051308916	109.375340880263
803.2	126.189265207714	109.349529563886
804.8	126.237866225327	109.325431500469
806.4	126.287686335597	109.303587747548
808	126.337423448213	109.284897905478
809.6	126.381740726654	109.261655755936
811.2	126.437473125968	109.239262798796
812.8	126.483492906223	109.217579447748
814.4	126.532154123325	109.207542879597
816	126.586981603071	109.200622906425
817.6	126.637260903427	109.185427339784
819.2	126.691538094246	109.179473069729
820.8	126.735948683118	109.164087270952
822.4	126.789817713684	109.153494987039
824	126.8364037259	109.143880033266
825.6	126.878215694198	109.138120360908
827.2	126.913259148081	109.141770720687
828.8	126.933442605801	109.150157573873
830.4	126.949818774319	109.151665650785
832	126.964795387277	109.15960556621
833.6	126.966890376368	109.160900650376
835.2	126.976756456461	109.166898287657
836.8	126.983124202136	109.169757846664
838.4	126.988620504365	109.170685136917
840	126.994066330616	109.169532746414
841.6	127.001916783461	109.176678734305
843.2	127.003790688774	109.182729104465
844.8	126.986973095829	109.17752808999
846.4	126.971922761116	109.17472520563
848	126.966407844741	109.17613623451
849.6	126.950236750918	109.173361961078
851.2	126.944450972434	109.178540292964
852.8	126.933976255654	109.186512979267
854.4	126.92687709944	109.198249679514
856	126.921810151062	109.205975012352
857.6	126.906331710146	109.20648766476
859.2	126.884382300895	109.20459937573
860.8	126.859271618194	109.192428981411
862.4	126.833605140599	109.183622479954
864	126.805687147597	109.175443603656
865.6	126.778203067338	109.172280157173
867.2	126.743139427134	109.164940410726
868.8	126.718606292869	109.169194523035
870.4	126.691612250706	109.176129738255
872	126.667391987695	109.175714855985
873.6	126.640624519304	109.167262551227
875.2	126.61976606305	109.169102430007
876.8	126.591910166082	109.164085592551
878.4	126.572678269841	109.16261917352
880	126.544240045917	109.151812187331
881.6	126.520997617711	109.150585983294
883.2	126.498577863193	109.15310750078
884.8	126.47661348091	109.149046997497
886.4	126.460325921908	109.148117381776
888	126.430540264506	109.148843000644
889.6	126.411150471857	109.154371826786
891.2	126.391462286795	109.157497290451
892.8	126.371117102626	109.152030204246
894.4	126.350780045352	109.145640145266
896	126.34177953951	109.153293765938
897.6	126.324358493483	109.154277840686
899.2	126.313331232723	109.162219753875
900.8	126.301650081429	109.162853416329
902.4	126.294328781429	109.168142956513
904	126.288055913559	109.176059998709
905.6	126.278994744554	109.181455659917
907.2	126.275650453402	109.185802396024
908.8	126.26874795491	109.188280215995
910.4	126.269588043443	109.198344953795
912	126.268161826404	109.202904467887
913.6	126.267811391865	109.207975461802
915.2	126.271912881014	109.218595942518
916.8	126.27042455617	109.224106088992
918.4	126.27543082375	109.236416150118
920	126.28055905776	109.247138821231
921.6	126.28880304654	109.263151100699
923.2	126.298191874001	109.280278690893
924.8	126.306730185556	109.294943393499
926.4	126.320616950599	109.321616771518
928	126.336295179482	109.344911111045
929.6	126.350740755731	109.369718998925
931.2	126.366058293166	109.386861267821
932.8	126.389122679296	109.408374839812
934.4	126.403590554862	109.422946849673
936	126.421434494918	109.432824348246
937.6	126.440476885221	109.451585577346
939.2	126.464982683893	109.481561024701
940.8	126.491616426702	109.514629171573
942.4	126.529133133147	109.554146403635
944	126.567028835157	109.591559806564
945.6	126.608784656493	109.633515324052
947.2	126.642003173035	109.658907275188
948.8	126.678319469611	109.686474792242
950.4	126.7167580637	109.719011416727
952	126.752076851012	109.752266322564
953.6	126.803276702464	109.78360518275
955.2	126.842486836253	109.800749229199
956.8	126.882732186408	109.828109531685
958.4	126.926744975983	109.853952262477
960	126.973719133028	109.879852560665
961.6	127.019392476927	109.905476578013
963.2	127.069122817248	109.9300145352
964.8	127.118040919515	109.955160182095
966.4	127.165631767373	109.981360085705
968	127.212097246558	110.011317481745
969.6	127.261883879383	110.041314870025
971.2	127.309593792069	110.070361626718
972.8	127.35567715922	110.096399158012
974.4	127.40185752894	110.126907316411
976	127.44162174537	110.159805366138
977.6	127.485929570008	110.196017479409
979.2	127.53000770425	110.233097138561
980.8	127.570390826778	110.2654978071
982.4	127.61730075163	110.297828510284
984	127.661877472903	110.337164744175
985.6	127.70152163166	110.374140594229
987.2	127.739379728465	110.405406011268
988.8	127.778492724225	110.434873792246
990.4	127.818880233074	110.467842191488
992	127.859648138217	110.491688231166
993.6	127.901929887816	110.520868148907
995.2	127.942509436814	110.548257300514
996.8	127.981252177366	110.575427701336
998.4	128.015226956954	110.601899103461
1000	128.048973663982	110.627528105646
1001.6	128.084769829321	110.652287826192
1003.2	128.117067441617	110.673229084882
1004.8	128.145420654881	110.683528891838
1006.4	128.170506216422	110.687185289487
1008	128.190186145381	110.685308184693
1009.6	128.203730276552	110.678705604971
1011.2	128.217530276252	110.670851748542
1012.8	128.232496508799	110.668269331228
1014.4	128.246516988801	110.668898316298
1016	128.258945733778	110.661550872134
1017.6	128.270031262012	110.66263146194
1019.2	128.27800990553	110.672124483286
1020.8	128.288630844185	110.689095878283
1022.4	128.298746328562	110.689802637017
1024	128.301921477868	110.698351115919
1025.6	128.304943975766	110.707718982073
1027.2	128.308644512178	110.71531904865
1028.8	128.310430625264	110.724468105345
1030.4	128.309706211742	110.720321711811
1032	128.309225447054	110.718512052102
1033.6	128.308733056093	110.718218574046
1035.2	128.308965007397	110.716833135171
1036.8	128.309200992638	110.716432385461
1038.4	128.308706649245	110.718599257335
1040	128.306819942406	110.724881463733
1041.6	128.302394943831	110.7248681381
1043.2	128.290126580746	110.719779109432
1044.8	128.279012076824	110.712384402035
1046.4	128.264336303107	110.706351618353
1048	128.250320134759	110.708741027473
1049.6	128.236589098156	110.69555083128
1051.2	128.22127510881	110.685341505049
1052.8	128.205349200467	110.66700543386
1054.4	128.187347318385	110.646237543311
1056	128.169854866073	110.634358931769
1057.6	128.14958199015	110.622648709736
1059.2	128.125160580627	110.602391949334
1060.8	128.099154361025	110.582587068533
1062.4	128.072127604603	110.559193195266
1064	128.044633872878	110.534772631635
1065.6	128.01890060493	110.512532009786
1067.2	127.990089684703	110.495681293551
1068.8	127.958567359471	110.472564026607
1070.4	127.930892585503	110.456505804378
1072	127.900450489478	110.439470742282
1073.6	127.870045139785	110.434084788734
1075.2	127.842935658168	110.439326857894
1076.8	127.815165484082	110.443668501073
1078.4	127.788229910057	110.450972394858
1080	127.761186930068	110.453109998253
1081.6	127.733602178528	110.460946901806
1083.2	127.708347178117	110.460792160417
1084.8	127.68347258362	110.449144194212
1086.4	127.658690411418	110.437016656064
1088	127.634558214767	110.437426254876
1089.6	127.609396136047	110.434535993836
1091.2	127.583850254608	110.422444295585
1092.8	127.559027993759	110.418414186998
1094.4	127.531827154735	110.411221022763
1096	127.501280348123	110.399890008019
1097.6	127.475915177363	110.400874818928
1099.2	127.451073890296	110.393837867302
1100.8	127.427897157836	110.39528531431
1102.4	127.402034257801	110.384635151587
1104	127.378691777964	110.381136277278
1105.6	127.360180084726	110.369182265114
1107.2	127.344570661919	110.356514918259
1108.8	127.333785610133	110.348824963135
1110.4	127.320766794104	110.341371024527
1112	127.311243220166	110.335329120802
1113.6	127.30190464155	110.328483588769
1115.2	127.290534023956	110.322821457849
1116.8	127.277305120115	110.309183713712
1118.4	127.264982462971	110.305478299326
1120	127.251141553931	110.304269573368
1121.6	127.238002688549	110.295034624342
1123.2	127.22488994896	110.293344131782
1124.8	127.217640541062	110.296273028945
1126.4	127.21649205812	110.312086755613
1128	127.224319560833	110.331954612094
1129.6	127.234085681518	110.354675299115
1131.2	127.241878838685	110.373433726937
1132.8	127.250146717974	110.388197334273
1134.4	127.261250750666	110.411239344499
1136	127.269083397032	110.430284448031
1137.6	127.282738548213	110.456459401467
1139.2	127.296755929766	110.467774533822
1140.8	127.309094759326	110.475676489109
1142.4	127.321948945424	110.484711778153
1144	127.334759245489	110.4927016331
1145.6	127.348882020888	110.500909178878
1147.2	127.362601540325	110.50751911097
1148.8	127.377155771782	110.519499427088
1150.4	127.390439135044	110.531934687105
1152	127.406289558801	110.545520764611
1153.6	127.422680337912	110.558614273289
1155.2	127.441198319366	110.566796449839
1156.8	127.461487682722	110.591747844113
1158.4	127.48116128223	110.60501842913
1160	127.504692093167	110.626097679194
1161.6	127.538465827436	110.661830495951
1163.2	127.571129360092	110.696910221581
1164.8	127.601820643089	110.735072151555
1166.4	127.631715564205	110.765742200145
1168	127.66421040326	110.809801378981
1169.6	127.694447207922	110.848270340336
1171.2	127.726292251331	110.890113893008
1172.8	127.757553569879	110.942072552515
1174.4	127.792168771393	110.995148889669
1176	127.826681717801	111.050095930249
1177.6	127.863143645792	111.099458829237
1179.2	127.899036876255	111.148185443889
1180.8	127.933387273938	111.202113163772
1182.4	127.968643491648	111.261036228372
1184	128.003738869942	111.321593901854
1185.6	128.042960209049	111.385672252815
1187.2	128.085213250877	111.453930122883
1188.8	128.128077323337	111.522737221747
1190.4	128.168361722666	111.593951889748
1192	128.206072468453	111.650165045781
1193.6	128.235605649423	111.707947931666
1195.2	128.260235209685	111.767674934326
1196.8	128.29387309453	111.830966586198
1198.4	128.323254264023	111.894648422489
1200	128.349158301538	111.960728464207
1201.6	128.376492195566	112.028327286747
1203.2	128.401136251649	112.08847470486
1204.8	128.41717378525	112.154096013363
1206.4	128.431388040139	112.218617968152
1208	128.444076187235	112.283387938087
1209.6	128.473168295932	112.346919303187
1211.2	128.492419611172	112.415865698973
1212.8	128.514783476819	112.482263157873
1214.4	128.534066316111	112.545703430954
1216	128.552847713152	112.610280939497
1217.6	128.571009657039	112.676484426052
1219.2	128.574214627467	112.736942893929
1220.8	128.573013673759	112.80010086175
1222.4	128.569758911109	112.851880184389
1224	128.567280190945	112.907907416778
1224.8	128.578857083801	112.945422857794
1225.6	128.584790101066	112.985098284882
1226.4	128.587654130682	113.014306194425
1227.2	128.591421110915	113.044448565585
1228	128.593886189759	113.078868718334
1228.8	128.599166054921	113.116455742171
1229.6	128.603377618113	113.150886416709
1230.4	128.604691317366	113.185486016705
1231.2	128.606859431312	113.207684560164
1232	128.60384230423	113.230906613368
1232.8	128.601708398821	113.255270167147
1233.6	128.595667781218	113.282344092808
1234.4	128.589350904285	113.311697254978
1235.2	128.585604266783	113.338329783689
1236	128.583781164501	113.367316795074
1236.8	128.582238511877	113.395543949636
1237.6	128.574537542304	113.419388453284
1238.4	128.559816697582	113.43694660134
1239.2	128.545109424387	113.452918888743
1240	128.529760015527	113.467978568581
