# Supplementary material for: Seeking safety: Movement dynamics after post-contact immobility
Source: PLoS One. 2024 Aug 22;19(8):e0307370. doi: 10.1371/journal.pone.0307370 (PMC11340899; doi:10.1371/journal.pone.0307370)
Supplement: S5 Data — (ZIP) [file pone.0307370.s014.zip › Franks_etal_AntLionTracksDSandData_PLoSOne_2024/Averaged_Data_Width_20_Day3_Antlion6_Capture2.txt]

t	x	y
16	127.877102487662	113.493634856718
16.8	127.876140928843	113.498727888376
17.6	127.876831121351	113.503649159899
18.4	127.873005594154	113.507445831895
19.2	127.871886807518	113.508538071746
20	127.874273121392	113.510925681291
20.8	127.885848753817	113.520293252187
21.6	127.885688647874	113.527910206769
22.4	127.891339879535	113.535908150358
23.2	127.89144308517	113.543822779887
24	127.893628455378	113.554325859664
24.8	127.891891693598	113.561718772519
25.6	127.884550382674	113.56771821531
26.4	127.877685534115	113.573165269611
27.2	127.872049279153	113.578494844326
28	127.865913063945	113.583339933692
28.8	127.861121543056	113.586516172155
29.6	127.857913546997	113.590927584467
30.4	127.855107884034	113.594360392993
31.2	127.852304974448	113.596359523193
32	127.846536648574	113.604412876298
33.6	127.840743163282	113.614111203593
35.2	127.8365724987	113.622843591885
36.8	127.839624967973	113.633667100755
38.4	127.844600210922	113.649489583119
40	127.84060049603	113.66116314925
41.6	127.837458632205	113.67599062623
43.2	127.834416958924	113.694388439519
44.8	127.83118573662	113.714383692463
46.4	127.826852608074	113.731652093232
48	127.822524873262	113.749470240366
49.6	127.817391489097	113.767869965672
51.2	127.809832115474	113.786142623768
52.8	127.803882877954	113.805684782401
54.4	127.793369841789	113.827803118229
56	127.779828900754	113.850869735145
57.6	127.77182538416	113.875496777532
59.2	127.760250243314	113.895012337349
60.8	127.750331364958	113.909589623711
62.4	127.733291977691	113.926026086385
64	127.725092841503	113.943351819842
65.6	127.716861065473	113.955781939073
67.2	127.710714336267	113.973497910875
68.8	127.702678397678	113.996133121393
70.4	127.688911163185	114.013629239129
72	127.676630752714	114.032419926867
73.6	127.661499538147	114.053757746482
75.2	127.640040183982	114.068903565341
76.8	127.627690325129	114.08954747993
78.4	127.613821038346	114.111471006566
80	127.598139143112	114.126243061695
81.6	127.585626468305	114.144946651874
83.2	127.57438920076	114.157585657575
84.8	127.567841081091	114.178461543673
86.4	127.558705060054	114.198669743761
88	127.548425967826	114.221203454794
89.6	127.534831499959	114.242117034931
91.2	127.520814118406	114.269044628045
92.8	127.508412139979	114.295626819922
94.4	127.493234986976	114.319206058177
96	127.479484521165	114.34183505999
97.6	127.466257717531	114.352027064514
99.2	127.447640136317	114.37069424852
100.8	127.424944152922	114.382456290416
102.4	127.394541404971	114.390688666847
104	127.366561987844	114.400458582004
105.6	127.345452701961	114.414856870665
107.2	127.324916603715	114.421710561549
108.8	127.302298019766	114.425895362353
110.4	127.280219479586	114.433806334749
112	127.26193660132	114.435811833616
113.6	127.236154631678	114.444585212606
115.2	127.206725315467	114.453184412427
116.8	127.179328135417	114.457255498309
118.4	127.149118900066	114.46180571422
120	127.122067174108	114.462542992081
121.6	127.093846472603	114.467753223371
123.2	127.063222090603	114.467135953101
124.8	127.033970540903	114.473042898926
126.4	127.005856681742	114.482630192028
128	126.973373441359	114.492341566657
129.6	126.939297809739	114.502568868003
131.2	126.906290213653	114.517537429019
132.8	126.871663375445	114.52622668667
134.4	126.835306226005	114.528102452287
136	126.80844420973	114.536354060173
137.6	126.778502137741	114.54508224267
139.2	126.749452958864	114.550703950429
140.8	126.717822761953	114.554633033941
142.4	126.671750800478	114.555435276677
144	126.629831041452	114.553291842119
145.6	126.594843672931	114.554159845575
147.2	126.553646664728	114.552696210015
148.8	126.501051377843	114.564149759495
150.4	126.45825470341	114.558393441333
152	126.402423208205	114.561379219169
153.6	126.353410173544	114.560405964032
155.2	126.322362328422	114.554607317255
156.8	126.274431926982	114.553755068321
158.4	126.238693192706	114.54431650177
160	126.205562637133	114.535215743145
161.6	126.171176796021	114.527240605155
163.2	126.13520419386	114.528836978989
164.8	126.101733656395	114.523986928229
166.4	126.059669084979	114.528599326089
168	126.016665019007	114.531869809695
169.6	125.970222112928	114.528836756152
171.2	125.92760622575	114.527754979966
172.8	125.882420387618	114.53291960088
174.4	125.837878789583	114.535818051393
176	125.787639569874	114.524265264398
177.6	125.730512764539	114.522929449572
179.2	125.694184384013	114.510323540467
180.8	125.670043875705	114.491932813298
182.4	125.643549603489	114.47761394554
184	125.598321442648	114.471332346833
185.6	125.550361972905	114.468829242985
187.2	125.506332619225	114.464177844182
188.8	125.465272426235	114.445990343227
190.4	125.423209679871	114.426181539386
192	125.378933623715	114.406772857236
193.6	125.350773414687	114.383284621692
195.2	125.328348534545	114.353106829858
196.8	125.282761451006	114.326301368864
198.4	125.237201071563	114.300884168961
200	125.215572135317	114.269004343223
201.6	125.19084833399	114.238276859873
203.2	125.148776855012	114.207720176482
204.8	125.127953665836	114.171057346151
206.4	125.109963945893	114.137289453305
208	125.107515164723	114.100861303676
209.6	125.094957212111	114.067077579862
211.2	125.081861166095	114.037860981207
212.8	125.044824731903	114.009102308788
214.4	125.022860265114	113.973838432815
216	124.988867510129	113.9491069461
217.6	124.97037534908	113.916870819457
219.2	124.9715454046	113.882976319346
220.8	124.934224126215	113.858414889722
222.4	124.911191533542	113.823899913733
224	124.8722418598	113.793074534299
225.6	124.835154019261	113.76628862478
227.2	124.799355825517	113.743592322942
228.8	124.766787812315	113.717281553257
230.4	124.759126431779	113.686838065628
232	124.766178289184	113.657013849557
233.6	124.747896409126	113.624793633331
235.2	124.751632819769	113.590903783831
236.8	124.757893285449	113.556797979119
238.4	124.740442867862	113.519377238077
240	124.722849411793	113.483549482816
241.6	124.709874952423	113.460117712489
243.2	124.703534169059	113.435316951294
244.8	124.70946320391	113.412667614768
246.439024390244	124.671550279475	113.395209835735
248.078048780488	124.640521615983	113.378312846985
249.717073170732	124.625115149327	113.350346850468
251.356097560976	124.624696111202	113.321525927338
252.99512195122	124.620176553462	113.291017166242
254.634146341463	124.626838920734	113.271554532754
256.273170731707	124.632956932228	113.249081004542
257.912195121951	124.642190356346	113.224657426623
259.551219512195	124.632136964458	113.198331157758
261.190243902439	124.620051525483	113.177268314316
262.829268292683	124.618605287703	113.145701393556
264.468292682927	124.615845401433	113.114457374943
266.107317073171	124.601644799547	113.097726573537
267.746341463415	124.581603071373	113.074846085027
269.385365853659	124.582682350161	113.049564144963
271.024390243902	124.560554086764	113.02678145562
272.663414634146	124.534590638392	113.003647802415
274.30243902439	124.504653516361	112.979993471044
275.941463414634	124.476706404688	112.955204892464
277.580487804878	124.451908382413	112.931222426934
279.219512195122	124.455215440064	112.905250696429
280.858536585366	124.460272343536	112.876011908686
282.49756097561	124.457779305391	112.845772164212
284.136585365854	124.462812058328	112.822708651341
285.775609756098	124.440938781618	112.794700363372
287.414634146341	124.449689338191	112.759945502639
289.053658536585	124.464115560039	112.722010963811
290.692682926829	124.474581240185	112.691409504488
292.331707317073	124.486283326073	112.662234245842
293.970731707317	124.497861472844	112.628916665626
295.609756097561	124.508917922567	112.593466131621
297.248780487805	124.500382748788	112.559579850337
298.887804878049	124.483549122054	112.525614656574
300.526829268293	124.499273165323	112.488130676438
302.165853658537	124.489753469939	112.449393618096
303.80487804878	124.48016387614	112.414794784611
305.443902439024	124.489921468107	112.374378520024
307.082926829268	124.49431847723	112.336576588863
308.721951219512	124.497501335113	112.295557326981
310.360975609756	124.508439898932	112.260618169092
312	124.497531173282	112.228523976762
313.6	124.527404369892	112.19267182779
315.2	124.54464055758	112.15768956089
316.8	124.568154435547	112.126634719905
318.4	124.581980639099	112.091336946662
320	124.598214722851	112.056214324844
321.6	124.599972074381	112.023326992828
323.2	124.609959086199	111.994575962386
324.8	124.611247655312	111.972522605109
326.4	124.626086439516	111.950370736967
328	124.629078066279	111.928959261536
329.6	124.649484051519	111.912916641414
331.2	124.6725596075	111.895754102329
332.8	124.686685487278	111.871287507097
334.4	124.704898861335	111.8527579515
336	124.723331041648	111.834422326159
337.6	124.736291138272	111.81956404245
339.2	124.754600358559	111.8080514955
340.8	124.77331587349	111.797952434202
342.4	124.798353943168	111.784325986846
344	124.819715780684	111.770254817666
345.6	124.84150103895	111.752237041834
347.2	124.861776180125	111.739346057013
348.8	124.884340817579	111.730293328821
350.4	124.902525439796	111.711352523086
352	124.922162797898	111.698849551813
353.6	124.933936829747	111.689497996452
355.2	124.935095073481	111.688012351436
356.8	124.939230832452	111.67874922716
358.4	124.936539723738	111.669190363299
360	124.948783730853	111.664394225942
361.6	124.955901355443	111.660251048359
363.2	124.96202184808	111.659710054947
364.8	124.962478708293	111.658153929547
366.4	124.961865794129	111.66369612796
368	124.97142519506	111.679145883081
369.6	124.979134754914	111.691430560525
371.2	124.990172637496	111.708698141887
372.8	125.002652518408	111.723454040938
374.4	125.014067359588	111.738280734683
376	125.023124744591	111.744808059335
377.6	125.025275565272	111.750454354964
379.2	125.022000350159	111.762126520758
380.8	125.025224347916	111.775833517434
382.4	125.027203619916	111.790772220561
384	125.035364946994	111.809214861149
385.6	125.040095813268	111.826986898476
387.2	125.045219379605	111.847121701697
388.8	125.044578147731	111.866987449682
390.4	125.045866816204	111.878546086189
392	125.041953175748	111.897498396843
393.6	125.048833717189	111.918946643386
395.2	125.050967044333	111.941815910368
396.8	125.051227832827	111.962072656641
398.4	125.048661603996	111.982885310346
400	125.043015714203	111.998636323083
401.6	125.041746185442	112.019439391615
403.2	125.051513779715	112.042694104652
404.8	125.059661382743	112.064579415515
406.4	125.068631513803	112.088709032596
408	125.070248518889	112.116373336333
409.6	125.063374057484	112.145999676278
411.2	125.055702190234	112.174098445692
412.8	125.036567016836	112.201320453995
414.4	125.02672115412	112.223529242893
416	125.014016815132	112.247568977722
417.6	125.000387315939	112.273355195999
419.2	124.983046169368	112.301514871843
420.8	124.974675436048	112.324533600862
422.4	124.967771744384	112.35348352669
424	124.978244630881	112.381557409986
425.6	124.977616425962	112.408834658186
427.2	124.977867223806	112.431703326923
428.8	124.975730544337	112.457567975188
430.4	124.983611432865	112.479138451002
432	124.984414267845	112.50361905779
433.6	124.982480594116	112.516496192129
435.2	124.976848610456	112.529712580451
436.8	124.974756560712	112.541737004478
438.4	124.977974208157	112.557330757788
440	124.984600771901	112.572384425098
441.6	124.99188031135	112.580208229179
443.2	125.002564755713	112.581278231872
444.8	125.015829733698	112.578866417693
446.4	125.029104572877	112.577116139239
448	125.039575157856	112.571152808913
449.6	125.044702267899	112.565884443616
451.2	125.050160959754	112.55987314345
452.8	125.054198753504	112.558837022595
454.4	125.057097568623	112.556219806659
456	125.066210002888	112.551124703684
457.6	125.072025088356	112.541565886804
459.2	125.077594805133	112.529191928399
460.8	125.077396339729	112.516574595934
462.4	125.079808153908	112.505723493508
464	125.087674529218	112.494879224697
465.6	125.099646684632	112.484627135888
467.2	125.10517067724	112.47073848539
468.8	125.101071096152	112.455780044579
470.4	125.108969706218	112.440137292303
472	125.115758000574	112.418635315995
473.6	125.129270049633	112.400291393059
475.2	125.143297636036	112.376231418913
476.8	125.157523331698	112.35566645625
478.4	125.181016850621	112.336947638964
480	125.203061211034	112.32008096741
481.6	125.220746310721	112.301429634629
483.2	125.231206878357	112.288765388805
484.8	125.259547807101	112.268849902886
486.4	125.297072242474	112.248545265233
488	125.331307559982	112.223144017495
489.6	125.364046510576	112.201439957016
491.2	125.388078509668	112.172997980754
492.8	125.410021051594	112.147420946387
494.4	125.44031838341	112.120157386051
496	125.460176757125	112.099138810984
497.6	125.497704060211	112.066964299205
499.2	125.518462106124	112.039723614363
500.839024390244	125.563356236384	112.005218327807
502.478048780488	125.608948817697	111.977765681875
504.117073170732	125.650481726732	111.945346130366
505.756097560976	125.690769032388	111.913860853683
507.39512195122	125.730149795999	111.8960498272
509.034146341463	125.748960621423	111.871665044615
510.673170731707	125.764177087189	111.848282902457
512.312195121951	125.779246972934	111.823881880058
513.951219512195	125.824734143301	111.808099202182
515.590243902439	125.868778890367	111.793546617503
517.229268292683	125.891062932836	111.769070112791
518.868292682927	125.912958504397	111.740580838723
520.507317073171	125.964140775415	111.725490565877
522.146341463415	126.003942355873	111.701219843463
523.785365853659	126.064328093917	111.678768247828
525.424390243903	126.130127137561	111.667833698421
527.063414634146	126.202549288502	111.653053794528
528.70243902439	126.271673636791	111.642268236987
530.341463414634	126.332343119824	111.626716193833
531.980487804878	126.392930246389	111.604747546748
533.619512195122	126.457846781854	111.591302303217
535.258536585366	126.535302675647	111.586134910802
536.89756097561	126.603273867275	111.575554805826
538.536585365854	126.672958495318	111.566925378947
540.175609756098	126.741767540811	111.551634479949
541.814634146342	126.820395748328	111.537816603207
543.453658536585	126.896989003781	111.527683740292
545.092682926829	126.975934775033	111.516351221238
546.731707317073	127.055637735144	111.507110519648
548.370731707317	127.138440959937	111.501435503626
550.009756097561	127.233903481612	111.496054905759
551.648780487805	127.316295367177	111.495538689326
553.287804878049	127.388876888554	111.49335275648
554.926829268293	127.465771604824	111.498403806612
556.565853658537	127.529907008747	111.501130045521
558.204878048781	127.598266381482	111.508124243554
559.843902439024	127.674591774587	111.518496998682
561.482926829268	127.742232288051	111.519335144282
563.121951219512	127.821318478584	111.521755727567
564.760975609756	127.885192554233	111.531511414362
566.4	127.964916411816	111.541961872931
568	128.018487685744	111.561528951068
569.6	128.074380069223	111.5790891873
571.2	128.134412588815	111.597704495892
572.8	128.195755320469	111.615238738353
574.4	128.25061441704	111.625370131898
576	128.324850372063	111.648457296567
577.6	128.40034969373	111.6715503428
579.2	128.471071243823	111.693115658524
580.8	128.513962984929	111.706532107303
582.4	128.556524605169	111.716085152389
584	128.625820505839	111.73770448004
585.6	128.69439581382	111.759560528909
587.2	128.737025492054	111.768773472827
588.8	128.789237154386	111.791067537106
590.4	128.821328449996	111.810995553134
592	128.844827938199	111.821274287136
593.6	128.866596634701	111.832504025687
595.2	128.883882149574	111.83768104493
596.8	128.903759856885	111.839159184831
598.4	128.923970455895	111.852662463639
600	128.92973294898	111.857970516212
601.6	128.927761390027	111.852045920296
603.2	128.924066606938	111.851764014159
604.8	128.919929875846	111.852251522921
606.4	128.91146035725	111.852607936771
608	128.898647594424	111.862628174366
609.6	128.885815506164	111.867632173442
611.2	128.868986202261	111.863261348125
612.8	128.852749401962	111.866892239319
614.4	128.837288727611	111.868688067039
616	128.814905737034	111.853489832693
617.6	128.790669802122	111.838746060219
619.2	128.761834834163	111.833485371061
620.8	128.728973025738	111.82698542934
622.4	128.693764707446	111.822251242337
624	128.657049950378	111.811828061182
625.6	128.620714968711	111.800555176171
627.2	128.58283271913	111.789712124488
628.8	128.539716286682	111.786198800682
630.4	128.496583839744	111.779590373132
632	128.449688510048	111.773253027644
633.6	128.405255490632	111.760903553181
635.2	128.355729957272	111.7484653399
636.8	128.299745245422	111.742100317817
638.4	128.242343466123	111.730430109053
640	128.184697638456	111.720851782981
641.6	128.129385148529	111.71677642825
643.2	128.068844787675	111.714499370803
644.8	128.009461957418	111.715529930255
646.4	127.935923031593	111.711543539166
648	127.881696754624	111.714199471467
649.6	127.807164475788	111.711491524962
651.2	127.743960165412	111.716476154178
652.8	127.679708400199	111.723783901326
654.4	127.615633946165	111.73302356803
656	127.552720674152	111.743534567837
657.6	127.491015203974	111.752666173147
659.2	127.422661840425	111.760582180366
660.8	127.358577394628	111.777925375714
662.4	127.293744322559	111.805790956919
664	127.227749472674	111.829857094298
665.6	127.172649285698	111.85425254073
667.2	127.115896065139	111.879956565098
668.8	127.057723046417	111.909756683812
670.4	126.995170084319	111.945787581606
672	126.935935215759	111.985347321848
673.6	126.878530963959	112.017162216699
675.2	126.821630750832	112.04696387664
676.8	126.766761792633	112.085724506449
678.4	126.708032979321	112.117399895042
680	126.640970390355	112.152277576573
681.6	126.577413718977	112.199322171374
683.2	126.518079680969	112.25256721106
684.8	126.462949463829	112.306086824002
686.4	126.417489600952	112.360940458317
688	126.366703727256	112.408331414013
689.6	126.321246077719	112.456707104998
691.2	126.271441896292	112.5075466612
692.8	126.223622600365	112.564297031659
694.4	126.180211918557	112.611705784645
696	126.121613001982	112.677761047403
697.6	126.073368972442	112.7336805237
699.2	126.026263734032	112.795786639169
700.8	125.982042023094	112.856434289426
702.4	125.942573777017	112.911575517424
704	125.905218417825	112.973930196552
705.6	125.86634601496	113.035865830021
707.2	125.81653424837	113.102735513134
708.8	125.768362977532	113.170266045866
710.4	125.728828948818	113.238800507086
712	125.709468776627	113.321338147878
713.6	125.665017241796	113.396342260824
715.2	125.643887592755	113.469394915081
716.8	125.609187648901	113.540364019056
718.4	125.576071584981	113.615363935949
720	125.546565432134	113.688163990625
721.6	125.532545265819	113.758832078368
723.2	125.510921289414	113.835676672095
724.8	125.504486794067	113.919429211924
726.4	125.502410996034	113.993001315649
728	125.501950200481	114.064252187233
729.6	125.512751429528	114.135905857887
731.2	125.521302813386	114.211519121881
732.8	125.522476002936	114.282451045562
734.4	125.512920141263	114.352199389424
736	125.508461896216	114.41698217567
737.6	125.511262379358	114.478493889939
739.2	125.508463072495	114.541871252238
740.8	125.506767380093	114.606016176559
742.4	125.504383392188	114.669722211874
744	125.495412315608	114.731817688526
745.6	125.518406163149	114.789498602207
747.2	125.515745843479	114.847918053712
748.8	125.527407372821	114.900767008567
750.4	125.544200051413	114.944964029367
752	125.547412786998	114.983790869053
753.6	125.561107132274	115.028817340321
755.2	125.573849011003	115.083791347677
756.8	125.600397082127	115.137099874493
758.4	125.615053966341	115.201857593419
760	125.637324647172	115.25298131971
761.6	125.674590776468	115.299532807311
763.2	125.707404570216	115.349704956001
764.8	125.743156432781	115.399281390439
766.4	125.776245809933	115.449027296977
768	125.812203318873	115.497940115822
769.6	125.849170406897	115.54858819437
771.2	125.889409669893	115.602217379766
772.8	125.940493602204	115.648111052626
774.4	125.997902288976	115.683517456567
776	126.052993037402	115.716811946863
777.6	126.103195302055	115.744257193923
779.2	126.160607691544	115.771724318753
780.8	126.213098013188	115.807963648045
782.4	126.269435779321	115.836764810925
784	126.326044435593	115.862551156623
785.6	126.376294245357	115.893464489156
787.2	126.411928816842	115.923858909005
788.8	126.452097273747	115.949871117524
790.4	126.486522888338	115.971272044918
792	126.516921745	115.994511106002
793.6	126.550106262978	116.016915679788
795.2	126.572493246138	116.041766478597
796.8	126.594202906224	116.064603953957
798.4	126.624210891943	116.093743966657
800	126.669742945698	116.115681422201
801.6	126.713806335608	116.137087406583
803.2	126.742932946341	116.16725757367
804.8	126.779606617716	116.192475752355
806.4	126.811434201026	116.222193486387
808	126.855528446236	116.242320062046
809.6	126.903808422101	116.266256264676
811.2	126.928774871775	116.291376371368
812.8	126.981220979117	116.309736734126
814.4	127.014419259932	116.329871600415
816	127.043951007504	116.350341470234
817.6	127.079371962008	116.375921292194
819.2	127.107776875571	116.401875071977
820.8	127.130941859508	116.41939637579
822.4	127.153766349559	116.436726271508
824	127.185507908506	116.44337527874
825.6	127.204995685209	116.463686853233
827.2	127.230850844406	116.465168467135
828.8	127.251364759526	116.467987456922
830.4	127.272258128734	116.474579607345
832	127.286685593258	116.479365979799
833.6	127.304835297193	116.487129093021
835.2	127.320132305411	116.488429071601
836.8	127.332140292415	116.492519624789
838.4	127.348783198526	116.491342114256
840	127.366271229839	116.500569902867
841.6	127.373488512603	116.505384205937
843.2	127.376465303091	116.516865606298
844.8	127.39106231753	116.518480613958
846.4	127.406605220722	116.518902653855
848	127.42686600586	116.520762312773
849.6	127.450531890018	116.527156780375
851.2	127.478775451638	116.526063840971
852.8	127.506409718129	116.529668310514
854.4	127.539462825193	116.53096689045
856	127.568376264065	116.538958696841
857.6	127.599276495195	116.547034106727
859.2	127.628553038348	116.555523988535
860.8	127.66416931792	116.560297535939
862.4	127.70716577995	116.558981132051
864	127.75320503266	116.5498895282
865.6	127.797434157766	116.548258878095
867.2	127.856422472022	116.548037124764
868.8	127.92105986877	116.539855240097
870.4	127.984692132461	116.532609925208
872	128.044050194602	116.519604051006
873.6	128.091407082281	116.517161802435
875.2	128.145227986869	116.509491179751
876.8	128.198188027154	116.494605986575
878.4	128.247366597514	116.482925296986
880	128.300563750694	116.471362046812
881.6	128.353660573661	116.458819785006
883.2	128.406522691314	116.440013785828
884.8	128.472773263076	116.417290872574
886.4	128.53714459152	116.39471226581
888	128.584169579316	116.360222298006
889.6	128.650586026619	116.328239457466
891.2	128.718728801201	116.292398834326
892.8	128.773864496195	116.258027501001
894.4	128.831295349358	116.226862910491
896	128.888530570811	116.182882805466
897.6	128.95175346261	116.138211332309
899.2	129.01015987978	116.089836302022
900.8	129.069547027062	116.045430843352
902.4	129.132073948512	115.998992459144
904	129.183550477821	115.949937583479
905.6	129.241824360031	115.895102460523
907.2	129.306441799088	115.844230423974
908.8	129.374534693117	115.785668742087
910.4	129.431734602752	115.733674553832
912	129.489824437177	115.683196051398
913.6	129.540874503965	115.632161444956
915.2	129.587501724704	115.575317077344
916.8	129.620712656129	115.519326074764
918.4	129.665067656329	115.45616442098
920	129.70458465741	115.396065898812
921.6	129.746634212652	115.32204221289
923.2	129.786268675749	115.249604206771
924.8	129.830433627399	115.176991203123
926.4	129.867396234536	115.10655011686
928	129.898400642443	115.038619834797
929.6	129.928308482769	114.976380825131
931.2	129.953231387171	114.908200281257
932.8	129.966568594	114.838343141687
934.4	129.980631165409	114.766232922095
936	129.994533428369	114.6962552077
937.6	130.010428217441	114.629916425871
939.2	130.030613986767	114.561333959961
940.8	130.049143309706	114.492528626631
942.4	130.067273127637	114.429216423848
944	130.090525987156	114.362256120344
945.6	130.10779105586	114.297222070382
947.2	130.126359219272	114.232123987648
948.8	130.142213720482	114.171617964705
950.4	130.149405494319	114.115125313198
952	130.16414580027	114.058288751946
953.6	130.183582795226	114.013708629827
955.2	130.190981053573	113.964427450742
956.8	130.199096700101	113.920613133396
958.4	130.213137640279	113.88241650487
960	130.225775898798	113.844518203904
961.6	130.232855450706	113.812129417956
963.2	130.238551351544	113.782211872953
964.8	130.25129915978	113.750808103926
966.4	130.257005996582	113.719186943096
968	130.268172957597	113.684431743241
969.6	130.282337668986	113.65274267402
971.2	130.286516794116	113.628414023037
972.8	130.289341191892	113.604642008426
974.4	130.291318367933	113.57303572588
976	130.288068042949	113.54619619776
977.6	130.289573831695	113.520423062602
979.2	130.28877840803	113.493182602846
980.8	130.288397583918	113.466093696119
982.4	130.30312505651	113.442001980286
984	130.30412629805	113.419128378925
985.6	130.306741822991	113.389847056
987.2	130.308393871531	113.368670797439
988.8	130.310678111698	113.346053602542
990.4	130.309729785802	113.327227244324
992	130.309925349939	113.30929331034
993.6	130.312951749346	113.291883257998
995.2	130.311515336414	113.273899253679
996.8	130.31514428075	113.259305601995
998.4	130.311572419074	113.244941136712
1000	130.306955468281	113.230228178322
1001.6	130.301219639108	113.216148277931
1003.2	130.299778664216	113.201848667219
1004.8	130.298642091763	113.189139155576
1006.4	130.295014954002	113.174758419441
1008	130.290694072533	113.164780799182
1009.6	130.286322123683	113.162537141133
1011.2	130.283952135915	113.154361446826
1012.8	130.27837550936	113.147987357058
1014.4	130.275804416695	113.140583614082
1016	130.273643429345	113.131187414946
1017.6	130.266861151884	113.120381906051
1019.2	130.265034968842	113.110139943932
1020.8	130.259138572804	113.103702031343
1022.4	130.251525873604	113.094130645223
1024	130.24579077407	113.077704764767
1025.6	130.239231602283	113.061004539724
1027.2	130.237210524718	113.043192452736
1028.8	130.23118354772	113.029860096146
1030.4	130.222600385306	113.011300165407
1032	130.221705086539	112.998823619929
1033.6	130.214779502768	112.982451539894
1035.2	130.205535732527	112.973110565193
1036.8	130.201377002864	112.957237546685
1038.4	130.200589245661	112.935590768646
1040	130.194825075029	112.920646241625
1041.6	130.189049089277	112.909212799451
1043.2	130.177850328864	112.893634659028
1044.8	130.173567960448	112.88005815719
1046.4	130.166815569501	112.866507637719
1048	130.155700700106	112.855275231274
1049.6	130.145330698447	112.843689436317
1051.2	130.134679144314	112.834692455436
1052.8	130.128541604187	112.828896536101
1054.4	130.121887997163	112.824068908052
1056	130.115403736129	112.81835830117
1057.6	130.112238327769	112.812174197475
1059.2	130.100664533819	112.803836565646
1060.8	130.091756041487	112.797539708245
1062.4	130.079792382543	112.788435799772
1064	130.072708173548	112.779271088877
1065.6	130.065194301535	112.775917522323
1067.2	130.057945455914	112.771584790054
1068.8	130.051277072065	112.765931087229
1070.4	130.040260566113	112.761587813671
1072	130.032100073968	112.758678235645
1073.6	130.028426558482	112.750887557033
1075.2	130.017111848082	112.741753470314
1076.8	130.006418443634	112.738759754326
1078.4	129.99212251155	112.733428357068
1080	129.981257244584	112.720549152931
1081.6	129.969497973076	112.704717236625
1083.2	129.955144169917	112.702783785512
1084.8	129.944500723952	112.691214271577
1086.4	129.928753255915	112.683744715209
1088	129.913998953485	112.673441635883
1089.6	129.901291764759	112.66486728761
1091.2	129.890033504202	112.655712460782
1092.8	129.877660244693	112.645573221459
1094.4	129.865311872155	112.638920700647
1096	129.85214212765	112.633810870509
1097.6	129.844392757497	112.61773543289
1099.2	129.832012064529	112.608085209036
1100.8	129.813761226252	112.601596694528
1102.4	129.784533193646	112.595277271999
1104	129.756688106732	112.594815519301
1105.6	129.732358922957	112.594952070906
1107.2	129.712610224044	112.590398002809
1108.8	129.692615100421	112.586812787912
1110.4	129.668371179025	112.583282908092
1112	129.646851369746	112.574246831004
1113.6	129.62417282524	112.565722692353
1115.2	129.604774570978	112.558265684469
1116.8	129.57872218484	112.557018314188
1118.4	129.544466990918	112.550936760358
1120	129.50696270783	112.543507548134
1121.6	129.470215930408	112.533694683202
1123.2	129.427753225438	112.523651660071
1124.8	129.387264988109	112.519123039262
1126.4	129.350640831669	112.51177624322
1128	129.313839577676	112.50806982244
1129.6	129.276664619724	112.501789351258
1131.2	129.238133027222	112.495186934705
1132.8	129.201421891177	112.489008701731
1134.4	129.162324203695	112.48162812124
1136	129.122466788203	112.469025131954
1137.6	129.076675006394	112.463898775272
1139.2	129.020098354675	112.460281166162
1140.8	128.962855562215	112.448843306146
1142.4	128.910482269231	112.439690608713
1144	128.860559445389	112.43220930124
1145.6	128.809216539739	112.431965336096
1147.2	128.756986389738	112.42854763661
1148.8	128.708795245858	112.420165501365
1150.4	128.653308847182	112.409327787541
1152	128.602450468155	112.396707315995
1153.6	128.550528308093	112.387800182966
1155.2	128.493246206673	112.384706612241
1156.8	128.435222664343	112.388339793857
1158.4	128.373716023302	112.39524858005
1160	128.318585682257	112.391608421962
1161.6	128.258548437665	112.397418942657
1163.2	128.193581599822	112.407494453101
1164.8	128.132284482906	112.413976941071
1166.4	128.080379546188	112.413013069459
1168	128.013168856885	112.41992822828
1169.6	127.959266521558	112.428385503101
1171.2	127.908755064888	112.439752406032
1172.8	127.858837377482	112.45460924957
1174.4	127.807247495096	112.461804203702
1176	127.753189114471	112.467585615623
1177.6	127.699881743231	112.478463486187
1179.2	127.645801832507	112.49122785034
1180.8	127.587929499204	112.506609578494
1182.4	127.521278462961	112.51687445434
1184	127.472063024052	112.528023082561
1185.6	127.413106710676	112.538771504944
1187.2	127.365933481572	112.553743693647
1188.8	127.309505642688	112.568378512002
1190.4	127.270729807896	112.59157064966
1192	127.229751321296	112.615461959611
1193.6	127.187851989075	112.638883625427
1195.2	127.145056354921	112.664105441019
1196.8	127.108270673406	112.691498563421
1198.4	127.067696069399	112.716533839773
1200	127.033006744823	112.747116287556
1201.6	126.995289592013	112.780298708841
1203.2	126.965206733713	112.80704075787
1204.8	126.941370696598	112.833931500475
1206.4	126.916707254605	112.865068447344
1208	126.890420079754	112.897753665659
1209.6	126.864851393861	112.935213528868
1211.2	126.828621804924	112.974361709636
1212.8	126.799199837814	113.016353295331
1214.4	126.761948922269	113.055215320012
1216	126.72531833039	113.109130407627
1217.6	126.695076144717	113.156028677761
1219.2	126.669420144849	113.19825308099
1220.8	126.64610996696	113.247869892508
1222.4	126.621604089476	113.291983416807
1224	126.597708473577	113.334434182515
1225.6	126.575455271616	113.384560830003
1227.2	126.542720855028	113.434586424493
1228.8	126.509695843292	113.489623550986
1230.4	126.479279074734	113.549105872199
1232	126.450153846547	113.606964512074
1233.6	126.449958605545	113.658027720779
1235.2	126.420654790417	113.703498873272
1236.8	126.401849922621	113.742575580788
1238.4	126.376078554359	113.789855384215
1240	126.350257062025	113.846920882274
1241.6	126.326085674072	113.908703100298
1243.2	126.310505716627	113.961166559243
1244.8	126.289792402669	114.014027342916
1246.4	126.279642717869	114.062214454839
1248	126.275932019678	114.115639743364
1249.6	126.268890036708	114.175060835722
1251.2	126.269699702787	114.23475612718
1252.8	126.258740590294	114.292801242281
1254.4	126.264148738706	114.355180274974
1256	126.258895509373	114.405183154457
1257.6	126.246959066392	114.455428294251
1259.2	126.242893755397	114.506504888631
1260.8	126.241857688065	114.550667258665
1262.4	126.223762331703	114.587659390591
1264	126.207320152944	114.624424359379
1265.6	126.187684042702	114.658930168204
1267.2	126.173940986482	114.698261026994
1268.8	126.155235847665	114.733002717802
1270.4	126.137155956492	114.775011649747
1272	126.125489797542	114.820031450678
1273.6	126.112040367467	114.85716191432
1275.2	126.099297957337	114.889963820736
1276.8	126.106938689868	114.915501906447
1278.4	126.107937912775	114.947477039483
1280	126.10720054638	114.971079024796
1281.6	126.10954236437	114.993595344938
1283.2	126.104534095292	115.024068131193
1284.8	126.098402580071	115.049827175599
1286.4	126.093672450004	115.071381844565
1288	126.090075482118	115.091336251638
1289.6	126.086588159921	115.109950381042
1291.2	126.082391948714	115.124935266648
1292.8	126.089618138583	115.139808724631
1294.4	126.103302251791	115.151210236969
1296	126.108003622181	115.161821722971
1297.6	126.118424382907	115.17442686606
1299.2	126.121355789408	115.190498586707
1300.8	126.142332013297	115.210789394535
1302.4	126.15246497597	115.228986525206
1304	126.173152393073	115.236451664332
1305.6	126.189353037428	115.240412130866
1307.2	126.216671096559	115.247291725895
1308.8	126.230297315104	115.25655617992
1310.4	126.250528519161	115.265274439655
1312	126.265016469177	115.281096465641
1313.6	126.281720248225	115.292595850736
1314.4	126.279701638158	115.289847353741
1315.2	126.283631081898	115.289150558375
1316	126.285789068994	115.286468854554
1316.8	126.285978372561	115.278558461938
1317.6	126.281110972138	115.271601910628
1318.4	126.283706461994	115.265362080899
1319.2	126.279050550475	115.25548817547
1320	126.271583646693	115.255058735615
1320.8	126.280005420545	115.259972872195
1321.6	126.290010111329	115.267543097386
1322.4	126.300499365213	115.274553909253
1323.2	126.308382145141	115.277751793593
1324	126.320572416701	115.2863904171
1324.8	126.335705059154	115.286305297816
1325.6	126.348711606159	115.284747093454
1326.4	126.364622697744	115.282787720055
1327.2	126.380766712449	115.282027164272
1328	126.37982039414	115.29023469354
1328.8	126.381089195773	115.290950874621
1329.6	126.39983491602	115.305361403535
