# Supplementary material for: Seeking safety: Movement dynamics after post-contact immobility
Source: PLoS One. 2024 Aug 22;19(8):e0307370. doi: 10.1371/journal.pone.0307370 (PMC11340899; doi:10.1371/journal.pone.0307370)
Supplement: S5 Data — (ZIP) [file pone.0307370.s014.zip › Franks_etal_AntLionTracksDSandData_PLoSOne_2024/Averaged_Data_Width_20_Day3_Antlion6_Capture3.txt]

t	x	y
16	126.883618496112	115.862029894531
16.8	126.878398676461	115.86495869702
17.6	126.886296118761	115.875016669373
18.4	126.892837087216	115.882360941076
19.2	126.899501752005	115.891262544551
20	126.908349774187	115.899981084202
20.8	126.91041249658	115.917612712069
21.6	126.917869800367	115.923936262635
22.4	126.915126567729	115.932949633231
23.2	126.915332652031	115.942130916649
24	126.91687011081	115.949880535707
24.8	126.92120250905	115.957116113914
25.6	126.918420324064	115.968195680753
26.4	126.920035446751	115.980344790342
27.2	126.938106244873	115.997850760832
28	126.954492561128	116.018091082096
28.8	126.969964865041	116.035899430787
29.6	126.987373537763	116.049594534461
30.4	127.000156240922	116.063629860572
31.2	127.008531346103	116.072622186511
32	127.006761833168	116.082226523904
33.6	127.020285475337	116.098642928356
35.2	127.025187079383	116.114354766
36.8	127.030263887445	116.131449681644
38.4	127.032542353769	116.156307428327
40	127.052356200328	116.18012880833
41.6	127.080017057424	116.203480193955
43.2	127.101085809906	116.224030687441
44.8	127.11605292899	116.243627895269
46.4	127.115360221565	116.257151961692
48	127.128987247898	116.272220912409
49.6	127.142553849245	116.288108422656
51.2	127.160275824494	116.307225878301
52.8	127.173654914566	116.320880309796
54.4	127.204068847493	116.338152351135
56	127.228984919894	116.35694294559
57.6	127.259562135844	116.377368882271
59.2	127.287790353325	116.38671111644
60.8	127.302977809933	116.40247863538
62.4	127.33072213192	116.4249725197
64	127.348236386113	116.439138048491
65.6	127.37004441981	116.460752262704
67.2	127.405216081451	116.473352236265
68.8	127.428566516397	116.48064193587
70.4	127.456303933893	116.497078553689
72	127.491855841872	116.512504153695
73.6	127.517282870372	116.522990685864
75.2	127.556517236497	116.533174710779
76.8	127.595104824383	116.551288845982
78.4	127.64282256388	116.566897607054
80	127.68970720083	116.580347284654
81.6	127.739302855039	116.594948407124
83.2	127.774713361052	116.616654605459
84.8	127.829015668591	116.628141526837
86.4	127.879024021341	116.637027672658
88	127.898926527499	116.653163201779
89.6	127.920090787462	116.666735382504
91.2	127.948906496316	116.674935312861
92.8	127.964704638999	116.690913649318
94.4	127.986295990989	116.706568982108
96	128.009490170202	116.726623400222
97.6	128.047114636559	116.738568952306
99.2	128.07592600368	116.753940577223
100.8	128.106271240415	116.76873949346
102.4	128.159420478804	116.773773941304
104	128.21537507419	116.776743335935
105.6	128.253182967501	116.785114727985
107.2	128.288124504274	116.795115888328
108.8	128.321680996357	116.799359262635
110.4	128.36645346238	116.795816721952
112	128.427400129998	116.797353784159
113.6	128.47855382728	116.799199017313
115.2	128.519408057954	116.803570509392
116.8	128.563763058155	116.802402394263
118.4	128.614042592277	116.80774808542
120	128.643118666274	116.813610713978
121.6	128.678921185627	116.821721141126
123.2	128.705693175999	116.824476281638
124.8	128.74048589	116.831793436584
126.4	128.78322044753	116.832371898639
128	128.810016832943	116.846487145906
129.6	128.851912243424	116.853239928649
131.2	128.888455663325	116.858917131551
132.8	128.91212812062	116.876001822314
134.4	128.945341369827	116.887206505595
136	128.97518755587	116.893161767919
137.6	128.999371981746	116.893928469686
139.2	129.03027587585	116.902572886
140.8	129.049610630763	116.907648905034
142.4	129.064959359352	116.911291835579
144	129.067116417645	116.928956684872
145.6	129.071566631562	116.936958607255
147.2	129.081297984645	116.93938422999
148.8	129.103309871501	116.938698035503
150.4	129.113541673154	116.942008667494
152	129.123983832486	116.943957509873
153.6	129.151147528565	116.937724375646
155.2	129.180344978609	116.927411023137
156.8	129.201259863509	116.923750309396
158.4	129.232685480511	116.915502226498
160	129.261923390572	116.903667865479
161.6	129.294609313497	116.889817085823
163.2	129.311312919998	116.887875840594
164.8	129.33740296396	116.885165749311
166.4	129.363542271831	116.88035287497
168	129.367306617039	116.882571755414
169.6	129.368998739751	116.886232123523
171.2	129.373398297315	116.880315764351
172.8	129.380244812025	116.871694522142
174.4	129.398150707865	116.873168763995
176	129.402457813382	116.875228376738
177.6	129.406256442601	116.876872307104
179.2	129.409854694549	116.879875067754
180.8	129.421543843471	116.88330235907
182.4	129.429259292982	116.880789439128
184	129.438891465483	116.884311791324
185.6	129.448836173669	116.87833764313
187.2	129.458806954859	116.876570257035
188.8	129.463328233348	116.866920752934
190.4	129.477122171203	116.871071438191
192	129.49611538489	116.868086765037
193.6	129.518880455683	116.85650097008
195.2	129.526307651016	116.851650508565
196.8	129.546539003797	116.840745128387
198.4	129.562199802498	116.832117188362
200	129.571873820985	116.828591144241
201.6	129.582310965561	116.818967270339
203.2	129.598223930855	116.827735472094
204.8	129.61667628956	116.831898710305
206.4	129.631046381201	116.821262794496
208	129.642506979289	116.806273345108
209.6	129.673693223507	116.79042924207
211.2	129.694233892089	116.774068246471
212.8	129.711893406909	116.777097193855
214.4	129.724836325033	116.761268158122
216	129.741661884031	116.7499714329
217.6	129.755875587454	116.736493936491
219.2	129.774643291989	116.723995140241
220.8	129.789443546966	116.710873457988
222.4	129.805264874911	116.689012460393
224	129.817513217177	116.656722877283
225.6	129.836054064971	116.631597078435
227.2	129.854782340912	116.607908774268
228.8	129.888706623559	116.57705899007
230.4	129.920474988294	116.545401159594
232	129.948651285963	116.513761884947
233.6	129.982420324257	116.480301633625
235.2	130.001334567392	116.436294433117
236.8	130.032732528642	116.396532280826
238.4	130.062316928612	116.358484464591
240	130.087758931589	116.31533922137
241.6	130.115841253668	116.274722606768
243.2	130.156176297572	116.240828159446
244.8	130.185005895277	116.200879159221
246.4	130.220161949252	116.157797654664
248	130.231787492882	116.115553185409
249.6	130.245790266301	116.067284110864
251.2	130.25453744951	116.021082449943
252.8	130.249401140144	115.972275533643
254.439024390244	130.288757781246	115.926261971654
256.078048780488	130.313447970627	115.867118055926
257.717073170732	130.336611181385	115.813483611561
259.356097560976	130.342786997291	115.762420293046
260.99512195122	130.377774894479	115.706584211793
262.634146341463	130.402109788693	115.65305211374
264.273170731707	130.431111267768	115.595001575037
265.912195121951	130.461890521387	115.536771615877
267.551219512195	130.488940554793	115.47872944491
269.190243902439	130.503663114045	115.403881151469
270.829268292683	130.516667040057	115.330225506505
272.468292682927	130.534637209575	115.267191727943
274.107317073171	130.543173435521	115.214456563672
275.746341463415	130.555589344727	115.142464533606
277.385365853659	130.575272466689	115.08001040715
279.024390243902	130.580472414625	115.008950292608
280.663414634146	130.589954670874	114.951569189574
282.30243902439	130.598536312966	114.892123363833
283.941463414634	130.611292326501	114.830631536625
285.580487804878	130.606045299698	114.768305606688
287.219512195122	130.617557666887	114.706785645136
288.858536585366	130.615319110815	114.658048497412
290.49756097561	130.615857176359	114.620455843265
292.136585365854	130.613529586005	114.576046559777
293.775609756098	130.610625884887	114.530784226895
295.414634146341	130.609277115316	114.484315695004
297.053658536585	130.603723949736	114.437698579933
298.692682926829	130.59751244312	114.395013857398
300.331707317073	130.592746964548	114.35114845952
301.970731707317	130.597615501534	114.319947270045
303.609756097561	130.594077086121	114.283227084237
305.248780487805	130.587979420068	114.247784860017
306.887804878049	130.583201208432	114.208611046476
308.526829268293	130.565789990862	114.17774498
310.165853658537	130.531176597462	114.134995717569
311.80487804878	130.508608818881	114.095562930645
313.443902439024	130.479936066766	114.056822176652
315.082926829268	130.473601397545	114.021833622055
316.721951219512	130.458084023165	113.993324678006
318.360975609756	130.450634354955	113.965481061012
320	130.454189933463	113.939519531483
321.6	130.42526091954	113.915590497439
323.2	130.394484024794	113.896784009428
324.8	130.364949348822	113.876399432748
326.4	130.350239964607	113.854170061098
328	130.316505795956	113.828186887562
329.6	130.280105670888	113.803420256763
331.2	130.243656282029	113.779970126955
332.8	130.208040398137	113.757638407316
334.4	130.171294647511	113.738830898716
336	130.137994448078	113.72253765992
337.6	130.105645139104	113.708635872187
339.2	130.073707485612	113.694459287774
340.8	130.050976596607	113.681708606492
342.4	130.015860269336	113.668025948469
344	129.977924475004	113.661478237371
345.6	129.948621910542	113.6467389662
347.2	129.918960786342	113.633757178223
348.8	129.884639255202	113.62123175488
350.4	129.84808110258	113.614511170643
352	129.825540781732	113.602928684376
353.6	129.787072002014	113.59707780183
355.2	129.761320424226	113.586707311143
356.8	129.736579278867	113.575435532595
358.4	129.7078663071	113.565816425851
360	129.678373858731	113.556228135265
361.6	129.642562850271	113.550479308124
363.2	129.604214108414	113.547539023665
364.8	129.573374400439	113.540319621108
366.4	129.538068866091	113.539302686128
368	129.505259286864	113.5345293253
369.6	129.46933098577	113.532458632641
371.2	129.433551769512	113.527615399936
372.8	129.389689312401	113.530905426218
374.4	129.358630705165	113.522239834548
376	129.33056989132	113.522137715652
377.6	129.302358402585	113.52479940623
379.2	129.272441612574	113.5279888122
380.8	129.234483295551	113.53769176233
382.4	129.201290047462	113.542653022482
384	129.166382571505	113.54597049535
385.6	129.133346530413	113.54585626202
387.2	129.098038118667	113.548037801311
388.8	129.065334778802	113.549402152953
390.4	129.029615448489	113.552187623808
392	128.997907730042	113.553663989003
393.6	128.969076512737	113.562659634589
395.2	128.941213234269	113.56750069462
396.8	128.915298254273	113.575616879781
398.4	128.885924460055	113.583612641014
400	128.860576723392	113.590375412816
401.6	128.821463519094	113.586345881933
403.2	128.781885030002	113.578015738313
404.8	128.742715601477	113.576163290675
406.4	128.721464737919	113.576038486586
408	128.685741173217	113.569833057955
409.6	128.652820009739	113.564258804797
411.2	128.618508848048	113.5631598525
412.8	128.583012365065	113.561392058113
414.4	128.561761843147	113.571028869638
416	128.541082354427	113.580144181291
417.6	128.505925742477	113.582711862257
419.2	128.486102671937	113.592437400672
420.8	128.465147213124	113.598038608465
422.4	128.443089125702	113.602781292913
424	128.421345485411	113.607413014608
425.6	128.398107866416	113.609920907004
427.2	128.376707191648	113.615329682851
428.8	128.357987791387	113.618417002781
430.4	128.334918848875	113.621060666792
432	128.316117103562	113.619558975967
433.6	128.296194628375	113.621526774565
435.2	128.27331653351	113.630700067256
436.8	128.252807719261	113.638193492198
438.4	128.232289172816	113.643534597928
440	128.198374207738	113.647505844791
441.6	128.167603596039	113.646737347996
443.2	128.134399610796	113.645701618867
444.8	128.115730646231	113.648796476198
446.4	128.100518742142	113.647602366278
448	128.086872397703	113.648660700932
449.6	128.072496034427	113.65082912148
451.2	128.059505326505	113.65657546934
452.8	128.0449757469	113.662097082155
454.4	128.029486975606	113.667089141875
456	128.011978132288	113.67648130286
457.6	127.99322857723	113.685379183427
459.2	127.974742564278	113.694238703223
460.8	127.957936123025	113.705886585415
462.4	127.94094653742	113.714530637373
464	127.925373844618	113.724957943554
465.6	127.909810941115	113.735392524225
467.2	127.908107439885	113.758474965897
468.8	127.907983270166	113.785947697646
470.4	127.904670912843	113.805911953323
472	127.884049656912	113.818576052787
473.6	127.866043727269	113.843481480025
475.2	127.853514677734	113.866191107144
476.8	127.842848797175	113.888218823765
478.4	127.822036213108	113.906425842425
480	127.786823747998	113.916350545752
481.6	127.753200158195	113.925864103126
483.2	127.734007552024	113.944507404306
484.8	127.69918386058	113.952441430418
486.4	127.672905564708	113.973227008456
488	127.645777520339	113.997193790202
489.6	127.618459945566	114.023652456792
491.2	127.591914171663	114.054692374862
492.8	127.56517807773	114.080532455778
494.4	127.537216051917	114.111533058567
496	127.509486203584	114.141624909141
497.6	127.470629968017	114.171888349073
499.2	127.440561286138	114.202354971582
500.8	127.407586210028	114.228946462005
502.4	127.368525518101	114.256979961828
504	127.329862921308	114.287558396329
505.6	127.303110778831	114.322838812981
507.2	127.272964422991	114.35770965066
508.8	127.251511827755	114.390405153822
510.4	127.217762321977	114.420272314405
512	127.185261114439	114.451351288575
513.6	127.147486255731	114.485548312855
515.2	127.120225368898	114.52151457769
516.8	127.090293267283	114.555322346059
518.4	127.061806065218	114.588395633931
520	127.032834929742	114.621179595903
521.6	127.008904594856	114.65473477519
523.2	126.98084361906	114.694350887201
524.8	126.949443439917	114.733138996702
526.4	126.917641505518	114.77323454852
528	126.882747597938	114.817255604639
529.6	126.84839999797	114.861719207008
531.2	126.819673300995	114.899031332252
532.8	126.785621576857	114.937658855381
534.4	126.749294809709	114.97631363512
536	126.715116929137	115.018989553258
537.6	126.686074405406	115.062536816346
539.2	126.669460627851	115.111375965125
540.8	126.649574655377	115.159081626924
542.4	126.63048848853	115.203465261115
544	126.623725419005	115.253439361024
545.6	126.615745039273	115.301486542835
547.2	126.606367390874	115.35288360853
548.8	126.590519110448	115.406293756191
550.4	126.582210067509	115.454150248927
552	126.569048088392	115.494118577161
553.6	126.557220660143	115.532875026767
555.2	126.536713811663	115.576350188339
556.8	126.528356305499	115.617009176913
558.4	126.512927402971	115.666128825723
560	126.502643869093	115.716659391513
561.6	126.491822179521	115.768085942391
563.2	126.49306659116	115.820802470577
564.8	126.483889304116	115.875140147556
566.4	126.483287470887	115.928813768063
568	126.487588053931	115.980051886128
569.6	126.495756048623	116.028198872874
571.2	126.504748624816	116.083829736834
572.8	126.516327180465	116.141629977827
574.4	126.521358277129	116.201068301908
576	126.522227772019	116.257351064141
577.6	126.519764834256	116.31340487319
579.2	126.529125088225	116.363758495908
580.8	126.514833122087	116.41134885013
582.4	126.518275278559	116.466490206778
584	126.524699911771	116.521910295848
585.6	126.528511849842	116.578183765091
587.2	126.530147861145	116.630051403929
588.8	126.533285612475	116.676223558315
590.4	126.538771668991	116.719100047899
592	126.550791317881	116.761806379663
593.6	126.568941145118	116.799960851872
595.2	126.584382795635	116.83714205032
596.8	126.593927692901	116.882869948566
598.4	126.61211731846	116.927064975752
600	126.635995232345	116.97105017757
601.6	126.657570849747	117.017084532898
603.2	126.679872189983	117.06358022078
604.8	126.685390006434	117.105054418015
606.4	126.706016623335	117.146015944234
608	126.728285307933	117.189201935339
609.6	126.727342168129	117.231699301439
611.2	126.751055657228	117.2757976075
612.8	126.774688919408	117.315966264509
614.4	126.80547041477	117.353599512103
616	126.831104941309	117.397677146718
617.6	126.850222933334	117.443525427157
619.2	126.874608171029	117.490934214053
620.8	126.899714616942	117.530437192116
622.4	126.915120595355	117.569668338738
624	126.934815372055	117.601321509646
625.6	126.931932726195	117.631316083375
627.2	126.932845700388	117.661531840387
628.8	126.929822992581	117.689995672243
630.4	126.953142837608	117.716043563407
632	126.969867821872	117.738489556816
633.6	126.965107817471	117.76665252768
635.2	126.984704329984	117.792846325557
636.8	127.004146481271	117.809829815467
638.4	127.021358827114	117.826400701298
640	127.017692292387	117.849270117844
641.6	127.04437783919	117.869651346917
643.2	127.073455230489	117.888649473235
644.8	127.09603987881	117.908268906227
646.4	127.131556986587	117.930691092193
648	127.127031432392	117.949905809567
649.6	127.147019593508	117.966248538664
651.2	127.168567211963	117.981127532995
652.8	127.192364281305	117.998144976088
654.4	127.215733321538	118.015561595769
656	127.214968451615	118.0397510744
657.639024390244	127.238705731244	118.068758397785
659.278048780488	127.260993491306	118.096526838868
660.917073170732	127.287161256128	118.125057620813
662.556097560976	127.301387386773	118.164030716366
664.19512195122	127.316905518565	118.19699488336
665.834146341463	127.331206208328	118.232642043692
667.473170731707	127.355425857449	118.261659085429
669.112195121951	127.377801433618	118.288963307269
670.751219512195	127.416938906391	118.316975606622
672.390243902439	127.438439216545	118.343036213372
674.029268292683	127.468074665801	118.369234933552
675.668292682927	127.519555839964	118.399105455408
677.307317073171	127.54678109094	118.425094057113
678.946341463415	127.579427092407	118.451404992795
680.585365853659	127.614397292317	118.476330670249
682.224390243902	127.648076779432	118.501501441596
683.863414634146	127.685248191131	118.519806799814
685.50243902439	127.71711241481	118.538453219804
687.141463414634	127.763341226618	118.561046150567
688.780487804878	127.80254214108	118.583843066284
690.419512195122	127.857424027818	118.606066365491
692.058536585366	127.929176632069	118.631309182448
693.69756097561	128.007265128472	118.650004177968
695.336585365854	128.087946055174	118.672101431503
696.975609756098	128.148200430415	118.687555983761
698.614634146341	128.212413786793	118.719235407396
700.253658536585	128.300192186615	118.737262794913
701.892682926829	128.36429310544	118.758434228268
703.531707317073	128.431945884351	118.774642507645
705.170731707317	128.503276405655	118.794965178652
706.809756097561	128.60264961193	118.804162610793
708.448780487805	128.675494547837	118.820870278863
710.087804878049	128.745045858837	118.844297736424
711.726829268293	128.812897698467	118.865920301994
713.365853658537	128.881460977803	118.887798221127
715.00487804878	128.976874645553	118.91003828099
716.643902439024	129.047269392576	118.939609450302
718.282926829268	129.117634215347	118.96737979753
719.921951219512	129.187050291281	118.983692882898
721.560975609756	129.268623186143	118.995243446383
723.2	129.3803842925	118.998630235819
724.8	129.456730164557	118.99573165274
726.4	129.529825266769	118.992842653714
728	129.610083750843	118.983608631397
729.6	129.706940521097	118.960592080853
731.2	129.800093650193	118.940017999582
732.8	129.882767811489	118.914888342964
734.4	129.96196311019	118.891795605405
736	130.027051714797	118.859131772293
737.6	130.108601694298	118.832994254243
739.2	130.184836142631	118.802160051259
740.8	130.2533938815	118.77026453491
742.4	130.326201954208	118.735475349809
744	130.401630747313	118.701640290887
745.6	130.456861706158	118.665646244288
747.2	130.516473242017	118.631230528048
748.8	130.581361433369	118.597715098474
750.4	130.647689895255	118.56915555267
752	130.711956049715	118.538491289378
753.6	130.772436592815	118.503437327713
755.2	130.837091001676	118.464767723533
756.8	130.892581190142	118.42596745396
758.4	130.948946651877	118.38124309944
760	130.981507861109	118.341237303527
761.6	131.028730633033	118.304003633777
763.2	131.053415143981	118.268415921243
764.8	131.076623519525	118.216600422954
766.4	131.121647066845	118.177897397646
768	131.150777306649	118.132087590904
769.6	131.178308352618	118.091868681851
771.2	131.197251236229	118.047994310364
772.8	131.208174391221	118.008729275011
774.4	131.231626585492	117.966751501549
776	131.242348990559	117.91646812823
777.6	131.267995084801	117.868621065674
779.2	131.283403079604	117.81804572599
780.8	131.321174673924	117.764181709394
782.4	131.353297839983	117.704972873771
784	131.381953986609	117.646249434726
785.6	131.402816219414	117.597537083358
787.2	131.41708914651	117.546879454736
788.8	131.425729631704	117.501536970514
790.4	131.438327613945	117.455951664894
792	131.450804245683	117.410780027063
793.6	131.457071865278	117.37165091034
795.2	131.461834167282	117.332051385496
796.8	131.460602902056	117.295771008743
798.4	131.467651010361	117.258876202579
800	131.470561087388	117.221128346287
801.6	131.470295893683	117.193462231573
803.2	131.451651773976	117.159216025006
804.8	131.454911217926	117.1284006726
806.4	131.457965681136	117.095041317134
808	131.442663613789	117.061895267579
809.6	131.438712162265	117.028117074303
811.2	131.442472616641	116.997892817121
812.8	131.435967765119	116.961327604838
814.4	131.422870476716	116.921732281676
816	131.416171927094	116.88216598218
817.6	131.41091771366	116.844411237908
819.2	131.399378676994	116.807958427728
820.8	131.38517847943	116.774872404429
822.4	131.369609690482	116.744515053914
824	131.355419997151	116.714186566811
825.6	131.354779780205	116.68885587791
827.2	131.335570965538	116.65856384008
828.8	131.33917377083	116.630345254516
830.4	131.341352688239	116.603644980255
832	131.324263535907	116.57446739878
833.6	131.32038467761	116.547687769631
835.2	131.316088187171	116.520566581218
836.8	131.317542365158	116.493762564681
838.4	131.315247557698	116.470097340793
840	131.299538705257	116.445508373815
841.6	131.299007987076	116.421330204523
843.2	131.285277303151	116.395381699776
844.8	131.280513320877	116.370236825041
846.4	131.25332726642	116.343813290182
848	131.230883892724	116.317571356472
849.6	131.20949765193	116.293408767567
851.2	131.197899919153	116.265820395883
852.8	131.179677576064	116.248085196007
854.4	131.165168356562	116.231731584195
856	131.153631144981	116.21138285839
857.6	131.139066209461	116.195270170323
859.2	131.126828860093	116.177276454905
860.8	131.113615635353	116.157033428874
862.4	131.102584262301	116.141539560634
864	131.092958679684	116.122181218941
865.6	131.077830679376	116.110985895253
867.2	131.0809120157	116.095728813007
868.8	131.081415309703	116.076602018431
870.4	131.066162700816	116.056394896382
872	131.040434175823	116.043097326314
873.6	131.026190802476	116.029095455927
875.2	131.001143642302	116.012901397228
876.8	130.984236712797	115.994334514645
878.4	130.969292891293	115.978919841317
880	130.948802011993	115.967852971987
881.6	130.919704640931	115.957920348818
883.2	130.892535581144	115.942635237819
884.8	130.874020187845	115.926942533251
886.4	130.854122253572	115.91415136435
888	130.833214492917	115.901414068713
889.6	130.809417492446	115.888134552125
891.2	130.78275923162	115.871382806147
892.8	130.7529505297	115.854095065
894.4	130.720984534249	115.838124400449
896	130.688413287128	115.821390054428
897.6	130.650992250141	115.806451606059
899.2	130.613277992855	115.792445626274
900.8	130.572174717101	115.779062877819
902.4	130.53168741871	115.768339695348
904	130.490476447056	115.754647376527
905.6	130.450772668916	115.738918782161
907.2	130.410927765518	115.72622620707
908.8	130.370569697641	115.71481617003
910.4	130.331390301236	115.704869513399
912	130.289593327357	115.69472946761
913.6	130.249066407744	115.678528826875
915.2	130.211920368688	115.659879537209
916.8	130.164914357648	115.651198853096
918.4	130.119927664048	115.638064558802
920	130.073420046201	115.622879062119
921.6	130.020345889686	115.614721286016
923.2	129.97405295345	115.602813330642
924.8	129.920881671968	115.593038856231
926.4	129.86483576445	115.590863010144
928	129.809675275176	115.582841637839
929.6	129.759174850803	115.567832802829
931.2	129.710469151869	115.555881242563
932.8	129.657737186929	115.544745501487
934.4	129.605166283167	115.547027681781
936	129.549608755469	115.541594808654
937.6	129.501862162306	115.535121616731
939.2	129.457444140734	115.530979529297
940.8	129.409564028985	115.528598387565
942.4	129.359458037907	115.533566128198
944	129.309718237326	115.539591979332
945.6	129.26328817018	115.545723866833
947.2	129.216499954773	115.547970322296
948.8	129.169483546319	115.555056135732
950.4	129.115531174659	115.568145259747
952	129.064610992381	115.578435337431
953.6	129.01121917039	115.586004656172
955.2	128.959437691726	115.593434618839
956.8	128.913636597458	115.602129671221
958.4	128.874320327343	115.613540242871
960	128.831895383964	115.626257507606
961.6	128.791197553658	115.641345914694
963.2	128.751929783667	115.652993933007
964.8	128.71224197689	115.66656803065
966.4	128.673636413684	115.68263410643
968	128.631957303168	115.698363712828
969.6	128.595963165487	115.711596086317
971.2	128.558824256096	115.727851957884
972.8	128.523730014599	115.743342180252
974.4	128.484082363835	115.759390459506
976	128.446528334152	115.780857301896
977.6	128.403735801658	115.802614602084
979.2	128.360724357099	115.832606641711
980.8	128.312416312368	115.860925172236
982.4	128.274374458068	115.884376819295
984	128.234540804158	115.906881711459
985.6	128.196631401541	115.929624197856
987.2	128.161618937161	115.958472195359
988.8	128.124327926272	115.995468077945
990.4	128.088902482134	116.031192470979
992	128.053492674147	116.067162525215
993.6	128.020001728894	116.105845401132
995.2	127.978838675912	116.154984741472
996.8	127.942426858592	116.196654593907
998.4	127.90487192209	116.244887392019
1000	127.874904675025	116.278612336624
1001.6	127.84678746615	116.3220128298
1003.2	127.810685304326	116.371420305519
1004.8	127.77717640996	116.421769145848
1006.4	127.747331649969	116.46747767364
1008	127.725928186597	116.511757099358
1009.6	127.696403653471	116.558715891868
1011.2	127.670425836994	116.602515568506
1012.8	127.645521928361	116.653949531865
1014.4	127.618259954499	116.704705426922
1016	127.5933663871	116.749552614713
1017.6	127.573725465774	116.803515437543
1019.2	127.554718001215	116.859886111254
1020.8	127.537058382799	116.914742251932
1022.4	127.521442684747	116.975559206309
1024	127.512205831739	117.040166143214
1025.6	127.505262441819	117.105760954778
1027.2	127.496169423969	117.167660101507
1028.8	127.486630981468	117.238440752289
1030.4	127.478679190734	117.306156900195
1032	127.465769890519	117.374605801222
1033.6	127.458947465104	117.438129898531
1035.2	127.450785260638	117.506318619211
1036.8	127.44095592941	117.572845398131
1038.4	127.43110701599	117.638487194641
1040	127.429924354893	117.698746329222
1041.6	127.42733211197	117.757450308331
1043.2	127.430690892243	117.821412698618
1044.8	127.435090889182	117.884997002211
1046.4	127.443028319397	117.957077682115
1048	127.446092480638	118.026609992111
1049.6	127.455620021978	118.093958577543
1051.2	127.461589955661	118.161154204001
1052.8	127.476450027228	118.223727260913
1054.4	127.494728455632	118.275980379748
1056	127.511144213437	118.32900644012
1057.6	127.52878427884	118.381189883973
1059.2	127.548519235592	118.435743269384
1060.8	127.573234648919	118.492157415988
1062.4	127.594894637386	118.54502369079
1064	127.624665001565	118.594613713313
1065.6	127.647064422968	118.652569552448
1067.2	127.669631523327	118.707598375438
1068.8	127.693534244119	118.751591356809
1070.4	127.721113897434	118.793780034406
1072	127.747272178297	118.841049628432
1073.6	127.767183050115	118.88399133769
1075.2	127.79882193511	118.92279790691
1076.8	127.827344206338	118.964158388421
1078.4	127.861903747514	118.995715757772
1080	127.894920462045	119.031094513995
1081.6	127.928841004328	119.065070418952
1083.2	127.960071045922	119.095288417948
1084.8	127.987246194339	119.124682387034
1086.4	128.015109869876	119.153008441476
1088	128.041087623226	119.175738868922
1089.6	128.055930467343	119.189482120231
1091.2	128.06989706465	119.203580849546
1092.8	128.091378514482	119.222377820892
1094.4	128.114070235808	119.234610210417
1096	128.137423356181	119.249522471824
1097.6	128.170317437525	119.260391925557
1099.2	128.206073333143	119.276998689254
1100.8	128.247358428176	119.294057721242
1102.4	128.295307129849	119.30623432967
1104	128.342671799887	119.318436530321
1105.6	128.385768718326	119.338695346906
1107.2	128.430224682776	119.352873110399
1108.8	128.47326648835	119.361347715295
1110.4	128.516264010774	119.370590897271
1112	128.559996367926	119.374842779741
1113.6	128.604801328706	119.37834126362
1115.2	128.647769368482	119.387783082003
1116.8	128.691664839328	119.392925132701
1118.4	128.723421890485	119.391039173422
1120	128.764875251885	119.389868654098
1121.6	128.810662746903	119.388874177704
1123.2	128.857547753633	119.385018418225
1124.8	128.903870819234	119.376148043961
1126.4	128.932128158739	119.361031259933
1128	128.978352771806	119.348816000381
1129.6	129.027482807661	119.337643072642
1131.2	129.082105241106	119.316984092034
1132.8	129.138558521012	119.300716046924
1134.4	129.185343315832	119.279980748049
1136	129.233537204421	119.260061487809
1137.6	129.286214567033	119.241070713639
1139.2	129.325239205572	119.221187362631
1140.8	129.371370983681	119.20595006972
1142.4	129.418991809642	119.186770418316
1144	129.46779837745	119.165994892624
1145.6	129.528951602659	119.144415289605
1147.2	129.581362873105	119.120394224415
1148.8	129.62673071179	119.09114223229
1150.4	129.681442576241	119.061964747862
1152	129.739630268432	119.037809997259
1153.6	129.793451838097	119.013984963073
1155.2	129.846218600098	118.988366820172
1156.8	129.91414936774	118.966318916729
1158.4	129.979151143705	118.942706927851
1160	130.045736877436	118.916678838541
1161.6	130.109891710855	118.886005954258
1163.2	130.171301977232	118.862085704914
1164.8	130.221278295642	118.828799155435
1166.4	130.25874376337	118.786351366988
1168	130.29834947823	118.746216694333
1169.6	130.324031982053	118.70853646599
1171.2	130.370219689593	118.671183082578
1172.8	130.407109734071	118.630423139543
1174.4	130.445117395353	118.592265520814
1176	130.478555396316	118.552695620804
1177.6	130.522138664332	118.515432683027
1179.2	130.571735423081	118.481651893696
1180.8	130.615385884922	118.443268122202
1182.4	130.657774985869	118.407222700189
1184	130.703147950932	118.377829247998
1185.6	130.73316277955	118.348374686549
1187.2	130.755107584808	118.316973329125
1188.8	130.782370815916	118.290457697108
1190.4	130.816151000325	118.269880545534
1192	130.864933430331	118.25454903446
1193.6	130.896544752761	118.238006791093
1195.2	130.922733036208	118.219230251176
1196.8	130.94602272941	118.206698595736
1198.4	130.967863396743	118.192760557852
1200	131.006326956943	118.186591597613
1201.6	131.040098341656	118.175729182082
1203.2	131.064363262475	118.163509380137
1204.8	131.102085923734	118.154160280374
1206.4	131.120071235276	118.13798099849
1208	131.139536078328	118.122972134351
1209.6	131.155347983116	118.117002262199
1211.2	131.159891116602	118.105462953456
1212.8	131.175326511191	118.098637385588
1214.4	131.197824623382	118.095751704164
1216	131.215173880363	118.090315084707
1217.6	131.23451763748	118.091611786624
1219.2	131.256905647059	118.091767258913
1220.8	131.27541353044	118.087296955778
1222.4	131.275504948146	118.07636957183
1224	131.274003552362	118.06292354798
1225.6	131.26856630318	118.052272666061
1227.2	131.263454935498	118.043931701964
1228.8	131.263790864032	118.036476378932
1230.4	131.269036758912	118.033665164733
1232	131.289054701476	118.041614036712
1233.6	131.300606182391	118.047242326128
1235.2	131.323573476736	118.051725399132
1236.8	131.323198011159	118.051037045573
1238.4	131.332799978627	118.062602301923
1240	131.340830011447	118.071658642792
1241.6	131.353785517268	118.081966066855
1243.2	131.356331566376	118.089865917581
1244.8	131.346003895256	118.092558145301
1246.4	131.343000853867	118.096887272724
1248	131.341851632092	118.103854903927
1249.6	131.343100055137	118.108987309777
1251.2	131.344818585099	118.114472979293
1252.8	131.353497695084	118.124604915555
1254.4	131.353627555126	118.13399509522
1256	131.346424252107	118.139230247363
1257.6	131.334605765599	118.14375465133
1259.2	131.323734228627	118.146981158593
1260.8	131.311602417094	118.151130929055
1262.4	131.300954517269	118.156878944845
1264	131.287194752458	118.164119680114
1265.6	131.27095715208	118.171343128899
1267.2	131.25234407186	118.176646848368
1268.8	131.238348592466	118.180697334681
1270.4	131.224040086884	118.190312803051
1272	131.215970621288	118.196563797527
1273.6	131.208465558376	118.208782929648
1275.2	131.200013073988	118.217195262665
1276.8	131.186922272428	118.231492301338
1278.4	131.170997062121	118.24872959306
1280	131.153472447617	118.259419348026
1281.6	131.134986913231	118.274107571051
1283.2	131.10919408375	118.278074260727
1284.8	131.083227637485	118.282353455292
1286.4	131.066976967174	118.298165269734
1288	131.053128760915	118.31598140563
1289.6	131.039542391168	118.331741682889
1291.2	131.030588874802	118.350911184029
1292.8	131.020268965921	118.372028737703
1294.4	131.004201604545	118.387142227289
1296	130.987529450811	118.403551555119
1297.6	130.963906208946	118.414362006981
1299.2	130.942741186371	118.430348211066
1300.8	130.924859244913	118.446035384414
1302.4	130.907140845526	118.462824059514
1304	130.888424381979	118.471799999064
1305.6	130.869624529066	118.481060911819
1307.2	130.849838089118	118.487545142742
1308.8	130.831127323878	118.493933147427
1310.4	130.819245335815	118.504817357138
1312	130.803891584681	118.517010808013
1313.6	130.788083240613	118.528729809774
1314.4	130.775063298231	118.537543547984
1315.2	130.763635909674	118.547421715655
1316	130.750792135054	118.554351916511
1316.8	130.738713893916	118.558545460068
1317.6	130.726132709826	118.56142935189
1318.4	130.71648545609	118.565169429674
1319.2	130.70796156208	118.571347140365
1320	130.69801112633	118.576239951576
1320.8	130.686392253875	118.579474768514
1321.6	130.678125963829	118.58172980535
1322.4	130.671210288725	118.582923674785
1323.2	130.663106405926	118.58855569694
1324	130.65370528355	118.597940289774
1324.8	130.643652436956	118.598893807707
1325.6	130.636095571613	118.611537040889
1326.4	130.626662452468	118.616950108858
1327.2	130.613988163713	118.624450150878
1328	130.612298349755	118.623827177264
1328.8	130.609940347761	118.618243434923
1329.6	130.609213879866	118.620506030642
