# Supplementary material for: Seeking safety: Movement dynamics after post-contact immobility
Source: PLoS One. 2024 Aug 22;19(8):e0307370. doi: 10.1371/journal.pone.0307370 (PMC11340899; doi:10.1371/journal.pone.0307370)
Supplement: S5 Data — (ZIP) [file pone.0307370.s014.zip › Franks_etal_AntLionTracksDSandData_PLoSOne_2024/Averaged_Data_Width_20_Day3_Antlion6_Capture4.txt]

t	x	y
16	130.629184405447	118.55191563607
16.8	130.634604572455	118.550496824715
17.6	130.636575436545	118.551658799261
18.4	130.637120182688	118.551606536083
19.2	130.638749560202	118.552045787732
20	130.640108216784	118.551655346473
20.8	130.641616898715	118.554727538783
21.6	130.642693212205	118.554277103767
22.4	130.642395571059	118.552225435425
23.2	130.643177330434	118.554279457051
24	130.644099148047	118.553887066769
24.8	130.641886380491	118.5526957779
25.6	130.64250981773	118.55027433414
26.4	130.641565397069	118.548923550517
27.2	130.640344094465	118.545440192058
28	130.638304495507	118.542656098307
28.8	130.637341607453	118.543388251701
29.6	130.635906610375	118.540604598555
30.4	130.629736706391	118.542927797345
31.2	130.62397287275	118.541977760224
32	130.617140555191	118.541926474715
33.6	130.610592646672	118.541846887924
35.2	130.603798151116	118.542522505748
36.8	130.59835939285	118.543218574353
38.4	130.592155131287	118.54130252491
40	130.587151446612	118.541594863537
41.6	130.583719302253	118.542674103761
43.2	130.579210984666	118.541651927171
44.8	130.573913068727	118.540793174073
46.4	130.570564204528	118.544720829538
48	130.566335961237	118.544900624258
49.6	130.563104356106	118.544834579532
51.2	130.558000877779	118.548849885575
52.8	130.552403727522	118.55047952871
54.4	130.544201874735	118.553184591875
56	130.536056135721	118.554923859861
57.6	130.527563461948	118.554589799009
59.2	130.519932377782	118.552239587449
60.8	130.510171641196	118.55225267092
62.4	130.500943802908	118.550868472574
64	130.488790526457	118.548080617599
65.6	130.476897470667	118.548889445632
67.2	130.462176914546	118.549938443758
68.8	130.449348261919	118.549917829962
70.4	130.436967778541	118.549758219089
72	130.424299079726	118.548597230959
73.6	130.407126413071	118.546779094116
75.2	130.382242535775	118.5440442245
76.8	130.357357427229	118.543187646149
78.4	130.333178188444	118.544047640444
80	130.307945172455	118.543187139583
81.6	130.281242147553	118.540145402568
83.2	130.255739741555	118.54088850035
84.8	130.226905813436	118.54245460964
86.4	130.200543065245	118.543971652851
88	130.172706661312	118.54886451245
89.6	130.142152199808	118.554250835539
91.2	130.110241015639	118.556697802606
92.8	130.081059058399	118.562774014728
94.4	130.054161322967	118.562322199651
96	130.027071187814	118.562649330044
97.6	129.993236106974	118.560804352266
99.2	129.959558193084	118.558203339154
100.8	129.922920187398	118.560886946803
102.4	129.885049454859	118.556248489636
104	129.843806724257	118.548135655896
105.6	129.802196663832	118.541327370362
107.2	129.752799593604	118.534030410491
108.8	129.704240080444	118.529206020604
110.4	129.655942647991	118.519676749531
112	129.60272982124	118.50780740134
113.6	129.547500882009	118.492578529736
115.2	129.491317225343	118.475982562912
116.8	129.42900495552	118.458700308712
118.4	129.365341222281	118.442677818446
120	129.304348960315	118.427022083826
121.6	129.243172274554	118.408612279113
123.2	129.181715258905	118.39064852385
124.8	129.12016724125	118.375413122518
126.4	129.061937854808	118.354021321278
128	128.999616806943	118.336723907906
129.6	128.942322511368	118.320238174965
131.2	128.882348934647	118.301675631719
132.8	128.827424608387	118.273917946639
134.4	128.775368122861	118.245962313913
136	128.722477581411	118.217553215563
137.6	128.668544376486	118.192804824208
139.2	128.615069440114	118.169952369517
140.8	128.573873012477	118.141660713287
142.4	128.530510031855	118.112990293545
144	128.486539481883	118.080849246594
145.6	128.441465709611	118.04732937069
147.2	128.399833187498	118.014744678847
148.8	128.3547331458	117.979297538118
150.4	128.31175004878	117.944672953802
152	128.263748051977	117.910407743503
153.6	128.219958540574	117.867877752002
155.2	128.179458930184	117.816463947263
156.8	128.139842819953	117.764290351614
158.4	128.094684280244	117.711992529887
160	128.054297283906	117.654245555088
161.6	128.023717259413	117.594685516429
163.2	128.002006111276	117.537351608841
164.8	127.981537442577	117.477540568982
166.4	127.962617058058	117.41583057947
168	127.944013937242	117.356975485894
169.6	127.927215789075	117.299781077634
171.2	127.909864975647	117.239349670357
172.8	127.899789273312	117.182206103709
174.4	127.892960882673	117.125516340398
176	127.88729037298	117.068474303925
177.6	127.886272931053	117.010377956165
179.2	127.886359025071	116.958547990921
180.8	127.885481218564	116.909608091495
182.4	127.893000374314	116.858847936226
184	127.903179040636	116.808933430298
185.6	127.912729309402	116.758398697131
187.2	127.921151217536	116.712763128133
188.8	127.933433811525	116.669094787328
190.4	127.945588874599	116.623499270517
192	127.957269853096	116.579195532106
193.6	127.975182512648	116.534451088771
195.2	127.986293761619	116.486108708761
196.8	128.002567564323	116.439456657319
198.4	128.013631812532	116.398080191939
200	128.023120235883	116.357389592226
201.6	128.033821882353	116.317076127807
203.2	128.050431659763	116.276281756237
204.8	128.071376578832	116.232741019311
206.4	128.089295877784	116.193625580905
208	128.10583975668	116.151530158282
209.6	128.122118015115	116.110734342112
211.2	128.14537810763	116.073766867829
212.8	128.161437425376	116.036152847338
214.4	128.181747012934	115.997689441706
216	128.203190103875	115.961166341774
217.6	128.23189652255	115.923392891848
219.2	128.25712179796	115.894855092683
220.8	128.281132859101	115.872623977315
222.4	128.308263676903	115.851466050789
224	128.336534827805	115.83025750367
225.6	128.365063675529	115.817840995013
227.239024390244	128.384790001846	115.804341419719
228.917073170732	128.401428347107	115.790746613387
230.59512195122	128.4159467898	115.777865586936
232.273170731707	128.436121812454	115.770750835301
233.951219512195	128.45559069177	115.76420501467
235.629268292683	128.47830362714	115.759624668267
237.307317073171	128.50131392965	115.75493119006
238.985365853659	128.523396212196	115.748554331638
240.663414634146	128.54212016785	115.73985839402
242.341463414634	128.559087294043	115.734308323526
244.019512195122	128.575896128681	115.728667556666
245.69756097561	128.59395510718	115.726406913747
247.375609756098	128.612633935876	115.721976834649
249.053658536585	128.629519380455	115.722412020819
250.731707317073	128.641968410157	115.718740152106
252.409756097561	128.658197246034	115.71689399924
254.087804878049	128.675775502402	115.711010148241
255.765853658537	128.690332014015	115.70340286453
257.443902439024	128.704328804625	115.696035580539
259.121951219512	128.690948759171	115.681373907698
260.839024390244	128.70208502351	115.674919380439
262.556097560976	128.71899230075	115.67334460532
264.273170731707	128.731972163897	115.670372008594
265.990243902439	128.746466881533	115.670747192502
267.707317073171	128.761330872349	115.670653962656
269.424390243902	128.776989792437	115.668183840131
271.141463414634	128.787200219066	115.6615158496
272.858536585366	128.797858715037	115.655987080544
274.575609756098	128.806711109917	115.649321632553
276.292682926829	128.819005622205	115.644684106319
278.009756097561	128.835377175379	115.644655929952
279.726829268293	128.844659465876	115.642247547717
281.443902439024	128.85926696084	115.641673347477
283.160975609756	128.856393056028	115.631815115528
284.878048780488	128.873211395275	115.630305040337
286.59512195122	128.864797860813	115.617422403087
288.312195121951	128.879360311833	115.613701933777
290.029268292683	128.895440735429	115.610924058472
291.746341463415	128.907939884765	115.605532521559
293.463414634146	128.920949301609	115.60053529227
295.180487804878	128.933936969329	115.593884451119
296.858536585366	128.947047952185	115.592733473364
298.49756097561	128.963091808832	115.594558377755
300.136585365854	128.980533762057	115.594363217057
301.775609756098	128.992872389453	115.591229606529
303.414634146341	129.008598104919	115.591842522327
305.053658536585	129.023648276252	115.593239777311
306.692682926829	129.040135410209	115.594432172042
308.331707317073	129.05596659437	115.591056792956
309.970731707317	129.072142830059	115.593439701142
311.609756097561	129.089226513826	115.595083950155
313.248780487805	129.105532213838	115.597726791707
314.887804878049	129.122677510402	115.598391080609
316.526829268293	129.140287776311	115.600655431009
318.165853658537	129.158839798676	115.598242841183
319.80487804878	129.18045123753	115.596351918821
321.443902439024	129.197166965032	115.592514660621
323.082926829268	129.215192232033	115.591198959175
324.721951219512	129.232378624401	115.589595623857
326.360975609756	129.252264029607	115.589371270158
328	129.299465462736	115.600376247679
329.6	129.321633384774	115.602938100684
331.2	129.342812889338	115.600303985451
332.8	129.367960351261	115.599502353768
334.4	129.392342436899	115.593823866805
336	129.412260290848	115.598948509214
337.6	129.433255967221	115.606482741668
339.2	129.456355654457	115.61724818462
340.8	129.480669910664	115.630620092246
342.4	129.506519735531	115.64408596161
344	129.53121493912	115.657775887939
345.6	129.537667220663	115.653241669081
347.2	129.556892041032	115.668659202822
348.8	129.56267484842	115.672137103884
350.4	129.59951890029	115.703567492848
352	129.602216815841	115.705470304824
353.6	129.640807706637	115.73679508968
355.2	129.656835652234	115.753158944032
356.8	129.673108943736	115.769794172734
358.4	129.690291738508	115.78360089292
360	129.710260564618	115.795947742629
361.6	129.729033524346	115.81029489987
363.2	129.743857423505	115.822416413296
364.8	129.760618206877	115.836834291465
366.4	129.777636435917	115.857060809128
368	129.797559967063	115.878630027335
369.6	129.813976234713	115.897749478139
371.2	129.830267438515	115.913726606852
372.8	129.846309413064	115.932323880263
374.4	129.862100444402	115.954463897725
376	129.875990449073	115.972579556408
377.6	129.890337834693	115.988553069098
379.2	129.905383352496	116.005608749592
380.8	129.921136495401	116.019666984913
382.4	129.937282180115	116.031124656714
384	129.949291863789	116.047261274917
385.6	129.960933384561	116.064024657575
387.2	129.981693750702	116.076991695606
388.8	129.994533729228	116.092973143519
390.4	130.009251540106	116.109345159822
392	130.019677045788	116.125153790177
393.6	130.028408211417	116.142259747327
395.2	130.036428932974	116.157994776004
396.8	130.050872919435	116.180445547746
398.4	130.067164165454	116.20334488954
400	130.084008200206	116.230657460832
401.6	130.102972564231	116.249981646036
403.2	130.117022259303	116.272539082015
404.8	130.133177252011	116.290976517299
406.4	130.144226097507	116.306309298063
408	130.152718857445	116.32129433282
409.6	130.16905761868	116.334115852113
411.2	130.197145938413	116.362881876292
412.8	130.214112240441	116.372828859492
414.4	130.245320707876	116.40039521443
416	130.266134088722	116.41272844624
417.6	130.298188447132	116.443872567797
419.2	130.318292459727	116.454656123929
420.8	130.339008618121	116.467191756305
422.4	130.359287475105	116.47799563895
424	130.378595115638	116.496121563372
425.6	130.392315970632	116.521524963644
427.2	130.403745296904	116.547898629895
428.8	130.418922193006	116.570597124086
430.4	130.428518832724	116.58849619755
432	130.438635099715	116.603755455072
433.6	130.445474599213	116.613969509388
435.2	130.460733092137	116.626694384257
436.8	130.470013184233	116.643755228619
438.4	130.482341773413	116.656390807501
440	130.491988843766	116.672784666775
441.6	130.501513432417	116.689145572151
443.2	130.506410146053	116.709124088827
444.8	130.511662441724	116.727446282569
446.4	130.517137275198	116.749484837923
448	130.523138715237	116.770463492223
449.6	130.531294661945	116.788564641351
451.2	130.541112138646	116.806919977726
452.8	130.541586883111	116.827910046507
454.4	130.545941395132	116.854534777149
456	130.548261757043	116.878548065897
457.6	130.553482720575	116.900163010471
459.2	130.560087942441	116.919135889965
460.8	130.564274820216	116.939920383668
462.4	130.564558062032	116.954869992566
464	130.557958851363	116.970892729827
465.6	130.550230790307	116.98564036472
467.2	130.541818573443	116.998879996149
468.8	130.536747579529	117.005380213281
470.4	130.527688583896	117.0153865971
472	130.52152864378	117.026899850517
473.6	130.51813580029	117.039334303329
475.2	130.505843615625	117.05451227188
476.8	130.49971763429	117.068835633481
478.4	130.491400663882	117.082199783261
480	130.4792936955	117.091276079735
481.6	130.464792955962	117.0982659914
483.2	130.451008990396	117.104556297584
484.8	130.433065421024	117.11463976481
486.4	130.412714888126	117.127493881766
488	130.392654129674	117.143411019102
489.6	130.373422756692	117.158462469786
491.2	130.361281895572	117.163299838185
492.8	130.350033611861	117.166728902254
494.4	130.338547146421	117.172829059041
496	130.328393071298	117.176953224627
497.6	130.312386408867	117.179409673238
499.2	130.297487346546	117.183551782633
500.8	130.27796404491	117.186620910933
502.4	130.258981474587	117.185138733712
504	130.238691677333	117.186828810918
505.6	130.220731352888	117.186224617167
507.2	130.200597374351	117.186309094418
508.8	130.185276003935	117.184024952784
510.4	130.169359061337	117.180169206922
512	130.150636782698	117.176047298263
513.6	130.132129085143	117.173311810767
515.2	130.114561847222	117.171514127094
516.8	130.097455037475	117.169571207276
518.4	130.080559474574	117.167643817313
520	130.065746399821	117.162737173343
521.6	130.049066625992	117.16147708811
523.2	130.031074519468	117.161724815914
524.8	130.00995475217	117.155981775192
526.4	129.988773284154	117.147424307409
528	129.966251238332	117.137294633189
529.6	129.947347669274	117.127354773942
531.2	129.929072628497	117.117775233877
532.8	129.911972457218	117.105831906186
534.4	129.895006135961	117.100886150808
536	129.87891186362	117.095021266084
537.6	129.866243388836	117.085714751327
539.2	129.852693534639	117.074527851275
540.8	129.841366795985	117.064947860631
542.4	129.827687573706	117.057474929046
544	129.813592894985	117.049534322739
545.6	129.804541330135	117.050517928774
547.2	129.782435867171	117.03199682654
548.8	129.774108543771	117.031132603539
550.4	129.769106604018	117.028134109422
552	129.76709182431	117.021909231831
553.6	129.762042775272	117.022960687998
555.2	129.758606429895	117.01770710095
556.8	129.754060252094	117.016655158826
558.4	129.749118817698	117.011886636209
560	129.744030417602	117.014576088455
561.6	129.736674870177	117.018225537197
563.2	129.73597874827	117.02245596614
564.8	129.732772026085	117.025192756951
566.4	129.728002455996	117.024710309401
568	129.723777772945	117.028123801391
569.6	129.720649718779	117.032282566297
571.2	129.717284963361	117.036138724748
572.8	129.719444142354	117.041235120768
574.4	129.723612037012	117.042951677049
576	129.728961596125	117.048598167106
577.6	129.736386537986	117.051226733318
579.2	129.745728421393	117.060425750199
580.8	129.758918908613	117.067133934658
582.4	129.770897692942	117.078442801583
584	129.781854612856	117.073431587678
585.6	129.799388517059	117.07667344542
587.2	129.826479348748	117.077662361069
588.8	129.853483451615	117.080349268927
590.4	129.889478133754	117.101501716285
592	129.931271619787	117.13391068416
593.6	129.972049682814	117.162529835976
595.2	130.017153729882	117.202126840454
596.8	130.067119653723	117.242128945863
598.4	130.115710524412	117.285744802206
600	130.169976221896	117.321003145193
601.6	130.224100752582	117.357364501217
603.2	130.274001141545	117.411289238497
604.8	130.320216427564	117.483577123712
606.4	130.36350861088	117.558140628821
608	130.403770032147	117.635091879638
609.6	130.450915018148	117.712282195699
611.2	130.495072775482	117.783741388288
612.8	130.551306527154	117.879180709987
614.4	130.593254080257	117.958935892214
616	130.632843134076	118.038134525609
617.6	130.6728654563	118.119400207821
619.2	130.716766783898	118.195467018705
620.8	130.754897689915	118.275072698389
622.4	130.793810011146	118.361316365496
624	130.833107680934	118.449757777197
625.6	130.874412641987	118.530179217215
627.2	130.922559403592	118.608438182451
628.8	130.965892558531	118.685301197003
630.4	131.012565247481	118.764717686918
632	131.057813135684	118.848728709902
633.6	131.108576999812	118.927730843709
635.2	131.15643424699	119.005937529152
636.8	131.209177162999	119.084949705434
638.4	131.260524188956	119.161561325887
640	131.308255502049	119.240963238696
641.6	131.355692412652	119.317962103275
643.2	131.401686627142	119.398392907082
644.8	131.441703216393	119.470394866975
646.4	131.478701857632	119.546808693203
648	131.51851759278	119.622290381406
649.6	131.563863822104	119.714910230018
651.2	131.600067805953	119.797467146048
652.8	131.630671892587	119.880832423755
654.4	131.661995422759	119.965212653326
656	131.687367344469	120.037282282824
657.6	131.703910661296	120.096602781288
659.2	131.718662264586	120.163330335087
660.8	131.733474240459	120.217112814835
662.4	131.739689373096	120.270203049771
664	131.74815206204	120.322928443773
665.6	131.749800981701	120.381826477335
667.2	131.750089996185	120.43869679213
668.8	131.752489732992	120.478738346492
670.4	131.757430221049	120.499783095557
672	131.765484442403	120.518001472817
673.6	131.776258667284	120.531948036439
675.2	131.781075234893	120.546654588965
676.8	131.789797995471	120.559210052207
678.4	131.796825179587	120.565596228758
680	131.806796160742	120.570385630312
681.6	131.816757180118	120.576632482992
683.2	131.828673746942	120.586683949368
684.8	131.839653305868	120.594886070463
686.4	131.852366552591	120.605186805609
688	131.862469343744	120.610581933702
689.6	131.874348838459	120.617539816122
691.2	131.879044369857	120.630754573869
692.8	131.879569175205	120.642926672102
694.4	131.88534049904	120.653225842376
696	131.888838105302	120.6613605798
697.6	131.891847099613	120.668991094269
699.2	131.896557252024	120.678849692432
700.8	131.896462474306	120.686126746492
702.4	131.895838623808	120.693482020879
704	131.893999747215	120.699224834739
705.6	131.893514090653	120.707134098748
707.2	131.892363488494	120.712906811635
708.8	131.891001408188	120.71739148421
710.4	131.891881720456	120.723960943272
712	131.891733565091	120.72805705373
713.6	131.890492721633	120.730894127852
715.2	131.885150803537	120.733535638619
716.8	131.882215949515	120.738720265465
718.4	131.877037615548	120.741409435386
720	131.872970494044	120.741511586345
721.6	131.869714868085	120.741912507216
723.2	131.866736759212	120.744398487495
724.8	131.865342895991	120.749406945174
726.4	131.862011197817	120.75456640589
728	131.860088015933	120.757171833862
729.6	131.860176466958	120.762396762292
731.2	131.861077584344	120.768537710401
732.8	131.857500940568	120.780149682062
734.4	131.858040425318	120.793895015749
736	131.853497964022	120.808819916488
737.6	131.847304859442	120.82408215305
739.2	131.842461065219	120.838619627584
740.8	131.837398987486	120.853452332875
742.4	131.828235524571	120.867082867752
744	131.819001152865	120.882498348047
745.6	131.809163998628	120.898436872776
747.2	131.799526573064	120.906769802677
748.8	131.787187743503	120.91308645886
750.4	131.774245224191	120.913513458928
752	131.762647926686	120.909907215264
753.6	131.753363750236	120.912406838713
755.2	131.741877570847	120.914863896631
756.8	131.734237738648	120.916316420034
758.4	131.7280209337	120.921855611286
760	131.719027808791	120.930232222192
761.6	131.712324588222	120.935458911357
763.2	131.705295341623	120.934467163309
764.8	131.695724088447	120.933820425117
766.4	131.68748299011	120.937497087272
768	131.67674361695	120.938008284537
769.6	131.66672848079	120.942870291687
771.2	131.65563241533	120.943819532125
772.8	131.645489665907	120.94753793605
774.4	131.636635448973	120.951819945355
776	131.62553960689	120.957469546168
777.6	131.614022315453	120.962173186497
779.2	131.604773624318	120.976425671536
780.8	131.588779783748	120.981681162353
782.4	131.574797389986	120.985514711052
784	131.560987893329	120.992909473778
785.6	131.545344815671	121.000201321099
787.2	131.528609057487	121.007957066218
788.8	131.516748503983	121.016608637729
790.4	131.506048946209	121.026663848126
792	131.491803433243	121.037055815591
793.6	131.478921648607	121.051807905485
795.2	131.458801689778	121.061661227435
796.8	131.4386704278	121.071765620399
798.4	131.423074053412	121.074267560014
800	131.401486003743	121.080423669199
801.6	131.385785760693	121.087454625749
803.2	131.371928677852	121.095697886023
804.8	131.353168389454	121.107273367825
806.4	131.335977334841	121.117268680045
808	131.318649394391	121.125704106006
809.6	131.302410730675	121.133013862012
811.2	131.284530203384	121.139218505372
812.8	131.265505672785	121.157174929288
814.4	131.247611483991	121.174408298666
816	131.230093794313	121.196952382362
817.6	131.212366927435	121.216826277753
819.2	131.191228274998	121.22793001201
820.8	131.170706893526	121.238426767825
822.4	131.15136394275	121.251749322275
824	131.132787601744	121.262978833914
825.6	131.112917628292	121.273009781417
827.2	131.09294155613	121.282201989784
828.8	131.074079451995	121.302993697327
830.4	131.054069907336	121.320672584796
832	131.040021156224	121.333967311787
833.6	131.024989548978	121.352870432178
835.2	131.009165144108	121.370456760965
836.8	130.993283185649	121.387120144852
838.4	130.975222632669	121.410717827031
840	130.959174323675	121.423786505454
841.6	130.938307144515	121.445945580948
843.2	130.919781372292	121.467200755153
844.8	130.900666382025	121.481264929261
846.4	130.890155333577	121.502026635206
848	130.877271164795	121.518204992618
849.6	130.866068749209	121.532164925886
851.2	130.854248485464	121.547251187998
852.8	130.84226271794	121.562256054809
854.4	130.828217930517	121.576275599983
856	130.814567940012	121.587212548897
857.6	130.800046673052	121.597383476963
859.2	130.784088868846	121.602567591215
860.8	130.773532768529	121.611705266018
862.4	130.760445916969	121.6165822705
864	130.749126971916	121.622140325278
865.6	130.738338374543	121.624257975555
867.2	130.726672783507	121.629597335573
868.8	130.714845851113	121.635212500046
870.4	130.706932037984	121.636691667547
872	130.698015626796	121.640111456472
873.6	130.682897053376	121.645801758975
875.2	130.665366342579	121.651945432798
876.8	130.653174547175	121.659146260351
878.4	130.641474497356	121.661659830636
880	130.630184221552	121.661378516289
881.6	130.608077777303	121.651124672491
883.2	130.575507123084	121.652119459348
884.8	130.545226600997	121.656654356625
886.4	130.518287494751	121.656540179959
888	130.488022853921	121.656170002629
889.6	130.458285338376	121.648965877206
891.2	130.431656290421	121.641140755023
892.8	130.399534215038	121.634761384909
894.4	130.365874236744	121.622968820471
896	130.325680100713	121.607019933112
897.6	130.281032813125	121.591652123234
899.2	130.237065466153	121.572970195223
900.8	130.190002107589	121.550208971305
902.4	130.142790875593	121.528143493981
904	130.094070543353	121.502098546424
905.6	130.038274227036	121.481079531176
907.2	129.986859513216	121.452520690284
908.8	129.934265677841	121.422290139592
910.4	129.874441128832	121.391443605432
912	129.810995699498	121.361175494836
913.6	129.750275778697	121.332803087035
915.2	129.687763258351	121.30461963425
916.8	129.623435622764	121.271659872099
918.4	129.55729807877	121.234151727844
920	129.494823229739	121.187715960325
921.6	129.429679047171	121.137516894797
923.2	129.368446272662	121.085215282323
924.8	129.303303432603	121.045515705197
926.4	129.237362926538	121.005116016086
928	129.176090454027	120.965717210252
929.6	129.111576994806	120.92825331316
931.2	129.049083982512	120.88848608563
932.8	128.986977652376	120.841374027802
934.4	128.926454364582	120.792805968937
936	128.861999440476	120.744475205457
937.6	128.80076840074	120.686970990141
939.2	128.749747432719	120.63108243328
940.8	128.700159420584	120.570986709997
942.4	128.645148654042	120.50967493872
944	128.588495565649	120.454769564566
945.6	128.531953969452	120.398844032723
947.2	128.485160294408	120.354053433208
948.8	128.449023876858	120.305198447431
950.4	128.410684252011	120.25295805515
952	128.36865572457	120.204006308771
953.6	128.329530076159	120.151712125691
955.2	128.288699901288	120.107362814363
956.8	128.245800291006	120.06506324321
958.4	128.210492327227	120.024816666099
960	128.172358981893	119.980675928403
961.6	128.142271524303	119.944724811609
963.2	128.116285923425	119.910177258132
964.8	128.089087099583	119.872831671513
966.4	128.070709197348	119.83609293366
968	128.049809587185	119.802471368497
969.6	128.032384586519	119.765357813753
971.2	128.010779094553	119.732166822031
972.8	128.001003884385	119.701168680943
974.4	127.990550083848	119.674669751717
976	127.980919664452	119.640927534821
977.6	127.978078925687	119.604192616737
979.2	127.975099687954	119.567788780327
980.8	127.968883691349	119.537730117211
982.4	127.963266783201	119.514740815021
984	127.95720205904	119.495651979179
985.6	127.953521141893	119.48029462908
987.2	127.947789245793	119.47172072483
988.8	127.94373868566	119.46447896238
990.4	127.947736949252	119.449117167893
992	127.961912619671	119.419707801865
993.6	127.965386152957	119.396634185654
995.2	127.971289672982	119.375451580597
996.8	127.984758089899	119.352604190391
998.4	127.987076098292	119.34047083388
1000	127.997878653862	119.323454432791
1001.6	128.011204961092	119.306044257217
1003.2	128.014602607776	119.299922579763
1004.8	128.024026922571	119.288671331904
1006.4	128.030186335029	119.287511437903
1008	128.040571293595	119.285450913309
1009.6	128.050748791639	119.280111063781
1011.2	128.057069760285	119.277104308309
1012.8	128.065641039559	119.271607551503
1014.4	128.081294916386	119.259990631075
1016	128.099251087697	119.24931035162
1017.6	128.109673903587	119.241314777669
1019.2	128.122306313058	119.232778248977
1020.8	128.138836042878	119.224332406814
1022.4	128.157328838235	119.212064298142
1024	128.173733913471	119.20199138785
1025.6	128.193358609511	119.194175418335
1027.2	128.21264770414	119.18316601238
1028.8	128.222852165731	119.179492979559
1030.4	128.241756192241	119.175624160652
1032	128.254304221454	119.174273127922
1033.6	128.265064623176	119.176870466269
1035.2	128.280774210015	119.17801546896
1036.8	128.305390644648	119.182691460167
1038.4	128.321847761651	119.176898990121
1040	128.338884703676	119.176933599701
1041.6	128.357411581109	119.177161906959
1043.2	128.371119198486	119.182727873453
1044.8	128.384110851615	119.185640905904
1046.4	128.401729079506	119.182359255015
1048	128.418210817216	119.174889892294
1049.6	128.435094642941	119.168568113801
1051.2	128.450136131494	119.169118687539
1052.8	128.469427301207	119.163822201564
1054.4	128.484229522273	119.16150542692
1056	128.497076749211	119.160381925528
1057.6	128.485848530941	119.175043862607
1059.2	128.492462040628	119.182031217591
1060.8	128.491391465018	119.186777762776
1062.4	128.481632922728	119.199466115779
1064	128.490092211854	119.203096413526
1065.6	128.486257247343	119.211499196829
1067.2	128.487597564227	119.218200781251
1068.8	128.498056493155	119.219171104369
1070.4	128.498421389173	119.226040749255
1072	128.502725392174	119.225525398261
1073.6	128.504884629187	119.225359083904
1075.2	128.507446405558	119.228034926988
1076.8	128.516941279624	119.227160548967
1078.4	128.523150592075	119.221514838609
1080	128.521634031617	119.220283741933
1081.6	128.502238444858	119.222155570246
1083.2	128.498584341119	119.224973523198
1084.8	128.507482342726	119.221586344372
1086.4	128.499042189436	119.216672438629
1088	128.485021745313	119.211569814675
1089.6	128.486280563345	119.204443144737
1091.2	128.490948818228	119.19800589462
1092.8	128.492204204603	119.193495080843
1094.4	128.499518560043	119.183249087041
1096	128.503006398859	119.177292690275
1097.6	128.506033712938	119.171348146266
1099.2	128.516113859378	119.157848591912
1100.8	128.51953981151	119.146103780845
1102.4	128.524088973655	119.131254639815
1104	128.527507424552	119.123694706854
1105.6	128.530001778475	119.108434210805
1107.2	128.533957714763	119.097487647376
1108.8	128.538372003202	119.085959515598
1110.4	128.543488874438	119.077294384871
1112	128.543641166841	119.071291796029
1113.6	128.54541545476	119.067411229575
1115.2	128.550905282785	119.060466313939
1116.8	128.555595068976	119.051334772248
1118.4	128.558706738644	119.044824692021
1120	128.561465171632	119.036566645025
1121.6	128.565437544621	119.026763315453
1123.2	128.568161028589	119.012037405981
1124.8	128.575493327646	118.996892792447
1126.4	128.591230463776	118.98236345264
1128	128.606033065577	118.96404832882
1129.6	128.613568180302	118.950329540873
1131.2	128.624858818421	118.934417446024
1132.8	128.63049862428	118.923137834305
1134.4	128.636101172382	118.912111121118
1136	128.642790688226	118.898973115348
1137.6	128.649787519966	118.885375035455
1139.2	128.655838257103	118.874616397413
1140.8	128.664156812285	118.859336857564
1142.4	128.665224981735	118.84714192301
1144	128.673220124914	118.841929432357
1145.6	128.681470254843	118.839946445974
1147.2	128.70583094859	118.832702111648
1148.83902439024	128.688497917169	118.813601085239
1150.47804878049	128.656180103968	118.797179823092
1152.11707317073	128.63793247691	118.785526736902
1153.75609756098	128.622027345557	118.779131371129
1155.39512195122	128.591084815407	118.772760503619
1157.03414634146	128.559855434409	118.763760707509
1158.67317073171	128.533172097594	118.756171061356
1160.31219512195	128.505598542155	118.745975040394
1161.95121951219	128.47738913951	118.735461013834
1163.59024390244	128.449879110844	118.722170985371
1165.22926829268	128.420347036526	118.714346504338
1166.86829268293	128.389328789141	118.711127052649
1168.50731707317	128.371435751572	118.70083088459
1170.14634146341	128.340991911702	118.694641074229
1171.8243902439	128.309853488381	118.684938364904
1173.54146341463	128.316248015533	118.684071310375
1175.25853658537	128.322344080069	118.682520680178
1176.9756097561	128.326079649274	118.678639358995
1178.69268292683	128.333184951076	118.674273418914
1180.40975609756	128.341450238382	118.668904847048
1182.12682926829	128.348854719083	118.666309748784
1183.84390243902	128.354745862485	118.661958260434
1185.56097560976	128.360255742794	118.657437889293
1187.27804878049	128.368342959883	118.652653731131
1188.99512195122	128.376931362629	118.64812451668
1190.71219512195	128.400725274626	118.644684924023
1192.42926829268	128.409685033375	118.643747274852
1194.14634146341	128.417059621289	118.643838621557
1195.86341463415	128.424079794194	118.643676988528
1197.58048780488	128.430578804191	118.640748322037
1199.29756097561	128.436370717487	118.640983049534
1201.01463414634	128.442623163917	118.637190463473
1202.73170731707	128.451531036304	118.632751445158
1204.4487804878	128.458746463124	118.629198522448
1206.16585365854	128.467812431292	118.626934521057
1207.88292682927	128.477100349173	118.622883700625
1209.6	128.485888624607	118.620100838111
1211.31707317073	128.497766595159	118.615945821772
1213.03414634146	128.505526875802	118.609635233485
1214.7512195122	128.517087108383	118.602836000618
1216.46829268293	128.533837897729	118.598176720093
1218.14634146341	128.581084719082	118.600818422914
1219.8243902439	128.629919118929	118.60790953938
1221.54146341463	128.679196974739	118.612761933829
1223.25853658537	128.730262025813	118.615506574205
1224.9756097561	128.780152616107	118.616655033551
1226.69268292683	128.827568657129	118.619981753185
1228.40975609756	128.872778530445	118.623371564349
1230.12682926829	128.918173649865	118.627945640839
1231.84390243902	128.963501573662	118.631721029391
1233.56097560976	129.008176667748	118.637227330195
1235.27804878049	129.053372104029	118.640285667988
1236.99512195122	129.104134493837	118.638765171462
1238.71219512195	129.142837395907	118.644814995544
1240.42926829268	129.192385227166	118.647418580552
1242.10731707317	129.242865711787	118.654013809659
1243.74634146341	129.252653776053	118.652468425156
1245.38536585366	129.267971878329	118.655997297189
1247.0243902439	129.288509284439	118.660551290457
1248.66341463415	129.307986067229	118.664479846076
1250.30243902439	129.324928917713	118.66707279572
1251.94146341463	129.343558447794	118.667673415645
1253.58048780488	129.360720044379	118.671060846244
1255.21951219512	129.380813761543	118.673956687037
1256.85853658537	129.402441963001	118.680242707509
1258.49756097561	129.425026816954	118.685561953721
1260.13658536585	129.445018266369	118.692469768181
1261.7756097561	129.471947538152	118.6942281515
1263.41463414634	129.499441456003	118.694751366134
1265.05365853659	129.526592602903	118.69474882798
1266.69268292683	129.553124514331	118.693654585744
1268.33170731707	129.579009485414	118.693534496196
1269.97073170732	129.606506274399	118.693963773497
1271.60975609756	129.632067381938	118.695612877209
1273.2487804878	129.660059772753	118.696505310891
1274.88780487805	129.687571499234	118.696505310891
1276.52682926829	129.71317692532	118.699041677179
1278.16585365854	129.739974860642	118.698010987359
1279.80487804878	129.766284813863	118.701167375836
1281.44390243902	129.792904191238	118.703185720292
1283.08292682927	129.814978406693	118.703604614862
1284.72195121951	129.833127053219	118.704581268517
1286.36097560976	129.85577566509	118.701729870443
1288	129.874209908152	118.700973012736
1289.6	129.893581644841	118.698197998114
1291.2	129.913040288259	118.694766195357
1292.8	129.932875361224	118.694573300711
1294.4	129.952206576289	118.691652264304
1296	129.97319472049	118.691593502415
1297.6	129.994900065625	118.693146359893
1299.2	130.013259637049	118.694352716887
1300.8	130.03258585581	118.697613597038
1302.4	130.052449305715	118.6981762069
1304	130.067381939828	118.704414972381
1305.6	130.082286446617	118.708485885146
1307.2	130.100879422529	118.70949676539
1308.8	130.117820703828	118.707420398283
1310.4	130.137812540052	118.706896260528
1312	130.15199317243	118.703464030796
1312.8	130.16035595211	118.700072254253
1313.6	130.171397617198	118.696282999806
1314.4	130.185433401787	118.694214460004
1315.2	130.19706972181	118.692918310676
1316	130.210396574717	118.690164639114
1316.8	130.221756463104	118.687314849471
1317.6	130.230192717942	118.680405552914
1318.4	130.235108301372	118.673407227432
1319.2	130.243220834279	118.662143182441
1320	130.243691660388	118.658124818014
1320.8	130.244025452594	118.654391950218
1321.6	130.245957753479	118.651554029426
1322.4	130.25008307621	118.651922032612
1323.2	130.254378808811	118.648741229626
1324	130.258140608419	118.648694442013
1324.8	130.259045505785	118.6489333166
1325.6	130.258761619004	118.648273118535
1326.4	130.258292752326	118.649991155381
1327.2	130.259355601647	118.647873656969
1328	130.260490717236	118.648118946476
