# Supplementary material for: Seeking safety: Movement dynamics after post-contact immobility
Source: PLoS One. 2024 Aug 22;19(8):e0307370. doi: 10.1371/journal.pone.0307370 (PMC11340899; doi:10.1371/journal.pone.0307370)
Supplement: S5 Data — (ZIP) [file pone.0307370.s014.zip › Franks_etal_AntLionTracksDSandData_PLoSOne_2024/Averaged_Data_Width_20_Day3_Antlion9_Capture1.txt]

t	x	y
16	118.386837998641	113.420550401199
16.8	118.373506245847	113.434406885263
17.6	118.397284625661	113.443247044744
18.4	118.441319960695	113.449804192206
19.2	118.508779197689	113.455754061281
20	118.597472083001	113.464317084252
20.8	118.697205598173	113.477606619623
21.6	118.792619903351	113.492949269328
22.4	118.881828615604	113.506859101276
23.2	118.978236585659	113.525827427172
24	119.07861610386	113.543164393625
24.8	119.183832898709	113.561041912858
25.6	119.296719210073	113.580567833722
26.4	119.403372601126	113.595412344051
27.2	119.507762789029	113.618680972038
28	119.615048202396	113.640228123954
28.8	119.717242604187	113.660102565984
29.6	119.812635563716	113.67221891616
30.4	119.905786564086	113.68049187395
31.2	119.993086170273	113.688422976614
32	120.078768792162	113.697188407492
33.6	120.203510446603	113.712265927146
35.2	120.330966524004	113.728385259073
36.8	120.457667153599	113.743268780541
38.4	120.585026903639	113.758105973267
40	120.70931875309	113.771629270718
41.6	120.835447998181	113.785436693647
43.2	120.970696495509	113.800886025207
44.8	121.106957925435	113.818539765159
46.4	121.245158632161	113.837695730094
48	121.386848518308	113.854572533162
49.6	121.544806286168	113.876857020457
51.2	121.702823656279	113.896640480519
52.8	121.85685818851	113.916340964483
54.4	122.009895437537	113.936569938571
56	122.162594367543	113.95681191362
57.6	122.315249328709	113.975808180258
59.2	122.467563856618	113.994662480643
60.8	122.621686157324	114.016513656
62.4	122.775260185909	114.035913570538
64	122.930720660246	114.057595240498
65.6	123.087622141765	114.080086281763
67.2	123.252160571985	114.091761812615
68.8	123.397622709074	114.110679910876
70.4	123.53046168072	114.133705085698
72	123.645033763774	114.155782572203
73.6	123.740804131934	114.174800509284
75.2	123.824977359194	114.189387039204
76.8	123.904622911123	114.207630249019
78.4	123.984710270919	114.22679555812
80	124.054471394211	114.240923937038
81.6	124.118876316122	114.257003160563
83.2	124.175728684404	114.275233953881
84.8	124.224390474299	114.297106486449
86.4	124.272797814837	114.32076837753
88	124.317851116829	114.334929527099
89.6	124.354739103923	114.345591143225
91.2	124.388598657336	114.357666928009
92.8	124.429033411817	114.381220172493
94.4	124.466446825726	114.409840768415
96	124.513034897966	114.450656531477
97.6	124.557181685437	114.492103380114
99.2	124.604170834335	114.537350663216
100.8	124.648680571864	114.58532833735
102.439024390244	124.692861939038	114.634939221936
104.117073170732	124.734967996703	114.687100055215
105.79512195122	124.78234155473	114.743532995024
107.512195121951	124.822601704588	114.80010029757
109.229268292683	124.855220919538	114.859232525642
111.024390243902	124.887110462572	114.91670379001
112.89756097561	124.914214383934	114.972028642827
114.770731707317	124.937820928777	115.029563622566
115.6	124.948907367116	115.047626983687
116.430769230769	124.956807438126	115.068281580675
117.263157894737	124.964291481416	115.090042166736
118.097297297297	124.970164183637	115.112938480412
118.933333333333	124.978435027819	115.137148457359
119.771428571429	124.986542202669	115.163747608686
120.611764705882	124.995126270158	115.191911415973
121.454545454545	125.000321984054	115.21826932817
122.3	125.006283830338	115.249022682526
123.148387096774	125.012174672878	115.278923404108
124	125.01783701339	115.308475967256
124.855172413793	125.023982597431	115.346558248349
125.714285714286	125.028969240119	115.379886307861
126.577777777778	125.033726230346	115.410820958095
127.446153846154	125.041744304945	115.445709153953
128.32	125.053758904729	115.485212396958
129.2	125.066774721161	115.529546985748
130.086956521739	125.085579110247	115.567563271485
130.981818181818	125.10477569206	115.607811053417
131.885714285714	125.127180545387	115.653174798161
