# Supplementary material for: Seeking safety: Movement dynamics after post-contact immobility
Source: PLoS One. 2024 Aug 22;19(8):e0307370. doi: 10.1371/journal.pone.0307370 (PMC11340899; doi:10.1371/journal.pone.0307370)
Supplement: S5 Data — (ZIP) [file pone.0307370.s014.zip › Franks_etal_AntLionTracksDSandData_PLoSOne_2024/Removed frames Deep Sand.txt]

ALid	Capture1	Capture2	Capture3	Capture4
1	36	2	0	0
5	12	2	2	3
6	58	2	2	3
9	3	0	0	0
10	29	2	2	3
14	43	0	0	0
17	26	0	0	0
20	15	0	0	0
