# Supplementary material for: Seeking safety: Movement dynamics after post-contact immobility
Source: PLoS One. 2024 Aug 22;19(8):e0307370. doi: 10.1371/journal.pone.0307370 (PMC11340899; doi:10.1371/journal.pone.0307370)
Supplement: S6 Data — (ZIP) [file pone.0307370.s015.zip]

Archive with 76 entries (76 files):
- Franks_etal_Start-FinishDispl_PLoSOne_2024/Results_AL01_4.6sand_Q4_endV5start.txt
- Franks_etal_Start-FinishDispl_PLoSOne_2024/Results_AL01_4.6sand_Q4_start.txt
- Franks_etal_Start-FinishDispl_PLoSOne_2024/Results_AL01_paper_Q1_firstwall.txt
- Franks_etal_Start-FinishDispl_PLoSOne_2024/Results_AL01_paper_Q1_start.txt
- Franks_etal_Start-FinishDispl_PLoSOne_2024/Results_AL02_2.3sand_Q3_endV5start.txt
- Franks_etal_Start-FinishDispl_PLoSOne_2024/Results_AL02_2.3sand_Q3_start.txt
- Franks_etal_Start-FinishDispl_PLoSOne_2024/Results_AL02_paper_Q2_firstwall.txt
- Franks_etal_Start-FinishDispl_PLoSOne_2024/Results_AL02_paper_Q2_start.txt
- Franks_etal_Start-FinishDispl_PLoSOne_2024/Results_AL03_2.3sand_Q1_endV5start.txt
- Franks_etal_Start-FinishDispl_PLoSOne_2024/Results_AL03_2.3sand_Q1_start.txt
- Franks_etal_Start-FinishDispl_PLoSOne_2024/Results_AL03_paper_Q4_firstwall.txt
- Franks_etal_Start-FinishDispl_PLoSOne_2024/Results_AL03_paper_Q4_start.txt
- Franks_etal_Start-FinishDispl_PLoSOne_2024/Results_AL04_paper_Q3_firstwall.txt
- Franks_etal_Start-FinishDispl_PLoSOne_2024/Results_AL04_paper_Q3_start.txt
- Franks_etal_Start-FinishDispl_PLoSOne_2024/Results_AL05_4.6sand_Q1_endV5start.txt
- Franks_etal_Start-FinishDispl_PLoSOne_2024/Results_AL05_4.6sand_Q1_start.txt
- Franks_etal_Start-FinishDispl_PLoSOne_2024/Results_AL05_paper_Q4_firstwall.txt
- Franks_etal_Start-FinishDispl_PLoSOne_2024/Results_AL05_paper_Q4_start.txt
- Franks_etal_Start-FinishDispl_PLoSOne_2024/Results_AL06_4.6sand_Q4_endV5start.txt
- Franks_etal_Start-FinishDispl_PLoSOne_2024/Results_AL06_4.6sand_Q4_start.txt
- Franks_etal_Start-FinishDispl_PLoSOne_2024/Results_AL06_paper_Q1_firstwall.txt
- Franks_etal_Start-FinishDispl_PLoSOne_2024/Results_AL06_paper_Q1_start.txt
- Franks_etal_Start-FinishDispl_PLoSOne_2024/Results_AL07_2.3sand_Q1_endV5start.txt
- Franks_etal_Start-FinishDispl_PLoSOne_2024/Results_AL07_2.3sand_Q1_start.txt
- Franks_etal_Start-FinishDispl_PLoSOne_2024/Results_AL07_paper_Q4_firstwall.txt
- Franks_etal_Start-FinishDispl_PLoSOne_2024/Results_AL07_paper_Q4_start.txt
- Franks_etal_Start-FinishDispl_PLoSOne_2024/Results_AL08_paper_Q2_firstwall.txt
- Franks_etal_Start-FinishDispl_PLoSOne_2024/Results_AL08_paper_Q2_start.txt
- Franks_etal_Start-FinishDispl_PLoSOne_2024/Results_AL09_4.6sand_Q1_endV5start.txt
- Franks_etal_Start-FinishDispl_PLoSOne_2024/Results_AL09_4.6sand_Q1_start.txt
- Franks_etal_Start-FinishDispl_PLoSOne_2024/Results_AL09_paper_Q4_firstwall.txt
- Franks_etal_Start-FinishDispl_PLoSOne_2024/Results_AL09_paper_Q4_start.txt
- Franks_etal_Start-FinishDispl_PLoSOne_2024/Results_AL10_4.6sand_Q2_endV5start.txt
- Franks_etal_Start-FinishDispl_PLoSOne_2024/Results_AL10_4.6sand_Q2_start.txt
- Franks_etal_Start-FinishDispl_PLoSOne_2024/Results_AL10_paper_Q3_endV5start.txt
- Franks_etal_Start-FinishDispl_PLoSOne_2024/Results_AL10_paper_Q3_start.txt
- Franks_etal_Start-FinishDispl_PLoSOne_2024/Results_AL11_paper_Q1_firstwall.txt
- Franks_etal_Start-FinishDispl_PLoSOne_2024/Results_AL11_paper_Q1_start.txt
- Franks_etal_Start-FinishDispl_PLoSOne_2024/Results_AL12_2.3sand_Q2_endV5start.txt
- Franks_etal_Start-FinishDispl_PLoSOne_2024/Results_AL12_2.3sand_Q2_start.txt
- Franks_etal_Start-FinishDispl_PLoSOne_2024/Results_AL12_paper_Q3_firstwall.txt
- Franks_etal_Start-FinishDispl_PLoSOne_2024/Results_AL12_paper_Q3_start.txt
- Franks_etal_Start-FinishDispl_PLoSOne_2024/Results_AL13_2.3sand_Q2_endV5start.txt
- Franks_etal_Start-FinishDispl_PLoSOne_2024/Results_AL13_2.3sand_Q2_start.txt
- Franks_etal_Start-FinishDispl_PLoSOne_2024/Results_AL13_paper_Q3_endV5start.txt
- Franks_etal_Start-FinishDispl_PLoSOne_2024/Results_AL13_paper_Q3_start.txt
- Franks_etal_Start-FinishDispl_PLoSOne_2024/Results_AL14_4.6sand_Q3_endV5start.txt
- Franks_etal_Start-FinishDispl_PLoSOne_2024/Results_AL14_4.6sand_Q3_start.txt
- Franks_etal_Start-FinishDispl_PLoSOne_2024/Results_AL14_paper_Q2_firstwall.txt
- Franks_etal_Start-FinishDispl_PLoSOne_2024/Results_AL14_paper_Q2_start.txt
- Franks_etal_Start-FinishDispl_PLoSOne_2024/Results_AL15_paper_Q1_firstwall.txt
- Franks_etal_Start-FinishDispl_PLoSOne_2024/Results_AL15_paper_Q1_start.txt
- Franks_etal_Start-FinishDispl_PLoSOne_2024/Results_AL16_2.3sand_Q4_endV5start.txt
- Franks_etal_Start-FinishDispl_PLoSOne_2024/Results_AL16_2.3sand_Q4_start.txt
- Franks_etal_Start-FinishDispl_PLoSOne_2024/Results_AL16_paper_Q1_firstwall.txt
- Franks_etal_Start-FinishDispl_PLoSOne_2024/Results_AL16_paper_Q1_start.txt
- Franks_etal_Start-FinishDispl_PLoSOne_2024/Results_AL17_4.6sand_Q3_endV5start.txt
- Franks_etal_Start-FinishDispl_PLoSOne_2024/Results_AL17_4.6sand_Q3_start.txt
- Franks_etal_Start-FinishDispl_PLoSOne_2024/Results_AL17_paper_Q2_firstwall.txt
- Franks_etal_Start-FinishDispl_PLoSOne_2024/Results_AL17_paper_Q2_start.txt
- Franks_etal_Start-FinishDispl_PLoSOne_2024/Results_AL18_paper_Q4_firstwall.txt
- Franks_etal_Start-FinishDispl_PLoSOne_2024/Results_AL18_paper_Q4_start.txt
- Franks_etal_Start-FinishDispl_PLoSOne_2024/Results_AL19_2.3sand_Q3_endV5start.txt
- Franks_etal_Start-FinishDispl_PLoSOne_2024/Results_AL19_2.3sand_Q3_start.txt
- Franks_etal_Start-FinishDispl_PLoSOne_2024/Results_AL19_paper_Q2_firstwall.txt
- Franks_etal_Start-FinishDispl_PLoSOne_2024/Results_AL19_paper_Q2_start.txt
- Franks_etal_Start-FinishDispl_PLoSOne_2024/Results_AL20_4.6sand_Q2_endV5start.txt
- Franks_etal_Start-FinishDispl_PLoSOne_2024/Results_AL20_4.6sand_Q2_start.txt
- Franks_etal_Start-FinishDispl_PLoSOne_2024/Results_AL20_paper_Q3_firstwall.txt
- Franks_etal_Start-FinishDispl_PLoSOne_2024/Results_AL20_paper_Q3_start.txt
- Franks_etal_Start-FinishDispl_PLoSOne_2024/Results_AL21_2.3sand_Q4_endV5start.txt
- Franks_etal_Start-FinishDispl_PLoSOne_2024/Results_AL21_2.3sand_Q4_start.txt
- Franks_etal_Start-FinishDispl_PLoSOne_2024/Results_AL21_paper_Q1_firstwall.txt
- Franks_etal_Start-FinishDispl_PLoSOne_2024/Results_AL21_paper_Q1_start.txt
- Franks_etal_Start-FinishDispl_PLoSOne_2024/Results_AL22_paper_Q2_firstwall.txt
- Franks_etal_Start-FinishDispl_PLoSOne_2024/Results_AL22_paper_Q2_start.txt
