# Supplementary material for: Seeking safety: Movement dynamics after post-contact immobility
Source: PLoS One. 2024 Aug 22;19(8):e0307370. doi: 10.1371/journal.pone.0307370 (PMC11340899; doi:10.1371/journal.pone.0307370)
Supplement: S6 Data — (ZIP) [file pone.0307370.s015.zip › Franks_etal_Start-FinishDispl_PLoSOne_2024/Results_AL01_4.6sand_Q4_start.txt]

Type	Slice	X	Y	Value	Scale_pixpermm
1	3	285	279	5.0	2.4182
2	3	7	5	12.0	2.4182
3	3	532	3	2.0	2.4182
4	3	6	528	11.0	2.4182
5	3	537	525	0.0	2.4182
