# Supplementary material for: Seeking safety: Movement dynamics after post-contact immobility
Source: PLoS One. 2024 Aug 22;19(8):e0307370. doi: 10.1371/journal.pone.0307370 (PMC11340899; doi:10.1371/journal.pone.0307370)
Supplement: S6 Data — (ZIP) [file pone.0307370.s015.zip › Franks_etal_Start-FinishDispl_PLoSOne_2024/Results_AL02_2.3sand_Q3_start.txt]

Type	Slice	X	Y	Value	Scale_pixpermm
1	3	281	273	0.0	2.4137
2	3	13	3	0.0	2.4137
3	3	545	3	11.0	2.4137
4	3	15	521	36.0	2.4137
5	3	543	523	0.0	2.4137
