# Supplementary material for: Seeking safety: Movement dynamics after post-contact immobility
Source: PLoS One. 2024 Aug 22;19(8):e0307370. doi: 10.1371/journal.pone.0307370 (PMC11340899; doi:10.1371/journal.pone.0307370)
Supplement: S6 Data — (ZIP) [file pone.0307370.s015.zip › Franks_etal_Start-FinishDispl_PLoSOne_2024/Results_AL02_paper_Q2_firstwall.txt]

Type	Slice	X	Y	Value	Scale_pixpermm
1	3	40	491	13.0	2.3682
2	3	6	8	6.0	2.3682
3	3	534	1	6.0	2.3682
4	3	14	525	2.0	2.3682
5	3	538	523	5.0	2.3682
