# Supplementary material for: Seeking safety: Movement dynamics after post-contact immobility
Source: PLoS One. 2024 Aug 22;19(8):e0307370. doi: 10.1371/journal.pone.0307370 (PMC11340899; doi:10.1371/journal.pone.0307370)
Supplement: S6 Data — (ZIP) [file pone.0307370.s015.zip › Franks_etal_Start-FinishDispl_PLoSOne_2024/Results_AL03_2.3sand_Q1_endV5start.txt]

Type	Slice	X	Y	Value	Scale_pixpermm
1	3	243	247	6.0	2.3819
2	3	7	6	3.0	2.3819
3	3	534	4	4.0	2.3819
4	3	6	518	5.0	2.3819
5	3	531	520	4.0	2.3819
