# Supplementary material for: Seeking safety: Movement dynamics after post-contact immobility
Source: PLoS One. 2024 Aug 22;19(8):e0307370. doi: 10.1371/journal.pone.0307370 (PMC11340899; doi:10.1371/journal.pone.0307370)
Supplement: S6 Data — (ZIP) [file pone.0307370.s015.zip › Franks_etal_Start-FinishDispl_PLoSOne_2024/Results_AL04_paper_Q3_firstwall.txt]

Type	Slice	X	Y	Value	Scale_pixpermm
1	3	355	494	26.0	2.2636
2	3	2	4	2.0	2.2636
3	3	505	1	6.0	2.2636
4	3	6	502	7.0	2.2636
5	3	504	503	1.0	2.2636
