# Supplementary material for: Seeking safety: Movement dynamics after post-contact immobility
Source: PLoS One. 2024 Aug 22;19(8):e0307370. doi: 10.1371/journal.pone.0307370 (PMC11340899; doi:10.1371/journal.pone.0307370)
Supplement: S6 Data — (ZIP) [file pone.0307370.s015.zip › Franks_etal_Start-FinishDispl_PLoSOne_2024/Results_AL05_4.6sand_Q1_endV5start.txt]

Type	Slice	X	Y	Value	Scale_pixpermm
1	3	254	246	38.0	2.3866
2	3	9	5	4.0	2.3866
3	3	538	9	5.0	2.3866
4	3	5	526	3.0	2.3866
5	3	530	530	3.0	2.3866
