# Supplementary material for: Seeking safety: Movement dynamics after post-contact immobility
Source: PLoS One. 2024 Aug 22;19(8):e0307370. doi: 10.1371/journal.pone.0307370 (PMC11340899; doi:10.1371/journal.pone.0307370)
Supplement: S6 Data — (ZIP) [file pone.0307370.s015.zip › Franks_etal_Start-FinishDispl_PLoSOne_2024/Results_AL05_paper_Q4_firstwall.txt]

Type	Slice	X	Y	Value	Scale_pixpermm
1	3	191	29	12.0	2.3182
2	3	2	3	23.0	2.3182
3	3	513	1	9.0	2.3182
4	3	10	512	4.0	2.3182
5	3	514	512	6.0	2.3182
