# Supplementary material for: Seeking safety: Movement dynamics after post-contact immobility
Source: PLoS One. 2024 Aug 22;19(8):e0307370. doi: 10.1371/journal.pone.0307370 (PMC11340899; doi:10.1371/journal.pone.0307370)
Supplement: S6 Data — (ZIP) [file pone.0307370.s015.zip › Franks_etal_Start-FinishDispl_PLoSOne_2024/Results_AL07_2.3sand_Q1_endV5start.txt]

Type	Slice	X	Y	Value	Scale_pixpermm
1	1	244	305	55.0	2.3864
2	3	19	7	23.0	2.3864
3	3	541	6	5.0	2.3864
4	3	18	526	5.0	2.3864
5	3	542	528	1.0	2.3864
