# Supplementary material for: Seeking safety: Movement dynamics after post-contact immobility
Source: PLoS One. 2024 Aug 22;19(8):e0307370. doi: 10.1371/journal.pone.0307370 (PMC11340899; doi:10.1371/journal.pone.0307370)
Supplement: S6 Data — (ZIP) [file pone.0307370.s015.zip › Franks_etal_Start-FinishDispl_PLoSOne_2024/Results_AL07_2.3sand_Q1_start.txt]

Type	Slice	X	Y	Value	Scale_pixpermm
1	3	260	263	7	2.3591
2	3	4	5	0	2.3591
3	3	530	9	6	2.3591
4	3	9	529	2	2.3591
5	3	529	532	1	2.3591
