# Supplementary material for: Seeking safety: Movement dynamics after post-contact immobility
Source: PLoS One. 2024 Aug 22;19(8):e0307370. doi: 10.1371/journal.pone.0307370 (PMC11340899; doi:10.1371/journal.pone.0307370)
Supplement: S6 Data — (ZIP) [file pone.0307370.s015.zip › Franks_etal_Start-FinishDispl_PLoSOne_2024/Results_AL07_paper_Q4_start.txt]

Type	Slice	X	Y	Value	Scale_pixpermm
1	3	246	245	10.0	2.3955
2	3	11	8	26.0	2.3955
3	3	537	0	1.0	2.3955
4	3	11	525	6.0	2.3955
5	3	534	515	19.0	2.3955
