# Supplementary material for: Seeking safety: Movement dynamics after post-contact immobility
Source: PLoS One. 2024 Aug 22;19(8):e0307370. doi: 10.1371/journal.pone.0307370 (PMC11340899; doi:10.1371/journal.pone.0307370)
Supplement: S6 Data — (ZIP) [file pone.0307370.s015.zip › Franks_etal_Start-FinishDispl_PLoSOne_2024/Results_AL08_paper_Q2_firstwall.txt]

Type	Slice	X	Y	Value	Scale_pixpermm
1	3	124	472	18.0	2.2045
2	3	4	1	40.0	2.2045
3	3	488	3	2.0	2.2045
4	3	9	488	27.0	2.2045
5	3	492	488	9.0	2.2045
