# Supplementary material for: Seeking safety: Movement dynamics after post-contact immobility
Source: PLoS One. 2024 Aug 22;19(8):e0307370. doi: 10.1371/journal.pone.0307370 (PMC11340899; doi:10.1371/journal.pone.0307370)
Supplement: S6 Data — (ZIP) [file pone.0307370.s015.zip › Franks_etal_Start-FinishDispl_PLoSOne_2024/Results_AL09_4.6sand_Q1_endV5start.txt]

Type	Slice	X	Y	Value	Scale_pixpermm
1	3	299	262	50.0	2.4545
2	3	3	7	3.0	2.4545
3	3	536	7	6.0	2.4545
4	3	12	529	4.0	2.4545
5	3	541	532	6.0	2.4545
