# Supplementary material for: Seeking safety: Movement dynamics after post-contact immobility
Source: PLoS One. 2024 Aug 22;19(8):e0307370. doi: 10.1371/journal.pone.0307370 (PMC11340899; doi:10.1371/journal.pone.0307370)
Supplement: S6 Data — (ZIP) [file pone.0307370.s015.zip › Franks_etal_Start-FinishDispl_PLoSOne_2024/Results_AL09_4.6sand_Q1_start.txt]

Type	Slice	X	Y	Value	Scale_pixpermm
1	3	278	271	3.0	2.3955
2	3	2	12	4.0	2.3955
3	3	532	8	7.0	2.3955
4	3	5	531	0.0	2.3955
5	3	535	535	5.0	2.3955
