# Supplementary material for: Seeking safety: Movement dynamics after post-contact immobility
Source: PLoS One. 2024 Aug 22;19(8):e0307370. doi: 10.1371/journal.pone.0307370 (PMC11340899; doi:10.1371/journal.pone.0307370)
Supplement: S6 Data — (ZIP) [file pone.0307370.s015.zip › Franks_etal_Start-FinishDispl_PLoSOne_2024/Results_AL10_4.6sand_Q2_start.txt]

Type	Slice	X	Y	Value	Scale_pixpermm
1	3	269	270	0.0	2.4046
2	3	9	7	9.0	2.4046
3	3	530	10	0.0	2.4046
4	3	11	521	1.0	2.4046
5	3	534	521	1.0	2.4046
