# Supplementary material for: Seeking safety: Movement dynamics after post-contact immobility
Source: PLoS One. 2024 Aug 22;19(8):e0307370. doi: 10.1371/journal.pone.0307370 (PMC11340899; doi:10.1371/journal.pone.0307370)
Supplement: S6 Data — (ZIP) [file pone.0307370.s015.zip › Franks_etal_Start-FinishDispl_PLoSOne_2024/Results_AL10_paper_Q3_start.txt]

Type	Slice	X	Y	Value	Scale_pixpermm
1	3	261	260	4.0	2.3045
2	3	1	5	17.0	2.3045
3	3	511	1	6.0	2.3045
4	3	5	511	5.0	2.3045
5	3	512	508	11.0	2.3045
