# Supplementary material for: Seeking safety: Movement dynamics after post-contact immobility
Source: PLoS One. 2024 Aug 22;19(8):e0307370. doi: 10.1371/journal.pone.0307370 (PMC11340899; doi:10.1371/journal.pone.0307370)
Supplement: S6 Data — (ZIP) [file pone.0307370.s015.zip › Franks_etal_Start-FinishDispl_PLoSOne_2024/Results_AL11_paper_Q1_start.txt]

Type	Slice	X	Y	Value	Scale_pixpermm
1	3	267	247	25.0	2.3000
2	3	4	2	9.0	2.3000
3	3	512	7	12.0	2.3000
4	3	10	501	11.0	2.3000
5	3	513	501	9.0	2.3000
