# Supplementary material for: Seeking safety: Movement dynamics after post-contact immobility
Source: PLoS One. 2024 Aug 22;19(8):e0307370. doi: 10.1371/journal.pone.0307370 (PMC11340899; doi:10.1371/journal.pone.0307370)
Supplement: S6 Data — (ZIP) [file pone.0307370.s015.zip › Franks_etal_Start-FinishDispl_PLoSOne_2024/Results_AL13_2.3sand_Q2_endV5start.txt]

Type	Slice	X	Y	Value	Scale_pixpermm
1	3	250	306	19.0	2.3546
2	3	9	8	5.0	2.3546
3	3	527	10	2.0	2.3546
4	3	10	519	6.0	2.3546
5	3	529	515	3.0	2.3546
