# Supplementary material for: Seeking safety: Movement dynamics after post-contact immobility
Source: PLoS One. 2024 Aug 22;19(8):e0307370. doi: 10.1371/journal.pone.0307370 (PMC11340899; doi:10.1371/journal.pone.0307370)
Supplement: S6 Data — (ZIP) [file pone.0307370.s015.zip › Franks_etal_Start-FinishDispl_PLoSOne_2024/Results_AL13_paper_Q3_endV5start.txt]

Type	Slice	X	Y	Value	Scale_pixpermm
1	3	294	249	22.0	2.3455
2	3	5	2	44.0	2.3455
3	3	523	0	27.0	2.3455
4	3	4	505	41.0	2.3455
5	3	534	502	33.0	2.3455
