# Supplementary material for: Seeking safety: Movement dynamics after post-contact immobility
Source: PLoS One. 2024 Aug 22;19(8):e0307370. doi: 10.1371/journal.pone.0307370 (PMC11340899; doi:10.1371/journal.pone.0307370)
Supplement: S6 Data — (ZIP) [file pone.0307370.s015.zip › Franks_etal_Start-FinishDispl_PLoSOne_2024/Results_AL13_paper_Q3_start.txt]

Type	Slice	X	Y	Value	Scale_pixpermm
1	3	295	254	2.0	2.3637
2	3	7	2	1.0	2.3637
3	3	519	0	38.0	2.3637
4	3	11	507	22.0	2.3637
5	3	536	503	26.0	2.3637
