# Supplementary material for: Seeking safety: Movement dynamics after post-contact immobility
Source: PLoS One. 2024 Aug 22;19(8):e0307370. doi: 10.1371/journal.pone.0307370 (PMC11340899; doi:10.1371/journal.pone.0307370)
Supplement: S6 Data — (ZIP) [file pone.0307370.s015.zip › Franks_etal_Start-FinishDispl_PLoSOne_2024/Results_AL14_paper_Q2_start.txt]

Type	Slice	X	Y	Value	Scale_pixpermm
1	3	248	261	26.0	2.2682	
2	3	4	3	6.0	2.2682
3	3	502	3	10.0	2.2682
4	3	5	507	4.0	2.2682
5	3	504	504	4.0	2.2682
