# Supplementary material for: Seeking safety: Movement dynamics after post-contact immobility
Source: PLoS One. 2024 Aug 22;19(8):e0307370. doi: 10.1371/journal.pone.0307370 (PMC11340899; doi:10.1371/journal.pone.0307370)
Supplement: S6 Data — (ZIP) [file pone.0307370.s015.zip › Franks_etal_Start-FinishDispl_PLoSOne_2024/Results_AL16_2.3sand_Q4_endV5start.txt]

Type	Slice	X	Y	Value	Scale_pixpermm
1	3	289	257	6.0	2.3500
2	3	5	7	5.0	2.3500
3	3	524	7	4.0	2.3500
4	3	9	519	2.0	2.3500
5	3	522	519	4.0	2.3500
