# Supplementary material for: Seeking safety: Movement dynamics after post-contact immobility
Source: PLoS One. 2024 Aug 22;19(8):e0307370. doi: 10.1371/journal.pone.0307370 (PMC11340899; doi:10.1371/journal.pone.0307370)
Supplement: S6 Data — (ZIP) [file pone.0307370.s015.zip › Franks_etal_Start-FinishDispl_PLoSOne_2024/Results_AL16_paper_Q1_firstwall.txt]

Type	Slice	X	Y	Value	Scale_pixpermm
1	3	514	29	39.0	2.3909
2	3	4	10	7.0	2.3909
3	3	532	2	5.0	2.3909
4	3	12	530	8.0	2.3909
5	3	539	530	7.0	2.3909
