# Supplementary material for: Seeking safety: Movement dynamics after post-contact immobility
Source: PLoS One. 2024 Aug 22;19(8):e0307370. doi: 10.1371/journal.pone.0307370 (PMC11340899; doi:10.1371/journal.pone.0307370)
Supplement: S6 Data — (ZIP) [file pone.0307370.s015.zip › Franks_etal_Start-FinishDispl_PLoSOne_2024/Results_AL17_4.6sand_Q3_endV5start.txt]

Type	Slice	X	Y	Value	Scale_pixpermm
1	3	262	256	47.0	2.3909
2	3	8	0	48.0	2.3909
3	3	533	0	2.0	2.3909
4	3	11	512	3.0	2.3909
5	3	540	511	4.0	2.3909
