# Supplementary material for: Seeking safety: Movement dynamics after post-contact immobility
Source: PLoS One. 2024 Aug 22;19(8):e0307370. doi: 10.1371/journal.pone.0307370 (PMC11340899; doi:10.1371/journal.pone.0307370)
Supplement: S6 Data — (ZIP) [file pone.0307370.s015.zip › Franks_etal_Start-FinishDispl_PLoSOne_2024/Results_AL17_4.6sand_Q3_start.txt]

Type	Slice	X	Y	Value	Scale_pixpermm
1	3	265	257	5.0	2.4182
2	3	9	3	2.0	2.4182
3	3	531	0	5.0	2.4182
4	3	15	518	5.0	2.4182
5	3	546	514	5.0	2.4182
