# Supplementary material for: Seeking safety: Movement dynamics after post-contact immobility
Source: PLoS One. 2024 Aug 22;19(8):e0307370. doi: 10.1371/journal.pone.0307370 (PMC11340899; doi:10.1371/journal.pone.0307370)
Supplement: S6 Data — (ZIP) [file pone.0307370.s015.zip › Franks_etal_Start-FinishDispl_PLoSOne_2024/Results_AL17_paper_Q2_start.txt]

Type	Slice	X	Y	Value	Scale_pixpermm
1	3	256	239	31.0	2.2818
2	3	9	2	5.0	2.2818
3	3	505	4	19.0	2.2818
4	3	9	502	2.0	2.2818
5	3	514	503	6.0	2.2818
