# Supplementary material for: Seeking safety: Movement dynamics after post-contact immobility
Source: PLoS One. 2024 Aug 22;19(8):e0307370. doi: 10.1371/journal.pone.0307370 (PMC11340899; doi:10.1371/journal.pone.0307370)
Supplement: S6 Data — (ZIP) [file pone.0307370.s015.zip › Franks_etal_Start-FinishDispl_PLoSOne_2024/Results_AL18_paper_Q4_firstwall.txt]

Type	Slice	X	Y	Value	Scale_pixpermm
1	3	38	24	26.0	2.2455
2	3	3	3	15.0	2.2455
3	3	499	2	4.0	2.2455
4	3	4	497	60.0	2.2455
5	3	502	495	28.0	2.2455
