# Supplementary material for: Seeking safety: Movement dynamics after post-contact immobility
Source: PLoS One. 2024 Aug 22;19(8):e0307370. doi: 10.1371/journal.pone.0307370 (PMC11340899; doi:10.1371/journal.pone.0307370)
Supplement: S6 Data — (ZIP) [file pone.0307370.s015.zip › Franks_etal_Start-FinishDispl_PLoSOne_2024/Results_AL18_paper_Q4_start.txt]

Type	Slice	X	Y	Value	Scale_pixpermm
1	3	234	265	11.0	2.2409
2	3	3	8	12.0	2.2409
3	3	502	6	5.0	2.2409
4	3	5	505	39.0	2.2409
5	3	503	498	5.0	2.2409
