# Supplementary material for: Seeking safety: Movement dynamics after post-contact immobility
Source: PLoS One. 2024 Aug 22;19(8):e0307370. doi: 10.1371/journal.pone.0307370 (PMC11340899; doi:10.1371/journal.pone.0307370)
Supplement: S6 Data — (ZIP) [file pone.0307370.s015.zip › Franks_etal_Start-FinishDispl_PLoSOne_2024/Results_AL19_2.3sand_Q3_start.txt]

Type	Slice	X	Y	Value	Scale_pixpermm
1	3	274	271	16.0	2.3864
2	3	11	3	4.0	2.3864
3	3	532	5	3.0	2.3864
4	3	11	518	2.0	2.3864
5	3	529	523	4.0	2.3864
