# Supplementary material for: Seeking safety: Movement dynamics after post-contact immobility
Source: PLoS One. 2024 Aug 22;19(8):e0307370. doi: 10.1371/journal.pone.0307370 (PMC11340899; doi:10.1371/journal.pone.0307370)
Supplement: S6 Data — (ZIP) [file pone.0307370.s015.zip › Franks_etal_Start-FinishDispl_PLoSOne_2024/Results_AL19_paper_Q2_firstwall.txt]

Type	Slice	X	Y	Value	Scale_pixpermm
1	3	29	211	61.0	2.3773
2	3	4	5	8.0	2.3773
3	3	532	5	7.0	2.3773
4	3	9	527	5.0	2.3773
5	3	535	524	9.0	2.3773
