# Supplementary material for: Seeking safety: Movement dynamics after post-contact immobility
Source: PLoS One. 2024 Aug 22;19(8):e0307370. doi: 10.1371/journal.pone.0307370 (PMC11340899; doi:10.1371/journal.pone.0307370)
Supplement: S6 Data — (ZIP) [file pone.0307370.s015.zip › Franks_etal_Start-FinishDispl_PLoSOne_2024/Results_AL20_4.6sand_Q2_endV5start.txt]

Type	Slice	X	Y	Value	Scale_pixpermm
1	3	276	243	41.0	2.3727
2	3	7	9	4.0	2.3727
3	3	527	7	0.0	2.3727
4	3	8	525	4.0	2.3727
5	3	532	522	1.0	2.3727
